# Supplementary material for: Mitochondrial Transcriptome Control and Intercompartment Cross-Talk During Plant Development
Source: Cells. 2019 Jun 13;8(6):583. doi: 10.3390/cells8060583 (PMC6627697; doi:10.3390/cells8060583)
Supplement: Supplementary file 1 [file cells-08-00583-s001.zip]

Archive with 13 entries (12 files):
- Supplementary File 1.pdf
- __MACOSX/
- __MACOSX/._Supplementary File 1.pdf
- Supplementary File 2.txt
- __MACOSX/._Supplementary File 2.txt
- Supplementary File 3.xlsx
- __MACOSX/._Supplementary File 3.xlsx
- Supplementary File 4.txt
- __MACOSX/._Supplementary File 4.txt
- Supplementary File 5.txt
- __MACOSX/._Supplementary File 5.txt
- Supplementary File 6.xlsx
- __MACOSX/._Supplementary File 6.xlsx
