# Supplementary material for: Mitochondrial Transcriptome Control and Intercompartment Cross-Talk During Plant Development
Source: Cells. 2019 Jun 13;8(6):583. doi: 10.3390/cells8060583 (PMC6627697; doi:10.3390/cells8060583)
Supplement: Supplementary file 1 [file cells-08-00583-s001.zip › Supplementary File 2.txt]

AGI	KD_J0	KD_J1	KD_J2	KD_J3	KD_J4	LKD_J0	LKD_J1	LKD_J2	LKD_J3	LKD_J4	NKD_J0	NKD_J1	NKD_J2	NKD_J3	NKD_J4
NAD9	0	-0.4100	-1.0893	-0.7944	-0.8781	0	-0.1844	-0.2515	-0.5564	-0.5353	0	0.1588	0.11102	0.1822	0.1511
AT1G01010	0.2878	-0.1872	0.6612	0.1136	0.1868	-0.2360	-0.4548	-0.0086	-0.0994	0.1271	0.1881	0.0679	0.0463	0.2311	0.2720
AT1G01020	-0.2254	-0.1988	-0.1705	-0.0312	0.1556	-0.0857	-0.0339	-0.0399	0.1959	-0.1296	-0.1903	-0.0868	-0.0353	0.2177	0.1222
AT1G01020	-0.1329	-0.0448	0.0219	-0.1514	-0.4943	0.1256	0.1955	0.1664	0.2482	0.1624	-0.1577	-0.0507	-0.0770	-0.1259	0.0311
AT1G01030	0.2277	0.2259	0.1637	-0.3454	0.0269	-0.0238	-0.0326	-0.0534	0.1772	0.1657	-0.0055	0.1023	-0.0772	-0.0878	0.1067
AT1G01040	-0.1204	-0.0476	-0.1589	-0.1282	-0.2054	0.1403	-0.1433	-0.0427	0.0330	-0.1185	0.0724	-0.0096	-0.1583	-0.1930	-0.1100
AT1G01040	0.0863	-0.0481	0.3228	0.1989	-0.0155	0.1121	-0.0869	0.0600	0.1659	-0.0175	-0.2160	0.1190	0.1434	-0.1306	0.0178
AT1G01050	-0.0276	-0.1842	0.1160	0.1540	0.2675	0.4159	0.0541	0.0341	0.1810	0.0901	-0.1001	-0.0172	-0.0162	-0.0799	0.2516
AT1G01060	-0.4852	-0.2213	0.4668	1.4395	2.4324	0.3434	0.1346	1.0648	1.2571	-1.0460	-0.3845	0.0508	0.6303	0.1261	1.1864
AT1G01070	-0.1057	-0.2444	-0.2005	0.1242	1.0351	0.4053	-0.1443	0.0864	0.7801	0.1254	0.1185	-0.5946	0.5555	-0.3692	-0.0697
AT1G01080	-0.1258	0.1216	-0.4948	-0.0795	-0.5690	0.1691	-0.1318	-0.1296	0.1392	0.1707	0.2187	-0.2038	-0.2359	-0.2646	-0.2632
AT1G01090	0.1305	-0.2689	-0.8223	-0.0802	-0.6242	-0.1147	-0.1613	-0.2354	0.0175	-0.1843	0.2439	0.0614	0.3356	-0.0498	-0.1293
AT1G01100	-0.1251	-0.1997	-0.0381	0.0475	-0.1250	-0.0172	-0.1199	-0.0576	-0.1989	-0.0911	-0.2436	-0.0797	-0.1260	-0.0053	-0.1170
AT1G01110	-0.5272	-0.6012	-0.9550	-0.5390	0.1082	0.9106	0.0466	0.5127	0.5193	0.1978	0.0893	0.0984	-0.4244	-0.1998	0.1159
AT1G01120	0.5173	0.5018	-0.0217	0.1790	-0.8058	0.4694	1.0487	0.2684	-0.0797	0.6884	-0.5592	0.1582	-0.6003	-0.0571	0.3021
AT1G01130	0.1599	0.1436	0.6350	0.5276	-0.5300	-0.2249	-0.2593	-0.0049	-0.0808	-0.3760	-0.0137	0.3256	-0.0475	-0.0244	-0.1293
AT1G01140	-0.5893	-0.1648	0.6531	0.3019	-1.0917	-0.2374	-0.3813	-0.3139	-0.6768	0.0077	-0.1835	-0.4036	-0.3964	-0.1390	-0.2697
AT1G01150	-0.1769	-0.0008	0.0854	-0.0577	0.0060	-0.3053	0.0110	-0.2706	-0.0989	0.0629	-0.0387	-0.0647	-0.2401	0.0473	-0.0883
AT1G01160	-0.0069	-0.2002	-0.4220	-0.0704	-0.4566	-0.3530	-0.1686	-0.1805	-0.0614	0.1479	-0.1979	-0.0144	0.1149	0.0270	-0.0574
AT1G01160	-0.1758	-0.0590	-0.0519	-0.1195	-0.3853	0.0819	-0.0253	0.0592	0.1647	0.0553	-0.1352	-0.0568	-0.1344	-0.2850	-0.0973
AT1G01170	-0.1892	-0.1723	-0.4692	-0.3261	-0.8290	0.0225	-0.3603	-0.0656	-0.1141	0.0003	0.0587	-0.4097	-0.4571	-0.2219	-0.5087
AT1G01180	-0.0314	-0.5193	-0.0886	-0.2612	-0.7219	-0.2573	-0.5382	-0.4816	-0.7510	-0.4179	0.3998	0.2558	0.0938	0.0191	-0.0337
AT1G01183	-0.0004	0.1941	0.0060	-0.1991	-0.0807	-0.0951	-0.0464	0.0864	-0.0338	0.0311	-0.0870	0.0077	-0.0227	0.0496	-0.2885
AT1G01190	-0.0701	0.2217	-0.2409	0.1187	0.1863	0.5384	0.0297	0.3182	0.9281	0.0560	0.3959	0.0235	-0.3431	0.2582	-0.1568
AT1G01200	-0.0862	-0.0694	0.2884	0.2830	-0.0564	0.6741	0.3687	0.3523	0.3681	0.1774	0.3548	0.5584	0.0554	0.0581	0.4919
AT1G01210	0.0976	0.3093	-0.0002	-0.0691	-0.4481	0.1245	0.1845	0.1489	0.3108	0.1090	0.2777	0.0702	0.1189	0.2900	0.0300
AT1G01220	-0.0434	0.0533	0.2766	0.2789	-0.4762	0.2616	0.0101	-0.0049	-0.0483	0.0571	0.0342	-0.0286	-0.2811	-0.1163	0.0449
AT1G01225	-0.2794	-0.0270	-0.4844	-0.2734	-0.2346	0.1361	-0.1219	0.0169	0.4148	0.1144	0.0710	-0.2959	-0.3393	-0.2934	-0.1993
AT1G01230	0.0542	-0.1838	0.1305	-0.1957	-0.0951	-0.2438	0.0921	-0.0887	-0.0387	0.0953	-0.0713	0.0021	0.1124	0.2782	0.2796
AT1G01240	-0.1978	-0.0650	-0.1555	-0.3648	-0.1748	-0.1465	0.2023	-0.0067	-0.2618	0.1468	0.0059	0.0386	0.1170	0.1344	0.0472
AT1G01250	0.0030	0.0065	-0.6073	-0.4012	-1.4084	0.2607	0.5037	0.3846	-0.0275	0.5332	0.1568	-0.5184	-0.3249	-0.4808	-0.1183
AT1G01260	0.0836	-0.1097	-0.4778	0.0209	0.0690	-0.0189	0.0057	-0.0040	-0.2114	0.1651	0.0209	0.1582	-0.1086	-0.1546	-0.0739
AT1G01270	0.1254	-0.0686	0.0363	-0.0178	0.3773	-0.0293	-0.1362	-0.1290	0.0125	0.0793	-0.0156	-0.0534	0.2857	0.3050	0.1199
AT1G01280	-0.0133	0.0217	-0.0537	-0.0143	-0.0941	0.0679	0.1472	0.2655	-0.0712	0.1945	-0.1813	-0.1623	-0.0634	-0.0611	0.0314
AT1G01290	0.0993	0.0657	-0.1112	-0.0180	-0.3852	0.1134	0.2281	0.0696	0.1559	0.1480	0.4090	0.1974	0.0702	0.1144	0.0305
AT1G01300	0.3036	0.0709	0.0995	-0.1304	0.0463	0.1575	0.1809	-0.0339	0.1216	0.2428	-0.3438	0.2544	-0.0259	-0.0487	0.1480
AT1G01305	0.1559	-0.1430	0.0926	0.1440	-0.0548	0.0721	-0.1700	-0.0450	-0.0473	0.2478	0.0963	-0.3415	0.0895	0.0529	0.0424
AT1G01310	-0.2024	0.0577	0.0990	0.0276	-0.1610	-0.2828	-0.1432	-0.1280	0.0314	-0.1821	0.1916	0.0377	0.1169	-0.0833	-0.0969
AT1G01320	-0.1940	0.0585	-0.6307	-0.0362	-0.7447	-0.0678	-0.3187	-0.3231	0.1455	-0.0243	0.0297	-0.1410	-0.1622	-0.0913	-0.1162
AT1G01320	0.0783	0.0945	-0.4301	-0.0442	-0.6624	0.1213	-0.2289	-0.1448	0.2910	-0.0987	0.1085	-0.0829	-0.1584	-0.2582	0.0398
AT1G01340	0.0066	-0.0346	0.8841	-0.1004	1.3052	-0.5479	-0.4723	-0.4877	-0.8885	-0.7435	0.2540	0.3421	0.3296	0.4086	0.7194
AT1G01350	0.0032	0.1855	-0.1059	0.0872	-0.3620	-0.4182	-0.0692	-0.2357	-0.0806	0.1392	0.3181	0.1189	0.1087	0.2146	0.1000
AT1G01355	-0.0291	-0.1048	0.3250	0.1672	-0.3959	-0.1190	0.0777	-0.0685	-0.2029	0.0914	0.4056	-0.1488	0.0611	0.0694	-0.1457
AT1G01360	-0.1607	-0.4179	-0.1293	-0.3308	0.0656	0.2126	0.2206	0.1293	-0.1095	0.0738	-0.3036	-0.3118	-0.1719	-0.0528	-0.1556
AT1G01370	-0.2046	0.2887	-0.2657	0.0119	-0.5579	0.1914	-0.3826	0.0852	0.5018	0.0847	-0.1286	-0.1218	-0.4315	-0.3939	-0.3086
AT1G01380	-0.1694	-0.3990	-0.4948	0.0683	-0.4963	0.1336	0.0606	-0.1331	0.6481	0.1951	-0.0797	0.2970	-0.2495	-0.3013	-0.0286
AT1G01390	-0.6905	-0.7406	-0.9709	-0.9392	-0.2291	0.2157	-0.5407	-0.1825	-0.2171	-0.1206	0.4268	0.0192	0.0028	0.2462	0.2111
AT1G01400	0.1227	-0.0963	0.2698	-0.0400	-0.2407	-0.1050	0.1161	0.0775	0.0596	-0.0449	0.1255	-0.0091	-0.0564	-0.2460	0.1460
AT1G01410	-0.2573	0.1558	0.1223	0.0365	-0.0644	0.0847	-0.0285	-0.2630	-0.0533	0.2893	0.0728	-0.0501	0.0288	-0.0742	-0.0721
AT1G01420	-0.2015	0.2090	0.0958	-0.0545	0.4353	0.2812	0.4738	0.1128	-0.2390	0.1090	0.2415	-0.2713	0.1618	-0.6518	-0.1196
AT1G01430	0.0731	0.1204	-0.0740	-0.0181	-1.6370	0.3789	0.2480	0.0796	0.1068	0.3252	0.1042	-0.2028	-0.6154	-0.4347	-0.3816
AT1G01440	-0.3935	-0.1426	-0.0174	-0.0673	-0.3972	-0.2653	-0.2787	-0.1259	-0.0571	-0.0403	-0.0329	-0.1717	-0.2481	-0.1562	-0.0820
AT1G01448	-0.0246	0.0624	-0.3231	-0.0467	0.0557	0.0447	-0.0189	0.0006	-0.1099	-0.1129	0.0962	-0.0289	-0.0071	0.1139	0.1355
AT1G01448	-0.1148	-0.1860	-0.2863	-0.3341	-0.4301	0.1503	-0.1752	-0.4305	-0.1894	0.0252	0.0595	0.0508	-0.2748	0.1087	-0.1502
AT1G01450	0.0135	-0.0141	-0.1647	-0.0021	0.0737	0.0466	0.0549	0.0153	0.0593	-0.0294	-0.2791	-0.1224	0.1435	-0.0619	-0.1029
AT1G01450	-0.0048	0.2505	0.0714	0.1510	0.1237	-0.0459	0.1755	0.0958	-0.0248	0.1704	-0.2378	-0.0892	-0.1692	-0.0708	0.2253
AT1G01453	0.0821	-0.1841	-0.0687	0.3623	0.0666	-0.0793	0.1222	0.2311	0.2826	0.1209	-0.1540	-0.0290	-0.1021	-0.0551	-0.1014
AT1G01460	-0.0502	-0.0231	0.0827	0.1568	-0.1395	-0.1977	-0.0076	0.2002	-0.0553	-0.0842	0.2449	0.1245	-0.1488	-0.1542	0.2039
AT1G01470	0.2848	-0.2286	0.4528	-0.0480	1.0733	-1.0108	-0.2315	0.0688	-0.5613	0.0688	-0.2890	0.0314	0.4237	0.6479	0.6237
AT1G01471	-0.2339	-0.0487	0.2269	0.0562	0.0806	-0.0378	0.1451	0.0951	0.0924	-0.1102	0.0992	0.1418	0.0140	-0.0342	-0.1754
AT1G01480	-0.0014	0.0421	1.0709	0.2821	2.6468	-2.0079	-1.8062	0.1829	-1.7203	-1.5072	0.1156	0.5793	-0.1239	0.7536	0.3740
AT1G01490	-0.1236	-0.0724	0.3700	-0.0158	0.3492	-0.2656	-0.1109	0.0240	-0.3714	-0.0760	-0.2336	-0.2227	0.0629	-0.0976	-0.0720
AT1G01500	0.2360	0.0478	-0.2265	-0.0959	-0.1596	-0.2142	-0.0435	0.1035	0.1068	0.0838	0.0581	-0.2378	0.0701	0.0003	0.0573
AT1G01510	0.0308	-0.1020	-0.2443	0.0532	-0.3152	-0.2144	0.0865	0.0467	0.1052	0.0821	0.3301	0.1530	-0.0213	0.1162	0.1264
AT1G01520	0.0974	0.0700	-0.0086	0.0331	0.0089	-0.0761	-0.1855	-0.1805	0.1824	0.1304	-0.0386	0.0516	0.0426	-0.1565	-0.2791
AT1G01530	0.0734	0.2436	0.1228	0.0166	0.0875	-0.1903	0.2516	0.2932	0.1722	-0.0405	-0.0002	0.1310	0.1169	-0.0650	0.1274
AT1G01540	0.0897	0.0174	0.0202	-0.2056	-0.5265	0.2543	0.3070	0.0318	-0.0796	0.0262	0.1343	0.1451	-0.5326	-0.0614	-0.0632
AT1G01550	0.1444	-0.1735	0.2547	-0.2321	0.3650	-0.2364	0.1055	0.0617	-0.2555	-0.1449	0.3238	0.3232	0.4214	0.1550	0.1965
AT1G01560	0.3238	0.2304	-0.0004	-0.0493	0.5238	-0.5536	-0.2223	0.0096	-0.1115	-0.2626	0.3468	0.4628	0.4570	0.3350	0.3227
AT1G01570	0.1019	-0.1880	-0.1765	-0.2565	-0.4628	-0.2289	-0.4137	-0.0735	-0.2887	-0.1320	0.1265	0.1006	-0.2259	0.0041	0.1573
AT1G01580	0.5665	0.5837	-0.3413	-0.8625	-0.5658	0.2028	0.7405	0.1068	-0.0274	-0.0942	-0.1696	-0.1897	-0.0781	-0.1655	0.1115
AT1G01590	-0.4160	-0.0791	0.0495	0.4054	-0.8111	-0.3091	-0.1593	-0.4424	-1.1166	-0.1659	-0.0910	0.2104	-0.4458	0.3184	0.3741
AT1G01600	0.5203	0.7124	0.7901	0.5830	-0.3749	0.6379	0.6049	0.5908	-0.4621	0.7049	0.1478	0.0302	-0.4897	-0.4237	0.1483
AT1G01610	0.1879	-0.0205	-0.0953	0.1982	-1.1335	0.3390	0.3417	-0.0406	0.1936	0.2464	0.3008	0.0979	-0.1036	-0.2686	0.0238
AT1G01620	-0.3674	-0.3555	-0.9450	-0.3832	-0.7791	0.6347	0.3318	0.2951	0.4831	0.4312	-0.1713	-0.0149	-0.4853	-0.3364	-0.0142
AT1G01630	0.2863	0.1564	0.1669	0.5041	-0.0639	-0.1019	0.2717	-0.1613	-0.0913	0.3402	0.3116	0.3685	0.4555	0.2925	0.5068
AT1G01640	0.1617	-0.1738	0.1234	-0.1802	0.2541	-0.0197	-0.0017	0.1332	0.1308	-0.0352	0.0088	-0.0142	0.0183	0.1098	0.0865
AT1G01650	-0.3612	-0.3109	0.4284	0.3709	-0.6491	-0.1188	-0.1200	-0.1432	0.0436	0.0651	-0.3229	-0.3839	-0.1074	0.3049	-0.2126
AT1G01660	-0.2236	-0.0860	0.0646	0.0326	-0.1662	0.0032	0.3044	0.1337	0.3716	-0.0312	-0.2086	-0.0517	-0.0714	0.0713	-0.2757
AT1G01670	-0.0117	-0.0482	0.2839	-0.1424	0.3103	0.1455	0.1945	-0.0999	-0.0443	0.0494	0.2695	-0.1296	-0.4861	-0.0090	-0.1972
AT1G01680	0.3236	0.3306	1.4253	0.2561	4.4152	-0.8536	0.2141	-0.0681	-1.6467	-0.5149	0.7068	1.6936	0.5626	1.4105	1.0561
AT1G01690	-0.0393	0.0265	-0.1850	-0.1327	-0.4754	0.1283	-0.2853	0.1063	0.4546	-0.1608	-0.0655	-0.0339	-0.1830	-0.3504	-0.4254
AT1G01695	0.1353	0.1335	-0.0644	-0.0067	-0.1692	0.1343	-0.0119	-0.1953	-0.3703	0.2307	0.0723	0.0402	0.0023	0.1734	0.1683
AT1G01700	0.0034	0.3037	-0.4082	-0.3080	-0.1105	0.1788	-0.5511	-0.1379	0.0085	-0.1807	0.1409	-0.1183	0.0158	0.0046	0.1834
AT1G01710	0.1416	0.0695	-0.3253	-0.0669	-0.1776	-0.0974	0.2614	0.0386	0.1087	-0.0504	0.0583	0.1197	0.0596	-0.1598	0.1691
AT1G01720	-0.2188	-0.6199	-0.2207	-1.1524	0.9594	0.0034	0.1139	-0.1883	-0.2145	0.0274	-0.7911	-0.6071	0.7788	-0.3645	-0.3890
AT1G01725	0.1446	0.1511	0.1956	-0.3473	0.7068	0.0529	0.1442	0.2033	-0.2093	0.0664	-0.3581	-0.2097	0.0624	-0.0761	0.0261
AT1G01730	0.1163	-0.1489	0.1486	-0.2489	0.2259	-0.0449	0.0105	-0.0080	-0.0470	-0.0419	-0.1551	-0.0151	-0.0127	0.0474	-0.0698
AT1G01740	0.1137	0.0140	-0.0851	0.0332	-0.1790	0.1201	0.1937	0.0371	0.1435	0.4048	0.0342	0.2590	-0.0745	-0.0694	0.0599
AT1G01750	-0.0644	-0.7494	0.7009	0.3668	-0.4175	3.8557	3.9322	1.3072	1.6221	1.7012	-0.4612	0.4975	0.5006	0.9344	0.0870
AT1G01760	-0.0347	-0.0687	-0.0077	0.2303	-0.2088	-0.1209	-0.1663	-0.2596	-0.1032	-0.1545	-0.0970	0.2921	0.0682	0.0617	-0.0979
AT1G01770	-0.2483	-0.1652	-0.3602	-0.3816	-0.0869	0.1712	-0.4246	-0.2336	0.1303	0.0656	-0.1686	-0.1797	-0.2312	-0.0563	-0.2434
AT1G01780	-0.1681	-0.5120	-0.1632	-0.0683	-0.6064	0.3900	0.0011	-0.1268	0.2951	-0.0388	-0.0623	-0.2296	-0.2991	-0.0601	-0.2266
AT1G01790	-0.3411	-0.3461	-0.3161	0.1031	-0.1969	0.0250	-0.1102	-0.0393	-0.1879	-0.2243	-0.0823	-0.0773	-0.1456	-0.0415	-0.1654
AT1G01790	-0.4303	-0.6177	-0.7938	-0.6120	-0.1295	0.5153	-0.1692	0.0976	-0.0760	-0.2304	-0.5076	-0.5902	-0.8818	-0.7050	-0.8217
AT1G01800	-0.0088	-0.1219	0.0599	0.0393	0.2958	-0.0040	0.2710	0.0589	0.0499	0.1794	-0.1889	0.1434	0.3446	0.2867	0.2136
AT1G01810	0.2161	0.1373	-0.0447	-0.1199	-0.0825	-0.2568	0.0996	-0.1324	0.0835	-0.0348	-0.1198	-0.1603	0.1629	-0.0820	0.2314
AT1G01820	-0.1424	-0.3082	-0.0253	-0.2985	0.1763	0.0055	0.0829	-0.1059	-0.4106	-0.1969	-0.0626	-0.1563	-0.0214	-0.0510	-0.0028
AT1G01830	0.0818	0.0556	-0.0538	-0.0633	-0.5494	0.2714	0.3649	-0.0368	-0.0183	0.2168	0.2623	-0.2928	-0.1065	-0.4646	-0.2081
AT1G01830	-0.0499	0.0847	-0.0304	-0.0040	0.1035	-0.0896	-0.3153	0.1227	-0.1819	0.1430	-0.0342	0.1568	-0.0956	0.0164	0.1868
AT1G01840	-0.0407	0.1827	-0.3796	-0.2587	-0.1911	-0.0524	-0.1783	-0.2884	-0.0483	0.1518	0.1102	0.0421	-0.1289	-0.0192	-0.0882
AT1G01860	0.0906	0.2608	-0.5522	-0.1214	-0.1631	-0.1104	0.0561	-0.1628	0.0624	0.1546	0.0403	0.1024	0.1198	0.0964	0.2481
AT1G01870	0.0215	0.0933	0.4580	0.9873	-0.2883	-0.0422	-0.3020	-0.4789	-0.1715	0.2604	-0.6908	-0.4559	-0.0502	0.1479	-0.2008
AT1G01880	-0.0936	-0.1593	0.0951	-0.0562	-0.3710	-0.1428	-0.5231	-0.2632	0.0217	-0.1082	-0.0476	0.0874	-0.1442	-0.1322	-0.1403
AT1G01890	-0.2249	0.0982	0.1574	0.4143	-0.1028	0.1147	-0.2318	-0.0869	0.1330	-0.0670	-0.3054	0.1311	0.3189	0.2951	0.3934
AT1G01890	0.1667	0.1045	0.1660	0.4832	0.0569	0.0952	-0.1024	-0.1975	0.0357	-0.0257	-0.4236	-0.2676	0.3340	0.1916	-0.0018
AT1G01900	0.3685	0.1619	-0.5592	-0.0295	-0.1183	0.1477	-0.1455	0.2616	0.0170	-0.1181	0.1373	0.0939	-0.0606	-0.1388	0.1286
AT1G01910	0.1796	0.1374	0.0712	0.0420	-0.1546	0.0064	0.1578	-0.0725	0.0573	0.0135	0.2555	-0.0176	0.1820	0.0444	0.1469
AT1G01920	-0.0385	0.0849	0.0937	-0.0283	-0.9792	0.1830	0.1147	0.0122	0.3667	0.0472	0.0284	0.1652	-0.2954	-0.1479	0.0953
AT1G01930	0.0543	-0.0417	0.0075	0.2060	-0.4450	-0.2462	-0.1052	-0.3040	0.0463	0.0398	0.1355	0.0215	0.1149	-0.1449	0.1386
AT1G01940	0.2328	0.2676	0.1909	0.3685	-0.2859	-0.1283	-0.0915	-0.1194	0.3192	0.0047	-0.0485	0.0165	0.4198	0.0611	0.0404
AT1G01950	0.1516	-0.2156	-0.2178	-0.0443	0.1504	-0.2111	0.0177	-0.0493	-0.2378	0.0190	-0.2591	0.0519	-0.2238	-0.0328	0.0494
AT1G01960	0.1964	-0.2973	0.3381	0.1086	-0.5529	-0.1236	-0.0978	-0.1588	0.1609	-0.0565	0.1447	0.0184	0.0581	0.1035	0.0936
AT1G01970	-0.0319	-0.0509	-0.6806	-0.0858	-0.4805	-0.0177	-0.1314	-0.2035	0.0403	-0.0707	0.1250	-0.1328	-0.2640	-0.2042	0.0116
AT1G01980	0.0260	0.0444	0.2154	0.0094	-0.1654	-0.1443	0.2286	0.0284	0.1573	-0.2781	0.0630	-0.1122	0.0814	0.0271	-0.0089
AT1G01990	-0.0581	-0.3341	-0.7234	-0.6544	-0.7865	0.0570	0.1594	0.3163	0.2447	0.1142	-0.1908	-0.1576	-0.2451	0.3077	0.0004
AT1G02000	0.1532	0.1233	0.4435	-0.1177	0.4191	0.5024	0.1922	0.0051	-0.1754	0.0634	0.1198	-0.1177	-0.1447	0.0264	-0.0692
AT1G02010	-0.1015	-0.2253	-0.2665	0.0603	-0.3707	0.0851	-0.0924	-0.2466	-0.0052	-0.2499	-0.0436	-0.2164	-0.1266	0.0081	-0.2509
AT1G02020	0.1155	0.1366	-0.0320	-0.0451	-0.2235	0.0935	-0.1618	-0.0958	0.0381	-0.0233	0.0610	-0.0256	-0.2068	-0.1007	-0.0934
AT1G02030	0.1326	0.0130	0.2091	-0.0463	0.2274	-0.2329	-0.1944	0.0555	0.1448	-0.2381	-0.0248	0.1473	0.0896	0.1581	0.0151
AT1G02040	-0.0275	0.0668	-0.0931	-0.0038	-0.0216	0.0291	0.0795	0.1054	-0.1253	0.0196	0.0298	-0.1261	-0.0022	0.0203	0.2265
AT1G02050	-0.1147	0.3713	-0.5301	-0.3654	-0.3468	-0.2916	0.2461	0.2134	0.0798	0.2542	0.0237	0.1506	0.0071	0.0197	0.0269
AT1G02060	0.1000	0.0573	0.1188	-0.1127	0.1407	0.0137	0.2013	-0.2485	-0.1536	0.2930	0.0236	-0.2218	-0.1457	-0.0220	0.0191
AT1G02065	0.0677	-0.0388	-0.0094	-0.9877	-0.7217	-0.0043	-0.4789	0.2423	-0.4366	0.2491	-0.1232	-0.2916	-1.2889	-0.1769	-0.3090
AT1G02070	-0.0042	-0.1253	0.0458	-0.2986	-0.2462	0.0130	0.2217	0.0991	-0.3276	-0.0975	0.2723	0.1045	-0.0074	-0.1744	-0.0855
AT1G02074	0.2380	0.1302	0.4812	-0.0141	-0.2497	-0.0720	-0.3583	-0.0017	0.0263	-0.0230	-0.3030	0.0555	-0.1149	0.0156	0.1361
AT1G02080	0.0151	-0.0046	0.0692	-0.0401	0.1576	0.0148	0.0431	0.0410	0.2188	0.0452	-0.2366	-0.0325	-0.0045	-0.0371	0.2191
AT1G02090	0.2622	0.4708	-0.1249	-0.1968	0.1705	-0.3118	0.3290	0.0302	0.2796	0.1581	0.2300	-0.0595	0.1572	-0.1936	-0.1627
AT1G02100	-0.1104	-0.3822	-0.3405	-0.1547	0.1387	-0.3806	0.1040	-0.0954	-0.0710	-0.0532	-0.4556	0.1089	0.0596	0.2456	0.2126
AT1G02110	0.0798	0.0463	-0.4151	-0.0275	-0.6022	0.0375	-0.2141	0.0027	0.4240	-0.0197	-0.2316	-0.0956	-0.1922	-0.3745	-0.1885
AT1G02120	0.1329	-0.0470	-0.3590	0.1462	-0.1504	-0.1127	-0.2595	0.0327	-0.1872	-0.0459	-0.1402	-0.1680	0.2261	-0.0543	0.2121
AT1G02120	0.0642	-0.2311	-0.0592	-0.2617	0.1970	-0.0878	0.0176	0.1577	-0.1767	-0.2241	0.3557	0.1720	0.1951	0.0249	0.0448
AT1G02130	0.2434	0.0009	-0.0332	-0.1094	0.1533	0.0072	0.0740	-0.0149	0.1636	0.3028	-0.2381	0.0620	-0.0184	-0.1411	-0.0764
AT1G02136	0.0476	-0.1821	-0.0707	0.0038	0.1867	-0.0481	-0.0402	-0.1636	-0.1148	-0.0619	0.0093	0.0661	0.3080	-0.2452	0.2563
AT1G02140	0.4164	0.0878	0.0274	0.2140	-0.2542	-0.1257	-0.0109	-0.1201	0.1701	-0.0824	0.2770	0.2655	0.4272	0.1795	0.0856
AT1G02145	0.0722	0.0047	-0.0265	0.0762	-0.5879	0.2109	0.0570	0.1083	0.0944	-0.0456	0.1634	-0.0774	-0.0981	-0.1001	-0.1386
AT1G02150	-0.0693	-0.0446	-0.9112	-0.1791	-0.7297	-0.1363	-0.3723	-0.2964	0.1225	-0.2383	0.1545	-0.2625	-0.0888	-0.0647	-0.1462
AT1G02160	-0.0933	-0.1250	-0.0314	-0.1281	-0.5718	0.0736	0.0171	0.0116	0.2152	0.0544	-0.1542	-0.0554	-0.2625	-0.1889	-0.0736
AT1G02170	0.2689	0.0669	-0.0548	0.0518	0.5640	-0.4111	-0.2352	-0.1491	-0.1277	-0.0380	-0.1013	0.1040	-0.0190	0.4504	0.1280
AT1G02180	0.1924	0.2891	-0.1417	0.0594	-0.6646	0.0903	-0.2217	0.1720	0.6437	0.1467	-0.1524	-0.4260	-0.4274	-0.4012	-0.3141
AT1G02190	0.0164	-0.0333	-0.1481	-0.1354	-0.0268	-0.1072	0.3561	-0.0058	-0.0838	-0.0571	-0.0132	-0.0296	-0.1157	-0.0160	0.0357
AT1G02190	-0.0454	-0.1535	0.0070	-0.0719	0.0396	0.5685	0.4089	0.4774	-0.6148	0.4690	-0.0928	-0.4379	-0.8922	0.2354	-0.0232
AT1G02205	0.1671	-0.1206	-0.3835	-0.6072	-1.2882	1.4314	0.9790	0.9994	-0.5212	1.5822	0.0137	0.0853	-1.6997	-0.5541	0.1483
AT1G02210	-0.2652	0.1159	0.2356	0.0720	-0.1292	0.0590	-0.1471	0.0275	0.0905	-0.1285	0.1938	-0.0207	0.0443	-0.3024	-0.0189
AT1G02220	0.1323	-0.1538	1.5128	0.2817	3.3232	-0.7219	-0.1035	-0.2369	-1.3387	-0.5891	0.4176	0.6939	1.5594	1.3490	0.8686
AT1G02228	-0.0805	-0.0924	-0.1568	-0.0680	-0.0072	-0.0337	0.1474	-0.2327	-0.0148	0.3038	0.1769	-0.0054	-0.0968	0.1113	0.1883
AT1G02228	0.0282	-0.0325	-0.0107	-0.2882	-0.1214	0.0499	-0.2010	-0.0738	0.0976	-0.1942	0.2103	-0.2206	0.2666	0.6054	-0.0337
AT1G02230	-0.0056	-0.0298	0.1030	-0.3118	0.6646	-0.1593	0.1441	-0.4576	-0.1251	-0.0406	0.3319	0.1503	0.2642	-0.0191	0.2295
AT1G02250	-0.1012	0.0702	0.0952	0.0244	0.0991	0.0642	-0.0165	0.1830	0.0134	0.0964	0.1602	0.1302	0.0541	-0.0086	-0.2191
AT1G02260	-0.0882	-0.2856	0.5075	-0.1984	0.1400	0.3729	0.1798	0.0317	-0.0312	0.0923	0.0547	0.0259	-0.4379	0.0065	0.0655
AT1G02270	0.0669	0.0779	0.3263	-0.0370	0.2023	0.3250	0.1557	0.1023	-0.0628	-0.1462	0.0736	-0.1339	-0.1239	-0.0039	0.0726
AT1G02280	-0.0323	0.0860	-0.5726	-0.1499	-0.8464	-0.2013	-0.3023	-0.2141	0.4473	0.0716	-0.1202	0.0274	-0.1621	0.0211	-0.1834
AT1G02290	-0.0290	0.2080	-0.4943	-0.1700	-0.1281	-0.0244	0.0577	0.1826	0.2272	0.1762	0.1555	0.0411	0.0429	0.1233	0.0664
AT1G02300	-0.0267	-0.2408	0.2646	0.0478	0.1297	0.1106	0.0478	-0.1688	-0.1302	-0.0982	0.0237	-0.1378	-0.2210	-0.0467	0.1218
AT1G02300	0.0623	-0.0375	-0.2883	0.0657	-0.1438	0.0142	0.2636	0.0481	-0.0697	0.3595	0.1667	0.1083	-0.3863	0.0180	0.1381
AT1G02305	0.0548	-0.2431	0.2366	-0.0514	0.4844	0.0688	0.0054	-0.1695	-0.1653	-0.0911	0.0772	-0.0996	-0.0531	0.0354	0.3236
AT1G02310	-0.3162	-0.1694	0.3460	-0.1023	2.2107	-0.0492	0.4373	0.1741	-0.9318	-0.3228	-0.5679	-0.5547	0.0931	-0.5475	-0.1825
AT1G02320	0.0384	0.2269	0.0505	0.0142	-0.0983	-0.3212	-0.1667	0.0861	0.0008	0.0126	0.0927	-0.2061	0.0078	0.0050	-0.1422
AT1G02330	0.0128	0.2506	0.2149	0.1053	-0.0343	-0.0699	-0.0728	-0.1240	0.1853	-0.0707	0.1961	0.0739	0.1960	-0.0662	0.0345
AT1G02335	0.5725	0.1671	-0.1138	0.4992	-0.7686	0.2910	-0.6378	0.7312	-0.0878	0.3010	0.1174	0.0418	-0.0736	-0.2911	0.1825
AT1G02340	-0.3078	-0.2718	-0.2915	-0.3517	-0.1980	-0.0738	-0.2439	-0.1996	-0.1954	-0.3163	0.2682	0.2491	-0.4280	-0.3671	-0.0588
AT1G02350	0.1223	-0.2721	-0.3941	-0.4026	-0.3481	0.1315	0.1455	-0.0553	-0.0243	0.1394	0.0590	0.2234	-0.1696	-0.0026	-0.0145
AT1G02360	0.3858	0.5970	1.7678	-0.0361	4.0320	-2.6481	-1.6925	-0.9569	-1.4704	-0.9516	0.5904	1.1778	1.4353	1.5557	1.2871
AT1G02370	0.5640	0.3275	-0.1380	-0.0653	-0.3625	-0.1669	0.1618	-0.0501	0.0525	-0.0852	0.1184	0.1563	0.0512	-0.1605	0.0674
AT1G02380	0.0862	0.0560	-0.1822	-0.3040	-0.0688	0.0109	0.0712	-0.0954	-0.0579	0.1704	-0.0558	0.1767	-0.2864	0.1283	0.1982
AT1G02390	-0.1244	0.0123	-0.2742	0.0477	0.2027	-0.0561	-0.3342	-0.0685	-0.0918	-0.0821	0.1297	-0.0336	0.0914	0.0777	0.1012
AT1G02391	0.0204	-0.1799	-0.2197	0.0118	-0.0862	0.3903	-0.4261	-0.0283	-0.2370	0.0322	-0.4249	-0.0839	-0.0860	-0.0533	0.1498
AT1G02400	0.3542	0.3259	0.7180	-0.0917	2.3926	-1.0670	-0.3133	0.3481	-0.8801	-0.3558	-0.7410	0.0924	0.1724	-0.4477	-0.0890
AT1G02405	0.8274	0.1750	0.2129	0.3498	0.1425	-0.9080	-0.2422	0.5581	-0.5682	-0.5009	-0.1304	0.0492	0.0740	0.2319	0.2182
AT1G02410	0.0730	-0.0518	0.5503	-0.2154	0.4343	-0.3919	-0.0311	-0.0507	-0.3199	0.0038	-0.0314	0.0909	0.2739	0.0560	-0.0150
AT1G02420	0.0471	0.1804	-0.1853	-0.2162	-0.3038	-0.2170	0.1183	-0.1939	0.0365	-0.0546	0.0410	-0.1435	-0.1723	0.2793	-0.0572
AT1G02420	0.1878	0.0454	0.0812	-0.0819	-0.4485	0.0059	-0.0618	0.1816	-0.0114	0.1022	-0.0405	0.1955	-0.0659	0.0343	0.1103
AT1G02430	0.2862	0.2922	0.5890	-0.0137	1.6207	-1.0541	-0.5800	0.0670	-0.0372	0.0904	-0.1138	0.1421	0.0536	0.0297	0.2096
AT1G02430	-0.1259	-0.1158	0.2774	-0.1159	2.1892	-1.0333	-0.5207	0.0794	0.0624	-0.0760	0.1035	0.0144	0.2175	0.4571	0.4517
AT1G02440	0.1068	0.0175	-0.1026	0.0112	0.8719	-0.7611	-0.2415	-0.0963	-0.1758	0.1261	-0.0724	-0.0042	0.0384	0.1971	0.0487
AT1G02450	0.2688	0.8346	1.5790	0.1781	3.2567	-1.4155	-0.3223	0.2604	-0.5193	-1.8371	1.2978	1.4612	2.0253	0.6711	0.8472
AT1G02460	-0.0909	0.0971	0.1096	0.0741	-0.1665	0.3179	-0.1028	-0.0622	0.0123	0.0542	0.0674	-0.1969	-0.0643	0.1542	0.3157
AT1G02470	0.2520	-0.0342	0.5792	0.0404	0.2367	-0.8236	-0.2506	-0.4425	-1.0039	0.1578	0.4008	0.3712	0.1927	0.2893	0.0385
AT1G02475	-0.4382	-0.2211	0.0230	-0.0369	-0.5698	-0.1813	-0.1784	-0.3341	-0.7437	0.4026	-0.6757	-0.6003	-0.2561	-0.3182	-0.3559
AT1G02480	-0.1226	0.2366	0.4430	0.5517	-0.2409	0.1589	-0.3934	-0.0886	-0.1466	-0.2373	-0.1115	-0.0084	0.2211	0.1085	0.4171
AT1G02490	-0.0479	0.1831	-0.0350	-0.0666	-0.3785	-0.0242	-0.2313	0.0401	0.4106	0.1694	-0.0983	0.1401	-0.1998	0.2564	0.1415
AT1G02500	0.1857	0.0978	0.8960	-0.3456	1.3117	-1.1875	-0.6448	-0.3220	-0.3928	-0.3184	0.7320	0.3293	0.8096	0.7333	0.9092
AT1G02510	0.0436	0.0926	-0.1349	-0.1206	0.0796	0.0242	-0.0519	0.3487	0.1031	0.0985	0.0336	-0.1354	-0.0325	0.5216	-0.2805
AT1G02520	0.1437	-0.1956	0.0751	-0.2656	0.5160	-0.6851	-0.5701	-0.1269	0.1316	-0.0173	-0.2680	0.2628	-0.1565	0.2905	-0.0113
AT1G02530	0.2647	0.1258	-0.2074	-0.1328	0.1256	0.3181	0.0337	0.1243	0.0447	0.0590	-0.0751	0.3693	-0.1258	0.0348	-0.0959
AT1G02540	0.0899	-0.2712	-0.0331	-0.0990	0.0285	-0.0663	-0.2021	-0.2213	0.1447	-0.0801	-0.0032	0.0812	-0.1335	-0.2234	0.1487
AT1G02550	-0.0613	-0.1110	-0.0794	-0.1004	0.1135	-0.1509	0.0906	0.1459	-0.2667	-0.2789	0.0346	-0.0676	-0.0061	0.0786	0.1093
AT1G02560	-0.2934	0.0448	-0.5294	-0.2022	-0.3363	0.1904	0.0196	-0.1009	0.0818	-0.0883	-0.0240	-0.2088	-0.1588	-0.3101	-0.0129
AT1G02570	0.2662	0.0529	0.2728	0.0640	-0.2566	0.3858	0.8246	0.2560	0.1411	0.1319	0.0415	-0.1065	0.1398	-0.2176	-0.0775
AT1G02570	0.3474	0.0654	-0.2622	0.0832	-0.1415	-0.3120	0.2419	0.0648	0.2723	-0.1192	0.1428	0.0714	0.3541	0.1482	0.0601
AT1G02580	-0.1277	-0.0227	0.1335	0.0220	1.8179	-0.4226	-0.2590	-0.2460	-0.9113	-0.7219	0.0968	0.3390	0.3931	0.9255	0.9009
AT1G02590	-0.0625	-0.0221	-0.0596	0.1328	0.1364	0.0872	0.1875	0.0254	0.0915	0.1482	-0.1084	-0.1079	-0.0168	0.2518	-0.0934
AT1G02590	0.0906	0.0329	-0.1574	-0.0834	0.0950	-0.1987	0.0089	0.0382	0.0325	-0.2225	-0.1176	0.0543	0.1041	0.0286	-0.0845
AT1G02600	0.2572	0.0733	0.3283	-0.0055	0.0087	-0.0796	0.1717	0.0755	-0.0610	-0.2197	-0.2183	-0.1031	-0.1537	-0.2865	-0.1021
AT1G02600	-0.3431	-0.0613	-0.0120	0.0881	-0.0057	0.0616	0.0470	-0.0478	0.3990	0.1584	-0.2904	0.0769	-0.0357	0.0534	0.1215
AT1G02610	-0.3676	-0.5779	0.1038	-0.4561	0.0409	-0.9968	-0.9899	-0.5670	-0.7895	-0.3919	0.1649	-0.6237	-0.9023	-0.2704	-0.7100
AT1G02620	-0.3740	-0.4263	-0.2684	-0.4657	-1.0132	-0.0930	-0.4368	-0.1342	0.0631	-0.3259	-0.0962	-0.2945	-0.2796	0.1491	-0.2452
AT1G02620	0.1177	-0.3436	-0.1860	-0.4847	-0.3693	-0.0236	-0.4196	-0.1258	0.0971	-0.0408	0.2386	-0.0896	-0.2880	-0.4309	0.0195
AT1G02630	-0.0526	0.1955	-0.0966	-0.1153	-0.1688	-0.2825	0.1223	0.1734	0.0744	0.4505	-0.0193	0.1466	0.0430	-0.0339	-0.0235
AT1G02640	-0.3497	-0.6886	-0.4053	-0.5109	-0.5134	-0.4724	-1.1005	-0.2279	0.1269	-0.3630	0.7967	-0.0698	-0.3896	-0.1400	-0.8220
AT1G02650	0.0706	-0.1534	-0.3522	0.1188	-0.5110	-0.0972	-0.2387	-0.1551	-0.0084	-0.2434	0.2160	-0.0864	0.0786	0.1615	-0.0149
AT1G02660	-0.4878	-0.9593	0.0541	-0.2237	0.1556	-1.4891	-0.9220	-0.7037	-1.0754	-0.6165	0.2436	-0.4988	-0.6416	-0.2806	-0.8431
AT1G02670	-0.1452	-0.1189	0.2857	0.3038	-0.3230	0.0054	-0.0885	-0.0279	0.0200	-0.2461	-0.1041	0.0840	-0.4795	0.0031	0.0409
AT1G02680	-0.1988	-0.2515	-0.0053	-0.0841	-0.3067	-0.0620	-0.2035	-0.0711	0.0169	-0.2732	-0.1924	-0.2353	-0.1733	-0.1955	-0.2912
AT1G02690	0.0811	0.2237	-0.5585	-0.1673	-0.2685	0.0723	-0.2100	0.2306	0.8181	0.2258	-0.1105	-0.0748	-0.1669	-0.4516	-0.4368
AT1G02700	0.2415	0.0098	-0.1080	0.1154	0.0176	-0.2427	0.2449	0.1283	-0.1741	-0.2692	-0.1312	0.1107	0.1069	0.0307	-0.0622
AT1G02710	0.2623	0.0241	-0.7023	-0.0148	-0.2917	-0.2761	0.0780	0.0207	0.3894	0.0014	0.1034	0.1793	0.3057	-0.0256	0.3437
AT1G02720	0.1022	-0.1024	-0.3233	0.0819	-0.0761	-0.0319	0.0967	0.0904	-0.2806	0.1251	0.2281	0.0931	-0.2495	0.0389	0.0653
AT1G02730	-0.0993	0.1937	-0.0282	-0.0587	-0.2241	-0.4222	-0.3636	-0.3184	0.2614	0.0364	-0.1865	-0.3073	-0.2327	-0.1301	-0.0290
AT1G02740	0.1981	0.0979	-0.0107	-0.1618	0.5581	0.0296	0.2611	0.0835	0.0643	0.0949	-0.0767	0.0289	-0.2312	-0.1555	-0.1592
AT1G02750	-0.0795	-0.0948	0.0873	0.0949	0.0590	-0.2161	0.0468	0.1853	0.0660	0.1272	-0.0959	-0.0506	0.0701	0.0025	0.0433
AT1G02770	-0.3059	-0.2356	-0.0742	0.0610	-0.0342	-0.1016	0.4950	-0.0538	-0.0127	0.1707	0.0392	0.0491	0.0245	-0.2414	0.0270
AT1G02780	-0.1251	-0.1997	-0.0381	0.0475	-0.1250	-0.0172	-0.1199	-0.0576	-0.1989	-0.0911	-0.2436	-0.0797	-0.1260	0.0626	-0.2326
AT1G02790	0.1663	0.1312	0.1556	0.0643	0.1532	0.0012	-0.1709	-0.0787	0.1697	-0.1514	-0.0331	0.0952	0.0750	0.1461	0.0872
AT1G02800	-0.4415	-0.0548	-1.4388	-1.3636	-0.8444	-0.4911	-1.4751	0.0098	0.2854	0.1933	-0.5273	-0.4779	-1.1304	-0.8374	-1.0007
AT1G02810	-0.2792	-0.1568	-0.3352	-0.1967	0.3663	0.4407	0.5227	-0.1284	0.2179	-0.1011	-0.0214	0.0172	0.2286	0.1984	0.3784
AT1G02813	0.1639	-0.1019	0.0350	0.1873	-0.2852	0.1007	0.1765	0.0170	-0.2119	-0.1424	-0.0399	0.1390	0.1179	0.0375	0.0626
AT1G02816	-0.0985	-0.2077	0.3720	-0.0925	-0.3689	-0.2322	0.1767	-0.0964	-0.2207	0.2865	0.0135	-0.1403	0.0039	-0.0445	-0.3905
AT1G02820	0.0641	-0.5045	-0.1709	-0.7649	-0.9002	0.5060	0.1507	0.3021	-0.4092	-0.2904	-1.3874	-0.5895	-0.3608	-0.8265	-0.5838
AT1G02830	-0.0610	0.2199	-0.0152	-0.0041	-0.0543	0.0686	0.4442	0.2043	0.1615	-0.0160	0.0884	-0.0309	0.2122	0.0568	-0.0659
AT1G02840	0.0724	-0.3256	-0.3005	-0.3902	-0.4069	0.3107	-0.1641	0.0535	0.3044	-0.2838	0.1039	0.1175	0.0257	-0.0775	-0.0665
AT1G02840	0.2138	-0.3786	-0.5462	-0.1855	-0.4689	-0.0017	-0.1771	0.0664	0.3373	-0.0245	0.0537	0.1173	0.2191	0.1419	0.0092
AT1G02850	0.0383	-0.6431	0.1870	-0.8452	-0.1557	-0.6262	0.2529	-0.0412	-0.3050	0.4541	0.3358	0.1556	0.7886	0.2375	0.3689
AT1G02860	0.3193	-0.0478	-0.0116	-0.0195	0.0057	-0.0386	-0.0308	-0.0867	-0.4521	0.1092	0.3289	-0.0919	-0.0769	0.2461	0.1011
AT1G02870	0.2729	0.1805	-0.2685	-0.1470	-0.4316	-0.1333	0.0087	0.0770	0.4871	0.1680	0.0663	0.0140	0.1908	-0.0586	-0.0194
AT1G02880	-0.1014	0.0472	-0.0877	-0.0957	0.2243	-0.1398	0.0220	-0.1105	0.1304	0.1504	0.3351	0.1319	-0.2027	0.0948	-0.1129
AT1G02890	-0.2774	-0.2369	-0.0883	0.0217	-0.2339	0.0302	-0.0402	-0.2588	-0.1112	-0.0791	-0.3315	-0.0793	-0.2430	0.0097	-0.1995
AT1G02900	0.4523	0.1213	1.2661	0.6200	1.1456	0.2800	0.9699	0.1148	0.2208	0.4668	0.1690	0.4720	0.5725	0.4577	0.9741
AT1G02910	-0.2427	-0.0668	-0.5723	0.0046	-0.6503	-0.0134	-0.1930	-0.2226	-0.3459	-0.2118	-0.1518	-0.3737	-0.4517	-0.2243	-0.3409
AT1G02920	1.0392	1.4561	4.6234	1.4798	4.9801	-2.7217	-1.6715	-1.0399	-3.0334	-1.5408	0.5781	1.4898	3.0407	1.9092	1.9699
AT1G02930	1.1673	1.5670	4.2609	2.3214	4.3509	-2.4735	-1.2419	-0.9894	-2.8012	-1.0656	0.3928	1.2556	2.2631	2.0209	1.6637
AT1G02940	0.0407	-0.0091	0.1557	0.0652	0.7362	-0.2005	-0.0068	-0.2500	-0.1575	-0.5368	0.1333	0.3054	0.3986	0.6651	0.2357
AT1G02950	0.3025	0.0802	-0.0635	0.3292	0.0629	0.0713	-0.6952	0.4122	0.3903	-0.0667	0.3022	-0.2857	0.3436	0.1017	-0.2365
AT1G02950	0.4732	-0.1879	0.2992	-0.0664	0.2142	0.0251	0.2322	0.1393	0.3409	-0.0736	-0.0024	-0.1699	0.0086	0.1735	0.0078
AT1G02952	0.0808	0.0040	0.0371	-0.0061	-0.3230	-0.0619	-0.2028	0.1960	-0.0769	0.2770	0.1774	0.1024	0.1616	0.2479	0.0873
AT1G02960	-0.1575	-0.4063	-0.3328	0.1861	-0.6290	-0.2413	-0.2877	-0.3997	-0.2857	-0.1398	0.0846	0.1149	-0.0315	0.2527	-0.0650
AT1G02965	-0.0003	-0.0581	0.2590	0.0035	-0.0146	-0.0597	-0.0527	-0.0918	-0.0266	-0.1445	-0.2052	0.1399	-0.0531	-0.2189	-0.1532
AT1G02970	0.2272	0.0619	-0.0511	0.3882	-0.2283	0.2137	0.1622	0.0609	0.2217	-0.0844	0.5082	0.1768	0.0423	-0.1543	-0.2282
AT1G02980	-0.0664	-0.0588	-0.2050	0.0302	-0.0437	0.0686	0.2942	0.0048	0.1962	0.1553	-0.1938	-0.1849	0.1925	-0.0125	-0.0003
AT1G02980	0.2209	-0.1496	0.7067	0.1552	-0.1000	-0.0552	-0.0820	0.1601	-0.0166	-0.1861	-0.1413	-0.0660	-0.0036	0.0263	-0.2634
AT1G02990	-0.1958	-0.0698	0.8007	0.1709	-0.5162	-0.5020	-0.2792	-0.3699	-0.2146	-0.4088	-0.2208	-0.0837	-0.0302	0.3002	0.1435
AT1G03000	-0.2617	0.0456	-0.3722	0.0645	-0.2549	0.1303	-0.0692	-0.2555	-0.2107	0.1517	-0.3254	0.1051	-0.1578	0.0387	-0.1361
AT1G03010	0.0826	0.1110	0.0338	0.3632	0.2344	0.0139	-0.2835	-0.2015	-0.3456	-0.0441	0.0720	0.0406	0.0357	0.2123	0.0526
AT1G03020	-0.0581	-0.0056	-0.7782	-0.2870	-2.0394	0.4780	-0.8417	0.2312	-0.7558	0.2605	-0.0657	-0.2953	-0.2702	-0.4174	0.0083
AT1G03022	-0.0828	-0.0136	0.2609	-0.0150	0.0571	0.0338	-0.2463	0.0616	-0.1747	0.1683	0.1671	0.1521	0.1536	0.0981	0.0238
AT1G03030	0.2473	0.2495	-0.1906	0.3743	0.5399	-0.1864	0.1432	-0.1745	-0.0134	0.0337	0.3053	0.2237	0.4106	-0.0332	0.1744
AT1G03030	0.0558	0.3860	0.4895	0.2745	0.6295	0.0695	0.0755	0.0854	0.0506	0.2636	0.0413	-0.0805	-0.0504	-0.1047	-0.2253
AT1G03040	-0.0649	-0.3117	-0.0263	-0.1908	-0.1011	-0.0356	0.0694	0.0386	0.0927	0.0616	-0.0228	-0.1221	0.1449	-0.1414	-0.1267
AT1G03050	-0.0427	-0.1547	0.6373	0.0576	-0.1644	0.1760	-0.2520	-0.0312	-0.1302	-0.0600	-0.0856	0.0143	-0.3145	0.0913	-0.2904
AT1G03055	-0.1761	0.0996	0.1278	-0.0768	0.0513	-0.0706	0.0499	0.2316	-0.1448	-0.2068	0.1024	-0.0384	0.0331	-0.0406	-0.1423
AT1G03060	-0.0684	-0.1155	0.1357	0.0013	-0.1456	-0.0727	-0.0462	-0.0146	-0.1835	-0.1184	0.2058	0.3708	-0.1867	0.1165	0.3730
AT1G03060	-0.0506	-0.1277	0.1425	-0.0500	-0.1173	0.1092	-0.1367	0.0530	-0.0028	-0.1522	0.2972	0.1658	0.0600	0.0583	0.2594
AT1G03070	0.0711	-0.0356	-0.0454	-0.0387	0.5808	0.0293	-0.1603	0.4650	-0.3829	0.0352	-0.7878	-1.6298	0.1674	-0.5471	-1.4567
AT1G03080	-0.3373	-0.2566	-0.0643	0.1488	-0.4450	-0.3861	-0.0259	-0.1517	-0.3990	-0.0124	0.0465	-0.0721	0.1939	0.3259	0.1050
AT1G03090	-0.5410	-1.1174	-0.6276	-0.7978	-0.8349	-0.5403	-0.4882	-0.2261	-0.2044	-0.1050	0.3344	-0.6099	-0.6301	-0.1937	-0.8094
AT1G03100	-0.1067	0.1304	0.2981	0.1117	-0.7838	0.2402	0.0081	0.0523	0.3525	-0.1374	-0.0068	-0.2779	-0.3353	-0.3969	-0.2166
AT1G03103	-0.0511	-0.0160	-0.0760	0.1012	0.0489	-0.0417	-0.0607	-0.1128	-0.4668	-0.1648	0.0605	0.1323	-0.0467	0.0736	-0.0527
AT1G03106	0.1420	-0.1537	-0.1995	0.2039	0.3125	-0.0497	-0.0957	-0.2052	-0.1122	-0.0571	-0.1205	-0.0336	-0.0349	0.1334	-0.0410
AT1G03110	0.2176	0.3918	-0.0795	0.0508	-1.0390	0.0046	-0.0027	0.0828	0.3915	0.1758	0.2763	0.1126	-0.1197	-0.0924	-0.0803
AT1G03120	-0.1011	-0.0496	0.7306	0.0689	-0.2164	0.0807	-0.0679	0.0840	-0.0849	-0.3403	-0.0670	-0.0699	-0.0395	-0.1755	-0.0661
AT1G03130	-0.3122	-0.2741	-1.0985	-0.1834	-0.2480	0.3704	-0.0942	0.0121	0.0077	0.1264	-0.1246	-0.5367	-0.8793	-0.5974	-0.4566
AT1G03140	-0.2333	-0.1916	-0.1125	0.0213	-0.1124	-0.0911	-0.2326	-0.1749	-0.1440	-0.1361	-0.0532	0.0237	0.0102	0.0130	-0.0980
AT1G03150	0.1868	0.2553	0.2983	0.1045	0.1759	0.0772	0.0183	-0.0957	0.2240	0.0943	-0.0419	0.0727	-0.1624	-0.1941	0.0850
AT1G03160	-0.0903	0.0094	-0.3879	-0.0943	-0.5394	0.0178	-0.1612	-0.0589	-0.0670	0.0525	-0.1001	-0.3841	-0.2785	-0.4099	-0.5151
AT1G03170	-0.1071	0.0135	-0.0866	-0.2112	0.1438	0.0150	-0.1933	-0.2365	-0.2389	-0.1201	0.1213	-0.0197	0.0056	0.1405	-0.3917
AT1G03180	-0.2186	-0.0653	-0.1146	-0.0291	-0.2512	0.1974	-0.0297	0.0506	-0.1261	-0.0001	-0.2995	-0.2783	-0.2297	-0.1348	-0.3960
AT1G03190	-0.0192	0.0043	0.1161	-0.2491	0.2539	-0.1798	0.3230	-0.0732	0.0171	0.0145	0.1142	0.1026	-0.1954	-0.0342	-0.1026
AT1G03200	0.1457	-0.1126	-0.0111	-0.2896	0.2269	-0.0018	-0.2423	-0.4572	0.0841	0.1058	-0.1180	0.1382	0.2646	0.1230	0.1682
AT1G03210	0.2899	-0.0945	0.2685	-0.0738	0.2727	-0.2255	-0.3775	-0.5187	-0.7893	-0.2843	0.5876	0.8726	1.2180	0.4719	0.6738
AT1G03220	-0.0531	-0.5595	1.2331	-0.2885	1.8098	-0.4907	-0.4181	-0.5035	-1.2014	-0.4630	-0.4702	0.3595	1.0919	1.6541	0.8314
AT1G03230	-0.3153	-0.4958	-0.2146	-0.1222	0.0262	-0.1309	-0.6514	-0.3086	-0.2945	-0.4066	0.0048	0.3573	0.6007	0.0480	0.0542
AT1G03240	-0.0393	-0.0282	-0.1267	0.0264	0.1131	0.2819	-0.1668	-0.1748	0.0841	0.1955	-0.2224	0.2340	0.0640	-0.1642	-0.0126
AT1G03250	-0.0232	0.0068	0.0517	0.0469	-0.3733	0.0242	-0.0683	0.0978	0.0794	0.0728	-0.0441	0.0305	-0.1392	-0.0550	-0.0397
AT1G03260	-0.1519	0.0332	0.1380	-0.0249	-0.0254	0.1961	0.0784	0.0597	0.0307	0.0414	-0.0353	-0.1300	-0.3450	-0.0418	-0.2192
AT1G03270	-0.2348	-0.0632	-0.4671	-0.1450	0.1320	-0.0128	0.1928	0.2344	0.1531	0.0316	0.0308	-0.0497	0.0903	-0.1059	0.2119
AT1G03280	-0.1356	-0.0532	0.0248	-0.0673	-0.1580	-0.0322	-0.1177	-0.0469	0.0674	-0.1970	0.0260	-0.1043	-0.0881	-0.0406	-0.1571
AT1G03290	-0.2587	-0.4322	0.2094	0.0106	0.4137	-0.4424	-0.0414	-0.2182	-0.4450	-0.0829	-0.1803	-0.1048	0.3079	0.2091	0.1068
AT1G03300	-0.1557	0.0871	-0.1271	-0.0422	-0.3179	-0.0756	-0.0064	-0.1429	-0.0342	0.0454	-0.0895	0.0651	-0.3505	-0.1406	-0.0970
AT1G03300	0.0854	0.0329	0.1143	-0.0032	-0.2767	-0.0644	0.1536	-0.2045	0.1128	0.1141	0.0344	-0.0556	-0.2339	-0.2441	0.0772
AT1G03310	0.2074	0.2500	-0.4399	-0.2139	0.0251	0.1494	0.0932	-0.0303	0.1151	0.3148	-0.1478	0.0435	0.0828	-0.0996	-0.0715
AT1G03320	0.1399	0.2918	-0.0397	0.1992	-0.0331	0.1570	-0.4269	-0.1858	0.5869	0.0116	0.0410	-0.0268	-0.1518	-0.2806	-0.0930
AT1G03330	0.2087	0.1154	0.0682	-0.0146	-0.1023	-0.0824	0.1483	0.0416	0.2512	0.0402	-0.0138	0.1885	0.1025	-0.0165	0.0204
AT1G03340	-0.1952	-0.0517	-0.0029	-0.1434	-0.1800	-0.3349	-0.0315	-0.1059	0.0520	0.0909	-0.0845	-0.1011	-0.1471	-0.1393	0.0270
AT1G03350	0.3060	0.1441	0.1447	0.0301	-0.1201	-0.0004	0.1010	0.0038	0.0114	0.1883	0.2418	0.2087	0.0490	-0.0241	0.0236
AT1G03360	0.0065	0.2965	0.0068	-0.0160	-0.5327	0.0907	0.1381	0.0397	0.3398	-0.1495	0.2035	0.0176	-0.0102	-0.3210	0.0287
AT1G03370	-0.5742	-0.3071	0.3245	0.2833	-0.9231	0.0606	-0.1943	-0.1200	-0.1844	-0.0335	-0.3735	-0.0642	-0.3810	-0.1512	-0.5065
AT1G03370	-0.0759	-0.1068	0.7036	-0.0881	0.6610	-0.5212	-0.2915	-0.0946	-0.4380	-0.3110	0.1877	0.5211	0.3450	0.5937	0.5783
AT1G03380	-0.6250	-0.8239	0.1360	0.1517	-0.5590	0.0078	-0.4378	-0.2371	-0.4179	-0.2721	-0.1337	-0.1163	-0.1470	0.3739	-0.0611
AT1G03390	-0.1515	-0.3018	-0.3843	-0.1989	-0.3102	0.7973	0.3023	0.5624	-0.0834	-0.0752	-0.1003	-0.1456	-0.2296	-0.1621	-0.0209
AT1G03400	-0.2104	-0.2172	0.3561	-0.5122	1.2140	-0.4686	-0.0848	-0.2828	-0.8521	-0.3203	-0.1057	-0.0855	-0.1299	0.0310	-0.0966
AT1G03410	-0.1947	-0.2304	-0.6427	-0.7954	-0.5301	0.1778	0.2430	0.0944	-0.2459	-0.2697	-0.4021	-0.6113	-0.5139	-0.4621	-0.4444
AT1G03410	-0.4639	-0.3882	-0.2357	-0.2468	-0.4994	0.1371	-0.3137	-0.3817	-0.2194	0.0001	-0.5634	-0.4930	-0.6023	-0.0986	-0.3903
AT1G03410	-0.4667	-0.3224	-0.2157	-0.0804	-0.5819	0.0731	-0.1843	-0.0697	0.0064	0.0540	-0.0614	0.1710	-0.3350	0.0594	-0.1537
AT1G03420	0.2636	-0.2335	-0.3057	0.2806	-1.3252	0.4409	0.1616	0.3900	0.6876	0.4670	0.2455	0.4187	-0.0712	-0.1669	0.2276
AT1G03420	0.1054	-0.3358	-0.2733	0.3208	-1.3924	0.5497	0.1904	0.2491	0.6389	0.2270	-0.0227	0.2197	-0.2539	-0.1334	0.1007
AT1G03430	-0.0285	-0.0422	-0.2860	-0.0588	-0.0494	-0.0435	0.0033	0.0141	0.1402	0.1133	-0.0672	-0.1448	-0.1148	0.0522	0.0816
AT1G03440	0.1719	-0.2815	-0.7400	-0.1779	-0.8444	0.1353	-0.3808	-0.2241	-0.1813	-0.1746	0.5742	0.3387	0.1706	-0.2600	0.2255
AT1G03445	-0.4791	-0.1824	-0.0658	0.0580	-0.1329	0.0980	0.0610	0.0265	-0.0131	-0.1214	-0.0767	0.0096	-0.1184	0.0262	0.0789
AT1G03457	0.0939	-0.1688	-0.6770	-0.3365	0.2095	-0.0813	0.4767	-0.1203	0.1938	-0.0409	0.2042	0.1480	-0.0559	0.0909	0.0052
AT1G03470	-0.4726	-0.1634	0.2416	0.4921	-1.5695	-0.7784	-0.9811	-0.7259	-0.3682	-0.6562	0.2269	-0.1653	-0.5986	-0.0207	-0.5921
AT1G03475	0.0451	0.0353	-0.3667	-0.1753	-0.4805	0.0790	-0.2437	-0.0657	0.3683	-0.1505	-0.0545	-0.1376	-0.3657	-0.2342	-0.0540
AT1G03490	-0.0602	-0.1850	-0.1231	-0.2199	0.0742	0.2072	-0.0218	-0.0741	-0.3042	-0.0017	-0.0234	-0.0017	0.0950	0.0478	-0.0956
AT1G03495	-0.0392	0.2166	-0.3631	0.0092	0.0054	1.2505	1.3486	2.0273	1.2847	1.1450	-0.6784	-0.1953	0.1580	-0.3096	0.0183
AT1G03502	-0.4817	-0.4374	1.1213	1.1468	-1.1372	-0.3682	-0.1339	-0.3086	0.0443	0.1983	-0.4241	0.2061	0.0262	0.2057	-0.0296
AT1G03506	-0.2557	-0.2412	0.1975	-0.1854	0.5166	-0.0509	0.1793	-0.0208	-0.2678	0.4305	-0.4828	-0.3876	-0.1176	-0.1318	-0.2754
AT1G03510	-0.0177	-0.1253	0.0898	0.0538	0.1658	-0.2091	0.0351	-0.1424	-0.1656	0.0950	0.0372	0.0967	-0.2057	-0.0405	-0.0595
AT1G03515	-0.3128	-0.0057	0.1271	0.3798	-0.3125	0.6971	0.2298	0.3614	0.4922	0.3496	-1.7932	-0.7215	-0.3061	-0.2044	-0.4604
AT1G03520	-0.0885	-0.0126	-0.2516	-0.1415	-0.2095	-0.1424	0.2485	-0.0759	-0.1901	-0.1846	0.1914	0.1690	0.1192	0.1186	0.0446
AT1G03530	0.2659	0.2567	-0.4739	-0.0853	-0.0859	0.0669	-0.0740	0.1320	0.3488	0.1091	0.1854	0.0764	0.0655	0.1400	-0.1941
AT1G03540	-0.0802	-0.0888	-0.2515	0.1271	-0.1198	0.0124	-0.1426	-0.3281	0.0059	-0.3626	-0.0877	0.0306	-0.1887	-0.0503	0.1448
AT1G03550	-0.3071	-0.4807	0.0729	-0.3562	0.3200	0.0462	-0.4416	-0.2163	-0.0582	-0.3275	-0.0090	-0.0847	0.1237	0.0288	0.2636
AT1G03550	0.0209	-0.1246	-0.0036	-0.0579	-0.0727	-0.1709	-0.2178	-0.0865	0.1677	0.1223	0.0766	-0.0756	0.0306	-0.0973	0.0210
AT1G03560	-0.2895	0.1099	-0.2226	0.1557	-0.7043	-0.2211	-0.3506	-0.4098	-0.1379	-0.0376	0.5931	0.1487	0.2242	0.0705	-0.0823
AT1G03570	-0.0460	0.1745	0.4403	0.0493	0.1289	0.2393	-0.3407	-0.3717	0.2640	-0.3287	-0.9811	-0.2187	0.0466	0.0954	-0.0312
AT1G03580	0.0431	-0.1048	-0.3720	-0.0181	-0.3164	0.1076	0.1323	0.0735	0.1686	-0.0475	0.3639	0.0646	-0.1803	-0.0644	0.0158
AT1G03590	-0.3680	-0.2866	-0.1033	0.0133	-0.2298	-0.2957	-0.1300	0.1438	-0.0907	-0.0420	-0.2078	-0.0198	0.1880	0.2026	0.0503
AT1G03590	0.1943	-0.1009	-0.3285	-0.2600	0.4657	-0.3785	0.1167	0.0422	0.0188	0.0049	0.2257	0.0887	0.2473	0.2447	0.2921
AT1G03600	-0.1366	-0.5531	-1.3815	-0.3754	-0.8142	0.0848	-0.3388	-0.1087	0.0053	-0.3744	0.1637	-0.2987	-0.3122	-0.3012	-0.2503
AT1G03610	-0.4904	-0.9607	-0.5899	-0.4713	0.0073	-0.2029	-0.3209	-0.0190	-0.1525	-0.2733	0.5576	0.5315	0.5871	-0.0607	0.0404
AT1G03620	-0.6443	-0.5996	-0.2275	-0.5818	-0.2965	0.5771	0.1934	0.0467	0.4073	-0.2465	0.3103	0.0288	-0.4846	0.0183	-0.3202
AT1G03630	-0.1072	0.1537	-0.8176	-0.1957	-0.1404	0.0551	0.1498	0.0127	0.0216	0.1913	-0.2303	-0.3652	-0.5997	-0.2600	-0.2454
AT1G03650	0.1281	0.0748	-0.0342	-0.5367	-0.4758	0.0002	0.1019	-0.1066	0.1521	-0.0050	0.1586	-0.0391	-0.1639	-0.1167	0.0462
AT1G03660	0.3001	0.6788	0.3139	-0.3208	1.1242	-1.0401	-1.0684	-0.1617	0.2884	-0.3617	-0.5345	0.3108	-0.3760	0.3573	0.0495
AT1G03670	0.0229	-0.0736	-0.1586	-0.3089	-0.0992	0.0074	-0.0935	-0.1691	0.2152	-0.1723	0.1342	0.1454	0.0993	0.1850	0.0282
AT1G03680	-0.3278	-0.0996	-0.3923	-0.2725	0.0938	0.5945	0.0453	-0.0073	-0.0271	-0.0161	-0.2333	-0.3925	-0.5369	-0.5962	-0.1862
AT1G03687	0.0669	0.1653	-0.2943	-0.1002	-0.2678	0.2162	-0.1579	-0.0175	0.3125	0.1316	0.0792	-0.0510	-0.2777	-0.2308	-0.0306
AT1G03700	-0.0204	0.1578	0.3057	0.1281	-0.1645	-0.3199	-0.0129	0.0535	-0.1086	0.1863	0.1350	-0.0122	-0.0709	-0.1049	0.2348
AT1G03710	0.0269	-0.1610	-0.0095	0.0275	-0.0584	0.1545	0.1311	0.1416	0.3692	0.1109	0.0156	0.1260	-0.2270	-0.0237	-0.0928
AT1G03720	-0.0268	-0.1945	0.1709	0.0585	0.0879	-0.2595	-0.0498	0.0244	0.2223	-0.2556	0.2121	0.0230	0.1397	0.1867	-0.2012
AT1G03730	0.1827	-0.2511	-0.1432	-0.3201	0.2331	-0.4486	-0.1964	-0.1791	-0.1637	0.1370	0.1747	0.0977	0.1805	-0.1368	-0.1752
AT1G03740	-0.0763	-0.3807	-0.1943	0.2244	0.3406	-0.6616	-0.1449	-0.2179	-0.3266	-0.1951	-0.1684	-0.0403	0.2805	0.0458	0.1374
AT1G03743	0.1629	0.8699	1.1462	1.1026	-0.1483	-0.2737	-0.2215	-0.0296	0.4639	0.3364	-0.4249	-0.3083	-0.3985	-0.2785	-0.3118
AT1G03746	-0.3111	-0.0007	0.8494	0.9224	-1.2815	-0.0153	0.3446	0.1758	0.6473	0.7857	-0.6513	0.0165	-0.2623	0.0654	-0.0259
AT1G03750	-0.0303	-0.0945	-0.1778	0.1451	0.0908	-0.2329	-0.0100	-0.1553	0.1271	0.0729	-0.2117	-0.0625	0.3307	0.0871	-0.0441
AT1G03760	0.0681	-0.1383	-0.2798	-0.3685	-0.2937	-0.0837	-0.1577	-0.0163	0.1363	-0.2897	-0.1483	-0.0679	0.1051	-0.2177	0.1038
AT1G03770	0.1661	-0.0613	-0.0513	0.1016	0.8494	-0.0563	-0.2579	0.0082	-0.0157	-0.0319	0.1313	0.3041	0.6931	-0.0634	0.0666
AT1G03780	-0.2730	0.4596	-0.5071	-0.2061	-0.7758	-0.0736	-0.9850	-0.1380	0.8226	0.2885	-0.2762	-0.1435	-0.6184	-0.5906	-0.8028
AT1G03790	0.2063	0.0984	-0.1880	-0.0426	0.0636	0.1364	0.2529	0.1405	0.2316	0.0637	0.1549	-0.0169	0.0610	0.0603	0.0889
AT1G03800	0.1642	0.2662	-0.1469	0.0630	0.7784	-0.0820	0.0368	0.1029	-0.1040	0.1560	0.1240	0.0751	0.2926	0.3455	0.4014
AT1G03810	-0.1401	-0.2119	0.2942	0.0267	-0.2031	-0.0771	-0.0548	0.0714	0.0417	-0.0058	-0.2051	-0.0446	0.3179	0.1151	0.0605
AT1G03820	-0.7253	0.0248	-0.4394	0.0332	-1.0199	0.7074	0.2697	0.1600	-0.0843	0.5002	-0.3877	-0.2898	-1.4189	-0.1958	-0.4321
AT1G03830	-0.2454	0.2588	-0.0767	0.0620	-0.5612	0.2462	-0.0591	0.2080	0.4456	-0.1200	-0.0600	-0.2582	-0.2631	-0.4048	-0.0871
AT1G03840	0.1519	-0.3922	0.0631	-0.3582	-0.0967	0.3096	0.4240	-0.1433	0.3521	0.1052	0.1226	0.1935	0.0075	-0.1210	0.1931
AT1G03850	-0.1433	-0.5545	1.5878	-0.1221	2.3565	-1.4535	-0.3670	-1.7813	-2.3422	-1.0511	-0.0908	1.2267	2.5498	2.1509	1.5495
AT1G03860	0.4357	0.4239	0.1229	0.2115	-0.3425	-0.0296	0.0591	-0.0537	0.4731	0.1393	0.1246	0.3737	0.3433	0.1809	0.1854
AT1G03860	0.2613	0.5182	0.2532	0.2205	-0.2303	0.0893	0.1235	0.0729	0.6017	0.1631	0.2925	0.3164	0.2943	0.0810	0.3875
AT1G03870	0.6439	0.3384	0.3055	0.9525	-0.3576	-0.2552	0.1954	-0.1286	0.0137	0.3417	0.6245	0.9051	0.2785	0.3242	0.8914
AT1G03880	0.0454	0.1141	0.0886	0.2420	0.0103	0.2189	0.0837	-0.1728	-0.1149	0.0069	-0.2105	-0.2132	-0.3599	0.0005	-0.0015
AT1G03890	0.0204	-0.0742	0.0839	-0.0528	0.0029	-0.1514	-0.0614	-0.2377	-0.0882	0.1413	-0.1401	0.1966	-0.1218	0.1929	-0.2827
AT1G03900	0.1018	-0.3337	0.1809	0.0866	-0.0225	-0.3860	-0.2451	-0.2938	-0.4139	-0.2419	0.3795	0.3787	0.2396	0.3500	0.2573
AT1G03905	0.0509	-0.0581	0.7801	0.1061	0.9232	-0.6624	-0.2825	0.1497	0.0524	-0.2642	0.2448	0.1619	0.5536	0.3616	0.3003
AT1G03910	0.0982	0.0032	-0.2918	-0.0705	-0.3249	-0.0965	-0.0539	0.0003	0.1789	-0.0199	0.0183	0.1451	0.1051	0.0518	0.0534
AT1G03920	-0.0312	0.0359	-0.1924	-0.3078	-0.0824	-0.1808	-0.0221	0.0809	0.2161	0.2146	-0.0233	0.0216	0.0952	-0.0099	0.2207
AT1G03930	-0.2874	-0.2457	-0.0709	-0.0389	-0.6935	0.2551	-0.1122	0.0288	-0.0542	-0.1174	0.0320	0.0314	-0.2432	-0.1148	0.1094
AT1G03935	-0.2232	-0.3198	-0.0211	-0.4254	0.4209	0.0804	0.2317	-0.0366	-0.2261	0.2036	-0.2980	-0.5599	-0.0400	-0.0509	0.0381
AT1G03940	-0.0133	-0.1297	-0.0588	-0.0421	-0.0672	0.0308	0.0315	0.1051	0.2069	-0.1877	0.1250	0.1285	0.1430	0.0029	0.1244
AT1G03940	0.2767	0.1469	-0.2113	-0.2534	0.4691	0.1781	0.2696	0.1919	0.0977	0.2013	-0.2029	-0.1342	0.0860	-0.0771	0.1193
AT1G03940	0.2744	0.1586	0.1255	0.2168	-0.3959	0.0723	-0.0940	0.1264	0.2935	-0.1052	0.0022	-0.2144	0.2268	-0.2094	-0.0686
AT1G03950	-0.1366	-0.1937	0.3582	-0.1156	0.2241	-0.1221	-0.0536	0.0435	-0.2359	-0.1909	0.1047	-0.1274	0.1712	0.2089	0.2838
AT1G03960	0.0036	-0.1866	-0.1882	-0.0789	-0.3610	0.0174	-0.0933	0.1510	0.0084	-0.0727	-0.0578	-0.1693	0.0272	0.1033	-0.0102
AT1G03970	-0.1295	-0.4346	0.2887	-0.0524	0.1601	-0.1708	-0.0852	-0.0613	-0.3612	-0.2419	0.2379	0.0403	0.2364	0.0326	0.0428
AT1G03980	0.0999	0.1576	0.0742	-0.2503	-0.0875	0.0267	0.1682	-0.0294	0.2950	-0.0420	0.2723	0.1594	-0.1161	-0.0358	-0.0242
AT1G03980	0.1972	-0.2340	0.0037	0.1197	0.2031	-0.0673	-0.2266	0.2388	-0.2621	0.1385	0.1668	-0.1270	-0.1742	0.0864	0.1738
AT1G03982	0.0449	-0.0811	-0.0444	0.1012	-0.0959	-0.1688	-0.0344	0.1143	0.1730	-0.0075	0.0348	-0.1404	-0.0549	-0.0946	-0.0773
AT1G03990	0.0560	-0.0952	-0.1832	-0.1224	0.0560	0.0132	-0.0461	-0.0977	-0.1868	0.0555	-0.0285	0.0039	0.0899	0.2327	-0.1692
AT1G04000	-0.1696	-0.3301	-0.7755	-0.2819	-0.2012	0.1589	-0.1254	-0.2283	-0.1367	-0.0220	-0.1367	-0.0422	-0.1914	0.0217	-0.0390
AT1G04010	0.1144	-0.3751	0.0174	-0.1518	-0.1637	0.0690	0.2564	0.0575	0.0410	-0.0652	0.0510	0.1535	0.1242	-0.2430	0.0946
AT1G04020	-0.0563	0.3753	0.0524	0.5843	-0.9459	0.2728	-0.0006	0.1360	0.3658	0.3107	0.1971	0.0961	-0.2274	-0.3214	-0.2656
AT1G04030	0.0370	-0.0267	-0.2542	0.0742	-0.2726	-0.1024	-0.4104	-0.0311	0.1578	0.0263	0.0488	-0.1549	-0.2096	0.1283	-0.0477
AT1G04040	0.6170	0.7429	0.4405	1.4194	0.1036	0.2982	0.7398	-0.2160	0.0569	0.6621	-0.0094	0.3754	0.0979	0.6799	1.0777
AT1G04050	-0.0257	0.0539	0.0171	0.1083	0.0860	-0.0891	-0.1249	-0.1630	0.0380	-0.1685	-0.0451	-0.0615	-0.0041	-0.0194	-0.0917
AT1G04070	0.2720	0.4967	0.2476	-0.1308	0.3924	0.2049	0.2609	0.1650	-0.0152	0.2089	0.2065	0.0465	0.0057	0.0457	-0.1872
AT1G04080	0.1174	0.1923	-0.0792	-0.1750	-0.0057	0.3559	0.0661	0.2057	0.4567	0.0483	-0.1046	0.0861	-0.0913	-0.1493	0.2548
AT1G04090	0.0140	-0.0202	0.0729	-0.1204	0.0658	0.2217	0.1943	0.0284	0.1787	-0.3962	-0.1159	0.1044	0.0538	0.2129	-0.0741
AT1G04100	0.3331	-0.2593	0.3996	-0.0573	1.0427	-0.5509	-0.2010	0.0418	-0.4960	-0.2174	-0.0896	0.0750	0.1612	-0.0847	0.2741
AT1G04110	0.0685	-0.0798	-0.1810	0.2017	-0.1328	0.1019	-0.1255	0.0038	-0.1993	0.0136	0.1075	0.0459	0.0892	-0.0183	0.0998
AT1G04120	0.0299	-0.1598	0.0384	0.1716	0.4712	0.1657	0.0239	-0.0010	0.0446	-0.0344	0.6023	0.3019	0.3323	0.3819	0.3966
AT1G04130	0.3074	0.3361	0.0948	0.4665	-0.0817	-0.0731	0.0004	-0.0959	0.1652	-0.1124	-0.2938	-0.4313	0.5216	0.0125	0.0103
AT1G04140	-0.0835	-0.0307	-0.6032	-0.1693	-0.0781	0.1529	-0.0383	0.0355	-0.2411	0.2289	0.0259	-0.2548	-0.0153	0.0838	-0.0090
AT1G04150	0.0049	0.1362	0.1152	0.0772	-0.0936	0.0235	-0.0922	-0.0714	0.0415	0.1356	-0.1129	-0.1214	0.1278	0.0081	-0.0088
AT1G04160	0.1215	0.0243	-0.0834	0.1527	0.1522	0.0024	0.0098	0.1213	0.2290	0.0826	0.0033	-0.0984	-0.0557	-0.0403	0.1960
AT1G04170	0.2168	0.5584	0.4749	0.1240	-0.2043	0.1023	0.1021	0.1668	0.3830	0.1579	0.4299	0.3216	0.2322	-0.0570	0.4126
AT1G04171	-0.1075	0.0566	-0.0003	-0.0625	-0.1024	-0.0976	-0.3568	0.1411	0.0730	0.1734	0.0144	-0.0332	-0.1859	0.0568	0.1881
AT1G04180	-0.0277	0.0311	0.4113	-0.1339	-0.2463	-0.3367	-0.3454	-0.0116	-0.0257	0.0493	0.1942	0.0514	0.0783	0.0961	-0.0072
AT1G04190	0.0441	0.3030	0.1043	0.1096	-0.1435	0.2985	0.1930	0.1869	0.4064	0.0549	0.1431	0.2415	0.0374	-0.0896	0.1522
AT1G04200	-0.2834	-0.2840	0.1813	0.2154	-0.0441	-0.1062	0.1347	-0.0131	0.0348	-0.3999	-0.1420	0.3218	-0.0312	0.0704	0.0092
AT1G04210	-0.0491	0.1404	-0.4048	-0.0638	-0.1698	-0.1551	0.2036	-0.0223	0.3513	0.4618	-0.1281	0.2777	-0.1078	0.3778	0.0093
AT1G04220	0.0608	0.0351	-0.1286	0.0806	-0.1350	0.0052	0.0668	0.1252	-0.0830	-0.0485	-0.0735	-0.0228	-0.2573	-0.0040	0.0111
AT1G04230	0.0421	0.1432	0.2636	-0.0149	0.2449	0.3688	-0.1044	0.0120	0.0805	-0.2292	0.0993	0.0128	-0.0226	-0.0635	0.0208
AT1G04240	-0.0040	-0.1385	-0.3670	-0.2084	-0.6037	0.4363	0.4714	0.1370	-0.0701	0.3056	-0.1278	-0.0408	-0.4248	0.0208	0.1802
AT1G04250	0.1198	-0.1635	-0.4121	0.2953	-0.9175	1.5219	1.5831	0.8586	1.1289	1.2522	-0.2213	0.2792	-0.3310	-0.2426	0.7602
AT1G04260	0.0957	-0.0565	0.1312	-0.0223	-0.2319	-0.0702	0.0070	0.1060	0.0534	0.0126	0.0635	0.0003	0.0100	0.0494	-0.0070
AT1G04270	-0.1251	-0.0737	-0.0234	0.0475	-0.1315	-0.0172	-0.1199	-0.0576	-0.1781	-0.0911	-0.2099	-0.0441	-0.1260	0.1121	0.2861
AT1G04280	-0.3693	-0.5072	0.1587	0.0910	-0.0986	-0.7725	-0.6021	-0.6996	-0.6680	-0.4513	0.0778	-0.0007	0.1519	0.3410	0.2102
AT1G04290	0.2308	0.1026	0.3820	0.1079	0.7003	0.2116	0.0671	-0.0571	-0.2007	-0.0172	-0.0445	0.0948	0.0552	-0.1468	0.2526
AT1G04290	0.4453	0.1038	0.3046	0.2401	0.4016	-0.0613	0.0086	-0.1429	-0.3831	-0.0180	0.0930	0.1936	0.2207	-0.0292	0.3292
AT1G04295	0.1793	0.0146	0.1171	0.2330	0.0393	-0.0087	-0.0513	-0.0979	-0.2194	-0.0700	0.3238	0.1363	-0.0395	0.0952	0.0886
AT1G04300	-0.0050	-0.2146	-0.5942	-0.1749	-0.2197	-0.1175	-0.2628	-0.1961	-0.6125	-0.3272	-0.0868	-0.2339	0.1159	-0.0128	-0.0354
AT1G04310	0.2417	0.0911	0.3538	0.0149	0.2260	-0.5921	-0.2053	-0.2734	-0.1309	-0.3826	0.2438	-0.4441	0.0014	-0.2483	-0.5166
AT1G04320	-0.0074	0.4130	0.6409	0.6114	-0.5378	-0.0594	-0.1702	-0.2742	0.1280	-0.0459	-0.5963	-0.0585	0.0706	0.0538	-0.0552
AT1G04320	0.0883	0.4365	0.9796	0.7121	-0.6964	-0.0345	-0.2780	-0.3581	0.0707	-0.0905	-0.6173	-0.2801	0.1473	0.0299	-0.1201
AT1G04320	0.0915	0.4135	0.9346	0.5990	-0.5832	-0.0203	-0.3472	-0.4103	0.1358	0.0518	-0.5477	-0.3489	0.1432	0.0166	-0.2004
AT1G04330	-0.0078	-0.0519	-0.4779	-0.2944	-0.0717	-0.0405	-0.0552	-0.1189	0.0947	-0.0309	0.2510	-0.0323	0.0183	-0.1709	0.0735
AT1G04340	0.1984	0.0666	0.0476	-0.0590	0.1174	0.1108	0.2303	-0.0579	0.1730	0.1690	0.0791	0.3623	0.1649	0.0825	0.1847
AT1G04350	-0.7194	-0.7828	-0.8057	-0.4978	0.1334	0.1988	0.0292	0.0034	-0.4017	0.0937	-0.5841	-0.7383	-0.6084	-0.3545	-0.8160
AT1G04360	-0.0470	-0.1157	0.2120	-0.1754	0.0651	-0.5887	-0.5628	-0.3829	-0.1956	-0.3760	0.3064	0.2512	-0.1724	0.0212	-0.0911
AT1G04370	0.0608	0.0706	0.2702	0.1507	0.0860	-0.1408	-0.2224	0.0767	0.3253	0.0613	0.3117	0.0731	0.2409	-0.0602	0.0398
AT1G04380	-0.1194	-0.1382	-0.0566	-0.0053	-0.1045	0.0801	-0.0107	0.1769	0.0631	-0.0237	-0.2529	-0.1266	0.0060	-0.0146	-0.0113
AT1G04390	-0.0933	-0.4451	-0.2399	-0.3843	-0.2454	-0.1578	-0.0317	0.0296	0.0403	-0.1002	0.0496	0.0125	-0.1072	0.0158	-0.0579
AT1G04400	-0.1546	-0.4014	-0.3959	-0.4207	-0.0975	-0.1208	-0.3032	-0.1440	-0.2161	-0.0733	0.1868	-0.0474	-0.2622	-0.0547	-0.1014
AT1G04410	-0.1251	-0.1997	-0.0381	0.0475	-0.1250	-0.0172	-0.1199	-0.0576	-0.1989	-0.0911	-0.2436	-0.0797	-0.1260	0.0626	-0.3317
AT1G04420	-0.1865	-0.1243	-0.6744	-0.0132	-1.0693	0.0583	-0.2338	-0.2724	-0.0462	-0.1195	-0.4865	-0.6422	-0.7769	-0.2139	-0.5350
AT1G04425	-0.2406	-0.0414	0.0187	-0.1328	-0.0121	0.0095	-0.1361	-0.0223	0.1914	-0.1280	-0.1860	-0.0594	-0.1078	0.1158	-0.0970
AT1G04430	0.5038	0.2720	0.3057	0.1108	-0.5899	0.1459	0.6530	0.0496	0.0816	0.1743	0.0776	0.1518	-0.2148	-0.0019	0.2014
AT1G04440	-0.1073	-0.2762	0.4771	-0.1583	0.4425	0.1649	0.0056	-0.0884	-0.1558	-0.1857	0.1037	0.0666	0.0128	0.2097	0.3049
AT1G04445	-0.0898	-0.2161	-0.0346	0.2369	0.1088	-0.1470	-0.2391	-0.0071	0.1623	0.0302	-0.1044	0.1556	0.0873	0.0545	-0.2439
AT1G04450	0.1143	-0.1827	-0.0185	0.1137	-0.0498	0.0361	-0.1246	-0.0653	-0.1155	0.1567	-0.1459	-0.0326	0.0057	-0.1318	-0.1403
AT1G04470	0.1317	0.0232	0.4959	0.1480	-0.3188	0.0976	-0.1783	-0.0110	0.2844	-0.1433	0.2644	-0.0303	-0.2272	0.0535	-0.0456
AT1G04480	-0.0658	-0.0071	0.0145	0.0253	-0.3107	-0.0172	-0.1199	-0.0576	0.0902	0.0201	0.0742	0.0675	-0.0012	0.1516	0.1953
AT1G04490	-0.0908	-0.0547	0.2886	-0.0772	0.8869	0.3063	0.2423	0.3588	0.1881	0.1675	0.1635	0.0035	0.1117	0.0369	0.0318
AT1G04500	0.1155	0.0254	0.1032	-0.1234	0.3253	0.1095	0.0843	0.0790	-1.7661	-1.7946	0.0494	-0.1818	0.0962	-0.1986	0.2462
AT1G04501	-0.0846	0.0880	0.0052	-0.0826	-0.1432	0.0380	-0.1399	-0.0439	-0.1079	-0.0544	-0.2205	-0.2964	0.0916	0.2264	0.0102
AT1G04510	0.0667	0.3343	0.0939	-0.1448	0.2208	0.2254	0.0770	0.0902	0.3345	0.1550	-0.2357	-0.1087	-0.0797	-0.0703	-0.0563
AT1G04520	0.2044	0.2492	-0.4999	0.1365	-0.2069	-0.1483	0.1010	-0.1319	0.2106	0.1602	0.1196	-0.0001	0.0464	-0.1289	0.0700
AT1G04530	-0.1750	-0.1116	-0.4608	-0.1923	0.0719	-0.2544	-0.1100	-0.3400	-0.0930	-0.1965	0.3915	0.2341	0.1421	0.2270	-0.1681
AT1G04540	0.1496	-0.1540	0.0915	0.1576	0.1967	-0.1027	-0.0762	0.0186	-0.0624	-0.0264	0.0793	0.1349	0.2694	-0.0538	-0.1288
AT1G04550	-0.1798	0.0140	-0.4393	-0.3307	-0.1476	0.5533	0.3363	0.3136	0.0314	0.2794	-0.1326	-0.1094	-0.2290	-0.4460	-0.4588
AT1G04555	0.0304	0.0972	0.5366	0.1583	0.4319	-0.1415	-0.2303	-0.1811	-0.3570	-0.1667	0.3867	0.3276	0.4398	0.2589	0.3371
AT1G04560	-0.1880	-0.1367	-0.2098	-0.0107	0.0534	0.0680	0.1137	-0.0443	0.0051	-0.0783	0.0371	0.0047	-0.1314	0.1574	0.0206
AT1G04570	0.0484	0.1903	0.1347	0.0561	-0.2033	0.2094	-0.0920	0.1085	-0.1072	0.0178	-0.1505	0.0503	-0.0434	-0.0161	-0.0774
AT1G04580	-0.2024	-0.1668	0.0064	0.4142	0.3914	-0.1345	-0.0573	-0.0513	-0.0503	-0.0099	-0.1293	0.0580	-0.0840	0.5070	0.4416
AT1G04590	0.0608	0.9326	0.1178	0.0678	-0.2420	0.2132	0.2254	0.1874	0.3129	0.0929	0.0934	0.0862	-0.0827	-0.1614	-0.1039
AT1G04600	0.0156	-0.2160	0.0403	0.2294	-0.0899	-0.1578	-0.0773	-0.0482	-0.0889	0.0220	-0.0629	0.0898	-0.1621	-0.1280	-0.1583
AT1G04600	0.1778	0.0501	0.2260	0.1128	-0.2244	0.1691	0.1595	-0.2170	-0.0092	0.1201	-0.1809	0.2358	-0.0728	0.3302	0.1018
AT1G04610	-0.3851	-0.1138	0.1988	-0.0059	0.1266	0.1268	0.0745	0.1558	-0.0313	-0.0355	-0.1523	0.0230	0.0831	-0.0392	0.3192
AT1G04620	-0.0725	-0.1317	-0.3419	-0.1665	-0.4432	-0.0855	-0.2707	-0.2988	-0.1621	-0.0145	-0.3683	-0.5385	-0.4415	-0.2756	-0.4467
AT1G04625	-0.0426	0.0801	0.0211	0.0828	-0.2698	0.0514	0.2086	-0.1692	0.0081	-0.2379	-0.0609	0.0651	-0.0087	-0.0038	-0.1367
AT1G04630	0.0887	0.0626	-0.1487	0.1509	-0.6590	0.0089	-0.1735	-0.0577	0.2428	-0.0334	0.0698	0.0289	-0.0504	0.0290	-0.0874
AT1G04635	0.0875	0.2806	-0.2747	-0.1752	-0.2104	0.1185	0.2898	0.0568	0.5721	0.4411	0.2821	-0.1478	0.1119	0.1228	-0.0391
AT1G04640	-0.0782	-0.0391	-0.3265	-0.1116	-0.7361	0.1488	-0.0888	-0.0707	0.1610	0.0896	0.0479	-0.3097	-0.4047	-0.2636	-0.2548
AT1G04645	-0.1368	-0.0492	0.3892	-0.1241	0.0389	0.3126	-0.0582	0.2248	0.1295	-0.0249	0.0128	-0.1212	-0.7645	0.0655	0.2382
AT1G04650	-0.1243	0.0607	-0.0747	0.2195	-0.9793	0.2643	0.2177	0.1776	0.6355	0.1064	0.2543	-0.1915	-0.2403	-0.2610	-0.1974
AT1G04660	-1.3942	-1.3273	-1.1755	-0.8687	-1.1508	0.3104	0.7997	0.4905	-0.1811	0.4218	0.3750	0.0344	0.2624	-0.6852	-0.2540
AT1G04670	-0.0626	0.1571	-0.1964	-0.1419	-0.0223	0.0636	0.0520	-0.1006	-0.1411	0.1256	0.0273	-0.0497	-0.0549	-0.0966	-0.0044
AT1G04680	0.0760	0.1467	0.1402	0.2078	-0.4527	0.6623	0.4931	0.2979	0.1363	0.3576	-0.1449	-0.1462	-0.4899	-0.3997	-0.3039
AT1G04684	-0.0897	0.0073	0.0917	0.0247	0.0186	0.0312	-0.3022	-0.1662	0.0941	-0.1563	0.0961	-0.1049	0.0426	0.1970	0.0897
AT1G04690	0.2158	0.3526	0.4942	-0.2013	0.3012	0.0441	0.2208	0.0059	0.0017	0.1917	0.1654	0.2130	0.0876	0.2206	0.3932
AT1G04700	0.2104	-0.0614	0.0661	0.2929	-0.1994	0.2775	0.1629	0.0997	0.1335	0.0963	0.1577	0.2450	0.1912	-0.0320	0.1645
AT1G04710	0.3274	0.5022	0.3676	0.6789	0.1891	0.0110	-0.1369	0.0221	0.2971	0.2176	-0.0722	0.0454	-0.0512	-0.0324	0.2140
AT1G04730	-0.0097	0.1977	-0.2166	0.0207	-0.0696	-0.1571	-0.0965	-0.1586	0.2640	0.1054	0.1465	-0.0796	0.1431	0.2657	0.2154
AT1G04750	0.0822	0.1553	-0.0897	0.0922	0.4143	0.0127	-0.0588	-0.0429	-0.1041	0.3013	0.2571	0.0886	-0.1770	-0.0440	0.0312
AT1G04760	-0.1043	0.0198	-0.5949	-0.5281	-0.7626	-0.0141	-0.4945	-0.1139	0.6707	-0.0590	-0.2835	-0.0255	-0.4379	-0.0411	-0.2931
AT1G04770	-0.1779	-0.1057	0.7276	-0.3847	0.0161	0.2359	0.1125	0.0049	-0.4720	0.0115	0.9998	0.0526	0.5205	0.2852	0.0316
AT1G04778	-0.0386	-0.0162	-0.4841	0.0171	-0.3624	0.8729	0.1844	0.6574	0.0840	0.3841	0.2521	-0.0039	0.2336	-0.2068	-0.0026
AT1G04778	0.0823	0.0103	0.2098	-0.0160	0.2024	0.2101	0.1356	0.0557	0.1679	0.2179	0.0570	-0.2466	0.0335	-0.1813	0.2036
AT1G04780	-0.2539	-0.4592	0.2329	0.1977	-0.5236	-0.4826	-0.6118	-0.2935	-0.6095	-0.3914	0.1514	-0.0028	0.1697	0.1197	-0.0982
AT1G04790	-0.0362	-0.1723	-0.1145	0.1696	-0.5883	-0.3538	-0.2943	-0.1364	-0.1868	-0.0429	-0.0072	-0.1159	-0.1229	0.0919	-0.0936
AT1G04790	-0.0789	0.1340	-0.0644	-0.1781	-0.0806	0.1377	0.0583	0.0950	0.1699	0.1326	-0.1741	-0.0088	-0.2234	0.1072	-0.1996
AT1G04800	0.5050	-0.0540	-0.8055	0.6667	-0.3518	-0.2836	-1.0958	-0.0150	-0.0416	-0.5003	0.6085	0.5480	1.3000	0.1579	0.3700
AT1G04810	0.1312	0.0727	0.1658	0.0448	0.1829	0.1485	0.0734	0.0424	0.3408	0.0617	-0.0643	-0.0634	0.0931	-0.0297	0.1132
AT1G04820	-0.1251	-0.1997	-0.0889	-0.0215	-0.0978	-0.0172	-0.1199	-0.0576	0.1223	0.0096	0.0159	0.0333	-0.1104	-0.1797	0.0422
AT1G04830	0.2551	0.0295	-0.3461	0.1174	0.4686	-0.0387	0.1309	-0.0533	-0.1085	0.0431	-0.2610	-0.0552	0.0855	-0.0673	-0.0282
AT1G04840	-0.1147	0.1737	0.0388	0.0943	0.0043	0.2363	0.0014	-0.1091	0.0247	0.1232	-0.0162	-0.0211	0.0835	-0.0776	0.0504
AT1G04850	0.2136	0.2124	0.4682	0.4110	0.4209	-0.0399	0.0458	-0.0158	0.1382	-0.0313	0.1218	0.0931	0.3595	0.3384	0.3291
AT1G04860	-0.3135	-0.4135	-0.3897	-0.1632	-0.1690	-0.0010	0.1510	-0.0340	-0.0516	0.1614	-0.0321	0.0814	-0.0012	0.0772	0.0025
AT1G04870	0.2711	0.2631	0.0435	0.0218	-0.2259	0.0024	0.1329	0.1416	0.3052	0.0147	0.1672	0.2768	0.2845	0.1255	0.1182
AT1G04880	0.0028	0.2258	-0.4416	-0.0599	-0.1810	-0.0916	0.0844	0.1183	0.3135	0.0409	0.0712	0.1042	-0.1258	0.1707	-0.3061
AT1G04890	-0.0355	-0.0178	-0.0535	-0.1106	0.1959	-0.0177	0.0896	-0.0250	-0.0366	0.0151	-0.1578	0.1473	-0.1710	0.0342	0.1437
AT1G04900	0.2115	0.3362	0.2723	0.5988	-0.5522	0.2533	-0.2876	0.0738	0.1765	-0.3202	0.1964	0.1225	-0.2619	0.0710	0.0874
AT1G04910	0.1847	0.1670	0.4356	0.1609	0.2344	0.1916	0.1600	0.1129	0.0288	-0.0312	0.1963	0.2379	0.0148	0.1925	0.1840
AT1G04920	-0.1429	0.3068	-0.1117	-0.0406	-0.0709	-0.0364	-0.2006	0.0782	0.2749	-0.0947	-0.1304	-0.1882	0.1631	-0.2270	0.0695
AT1G04930	0.0744	0.1079	-0.2383	-0.2947	-0.0492	-0.3013	-0.0313	-0.1564	-0.0857	-0.0426	-0.0601	0.0782	0.0436	0.0974	0.0994
AT1G04940	0.3462	0.0987	-0.3511	0.2348	-0.4626	-0.0951	-0.2737	-0.3749	0.1608	-0.1540	0.3103	0.0425	0.1473	0.0802	0.0880
AT1G04945	0.3156	0.3606	0.1009	-0.0563	-0.2902	-0.0262	0.2100	0.2791	0.3093	0.2821	-0.0579	-0.1140	-0.0307	-0.0641	-0.2188
AT1G04950	-0.0854	-0.2893	-0.5330	-0.2615	-0.5295	0.1341	0.0056	0.0181	0.3043	-0.0306	-0.0682	-0.0379	-0.1053	-0.1341	0.0162
AT1G04960	0.1456	-0.0107	0.3387	-0.0665	0.1084	-0.1108	-0.0699	0.0656	-0.4020	-0.2415	0.0337	-0.1414	0.0764	0.0110	-0.0850
AT1G04970	0.0187	-0.0740	0.0583	-0.1215	0.5206	-0.2414	-0.1279	-0.2041	-0.3176	0.0876	-0.1514	-0.1810	0.1638	0.1689	0.0659
AT1G04980	0.0990	0.7948	1.2363	0.3468	1.2490	-0.1326	-0.0454	-0.0497	0.0068	-0.1776	0.2324	0.1621	0.4662	0.2623	0.2757
AT1G04985	-0.1067	-0.1732	-0.1274	-0.0304	0.0359	-0.0583	-0.1538	0.0021	-0.1692	-0.2173	-0.3948	-0.2326	-0.0950	0.0268	-0.1423
AT1G04990	0.2829	0.1021	0.0121	-0.0635	0.2075	-0.1289	-0.0456	0.1345	-0.0418	0.1349	0.2894	0.1471	0.1450	-0.0141	0.2847
AT1G05000	0.2865	0.4086	1.0510	0.4307	2.4374	-0.5776	0.2003	0.0946	-1.3539	-0.5066	-0.5968	0.1678	1.1299	0.2071	0.3267
AT1G05010	0.6154	0.1441	0.5670	0.1754	0.4900	-0.9968	0.0885	-0.1869	-0.9016	-0.2614	0.1103	0.3449	0.7199	0.3460	0.2343
AT1G05020	0.1585	0.1504	0.5651	0.1792	0.0147	-0.8314	-0.2140	-0.2680	-0.1677	-0.4517	0.0521	0.1283	-0.0965	-0.0949	-0.0960
AT1G05030	-0.0818	-0.1498	0.0449	-0.2997	-0.2207	-0.0641	-0.0302	-0.0638	-0.1924	-0.0894	-0.0076	0.0054	-0.0328	-0.0119	-0.0992
AT1G05040	0.0990	0.0765	-0.0711	0.2658	0.0092	-0.0602	-0.0255	-0.0948	-0.2343	-0.2430	-0.2159	0.2210	-0.0164	-0.0620	-0.1240
AT1G05055	0.2853	0.2429	-0.1605	-0.0030	0.0098	0.2196	0.0586	0.0065	0.3286	0.2839	0.0648	0.1487	-0.0823	-0.0671	0.1073
AT1G05060	0.1754	0.0253	0.0018	-0.1309	0.9685	-0.5236	-0.6712	-0.2149	-0.2988	-0.3345	0.1930	0.0085	0.3587	0.3900	-0.0265
AT1G05065	0.2084	-0.0040	-0.4063	-0.3194	-0.0404	-0.0851	0.4435	-0.0312	0.2205	-0.1703	-0.1528	-0.1026	-0.4072	-0.2334	-0.0609
AT1G05070	-0.1883	-0.2591	-0.1146	-0.2311	-0.0724	0.4369	0.0690	-0.0328	-0.0105	-0.2558	-0.1718	-0.3530	-0.4232	-0.4328	-0.4042
AT1G05080	-0.1046	-0.0201	0.0813	0.0421	0.0730	-0.1398	0.2705	0.0736	-0.2506	-0.2623	-0.1457	0.3542	0.2427	0.0243	0.0036
AT1G05085	-0.0152	0.0918	-0.0642	0.1580	0.0864	-0.3098	0.0622	-0.0659	-0.0452	0.2160	-0.1223	-0.1481	0.2070	-0.1386	0.3209
AT1G05090	0.1301	-0.2436	-0.6528	-0.1359	-0.0025	-0.0290	0.1383	-0.1917	-0.1990	0.0425	-0.0471	0.1223	0.0610	0.0928	0.0922
AT1G05100	-0.0988	-1.2295	-0.2086	-0.1883	1.0717	-0.3974	0.4017	0.8105	-0.7568	-0.2737	-1.8689	-0.4365	0.7259	-0.8035	-0.1249
AT1G05120	-0.0779	-0.0248	0.2136	0.7429	-0.1653	-0.1029	-0.2731	-0.2174	-0.4272	-0.1300	0.0154	-0.0881	-0.4139	0.0855	-0.2306
AT1G05135	-0.3164	0.1913	0.5759	0.6490	-0.7774	-0.6788	-0.3155	-0.6141	-0.9118	0.0241	-1.0511	-0.2594	-0.1246	0.0139	-0.5563
AT1G05136	0.0424	-0.1819	-0.0869	0.0562	-0.3938	0.0453	-0.0855	-0.0163	-0.0963	0.0534	0.1305	-0.0887	-0.0896	0.1266	-0.0609
AT1G05140	-0.1910	0.2791	-0.3918	-0.1814	-0.0237	0.1771	0.0628	-0.0422	0.0667	0.1796	0.0644	0.1797	-0.0795	-0.1091	0.1856
AT1G05150	-0.0889	-0.1278	-0.6920	-0.0693	-0.6398	-0.0617	0.1489	0.0451	-0.1632	0.2349	0.0480	0.2546	-0.2730	-0.0026	0.0403
AT1G05160	-0.3307	-0.1915	0.0121	-0.1041	-0.1890	0.4714	-0.1072	-0.0341	0.1506	-0.2851	-0.1255	-0.3267	-0.3088	-0.2949	-0.3765
AT1G05170	-0.1606	-0.0510	0.2103	-0.4567	0.1429	0.2439	0.3008	0.2654	-0.1241	-0.1774	0.0213	-0.2003	0.1350	0.0152	-0.1142
AT1G05180	0.0337	0.3182	0.5021	0.0780	0.1994	0.4104	0.1940	0.2158	0.2462	0.0323	-0.0212	-0.1560	-0.1153	-0.0675	0.0577
AT1G05190	-0.0541	-0.3068	-0.8855	-0.2979	-1.0186	-0.0653	-0.4880	-0.2871	0.1951	-0.4398	0.0808	-0.1188	-0.1747	-0.3716	-0.1643
AT1G05200	-0.0821	-0.1615	-0.0210	-0.0715	-0.5052	0.0463	-0.0554	-0.1542	-0.2445	-0.1284	-0.0242	-0.1377	-0.2391	-0.0701	0.1149
AT1G05205	0.2235	0.4020	0.5289	0.5625	0.3148	0.1407	-0.0199	0.0565	0.4188	0.2290	-0.0629	0.2028	0.2330	0.2312	0.4928
AT1G05210	0.1380	0.4132	0.2947	0.4162	-0.6740	0.3219	0.2992	0.2645	0.6581	0.2590	0.1086	0.1068	-0.3389	-0.4002	-0.0459
AT1G05220	-0.2983	-0.3941	0.0361	-0.0076	-0.0760	0.9452	0.9440	0.1658	0.3970	0.1616	-0.0414	0.0150	-0.0295	0.2723	0.5133
AT1G05230	0.0865	-0.1605	-0.1458	0.1891	-0.3838	-0.4164	-0.2214	-0.1613	-0.0428	-0.1687	-0.0332	-0.1117	-0.1451	0.3647	0.2944
AT1G05240	0.2691	-0.7120	0.8008	1.0280	-1.3621	3.7200	3.8407	1.4831	1.7603	1.8701	-0.6680	0.4732	0.6171	1.2977	1.0134
AT1G05260	0.1265	-0.6943	0.0178	0.1517	-1.0666	2.9916	3.6862	0.8319	1.5579	1.2562	0.6483	2.3319	0.2585	1.5687	2.0284
AT1G05270	0.0067	0.0925	0.1825	0.2994	-0.0806	0.0451	-0.2012	-0.0271	-0.1743	-0.1547	-0.0057	-0.0688	-0.1621	-0.0675	-0.0545
AT1G05280	0.0830	0.0688	-0.0519	0.2604	0.2407	0.5613	0.4280	0.1093	0.1546	-0.0412	-0.2013	0.1143	-0.0262	0.1470	0.1506
AT1G05290	-0.1075	-0.0331	0.1851	0.0416	-0.1795	0.2455	-0.1395	-0.0824	0.0070	0.1488	-0.3185	0.2402	0.0602	0.0732	-0.3349
AT1G05291	-0.0101	-0.0488	-0.1651	0.0220	-0.0662	0.1393	-0.1335	0.0699	0.0250	-0.0699	0.0109	0.2102	-0.1736	0.0387	0.1483
AT1G05291	0.0811	0.2106	0.3413	0.1034	0.1582	0.0538	-0.1787	-0.1102	-0.1450	-0.0034	-0.3663	0.1265	0.0698	-0.0390	0.1383
AT1G05300	0.5220	0.7695	1.2622	0.6879	2.6624	-1.1892	-0.5857	0.2714	0.0726	-0.0869	1.1038	0.9588	1.0146	0.8517	0.8254
AT1G05310	0.1533	-0.1339	-0.1307	0.0252	-0.3576	-0.1120	-0.4597	-0.1699	-0.0902	-0.2743	-0.0400	0.2728	-0.0217	0.2074	-0.1051
AT1G05320	-0.2230	0.0936	0.0437	0.1233	0.0281	-0.1691	-0.1390	-0.2837	-0.3729	0.0780	0.5581	0.0084	0.2196	0.1661	0.0205
AT1G05330	0.1139	-0.0021	-0.2931	-0.1325	-0.0844	0.0346	0.0476	0.1227	-0.0222	-0.2066	0.1414	-0.0012	0.2429	-0.0501	-0.1360
AT1G05340	0.0097	-1.1738	0.3321	-1.1371	2.5419	-1.2431	-0.5733	-0.2850	-1.5301	-1.2342	-1.4483	-0.4133	0.5316	0.8386	-0.1742
AT1G05350	0.2959	0.3225	0.1073	0.2362	0.1895	-0.4178	0.1707	-0.1013	-0.0575	0.0610	0.2524	0.3779	0.4888	0.2903	0.3632
AT1G05360	0.1402	-0.1674	-0.1303	0.0272	-0.0368	0.0540	-0.1572	-0.0147	0.2258	-0.1375	0.1000	0.1926	-0.1873	-0.1613	0.0990
AT1G05360	0.0960	0.0931	0.0234	-0.1613	-0.2020	0.0949	-0.0442	0.0491	-0.2850	-0.0426	0.0153	-0.1422	-0.1846	0.0588	0.2770
AT1G05370	-0.0761	-0.1731	-0.0724	-0.1065	0.0631	-0.0096	0.1898	-0.0407	-0.3304	0.0509	-0.1199	0.0100	0.0164	0.2498	-0.1811
AT1G05380	0.1377	0.0819	-0.1934	-0.1210	-0.1485	-0.0680	0.2684	-0.0412	0.1051	0.2666	-0.1270	0.0611	0.0766	-0.0491	-0.0496
AT1G05385	-0.4808	-0.3455	-0.9212	-0.2942	-0.8395	0.0979	-0.2298	-0.2718	-0.1002	-0.1781	-0.2379	-0.3397	-0.2943	0.0844	-0.3507
AT1G05390	-0.0130	0.0106	0.3522	0.3423	-0.0221	-0.0410	-0.1930	-0.1220	0.2533	-0.0163	-0.1913	-0.0535	0.0325	0.1927	0.0685
AT1G05400	0.1829	0.1217	0.1954	0.1153	0.7278	-0.2091	-0.2259	-0.0213	0.1238	0.0788	0.1580	0.0886	0.3242	-0.1659	0.2585
AT1G05410	-0.0493	-0.0972	-0.0338	-0.1778	-0.6555	0.0713	0.1470	0.1293	0.3401	0.1366	-0.1559	0.0886	-0.0073	-0.1464	-0.1498
AT1G05420	0.3922	-0.1278	0.3565	-0.2905	-0.0397	0.0741	0.1397	0.2169	0.0350	0.1080	0.0634	-0.0878	0.0331	-0.2312	0.1058
AT1G05430	-0.0052	0.1212	0.1145	-0.0290	-0.0407	0.1304	0.0113	-0.1064	-0.0711	-0.0029	0.0105	0.1480	-0.0065	-0.0837	0.1556
AT1G05440	-0.0460	0.3143	-0.6042	-0.2150	-0.7450	-0.2926	-0.9846	0.0565	0.7186	-0.0211	-0.3392	-0.1846	-0.6351	-0.3032	-0.4123
AT1G05450	0.0876	0.1205	-0.3192	-0.0409	0.6058	0.0187	-0.0181	0.0999	0.1012	0.0468	0.2077	0.2719	-0.0616	0.0628	0.0342
AT1G05450	0.0681	0.1551	0.1640	0.0981	1.0337	-0.1291	0.0771	0.1089	-0.4556	-0.1250	-0.1505	0.1069	0.0085	0.0599	-0.0524
AT1G05460	-0.1382	-0.1871	-0.3680	0.3499	-1.5216	-0.2369	-0.5237	-0.1157	0.2241	-0.3969	0.1948	-0.1299	-0.2387	-0.2142	-0.4891
AT1G05470	-0.2100	-0.3487	-0.6069	-0.2990	-0.8996	0.4078	-0.1159	-0.0775	0.2331	-0.0114	-0.0659	-0.1844	-0.2869	-0.2365	-0.2256
AT1G05490	0.1269	0.5525	-0.1431	0.9639	0.2158	0.3616	0.2633	0.5682	0.4517	0.5871	-0.1696	0.3463	-0.3025	-0.5321	0.3577
AT1G05500	0.2281	-0.0545	-0.0738	0.0620	-0.1704	-0.0507	0.0091	0.0937	0.0186	-0.0260	0.2545	0.1890	0.2110	0.1618	0.1863
AT1G05510	0.0417	0.2514	-0.1276	-0.1341	-0.0948	0.0345	0.1949	0.0904	-0.1113	0.2301	0.0014	-0.0283	-0.0588	-0.1199	0.0704
AT1G05520	0.0719	-0.0688	-0.1395	0.1637	0.2088	-0.0459	0.1966	-0.0999	0.1243	0.0782	0.1410	0.1421	0.0285	0.1119	0.1663
AT1G05530	-0.3049	-0.5739	-0.5356	-0.2612	-0.2529	0.3908	0.4508	0.0057	0.1611	0.2353	0.1234	-0.2373	0.0935	-0.1424	0.1411
AT1G05540	-0.2129	-0.1407	0.0050	-0.1671	-0.3827	-0.1147	-0.0624	0.1613	-0.0974	0.0669	-0.0014	-0.1214	-0.2588	-0.2465	0.0395
AT1G05550	-0.1443	-0.0837	-0.2053	0.1043	0.0812	0.1484	0.2094	-0.0244	0.0078	0.2471	-0.3028	-0.2308	-0.0333	0.1978	-0.1858
AT1G05560	-0.7678	-1.3994	-0.4913	-1.3917	-1.6181	0.2177	-0.1530	-0.7065	-0.1066	0.8086	-0.5586	-1.2729	0.4382	-1.6097	-1.5622
AT1G05570	-0.1548	-0.6616	-0.0450	-0.2337	-0.1080	0.5397	0.2663	0.2031	0.2840	0.0252	0.2318	-0.0392	0.1133	-0.1292	0.0170
AT1G05570	-0.2050	-0.2254	0.1061	0.0598	-0.1295	-0.1750	-0.0152	-0.2358	0.0119	0.1273	-0.0012	-0.0051	0.1074	0.1368	0.0255
AT1G05575	-0.3077	-0.6169	0.6446	-0.5923	1.1032	-0.6617	-0.8773	-0.0913	-1.2102	-0.6542	-0.9383	-0.0287	0.8116	-0.1281	-0.3766
AT1G05577	0.2579	-0.1512	-0.0666	-0.0453	-0.1299	0.0504	0.1550	-0.0666	-0.2836	0.1888	-0.0590	-0.0412	0.0664	-0.2244	-0.2032
AT1G05580	-0.0064	-0.0353	-0.0895	-0.0567	-0.0348	-0.0293	-0.0092	0.0218	-0.0295	0.2348	0.1000	-0.0646	0.1136	0.0338	-0.1095
AT1G05590	-0.0078	0.0896	-0.1436	0.1891	-0.5348	0.0929	0.0453	-0.0703	0.1913	-0.0602	0.1383	-0.0041	-0.2599	-0.2094	-0.4248
AT1G05600	0.0013	0.1154	-0.1125	-0.0520	-0.5519	0.2290	0.2177	-0.0995	0.2417	0.0857	-0.0174	0.0025	-0.5184	-0.2535	-0.1650
AT1G05610	-0.4578	-0.2892	-0.1787	-0.1330	-0.0857	0.0042	-0.3275	-0.0140	0.0739	0.0170	-0.0401	-0.0482	0.0091	0.2569	0.1595
AT1G05610	-0.1029	-0.1448	0.0921	0.0665	-0.1542	-0.1883	-0.1937	-0.1395	-0.0513	-0.2485	0.0345	-0.0094	0.1215	0.1001	-0.4724
AT1G05615	-0.0504	0.0407	0.1158	0.1413	-0.4317	0.1670	0.1296	-0.0724	0.0916	-0.1121	-0.1195	0.1996	-0.3921	-0.0155	0.0769
AT1G05615	-0.0034	-0.0471	-0.0993	-0.1854	0.0035	0.1523	-0.1749	0.1079	-0.0765	-0.2890	0.0373	-0.0686	-0.0455	-0.0670	0.2067
AT1G05620	0.0574	-0.0269	0.1075	0.3955	0.2221	0.4099	0.4959	0.2004	0.1287	0.5178	0.0700	0.4139	0.3228	0.1359	0.6085
AT1G05630	-0.2145	-0.1515	0.3453	0.1456	-0.0308	-0.1930	0.1686	0.0335	0.0765	-0.2088	0.2663	-0.1745	-0.2646	-0.0199	-0.0475
AT1G05630	-0.0438	-0.1688	-0.4712	-0.2309	-0.5535	0.3015	-0.0816	0.3034	0.0808	-0.0183	0.0071	0.0978	-0.2876	-0.1783	-0.2499
AT1G05640	-0.1588	0.0043	0.3507	-0.0452	-0.0835	-0.2252	0.0804	0.0702	-0.0877	-0.1565	0.0978	0.1684	0.0221	-0.0123	0.0124
AT1G05650	0.1448	-0.2965	-0.2145	-0.3775	-0.2972	0.2834	0.3892	0.2207	0.1772	0.1398	0.0488	-0.1192	0.0843	-0.1459	-0.2024
AT1G05660	0.0831	-0.5055	-0.3692	-0.8068	-0.7355	1.0720	0.7074	0.3808	0.8051	0.2427	-0.2476	0.1527	0.0535	0.1231	0.0203
AT1G05670	0.0351	-0.0008	-0.2374	0.1220	-0.0305	-0.1485	-0.1904	0.0030	-0.0241	-0.1307	0.1818	0.1660	-0.0285	0.0256	-0.0461
AT1G05680	-0.2376	-2.1128	-0.4364	-1.0783	1.7677	-0.9064	-0.5767	0.1648	0.4350	0.5322	-1.2622	-0.6811	0.0780	0.1688	-2.1803
AT1G05690	0.0712	0.0372	-0.0883	-0.0783	0.1472	0.2521	0.0484	0.0621	-0.2777	0.1812	0.0283	0.0260	0.0386	-0.0334	0.0445
AT1G05700	0.9666	1.0589	2.0913	0.5915	3.8448	-1.9065	-0.7331	-1.3563	0.0595	-0.1641	0.4583	0.3264	0.2538	0.5429	0.7290
AT1G05710	-0.0641	0.1748	0.8057	0.3869	1.2121	-0.0135	0.3524	0.3747	-0.0786	0.3285	-0.1491	0.1037	-0.0473	-0.0968	0.2295
AT1G05720	0.1565	0.3479	0.5839	0.3226	0.2189	0.1121	0.2673	0.0714	0.0356	0.1805	0.0707	0.0738	0.0067	0.2137	0.2460
AT1G05730	0.9542	1.0586	0.8510	0.8816	0.3838	-0.0170	0.1634	0.3768	0.6519	0.0452	0.2147	0.1550	0.2088	0.0063	0.0244
AT1G05740	0.0125	0.1143	0.2106	-0.1292	-0.2880	0.0278	-0.0869	0.0922	0.0585	0.2670	-0.0216	0.0487	-0.0761	-0.2687	0.0542
AT1G05750	0.0863	-0.0458	0.0996	0.0124	0.0057	-0.1693	-0.0082	0.0781	0.0369	-0.0562	0.1625	-0.0021	-0.0960	0.1333	-0.0019
AT1G05750	0.0703	0.0647	0.1105	-0.1012	0.1087	0.2653	-0.1265	-0.0860	-0.0524	-0.0469	0.1760	-0.0580	-0.3431	0.1908	0.1220
AT1G05760	0.2672	0.1256	0.0033	0.1495	0.2338	0.1282	-0.0855	-0.2018	0.0266	-0.2329	-0.0999	0.1099	0.1863	0.0043	-0.0492
AT1G05770	-0.0101	-0.0868	-0.1104	0.1928	0.1781	0.0528	-0.2739	-0.2307	-0.0144	-0.2212	-0.0419	0.0860	0.0645	0.1836	0.2257
AT1G05780	0.0185	0.2054	0.1609	0.2760	-0.3875	-0.5236	-0.2731	-0.2623	-0.0806	-0.0736	0.2363	0.2987	0.0212	0.5217	0.3656
AT1G05780	-0.0149	-0.1163	-0.1792	0.1322	-0.0665	-0.0416	-0.1643	-0.1900	-0.0657	-0.0922	0.1885	0.1655	0.1272	-0.0879	-0.1049
AT1G05785	0.1936	-0.1595	0.0341	-0.0661	-0.1786	0.0759	0.2112	0.2236	0.0596	-0.1498	-0.0292	-0.0210	0.0155	0.0155	0.0750
AT1G05790	-0.2057	-0.0262	0.0313	-0.2937	-0.1450	0.1332	0.0569	0.0203	-0.1881	-0.0432	-0.0897	-0.2440	-0.3231	-0.3865	-0.4205
AT1G05800	0.0456	0.0011	-0.0755	0.1234	-0.2359	-0.0975	0.0304	-0.0954	0.0453	0.0418	-0.0688	-0.0375	0.1612	-0.0822	0.1897
AT1G05805	0.0239	-0.4209	-0.0152	-0.3246	0.1646	-0.0896	-0.2420	-0.2235	-0.3530	0.1011	0.1782	0.1863	0.1705	-0.1004	0.1007
AT1G05810	0.0869	-0.1971	0.2664	-0.1075	-0.2223	0.2094	0.2708	-0.0386	0.1259	0.0112	-0.3834	-0.0339	-0.3261	0.0329	0.1683
AT1G05820	0.1191	0.1268	-0.3075	0.3135	0.2471	-0.2432	-0.3238	-0.3498	-0.2518	-0.0178	-0.1172	-0.0159	0.0971	-0.0930	0.1575
AT1G05830	0.0399	-0.0977	0.0292	0.3149	-0.3264	-0.1167	-0.1323	-0.1048	0.0414	-0.2424	-0.2355	-0.0399	-0.0330	0.0821	0.1215
AT1G05835	-0.2249	-0.4048	-0.7883	-0.1523	-0.5060	-0.5459	-0.8465	-0.2308	0.1406	-0.3608	-0.0642	-0.1528	-0.3381	-0.2356	-0.1085
AT1G05840	-0.1714	-0.4852	-0.5187	-0.1012	-0.1226	-0.2975	-0.2811	-0.1678	-0.1124	0.0636	-0.2745	-0.2517	-0.0043	0.1588	-0.0079
AT1G05850	-0.1881	0.1191	0.2448	-0.0390	-0.4038	0.0088	-0.0885	0.2263	0.1915	0.1201	0.0586	-0.0085	-0.3788	-0.0382	0.4775
AT1G05860	-0.0926	-0.1453	-0.1436	0.0749	-0.3457	0.2645	0.0358	-0.1927	-0.1042	-0.2293	0.1951	-0.0598	-0.2472	-0.0308	0.0544
AT1G05870	0.0800	0.3278	-0.5624	0.0675	0.1754	0.1913	0.5464	0.4368	0.3672	0.4226	0.6274	-0.0959	-0.0150	-0.0566	0.2102
AT1G05880	0.0740	0.2814	-0.1063	0.0997	0.3582	-0.1964	-0.2347	-0.1399	-0.0854	-0.2443	-0.1693	-0.0102	0.0195	-0.0385	0.0696
AT1G05880	0.1652	-0.0429	1.1346	0.1698	2.4684	-0.8022	-0.2923	-0.6757	-0.4916	-1.0501	0.6417	0.9712	0.1249	0.6175	0.6002
AT1G05890	-0.2434	-0.3886	0.0946	-0.4112	0.5027	0.0526	-0.0610	0.0628	-0.1302	-0.2654	-0.1097	-0.0289	-0.0799	0.0906	0.0605
AT1G05894	0.0294	0.0774	0.3426	0.0007	-0.0918	0.1608	-0.0277	-0.0828	0.1201	0.0955	-0.1033	0.0152	0.3958	0.0363	0.0617
AT1G05900	-0.2012	-0.1444	-0.1634	-0.0487	-0.3107	0.1747	0.1673	0.1217	-0.2000	0.2104	-0.1022	-0.3434	-0.4596	-0.4620	-0.4765
AT1G05910	-0.0208	0.1450	-0.3356	0.0208	-0.2210	0.0722	-0.0644	-0.0909	0.2043	-0.2481	0.3603	0.2978	0.1612	0.0562	0.0987
AT1G05920	0.0246	0.0723	-0.1978	0.0337	-0.1416	-0.2993	0.0350	-0.1976	0.1316	0.0370	-0.0791	0.0529	0.0796	0.0061	0.0107
AT1G05925	-0.0663	0.0818	0.0009	0.0835	-0.1829	-0.3116	-0.0648	0.0779	-0.1538	0.1642	-0.0352	-0.1228	0.0414	-0.0564	-0.2407
AT1G05930	0.1604	-0.1782	0.3018	0.0517	-0.0388	-0.1305	-0.1301	0.2178	-0.0782	-0.0770	-0.0227	-0.1206	0.0524	-0.2857	0.1478
AT1G05940	0.4095	0.2154	-0.3578	0.0308	0.4070	-0.1634	0.2281	-0.1604	-0.2004	0.3488	0.0536	0.1081	0.0591	-0.0925	0.2016
AT1G05950	-0.0029	0.1538	-0.3848	0.0023	-0.0376	-0.0787	-0.1860	0.0220	0.2234	0.0716	0.1131	0.0578	-0.0163	0.0529	-0.1219
AT1G05960	-0.2439	-0.5032	-0.2638	-0.0243	-0.4559	0.1741	-0.0615	-0.1534	0.0579	-0.0492	-0.2546	-0.3185	-0.2191	-0.1608	-0.2968
AT1G05970	-0.1124	-0.3895	-0.2834	-0.2503	-0.5614	0.2486	-0.0115	0.0790	0.2553	-0.2647	-0.1086	-0.1872	-0.3456	-0.3554	-0.2439
AT1G05980	-0.2028	-0.1488	-0.0562	0.0882	-0.1933	0.5450	-0.1309	0.3054	0.4043	-0.0908	-1.3108	-0.5305	-0.1228	-0.4829	-0.4594
AT1G05990	0.0526	-0.2677	-0.1523	0.0604	-0.1613	-0.0960	-0.0158	0.0538	-0.1625	-0.2153	0.0337	-0.0898	0.1864	0.1876	-0.2657
AT1G06000	0.8856	0.6691	-0.1084	0.2514	0.1216	0.2246	0.3004	0.1570	0.1106	0.1807	0.2898	0.2795	0.4693	-0.1179	0.1865
AT1G06010	-0.0171	-0.2437	-0.1957	0.0694	-0.8112	0.0136	-0.0203	-0.0046	0.2232	0.0486	0.1194	0.3382	0.2453	-0.0549	0.1520
AT1G06020	0.1639	0.1161	-0.0145	-0.0274	0.1936	0.0438	0.1325	-0.1371	0.0794	-0.0666	-0.0063	0.1820	-0.0609	-0.0967	-0.0334
AT1G06030	-0.3492	0.2739	0.0538	0.2492	0.0330	-0.1566	0.2341	0.3175	-0.0839	-0.0613	-0.2114	0.0057	-0.1510	-0.0557	0.2466
AT1G06040	-0.0652	-0.4482	-0.6188	-0.2276	-0.3315	0.0249	0.1521	-0.0206	0.4233	0.2202	0.0535	-0.0978	0.1841	-0.1121	-0.0222
AT1G06050	-0.1219	-0.2110	0.2904	-0.0246	-0.0617	-0.2312	-0.1816	-0.0349	-0.3215	-0.3764	0.1764	-0.0714	-0.0442	0.1566	-0.0166
AT1G06060	0.2153	-0.1463	-0.0724	-0.1864	-0.3152	-0.0047	0.0682	-0.0152	-0.1802	0.1144	0.0921	-0.0116	0.0080	-0.0938	0.0049
AT1G06070	-0.1405	0.0933	0.1337	-0.1789	0.1239	0.1444	0.2505	0.0741	-0.0632	-0.0033	0.0914	0.1360	-0.0944	-0.1645	0.1259
AT1G06070	-0.0545	-0.1373	-0.4114	0.0005	0.1169	-0.2330	0.1354	-0.3770	-0.0374	0.0058	0.0377	0.3065	-0.1487	0.1332	0.2334
AT1G06080	0.3093	0.7949	0.6905	0.0002	0.5683	-0.2517	-0.3790	0.0358	0.7326	0.2091	-0.4307	-0.3996	-1.2763	-0.1126	-0.5338
AT1G06090	0.0771	-0.2487	-0.0887	-0.2183	0.0741	0.0867	-0.1713	0.0260	0.4054	0.3651	0.0708	-0.1037	0.0655	-0.0514	-0.1618
AT1G06100	-0.1004	-0.3259	-0.4449	-0.5774	-0.3385	-0.2021	-0.1055	0.1423	1.0219	0.7553	-0.1735	0.0607	-0.7469	-0.5234	-0.0238
AT1G06110	-0.1959	-0.3359	-0.5738	-0.3076	-0.2988	0.0719	0.1419	0.0672	0.1571	-0.0672	0.0187	-0.2337	0.0085	0.0845	-0.1208
AT1G06120	0.0978	-0.0462	-0.2340	-0.1590	0.1435	0.0362	0.0250	0.2201	-0.2308	-0.0557	-0.1376	0.0191	-0.1476	-0.0537	-0.0952
AT1G06130	-0.0998	-0.0633	0.2164	-0.0720	0.0024	0.1899	-0.1304	0.0796	-0.0092	-0.2805	-0.1052	-0.0691	-0.1765	-0.0209	-0.0445
AT1G06135	-0.1105	0.0470	0.0242	-0.3498	1.3872	-0.8921	-0.7858	-0.1436	-0.4815	-0.6668	-0.2462	0.2258	-0.3212	0.2506	0.1391
AT1G06137	0.0539	0.0176	0.3756	0.1094	1.6453	-0.6852	-0.2818	-0.1027	-1.6632	-1.9032	0.1020	-0.0693	-0.1779	0.2973	0.3349
AT1G06140	-0.1544	-0.0414	0.0286	0.1397	-0.1653	0.0741	-0.0393	-0.2852	-0.1874	0.0600	-0.0955	0.1039	-0.1243	0.1044	0.0881
AT1G06145	-0.0525	0.0438	0.0338	-0.1436	0.0170	0.0604	0.2629	-0.0139	-0.0384	-0.1456	0.0743	0.1260	-0.1062	-0.0098	0.0257
AT1G06148	0.0657	-0.0275	0.1584	-0.2178	0.0234	-0.2446	-0.0252	0.1095	0.0169	-0.0028	0.1136	0.0330	-0.0107	0.1095	-0.0449
AT1G06149	-0.1794	0.1523	-0.3262	-0.0760	-0.1538	0.1647	-0.3416	0.1696	0.2219	-0.1543	-0.0644	-0.1241	-0.2686	-0.1163	-0.1025
AT1G06160	0.1186	0.1354	0.2302	0.2584	0.2893	-0.4328	-0.1043	-0.0944	-0.5704	0.0461	0.3611	0.1148	0.1521	-0.2121	-0.1404
AT1G06170	-0.0027	0.0496	-0.4104	0.0525	-0.0687	-0.1376	-0.0969	0.0740	-0.0076	0.1571	0.1840	-0.0970	0.1407	0.0760	-0.0397
AT1G06180	-0.0066	0.0418	0.5563	0.0310	0.3004	-0.5718	-0.0463	-0.3574	-0.2776	-0.2000	0.4375	0.0962	0.9842	0.3764	0.3532
AT1G06190	0.0699	0.6146	-0.1313	0.1063	-0.3778	0.2804	0.0091	-0.1638	0.4162	0.2774	0.0009	-0.0085	-0.4201	-0.3319	-0.0218
AT1G06200	0.0119	-0.0323	-0.2572	-0.1624	-0.3489	-0.0779	0.1939	0.1734	0.2537	0.2176	-0.0581	0.0377	0.2107	0.2043	0.0786
AT1G06210	0.0362	0.1215	0.0309	-0.0347	0.0531	0.0162	0.1595	0.2417	0.1063	0.1112	0.0389	0.0637	0.1424	0.1217	0.0712
AT1G06220	0.1385	0.3701	0.0732	0.1134	-0.0570	0.2061	0.1992	0.0685	0.2431	0.1509	-0.0488	-0.0320	-0.1767	-0.2348	-0.1915
AT1G06225	0.0674	0.1737	0.0550	-0.0571	0.1950	-0.0579	0.1168	-0.2657	0.0249	-0.1855	0.1789	-0.0059	0.1312	0.0311	-0.0304
AT1G06230	-0.2560	-0.3193	-0.3600	0.2165	-0.3622	-0.3332	-0.2748	-0.0875	-0.1058	-0.0761	-0.3880	-0.2483	-0.3669	0.0806	-0.0895
AT1G06240	-0.0115	-0.0605	-0.4697	-0.3342	-0.0215	0.0892	0.0719	-0.1307	-0.0307	0.2716	-0.0039	-0.1152	0.0550	-0.0520	-0.1541
AT1G06250	0.3025	0.2709	0.1280	0.2750	-0.0925	-0.2107	0.2139	-0.1229	-0.0725	0.3152	0.2014	0.0199	-0.2453	0.0767	0.0079
AT1G06250	-0.0073	-0.0432	-0.0989	0.2707	0.2506	0.0193	-0.1096	-0.0679	0.3321	0.1053	0.0814	-0.0624	-0.2805	-0.1126	-0.2484
AT1G06260	-0.1127	-0.1014	0.1224	0.2108	0.0944	0.1351	-0.0142	0.0418	-0.1306	0.1209	-0.0467	-0.0673	-0.0315	-0.1898	-0.0266
AT1G06260	-0.1986	-0.1288	-0.2273	-0.2578	-0.0625	0.2409	-0.1566	-0.0721	0.2616	-0.3117	-0.4003	-0.0658	-0.3436	-0.1045	-0.3886
AT1G06265	0.2637	0.0057	-0.0219	0.1002	0.0964	0.0402	-0.1866	0.0103	-0.0430	-0.0124	-0.0384	-0.1639	-0.2872	-0.0208	0.0431
AT1G06270	0.1466	-0.1465	-0.2979	-0.0776	-0.2379	0.2740	0.0659	0.1077	0.1655	0.0736	0.0532	-0.3909	0.0443	0.0609	0.0731
AT1G06280	-0.1672	-0.1872	-0.2459	0.2409	0.2340	0.3582	0.0057	0.7065	0.2032	0.0681	0.0857	-0.0905	0.1336	-0.0755	0.1312
AT1G06290	-0.1116	-0.5585	0.3287	0.5718	-0.2147	-0.5325	-0.4006	-0.4740	-0.4276	0.2162	-0.1222	-0.0364	0.3693	0.6387	0.3865
AT1G06310	0.0685	0.0244	0.3615	0.1773	0.7182	-0.1041	-0.0626	-0.1371	-0.2319	0.1224	0.1148	0.0234	0.3792	0.0109	0.0879
AT1G06320	0.0795	0.0411	-0.0538	0.0778	-0.0489	0.2153	0.1124	0.0055	0.4881	-0.1270	-0.2349	-0.0453	0.0863	-0.0392	-0.0578
AT1G06330	0.2084	0.1188	0.0149	0.3525	-0.0419	0.5836	0.4956	0.2199	0.2818	0.0454	0.0267	-0.1674	0.1150	-0.1323	0.0161
AT1G06340	-0.0726	0.2002	-0.2534	-0.0873	0.2847	0.2903	0.0188	-0.0707	-0.0544	0.0316	-0.1233	-0.2925	-0.0030	0.2456	0.1436
AT1G06350	0.1151	0.1786	-0.4105	0.2141	0.2686	0.1450	-0.1490	0.0848	-0.0553	0.2048	0.1558	0.2256	-0.1897	-0.0614	0.2239
AT1G06360	0.1662	0.0225	-0.6218	-0.1569	-0.3074	-0.2333	-0.3787	-0.0080	0.0201	0.1667	0.1027	0.1445	0.0755	0.0003	-0.0829
AT1G06370	-0.2247	-0.2890	-0.4493	-0.4619	-0.9161	0.1971	-0.3086	-0.0461	-0.0832	-0.5576	-0.1260	-0.2599	-0.8466	-0.5556	-0.4602
AT1G06370	0.0988	-0.0889	0.5787	-0.2522	0.0804	0.1462	-0.2557	0.0472	0.1991	-0.3471	-0.1743	0.1674	0.0079	0.3076	-0.0897
AT1G06380	0.1342	0.2701	-0.0294	0.0850	-0.9253	-0.0736	0.1842	0.2037	0.4256	0.1596	0.3110	0.0006	-0.0309	-0.0074	-0.2873
AT1G06390	0.0156	-0.3623	-0.2101	-0.2613	-0.0656	0.1052	-0.1830	-0.0610	-0.2159	-0.3708	0.2347	-0.0231	0.0118	-0.0124	-0.0796
AT1G06400	-0.0009	-0.2886	-0.0492	0.0598	-0.2129	-0.1658	-0.1550	-0.0292	0.0603	-0.0671	0.0019	0.0207	0.0695	-0.0707	0.0080
AT1G06410	-0.0099	-0.1228	-0.5329	-0.2760	-0.2165	-0.5434	0.1091	-0.3494	-0.1591	0.0884	0.1252	0.0319	-0.1326	-0.0449	-0.1109
AT1G06420	-0.7124	-0.4217	-0.6589	-0.2580	-0.3615	0.2122	-0.3789	0.3326	-0.1098	0.1794	-0.0863	-0.0219	-0.7535	-0.3506	-0.0102
AT1G06430	-0.4343	-0.6369	-0.1055	-0.6829	0.9212	0.0785	-0.0723	-0.1713	-0.6112	-0.0999	-0.8638	-0.7279	-0.1328	-0.2398	-0.3451
AT1G06440	0.0842	0.1067	-0.3340	0.0205	-0.1426	-0.0193	-0.1571	-0.0626	0.0220	0.1046	0.0256	0.2613	0.0118	0.1402	0.3371
AT1G06450	0.4805	0.5884	-0.0687	0.1848	0.6027	0.0125	-0.0438	0.2223	0.4758	0.1832	0.1869	0.1404	0.2023	0.1363	-0.1190
AT1G06460	-0.2415	-0.4539	-0.7163	-0.4964	-0.5652	0.2781	0.1217	0.0814	-0.4158	0.0149	-0.0996	-0.7680	-1.0703	-0.2904	-0.5520
AT1G06470	0.2815	0.0881	-0.0357	-0.1276	-0.2961	0.1330	0.3964	0.1279	0.1802	0.2659	0.2343	0.0650	0.1531	-0.1877	0.1078
AT1G06475	0.9143	1.1830	0.7260	0.6266	-0.0805	0.2416	0.9073	0.8112	0.9118	0.9716	-0.1416	0.3869	0.1812	0.2239	0.2779
AT1G06480	-0.0830	0.0822	0.1082	0.5155	0.0818	0.2392	0.0491	-0.0199	-0.0662	-0.0524	-0.2401	0.0804	0.1816	0.2611	0.0173
AT1G06490	0.0152	0.1055	-0.4200	-0.0003	-0.1489	-0.0124	-0.0999	-0.2727	0.0726	-0.1763	0.0955	0.1445	-0.0628	0.1525	-0.1429
AT1G06500	-0.0072	0.1616	0.0666	-0.0170	0.1299	0.4093	-0.0797	0.1250	0.4457	0.1437	-0.0718	-0.0309	-0.1393	-0.2212	0.0360
AT1G06510	0.0553	0.1362	-0.3855	-0.0536	-0.2688	-0.2193	-0.0679	-0.2545	-0.2790	0.1405	0.1335	-0.1055	-0.1398	-0.1223	0.0274
AT1G06515	0.1218	0.0724	-0.0429	-0.1027	-0.6315	-0.2591	0.2037	-0.1270	0.2124	0.1561	-0.1299	0.0163	0.2925	0.0695	-0.0456
AT1G06520	-0.2296	-0.1084	0.2082	0.0863	-0.0192	-0.4575	-0.1526	0.0612	-0.0421	0.0661	-0.2662	-0.1179	0.1227	-0.0005	0.0659
AT1G06530	-0.0790	0.0111	-0.0300	0.4583	-0.9561	-0.5008	-0.3939	-0.3257	-0.2317	-0.3183	0.3073	0.1312	0.1162	0.0876	-0.1116
AT1G06540	-0.0219	-0.1969	-0.1240	-0.0558	0.1200	-0.5602	-0.6289	-0.0084	0.0625	-0.0210	0.0216	0.1542	0.1077	0.0015	0.0586
AT1G06550	0.0294	0.1265	0.5029	0.2485	1.3642	-0.4857	-0.5388	-0.0636	0.1009	-0.0891	0.3886	0.0457	0.4758	0.3470	0.4000
AT1G06550	0.3144	0.1222	-0.1385	0.1980	1.3190	-0.7390	-0.1347	-0.0362	-0.0749	0.1760	0.4790	0.2864	0.6464	0.6097	0.1903
AT1G06560	0.0898	0.2622	-0.3749	-0.1445	-0.6645	0.0214	0.1532	0.1107	0.5751	0.0393	-0.0068	0.2430	-0.0429	0.1035	0.0720
AT1G06570	-0.5314	-1.2381	-0.7803	-0.9435	0.1701	-0.5947	0.0085	-0.0405	-0.5316	-0.0695	-0.1564	-0.5378	0.2007	0.2059	-0.4612
AT1G06580	-0.0570	0.0468	-0.2005	-0.1201	0.0213	0.2167	0.1496	-0.0371	-0.1197	-0.0769	0.0376	0.0351	-0.2758	-0.0765	-0.2013
AT1G06590	-0.1178	0.0552	-0.5373	-0.3608	0.1407	-0.0327	-0.0752	0.0818	0.2047	-0.0875	-0.0289	0.1131	0.1418	-0.2192	0.0129
AT1G06590	0.1129	-0.0270	0.0910	-0.0837	-0.0215	0.2078	0.0637	-0.0850	0.1966	0.0174	0.1248	-0.0438	-0.0346	-0.0185	0.0574
AT1G06610	0.0489	0.0079	-0.0486	0.2376	-0.0407	0.0989	0.0021	-0.0562	-0.0334	-0.0072	0.0188	0.2553	0.0318	0.0549	0.2103
AT1G06620	0.2098	-0.3538	0.4107	0.5822	0.0515	1.4713	1.2872	1.1088	0.9741	0.4972	-0.0035	0.4632	0.8514	0.9483	0.4889
AT1G06630	0.1734	-0.3155	-0.6234	-0.2923	-0.0495	-0.3095	0.4370	-0.0308	0.0978	0.2200	0.1966	0.1837	-0.0446	0.0314	-0.0394
AT1G06640	-0.0486	-0.4617	-0.2054	0.1909	-0.6312	1.0684	1.3668	1.0537	0.9267	0.9339	-0.1750	-0.0771	-0.3791	-0.1432	-0.1491
AT1G06645	-0.0958	-0.1421	-0.0579	-0.2938	0.1178	0.0458	-0.2247	-0.1602	-0.2546	-0.1340	0.2390	-0.0434	-0.1269	-0.0330	-0.0163
AT1G06650	-0.0178	-0.2781	-0.3555	-0.2375	0.1504	0.5696	0.9637	0.4755	0.2706	0.4186	-0.1264	-0.0350	0.0228	0.0398	0.2082
AT1G06660	0.2661	0.1887	-0.4827	-0.0889	-0.4269	-0.0716	-0.1669	0.0432	0.5718	-0.0765	0.3011	-0.2239	0.2375	-0.0702	-0.0093
AT1G06670	-0.0337	0.3349	0.0804	0.1113	-0.1698	0.3378	0.1221	0.1252	0.3214	0.0748	0.0771	0.0095	-0.0424	-0.1926	-0.0464
AT1G06680	-0.1251	-0.1997	-0.0381	0.0475	-0.1250	-0.0172	-0.1199	-0.0576	-0.1989	-0.0911	-0.2436	-0.0797	-0.1260	0.0626	-0.5117
AT1G06680	0.0341	0.1585	0.0495	0.0086	-0.0027	0.2357	-0.1338	-0.1153	0.2204	0.0990	0.1980	-0.0287	0.0132	-0.0377	-0.0272
AT1G06690	-0.2835	-0.3877	-0.4448	-0.2306	-0.5255	0.3898	-0.3458	-0.1800	-0.6511	-0.6925	-0.1600	-0.4182	-0.3740	-0.5216	-0.4871
AT1G06700	0.3174	-0.0254	0.1217	0.0040	0.1901	-0.0029	0.2075	0.0754	-0.0673	0.0741	0.1398	0.0820	0.2017	0.0308	0.2569
AT1G06710	-0.2140	0.1248	0.0112	0.2937	-0.7454	0.1464	-0.2926	0.0619	0.2781	-0.2308	-0.0120	-0.1447	-0.2824	0.0461	-0.1572
AT1G06720	0.0365	0.2022	0.0058	0.3262	-1.1744	-0.1817	-0.1739	-0.0058	0.1454	-0.0482	0.2229	0.0804	0.0270	-0.0197	-0.3808
AT1G06720	-0.2119	0.1203	0.3033	0.9900	-1.9944	-0.8542	-0.8049	-0.5481	-0.3563	-0.2601	0.2035	0.1516	0.0042	0.2682	-0.4182
AT1G06720	-0.0121	0.1532	-0.1839	-0.2294	-0.2131	-0.0783	-0.0725	0.1105	0.0975	-0.0696	0.0518	-0.2181	0.0043	0.1080	0.0315
AT1G06730	0.0562	0.2707	-0.3370	0.0155	-0.3480	0.1372	0.0367	-0.0910	0.2770	-0.1046	0.1371	0.0948	0.1397	-0.1580	-0.1715
AT1G06750	-0.0654	-0.0802	-0.1568	0.0760	0.1596	-0.1376	-0.0519	0.0741	-0.1042	-0.0142	0.1612	-0.0016	-0.1123	0.0458	0.1059
AT1G06750	-0.0622	0.0952	-0.0701	0.0006	0.0132	0.3075	-0.0412	0.0578	-0.0147	-0.1287	0.0361	-0.1697	0.0970	-0.1716	-0.0005
AT1G06760	0.2553	-0.0511	-0.2937	-0.1282	0.1714	0.0008	-0.2080	0.0128	0.1867	0.0894	0.0044	0.3525	0.1442	-0.1769	-0.0066
AT1G06770	-0.2033	-0.3261	0.5860	0.2469	-0.4264	0.0777	-0.2021	-0.0486	-0.3333	-0.4972	0.0138	-0.0512	-0.2245	-0.3150	-0.4159
AT1G06780	0.2879	0.1504	0.0043	-0.0854	0.4926	-0.2355	0.0934	0.0153	0.2229	0.1307	0.1519	0.0277	0.1717	0.1250	0.2170
AT1G06790	-0.0520	0.1797	0.0318	0.1195	-0.7524	0.3469	0.1697	0.1273	0.2506	-0.1153	0.2969	-0.0723	-0.1306	-0.2022	-0.1735
AT1G06800	-0.1815	-0.1272	0.0177	-0.1622	0.1862	-0.2615	-0.2019	-0.0300	-0.1041	-0.1013	0.0144	-0.0790	0.0012	0.1405	-0.2724
AT1G06810	0.2988	0.0629	-0.2028	0.1895	0.3129	-0.1538	-0.0066	0.1282	-0.0408	0.1624	0.3172	0.1094	0.0507	-0.2704	0.0024
AT1G06820	-0.0616	-0.2337	-0.6629	0.2857	-0.0982	-0.2358	-0.0530	-0.1866	-0.0349	-0.1315	-0.0735	-0.1023	-0.0447	0.0788	0.0228
AT1G06830	-0.4880	-0.1056	-1.2738	-1.0481	0.1447	1.1637	0.0061	-0.0708	0.8949	0.3295	-0.2189	0.0110	-0.7680	-0.4768	-0.5989
AT1G06840	0.0546	-0.0405	0.6190	-0.0847	0.6334	-0.3060	-0.0050	0.0473	-0.3822	-0.2090	0.1263	0.4299	0.2927	0.5477	0.4078
AT1G06850	0.3892	-0.1873	0.0316	0.3883	-0.3450	0.1909	-0.0224	0.0436	-0.2301	0.1019	0.7232	0.1552	0.1135	-0.2009	0.2344
AT1G06870	0.2965	-0.0495	-0.4920	-0.2770	0.4398	-0.0990	0.2336	-0.1506	0.0560	-0.0146	0.0455	-0.0650	0.3536	-0.1369	0.2175
AT1G06890	-0.0349	-0.2581	0.1462	0.1371	-0.3014	-0.0899	-0.0880	-0.2123	-0.1095	-0.0037	-0.0933	0.1629	0.1786	0.2457	0.2781
AT1G06900	0.1552	0.1881	-0.3026	0.2578	-0.4614	-0.1388	0.1981	0.0274	0.0653	0.0872	0.2481	0.2984	0.1819	0.2333	0.1796
AT1G06910	-0.0389	-0.0318	-0.4064	0.1046	-0.4820	-0.0620	-0.0619	-0.2426	-0.2296	-0.0898	0.1315	0.1427	0.0096	-0.2417	-0.1227
AT1G06920	0.0133	0.0074	-0.1602	-0.0179	0.0020	-0.1735	0.1634	-0.0424	0.0029	-0.1632	-0.1194	-0.1018	-0.0747	-0.0532	-0.1107
AT1G06923	0.1853	-0.2748	0.0623	0.1036	-0.6144	0.3970	0.9871	0.4538	0.0877	0.3927	-0.2169	0.1957	0.1170	-0.0284	-0.1738
AT1G06923	-0.0922	0.2204	0.2185	-0.2006	-0.0104	0.2082	-0.2823	-0.1405	-0.1289	-0.1953	0.0582	0.0066	0.1888	0.0471	-0.2188
AT1G06925	0.3342	0.2081	0.1830	0.4000	0.1474	-0.1271	-0.1192	-0.2622	-0.1146	-0.0421	0.2205	0.0788	-0.2776	-0.3221	-0.0496
AT1G06930	-0.2286	-0.5639	-0.5890	0.1328	-0.2666	1.1599	1.0836	0.5507	0.5187	0.4655	-0.1733	0.1967	0.1568	0.1502	0.1845
AT1G06950	0.0741	0.2294	-0.5431	-0.1452	-0.5763	-0.0644	-0.2486	-0.2072	0.3650	-0.0939	-0.0661	-0.0482	-0.1780	-0.1768	-0.0696
AT1G06960	0.0789	0.2027	0.1861	0.1123	-0.3860	0.0805	0.1188	0.0831	0.1971	0.0851	-0.0780	0.1152	-0.1790	-0.0697	-0.0764
AT1G06970	0.0219	0.1101	0.5637	0.0330	-0.1029	0.1308	-0.2206	0.2764	-0.0161	0.2285	-0.0189	0.1964	0.0342	-0.0047	-0.0705
AT1G06980	-0.2611	-0.4281	-0.5970	-0.1562	-0.5994	0.2641	0.0404	-0.1466	-0.2170	-0.0952	0.1120	0.1321	-0.1098	-0.0302	0.1269
AT1G06990	0.1089	0.0013	0.1497	-0.0214	0.0309	-0.0185	0.0883	0.1331	0.1681	0.0427	0.0588	0.3364	-0.1669	-0.1674	-0.0026
AT1G07000	0.0971	-0.1608	1.3606	-0.0303	1.6735	-1.0865	-0.4005	-0.2391	-1.3143	-1.1187	0.2920	0.8504	1.0089	1.0644	0.9279
AT1G07010	0.1510	-0.1902	-0.3963	-0.0155	-0.1484	-0.0115	0.0456	-0.0909	-0.1395	0.1638	0.0140	-0.1352	0.2052	-0.2055	-0.0909
AT1G07020	0.2339	0.1623	0.2758	-0.0948	0.1252	0.0164	0.1792	-0.0492	-0.0723	0.1238	0.2521	0.3899	0.1727	-0.0113	0.2250
AT1G07025	-0.0741	-0.0788	-0.3607	0.2422	-0.2428	0.2280	-0.0720	0.3206	-0.1947	-0.2775	-0.1143	-0.0776	-0.1135	0.0392	0.3102
AT1G07030	-0.0634	-0.0951	-0.0430	-0.3070	0.1409	0.1137	0.0392	0.1202	0.2052	0.2137	-0.1460	-0.1090	-0.0098	0.0442	-0.0275
AT1G07040	-0.2858	-0.8546	-0.0405	-0.7039	0.2534	-0.1697	-0.1958	-0.0933	-0.7278	-0.0092	-0.0730	-0.5609	-0.0887	0.1141	-0.3709
AT1G07050	0.0245	-0.0900	-0.7299	0.0021	-0.8829	0.4402	0.2738	0.0060	-0.2194	0.2587	-0.0569	-1.1802	-0.9804	-0.2405	-0.5493
AT1G07051	0.0877	0.0359	0.0154	0.0906	0.0499	0.0832	0.3045	-0.2529	-0.0455	-0.0559	0.0714	0.2090	0.0354	0.2567	-0.0108
AT1G07051	-0.0428	0.0839	0.0081	-0.0982	-0.0913	0.2727	0.3418	0.2455	-0.0778	-0.1175	0.1907	0.0224	-0.1134	-0.0392	-0.0082
AT1G07060	0.2530	0.0152	0.1045	-0.2262	-0.0401	-0.0735	0.0924	-0.0962	-0.0007	-0.1412	0.1345	-0.1832	0.0270	0.0459	-0.1516
AT1G07070	0.2896	0.5726	0.3549	0.5486	-0.7281	0.2803	0.0758	0.1008	0.6104	0.1964	0.2947	0.1481	0.0364	-0.1361	0.0014
AT1G07080	-0.1361	-0.1100	-0.0471	0.0067	-0.1066	0.0830	-0.0782	-0.0358	0.0815	0.0863	-0.2632	-0.1869	-0.1609	0.1283	0.1320
AT1G07090	0.3731	0.2384	0.5526	0.2622	0.0960	0.1524	0.3451	0.1801	0.3867	0.4231	0.6685	0.3229	0.6920	0.0863	0.5792
AT1G07100	-0.0349	0.1147	-0.1214	0.0816	0.0053	-0.0796	-0.0899	-0.1486	-0.1126	0.1763	-0.0764	-0.1573	0.1373	0.0587	-0.0088
AT1G07110	-0.2770	-0.1620	-0.3389	-0.3613	-0.1473	0.4285	0.0124	-0.0554	-0.1322	0.0988	-0.1213	-0.2897	-0.6193	-0.5702	-0.3160
AT1G07119	0.0367	0.0169	-0.2251	-0.1856	-0.0359	-0.0552	-0.0762	-0.0785	0.0798	-0.1894	-0.1938	-0.0387	0.1270	-0.0570	-0.0331
AT1G07119	0.2152	0.0934	-0.4003	-0.0251	-0.2429	0.1833	-0.0004	0.1503	0.0807	-0.0026	0.0318	0.1577	0.2120	-0.2337	0.1935
AT1G07120	0.0111	0.1748	0.1419	0.0843	-0.2449	0.0538	0.0246	0.2269	-0.0402	-0.0445	-0.1036	0.2188	-0.1241	0.1689	0.0580
AT1G07120	0.0452	0.1119	-0.2776	0.1903	0.0634	0.0267	0.1562	0.1657	-0.3866	0.1723	-0.0740	0.0896	0.0867	-0.1373	-0.3376
AT1G07130	0.0949	-0.3786	0.1035	-0.1552	-0.1691	-0.1877	-0.1104	0.0942	0.0112	-0.3145	0.0709	0.0722	-0.3552	-0.0890	0.0887
AT1G07130	0.0103	-0.0235	0.0469	0.0113	0.0046	0.2242	0.0305	-0.1937	0.0764	0.0927	0.2441	-0.0097	-0.1127	-0.0565	-0.0630
AT1G07135	-0.4218	-0.8560	0.0142	-0.9540	1.7715	-1.3084	-0.6716	-0.2723	-2.2303	-1.6417	-0.3224	0.1519	-0.0487	-0.7925	-0.2752
AT1G07135	0.0651	-0.2461	-0.0827	-0.1635	0.7354	0.3940	0.5740	-0.1532	1.7008	0.1974	-0.2595	0.7133	0.6716	0.9693	1.2656
AT1G07140	0.5430	0.1926	0.1364	0.4302	-0.4829	-0.1839	-0.0087	-0.1358	0.1400	-0.0354	0.6371	0.6088	0.5398	0.2986	0.4553
AT1G07150	-0.2312	-0.7746	0.5745	-0.5792	0.6440	-0.1944	-0.2518	0.2430	-0.0325	-0.5663	-0.8295	-1.0262	0.1766	-0.3388	-0.9372
AT1G07150	0.3969	-0.1943	-0.1612	-0.5114	-0.0595	0.0457	0.3380	0.2196	-0.1699	-0.1193	-0.1083	-0.1684	0.0390	0.0920	0.0622
AT1G07160	0.4519	0.4456	0.6902	0.3174	1.9017	-1.5697	-1.0441	0.7300	-1.0393	-0.4957	-0.7727	-0.0432	0.4811	0.5372	0.2269
AT1G07170	-0.0804	-0.0940	0.1210	-0.0975	-0.4861	-0.0610	0.1524	0.1932	0.0854	0.1064	-0.1413	-0.0209	-0.1220	0.0643	-0.2476
AT1G07175	-0.0513	-0.2668	-0.4487	-0.0355	0.5236	0.2017	-0.1929	0.3835	0.6379	0.5551	-0.0994	-0.0965	-0.0183	-0.0851	-0.0142
AT1G07180	0.1846	0.0499	-0.0149	-0.0154	-0.1323	0.0099	0.3068	0.1200	0.3842	0.1775	-0.2470	0.1598	0.2798	-0.2141	0.0029
AT1G07190	0.0112	0.0443	0.1142	0.0389	-0.0401	0.0470	-0.1303	0.1215	-0.1675	0.0747	0.0947	-0.0528	-0.1382	0.0952	-0.0076
AT1G07200	-0.4059	-0.4718	0.2151	-0.2254	-0.8451	-0.3277	-0.5289	-0.2421	-0.2484	-0.1883	0.0255	-0.0811	-0.0616	0.1751	-0.2959
AT1G07210	0.4730	0.3990	-0.0959	0.1762	-0.3410	-0.1389	0.3574	-0.0051	0.4721	0.3485	0.0762	0.3700	0.3636	0.1461	0.3446
AT1G07220	0.1085	0.1671	-0.0549	-0.0634	-0.1298	0.0576	-0.1033	0.1365	0.1524	-0.0517	0.0550	0.0962	0.1721	0.0846	0.1784
AT1G07230	-0.0959	-0.3538	-0.0187	-0.3834	0.1410	-0.1397	-0.1149	0.0263	-0.3878	-0.2115	0.1342	0.0566	-0.1101	0.0901	0.1536
AT1G07240	-0.0465	-0.4372	0.2115	-0.2780	0.0296	-0.6353	-0.2573	0.0153	-0.4650	-0.2896	0.1512	0.2291	0.5279	0.5810	0.1953
AT1G07250	-0.2040	-0.4976	-0.4344	-0.2175	-0.5102	-0.1419	-0.2662	-0.1776	-0.2066	-0.3277	0.5744	0.0664	0.0722	0.0778	0.1213
AT1G07260	0.1233	-0.1991	0.9369	0.6270	0.5077	0.9782	1.0924	0.1687	0.4980	0.5414	0.4007	1.0755	0.8949	0.9547	1.2588
AT1G07270	-0.0156	0.0514	0.2046	0.1204	-0.1339	-0.0629	0.0075	0.0429	0.2426	-0.0838	-0.0078	0.0868	0.0959	-0.1841	-0.0923
AT1G07280	-0.1292	-0.5612	-0.3014	-0.2886	-0.7301	0.1638	-0.0879	-0.1222	-0.4173	-0.1089	0.2508	-0.3891	-0.4372	-0.1231	-0.3792
AT1G07290	0.3935	0.0218	-0.1629	-0.1212	0.3783	-0.1676	0.0623	0.0459	0.0151	0.2570	-0.0853	0.3399	-0.0257	-0.3303	0.0502
AT1G07300	0.0827	-0.0583	-0.0575	-0.3030	-0.1348	0.3009	0.0408	0.3814	0.1535	0.2037	-0.1060	0.1666	-0.3425	0.2258	0.1741
AT1G07310	-0.0271	-0.3857	-0.0775	-0.3326	0.3025	0.0091	0.0739	-0.0325	-0.2611	0.0587	0.0474	0.0520	-0.0864	0.0001	-0.1839
AT1G07320	0.0826	0.0721	-0.6749	-0.2342	-0.7726	0.0979	-0.2526	-0.1930	0.2749	0.0915	-0.1090	-0.2343	-0.3948	-0.3298	-0.4825
AT1G07330	-0.0061	0.1274	-0.0166	0.2029	0.3840	0.0704	-0.0214	0.0768	0.1974	-0.2563	0.0156	-0.1524	-0.0129	0.0410	-0.1527
AT1G07340	0.2587	0.1953	0.0713	0.0157	-0.0381	-0.0503	-0.1750	0.1615	-0.0218	-0.2350	0.3468	-0.0608	-0.0525	-0.2896	0.0230
AT1G07350	0.2497	0.0935	0.2750	-0.0746	0.2068	0.0570	0.0729	-0.2172	0.0790	-0.0715	-0.1119	0.0064	0.5769	0.0188	0.2362
AT1G07360	0.0448	0.3440	-0.0357	-0.0187	0.2991	0.2119	-0.0112	0.1001	0.4627	0.3412	-0.2394	-0.1201	-0.0866	0.0590	-0.0699
AT1G07370	0.0136	0.4854	-0.0558	0.1623	-0.5005	0.3653	0.0378	0.1776	0.7365	0.4916	0.0431	0.0256	-0.1823	-0.2186	-0.1250
AT1G07380	0.1960	0.1730	-0.2052	-0.2170	0.3182	-0.0890	0.2354	-0.0138	0.1301	0.2919	-0.0434	0.2739	0.2625	0.1278	0.1023
AT1G07380	-0.0481	-0.3186	0.0982	-0.0286	0.2516	-0.0638	-0.0082	-0.0356	0.1105	0.0539	-0.0884	0.0606	0.0823	0.0665	0.2056
AT1G07390	0.1429	0.2546	0.2994	0.4344	0.2281	-0.4428	0.0353	-0.1134	-0.0427	0.0741	0.0396	-0.0066	0.2089	0.0437	0.1242
AT1G07400	0.2370	-0.0907	0.7465	0.1898	1.8910	0.5226	0.7168	0.1180	-0.9121	-1.0326	-1.9653	-1.1305	1.5253	-0.6036	-0.9141
AT1G07410	0.2587	0.0726	0.1346	0.3635	0.2092	0.2584	0.4496	-0.0774	0.2325	0.0886	0.2112	-0.1641	-0.0076	0.0665	0.0278
AT1G07420	-0.0467	-0.2537	-0.2555	-0.3358	-0.0781	0.0439	0.3491	0.0205	-0.0176	0.1500	-0.2049	-0.1303	-0.2994	-0.0824	-0.1042
AT1G07430	-0.0856	-0.3881	-0.0639	-0.0424	-0.0463	-0.4256	0.0662	0.1121	-0.0311	-0.0239	0.1032	-0.0894	0.0114	-0.0161	-0.0511
AT1G07440	-0.1556	-0.0410	-0.1472	0.7365	0.3891	0.3071	-0.0580	0.0306	0.0528	0.3188	-0.4577	-0.5437	-0.7536	-0.2904	-0.3123
AT1G07450	-0.4479	-0.3382	0.3939	0.1345	0.0322	-0.1396	-0.0796	-0.3283	0.0301	-0.1591	-0.0858	0.0948	-0.1226	-0.1543	0.4154
AT1G07460	0.0569	-0.2073	0.0876	-0.2548	-0.0015	-0.0534	0.0355	0.0084	-0.0771	-0.0054	-0.1465	0.0420	-0.1768	0.1656	-0.0643
AT1G07470	-0.1394	-0.0185	-0.1925	-0.1285	-0.1584	0.0847	-0.0850	0.1206	0.1316	0.0049	-0.0819	-0.1170	-0.1858	-0.1715	-0.2361
AT1G07473	-0.0559	-0.0609	-0.0243	0.0108	-0.0623	0.1924	0.1707	-0.0969	-0.0193	-0.2008	-0.2751	-0.1767	0.0003	-0.0695	-0.0895
AT1G07476	-0.0575	0.0009	0.2572	0.1123	0.2286	0.1269	0.1074	0.3301	0.2478	0.1732	0.0609	0.0549	0.0481	-0.2745	-0.0200
AT1G07480	-0.0980	-0.1274	-0.1658	-0.1091	-0.2713	0.0665	-0.1938	0.1000	0.1181	-0.0125	-0.0127	-0.1330	-0.3001	0.0022	-0.0717
AT1G07480	0.1172	-0.0709	-0.0703	-0.0363	0.4292	0.1991	0.1601	0.0217	0.0611	0.0701	0.2507	0.1242	-0.0309	-0.1166	0.3428
AT1G07485	0.0538	-0.0102	0.0973	-0.1283	-0.1447	0.1378	0.0396	-0.3050	0.1030	0.2222	0.1389	-0.0779	-0.1324	0.2434	0.0087
AT1G07485	-0.0884	-0.0025	0.0413	0.2009	-0.0049	0.1333	0.4019	-0.0609	0.1386	0.2221	-0.0052	0.1582	-0.2199	-0.1731	0.0090
AT1G07490	-0.0795	-0.1498	-0.6935	0.2340	-0.3865	0.4158	0.1844	-0.1528	-0.1105	0.0391	0.0242	-0.1397	-0.1939	-0.1139	0.2152
AT1G07490	-0.1024	-0.5229	-0.6303	-0.0988	-0.4247	0.8803	0.1493	0.2335	0.1357	0.3212	0.2935	0.1418	-0.1164	-0.5097	0.1969
AT1G07500	0.1136	0.0229	-0.2779	0.0606	0.5511	0.6915	0.9063	0.2506	0.2018	0.0290	-0.7529	-0.3453	-0.1432	-0.0870	0.1628
AT1G07510	0.1246	0.0996	0.1805	0.1346	0.4381	-0.0752	-0.1319	0.0809	-0.0239	-0.1402	-0.1977	-0.0928	0.0894	-0.0107	0.0744
AT1G07520	-0.1932	-0.1099	0.0378	-0.0336	0.4422	-0.0743	-0.1228	0.0556	-0.0867	-0.0496	-0.0985	-0.1428	0.1940	-0.1908	0.3122
AT1G07530	-0.1414	-0.3397	0.1179	-0.3614	0.3368	0.0741	-0.1034	0.0198	-0.2656	-0.3324	0.2462	-0.0198	-0.0529	-0.1916	-0.2474
AT1G07540	-0.1350	-0.0337	0.1001	-0.1524	-0.0170	-0.1989	0.0288	0.0323	-0.0070	-0.2053	0.0126	0.0574	0.2651	0.0142	-0.0072
AT1G07550	-0.0277	-0.1398	-0.1339	0.0408	0.0516	0.1519	0.0420	0.2012	0.0444	0.0731	0.1462	-0.1099	-0.1418	-0.0491	0.0787
AT1G07560	0.0653	-0.0889	0.3404	0.0052	-0.1057	-0.1082	0.0446	0.1570	0.0391	0.0523	0.1999	0.1358	-0.0796	-0.1204	0.0805
AT1G07560	0.2709	-0.2505	0.3308	-0.7944	-0.6304	1.1415	1.0665	0.3105	0.5484	0.3695	-0.3292	0.1377	-0.0809	0.2487	0.0591
AT1G07570	0.3151	0.2092	0.2567	0.0292	0.7360	-0.3324	-0.2300	-0.0693	-0.0594	0.0197	0.0012	0.0174	0.6946	0.1779	0.0444
AT1G07590	0.0972	-0.0871	-0.2634	-0.1983	-0.0210	-0.2017	-0.0772	-0.1824	0.1249	0.0028	-0.1590	-0.0613	-0.0487	-0.0591	-0.0631
AT1G07590	-0.1251	-0.1997	-0.0381	0.0475	-0.1250	-0.0172	-0.1199	-0.0576	-0.1989	-0.0911	-0.2436	-0.0797	-0.1260	0.0626	-0.4973
AT1G07610	0.2643	-0.4849	-0.4602	-0.7527	0.4274	0.9439	0.9132	1.2590	1.0133	1.3585	-2.5142	-1.3446	0.5543	0.1337	-0.3058
AT1G07615	0.1697	0.0164	0.1575	-0.0358	-0.6243	0.0440	-0.1189	-0.1068	0.1840	-0.0605	0.1404	0.2054	0.0446	-0.1425	0.0552
AT1G07620	0.1785	0.3218	0.7621	0.2402	1.1517	-1.0568	-0.3375	0.0189	-0.7988	-0.4806	0.4375	0.4536	0.1346	0.6805	0.3534
AT1G07630	0.0327	-0.0201	0.0384	0.3642	0.2939	-0.8079	-0.0888	-0.1133	-0.3408	0.1132	-0.0534	0.1232	0.1473	0.2762	0.1165
AT1G07640	-0.0077	-0.1673	-0.6436	-0.3108	0.9712	0.2145	-0.3804	0.0722	-0.1869	-0.0719	-0.0229	-0.0882	-0.0743	-0.0484	0.1978
AT1G07645	0.0876	0.1022	-0.1735	0.2528	-0.2123	0.0671	0.1524	0.0179	0.1458	-0.0924	-0.0525	-0.2214	0.2396	0.0708	0.0315
AT1G07650	0.0524	0.2693	0.3225	0.1618	-0.1182	-0.2159	-0.1969	0.0593	-0.1494	-0.4279	0.1586	0.4308	-0.0172	-0.0330	0.1563
AT1G07660	0.3607	0.4443	-0.2185	0.1756	-0.2168	-0.0655	-0.0262	-0.0410	0.3602	0.1143	0.2031	0.2735	0.2497	-0.3408	0.0822
AT1G07670	0.1591	0.2627	0.4192	0.2526	1.2075	0.2769	0.1998	0.1331	0.1501	-0.0280	0.3106	0.0790	0.0951	0.3401	0.2556
AT1G07680	0.2395	-0.0493	0.0778	0.4647	0.0783	0.1968	0.1903	0.0346	0.1393	-0.1298	0.0533	0.1543	-0.0298	0.0012	-0.0567
AT1G07690	0.0811	0.0485	-0.1863	0.1920	0.2296	-0.1299	-0.0115	-0.0360	-0.1828	-0.0195	-0.1917	0.0442	-0.0759	-0.0036	-0.3255
AT1G07700	-0.3555	0.1021	-0.1117	-0.0510	0.0843	0.3295	-0.0214	0.0893	-0.2074	-0.0870	-0.2545	-0.4304	-0.4477	-0.1290	-0.2396
AT1G07702	0.1296	-0.0074	-0.0523	-0.2503	0.2981	0.0033	-0.2312	0.1362	0.0030	0.0461	0.2364	-0.1902	0.0335	-0.0473	0.0217
AT1G07705	-0.2193	0.2541	-0.3613	0.0286	0.0876	-0.0753	-0.0625	-0.1843	-0.0799	-0.0645	0.1112	0.3520	0.0975	-0.1429	0.1521
AT1G07705	0.1862	-0.0855	-0.2880	-0.0552	-0.3431	-0.0695	0.0079	0.0534	0.0574	0.3540	-0.0240	0.1731	-0.1882	0.1634	0.1448
AT1G07710	0.1139	0.1311	0.1466	0.0307	0.0351	0.2951	-0.0582	0.0001	0.2910	-0.1554	-0.3796	0.1353	-0.0520	-0.1000	0.0291
AT1G07720	0.6024	0.5876	0.1539	0.3098	-0.7484	0.3766	0.9423	-0.0192	0.1653	0.5493	0.2021	0.1057	0.1471	-0.0153	0.2343
AT1G07725	0.0190	0.1398	0.2893	-0.3859	0.0449	0.0523	0.0427	-0.0307	-0.1043	0.0260	0.1415	-0.2585	-0.1043	0.0978	0.0001
AT1G07725	0.1398	-0.0298	-0.0888	-0.1535	-0.0990	-0.0160	0.0058	-0.0553	-0.1178	-0.0492	-0.1054	0.0783	-0.0164	-0.1029	-0.1324
AT1G07725	-0.2339	-0.1652	-0.2729	-0.0569	-0.0843	0.0088	-0.2246	0.1144	-0.0791	-0.0926	-0.1357	-0.2378	-0.0224	0.1180	-0.2247
AT1G07728	0.1516	-0.1476	-0.4007	-0.3756	0.2948	0.0428	0.0099	0.1173	0.0860	0.1358	0.0508	0.0471	0.1986	-0.1439	0.0393
AT1G07728	0.0080	-0.2402	-0.4265	-0.6259	0.1259	-0.0934	0.2485	0.1489	-0.0604	0.1579	0.2005	0.2155	0.1953	-0.2432	-0.0230
AT1G07728	-0.2712	-0.3696	-0.2211	-0.4667	-0.0040	0.2265	-0.0162	0.1452	0.2425	-0.0560	-0.2117	-0.1850	-0.1350	-0.0405	-0.1397
AT1G07730	-0.0273	0.1341	-0.6653	-0.3429	0.0737	-0.1359	0.0663	-0.0756	0.3390	-0.0133	0.0723	0.0162	-0.0764	0.2420	0.0990
AT1G07740	0.1919	0.2826	-0.3926	0.0357	-0.2892	0.1073	0.0815	-0.0158	0.0485	-0.0220	-0.0248	0.1956	-0.0238	-0.0182	0.0583
AT1G07745	-0.0152	-0.1115	-0.5174	-0.0620	-0.1391	0.0823	0.0740	-0.0272	-0.0385	0.3214	0.1390	0.3601	-0.0026	-0.1247	-0.1749
AT1G07747	-0.1369	-0.0092	0.0291	-0.0825	-0.1255	0.0215	0.0610	-0.0105	-0.0085	0.1171	0.1119	-0.2919	0.2238	-0.0276	0.0048
AT1G07750	-0.0984	-0.3604	0.0327	0.0372	0.3115	0.6111	0.2882	0.3742	0.5198	0.5806	-0.1196	0.0696	0.3885	0.0156	0.4125
AT1G07770	0.0912	0.1180	-0.2210	-0.2679	-0.3480	0.1762	0.2183	0.0911	0.4892	0.1662	0.0946	0.3039	0.0766	0.0473	0.3268
AT1G07780	0.5411	0.2979	-0.2173	0.0650	0.0312	-0.1169	-0.1441	-0.2223	-0.2072	-0.0251	0.4380	0.3133	0.5313	-0.0011	0.0850
AT1G07790	0.2198	0.2970	-0.7008	0.1356	-0.6894	-0.0168	-0.2856	-0.0478	0.2198	0.1873	0.0633	0.2635	0.0052	-0.3733	-0.2489
AT1G07795	0.0352	-0.2217	0.2427	-0.1626	-0.0593	0.5560	0.7034	0.4659	0.1031	0.0740	0.0991	0.0578	0.0908	-0.1480	0.1841
AT1G07800	0.1527	0.1202	-0.0185	0.1540	0.1077	-0.0049	-0.0777	0.1777	0.0325	0.0999	0.0105	0.0184	-0.0358	0.0908	-0.0232
AT1G07810	-0.2153	-0.2721	0.0221	0.0717	-0.2538	-0.3447	0.0379	-0.2053	-0.2801	0.3160	0.0448	0.0878	0.0920	0.0776	0.2881
AT1G07820	0.0497	0.5186	-0.0129	0.1243	-0.1414	0.2571	-0.0185	0.0062	0.4635	0.2166	0.0004	0.0865	-0.0803	-0.5595	-0.1057
AT1G07830	0.1412	0.0184	-0.0088	0.0272	-0.7529	0.0902	0.0942	0.1903	0.5297	0.0995	0.0336	0.1242	-0.0989	-0.1500	-0.0936
AT1G07840	0.1288	0.2799	0.1254	0.3453	-0.5006	-0.0553	-0.0986	-0.1086	0.1527	-0.0641	0.3795	-0.0497	0.2641	0.0103	0.0528
AT1G07850	0.0221	-0.1239	-0.0163	0.0264	0.0690	0.2934	-0.1617	-0.0012	0.0818	-0.0177	-0.1048	-0.1366	-0.3201	-0.1674	0.0658
AT1G07860	0.1096	-0.3403	-0.0347	-0.0700	-0.0707	0.0545	0.0131	-0.0830	0.2150	0.0648	0.0156	0.3853	0.1360	0.1078	-0.0492
AT1G07870	0.0442	-0.2501	0.3109	-0.0600	0.9330	0.0054	0.5261	0.2286	0.1687	0.0612	-0.2783	-0.2781	0.3481	0.3871	0.1104
AT1G07880	0.0243	-0.0643	-0.1703	0.0470	-0.2505	0.3165	0.0911	0.2454	0.4994	0.2733	0.1833	0.0636	-0.1335	-0.0607	-0.0359
AT1G07880	-0.3443	0.0590	-0.5692	0.1590	-1.1079	0.4545	-0.0204	0.2883	0.5483	0.2302	-0.0572	-0.1360	-0.6930	-0.4968	-0.5923
AT1G07890	0.7104	0.2562	0.3370	-0.4337	0.8811	-0.8181	0.3460	-0.2466	-0.0221	0.9004	0.1196	0.1763	1.0978	0.3658	0.2257
AT1G07890	-0.1251	-0.1997	-0.0381	0.0475	-0.1250	-0.0172	-0.1199	-0.0576	-0.1989	-0.0911	-0.2436	-0.0797	-0.1260	0.0626	-0.3367
AT1G07900	0.0539	0.4377	0.1301	0.1976	1.0313	-0.3113	-0.0734	0.1925	-0.0359	-0.4421	0.2093	0.4622	0.3076	-0.1298	0.1244
AT1G07901	-0.1945	0.2231	0.1082	-0.2664	0.2719	-0.3383	-0.0601	0.0389	-0.0924	-0.0689	0.1283	0.1737	-0.0771	0.2539	0.0006
AT1G07901	0.1711	0.1531	-0.2408	-0.0126	-0.2665	0.0051	-0.0066	0.0833	0.0120	0.1291	-0.0220	0.1816	-0.1189	-0.0402	-0.0513
AT1G07910	0.1885	0.2972	0.1473	0.2020	-0.7567	0.0847	0.1255	-0.0045	0.1873	0.0956	0.1141	-0.0563	-0.0123	-0.1125	-0.0308
AT1G07920	-0.1251	-0.0297	-0.0381	0.0475	-0.1250	-0.0172	-0.1199	-0.0576	-0.1989	-0.0911	-0.2436	-0.0797	-0.1260	0.0626	-0.3164
AT1G07930	0.4816	0.5527	0.5255	0.2325	0.1795	0.0386	0.2079	0.0024	0.2723	0.2322	0.1964	0.2444	0.1995	0.1816	0.1790
AT1G07940	-0.1251	-0.1997	-0.0381	0.0475	-0.1250	-0.0172	-0.1199	-0.0576	-0.1989	-0.0911	-0.2436	-0.0797	-0.1260	0.0626	-0.3235
AT1G07950	0.2610	0.1898	0.1541	0.0322	0.1448	0.2248	0.1615	0.0649	0.3113	0.1369	0.0802	0.1265	-0.0279	0.0370	0.0895
AT1G07960	0.0575	0.0867	0.0839	0.0246	-0.2253	-0.1608	0.2017	-0.0136	0.1303	0.1607	0.1324	0.1304	0.1898	0.0724	0.2538
AT1G07970	0.2089	-0.0041	-0.1799	-0.0488	-0.4433	0.0308	0.0143	-0.0208	0.2241	-0.0522	0.1071	0.0268	-0.1849	-0.0883	-0.0523
AT1G07980	-0.0459	0.2446	0.4481	0.0907	0.2992	0.2301	0.0243	0.0585	0.0879	-0.0420	0.0447	0.0146	-0.0149	-0.1142	0.0612
AT1G07985	-0.3326	-0.7365	-0.0733	-0.4396	0.3334	-0.3497	-0.3646	-0.3567	-0.5976	-0.9877	0.0095	-0.8988	0.3856	-0.6239	-1.0991
AT1G07990	0.0753	-0.0663	-0.3965	-0.1326	-0.3119	-0.3326	-0.0844	-0.0033	-0.1445	-0.1543	0.1202	0.0542	0.0355	0.0456	0.0909
AT1G08000	0.2678	0.0991	-0.1872	-0.1341	-0.6265	0.1089	-0.2416	0.1107	0.1792	-0.1090	0.1233	0.1860	0.0200	-0.1003	-0.2279
AT1G08005	0.1508	-0.0336	0.0028	-0.0092	0.1790	0.1057	0.3458	-0.3282	0.2601	-0.0939	-0.0029	-0.1531	-0.1208	-0.2005	0.0292
AT1G08010	0.1086	-0.0909	-0.1470	-0.0496	0.0777	-0.2041	0.1596	-0.0747	0.0293	0.1354	0.2429	-0.1500	-0.0616	0.1747	-0.0720
AT1G08030	0.1178	-0.0336	-0.4992	-0.3663	-0.0250	-0.2037	0.0403	0.0560	0.0477	0.3365	0.1094	0.1531	0.2736	-0.0163	0.1621
AT1G08035	0.2511	-0.1117	-0.1401	0.0284	0.2166	-0.0509	0.0344	0.0346	0.0326	0.2573	0.1438	0.1295	0.0457	-0.0140	0.1786
AT1G08040	-0.2470	-0.2523	-0.2403	-0.3398	-0.1792	0.5116	-0.0286	0.0663	0.1843	-0.0258	-0.1429	-0.2957	-0.4091	-0.2498	-0.0925
AT1G08050	0.5025	0.0663	1.4411	0.1801	2.4749	-1.1723	-0.7303	-0.1781	-0.8412	-0.7407	-0.0325	0.2858	1.0530	0.9096	0.5274
AT1G08060	-0.0128	-0.1322	-0.2013	-0.0908	-0.0182	-0.2673	-0.2061	0.0169	-0.0505	0.1367	-0.0490	-0.0858	-0.2992	0.3007	-0.2055
AT1G08060	-0.2015	-0.0675	-0.0764	-0.1595	-0.0040	-0.0678	-0.1944	-0.0945	0.0114	-0.1659	-0.2553	-0.2423	-0.2754	-0.2505	-0.2272
AT1G08065	-0.0244	0.0221	0.2000	-0.0780	0.0871	0.1012	-0.0719	0.5775	-0.0800	0.1043	0.1588	-0.2203	0.0156	-0.0325	-0.0814
AT1G08070	-0.1221	-0.0709	-0.0394	0.1027	-0.0474	0.0158	-0.2698	-0.1944	-0.0054	0.1504	-0.1406	-0.0510	-0.2951	-0.0747	-0.2126
AT1G08080	0.0905	0.0414	0.0251	-0.2102	-0.0548	-0.2634	0.0586	0.1422	-0.2187	0.1599	0.2245	0.2365	-0.0158	-0.1993	0.0337
AT1G08090	-0.0811	-0.2640	0.0710	0.4659	-0.3505	0.2059	-0.4139	0.9267	1.0365	0.5287	0.0341	-0.1320	-0.4362	0.0831	-0.0422
AT1G08100	0.1155	0.0637	0.0191	0.1344	-0.0048	-0.1535	-0.1683	0.1115	0.0230	-0.1460	-0.1254	0.0513	0.1356	0.1018	0.1355
AT1G08105	0.0255	-0.1820	-0.1931	-0.1959	0.5295	-0.6265	-0.1995	-0.1864	-0.6314	-0.1990	-0.1949	0.0573	0.1676	0.1673	0.2114
AT1G08110	-0.0275	-0.2496	-0.5145	-0.6006	-0.2653	0.3585	0.2254	0.1364	0.3341	0.0690	-0.0183	0.0759	-0.2278	-0.2911	0.2131
AT1G08115	-0.0998	-0.3833	0.4197	0.2694	-0.5933	0.1669	-0.2034	-0.0832	-0.0520	-0.0157	-0.7423	-0.5117	0.3258	0.1197	-0.0597
AT1G08120	0.1297	0.2803	-0.2107	-0.0841	0.1387	-0.1526	0.1003	-0.0572	0.0683	-0.2250	0.3884	0.1544	0.2924	0.1030	-0.0620
AT1G08125	0.0616	0.1698	0.1238	0.1546	-0.2588	0.1582	-0.0843	-0.0224	0.2345	-0.1840	0.0552	-0.0203	-0.1017	-0.1466	-0.1318
AT1G08130	-0.2810	0.0341	0.3395	0.2820	-1.0203	0.1072	-0.2927	0.1776	0.0025	-0.0291	-0.1547	-0.4814	-0.3436	-0.1632	-0.3889
AT1G08135	-0.0657	-0.0055	0.3390	0.1847	0.0854	-0.0747	-0.1885	-0.1841	0.0109	-0.1123	0.0614	-0.1004	-0.1152	-0.3100	-0.0295
AT1G08140	0.2252	-0.1009	0.0941	-0.0469	0.0364	-0.0160	0.0012	-0.0681	0.0069	-0.1923	0.0041	0.1143	0.0169	-0.0151	-0.0495
AT1G08150	-0.0713	0.2008	-0.1611	0.1960	-0.0680	-0.0927	0.1948	0.0869	-0.1474	0.0808	-0.1598	0.1607	0.2435	0.1505	0.1963
AT1G08160	-0.2551	-0.2129	-1.0325	0.1928	-0.1909	0.4483	-1.1751	0.0640	0.6684	-0.3075	0.0231	-0.2994	0.4096	-0.3210	-0.5172
AT1G08165	0.2941	-0.3832	-0.2021	-0.2021	-0.0803	0.6382	0.1352	0.2538	-0.2356	-0.0323	0.1191	-0.3003	-0.1261	-0.0483	-0.2039
AT1G08170	-0.1405	-0.0314	-0.0420	0.1212	0.0930	0.1504	-0.2149	0.1104	-0.1797	0.1476	0.0202	0.0200	-0.0414	-0.0010	0.0098
AT1G08180	-0.0877	0.2566	0.0813	-0.0541	0.0021	0.0623	-0.3114	0.0323	-0.0248	0.1062	0.3355	0.0905	0.2201	-0.2588	0.0793
AT1G08190	0.0942	-0.1091	0.0394	-0.1765	-0.6056	0.0456	0.2801	0.1118	-0.0216	0.2818	0.1607	0.0468	-0.0408	-0.0303	-0.0983
AT1G08200	0.0377	0.1061	0.4661	-0.0471	0.2937	0.3737	0.6123	0.2360	-0.0983	0.1674	-0.2587	-0.0346	-0.2404	-0.1276	0.2646
AT1G08210	-0.2606	-0.4195	-0.5133	-0.4527	-0.2373	0.2469	-0.2215	-0.0992	0.1173	-0.1441	-0.1783	-0.0946	-0.2998	-0.2651	-0.0866
AT1G08220	0.3382	0.4505	-0.0967	0.2990	-0.2156	-0.1368	0.1975	0.1052	0.4514	0.0999	0.3534	0.2347	0.3471	0.0265	0.2278
AT1G08230	-0.4021	-0.3754	0.2667	-0.4175	0.3501	-0.5371	-0.2009	-0.2387	-0.8929	-0.0667	0.1735	-0.3640	0.3308	-0.3897	-0.3956
AT1G08230	-0.2979	-0.4512	0.3246	-0.2174	0.5311	-0.3411	-0.3644	-0.1742	-0.4458	0.0347	0.0544	-0.3383	0.4110	-0.2166	0.0574
AT1G08240	-0.0367	-0.0547	0.0406	-0.0195	0.1235	0.1817	-0.2583	-0.3390	0.1565	-0.4037	-1.2523	-1.3034	0.2454	-0.2913	-0.7362
AT1G08240	-0.1830	-0.0178	-0.1461	-0.2493	0.3654	0.0986	-0.2333	-0.4982	0.0865	-0.4523	-1.1420	-1.3312	0.2087	-0.3015	-0.6036
AT1G08250	0.2293	0.0451	-0.4730	-0.4387	0.4390	-0.3866	0.1422	0.1269	-0.1745	0.2104	-0.0018	0.0803	0.2720	0.1285	0.0521
AT1G08260	-0.3594	0.0179	0.2092	0.9532	-1.0797	-0.2110	-0.3795	-0.3125	-0.0041	-0.0328	0.2234	0.2277	-0.0766	0.1279	0.1109
AT1G08270	0.0037	-0.0437	-0.1905	-0.3174	0.2485	-0.1721	0.0919	0.0702	-0.0199	0.1141	0.0512	0.0836	0.0651	0.2822	-0.0312
AT1G08280	-0.0813	0.0076	-0.0139	-0.1174	-0.1555	0.1157	0.1603	0.0156	-0.0817	0.2960	0.0363	0.0627	-0.2272	-0.0843	-0.1241
AT1G08290	-0.1879	-0.1772	0.0959	-0.0450	-0.0623	0.0247	0.1978	-0.1214	-0.1193	-0.0250	-0.0388	-0.1698	0.0537	0.1287	0.0885
AT1G08300	0.0796	-0.0124	-0.1897	-0.1088	0.1518	0.0821	0.1165	0.0455	-0.0319	0.2218	-0.1518	0.0437	-0.1095	-0.0845	0.0857
AT1G08310	0.2635	-0.1452	-0.2054	0.2099	-0.2391	-0.1386	0.2404	0.1445	-0.4622	0.0692	-0.0444	-0.3177	0.0173	-0.4131	0.0376
AT1G08315	0.2938	0.1278	-0.1514	-0.3414	0.2902	-0.2732	0.0359	-0.0969	-0.1102	0.1181	0.0211	-0.0476	0.0652	0.1071	0.0402
AT1G08320	-0.0464	-0.2812	1.1576	-0.2531	0.7332	-0.1382	0.2948	-0.7754	-0.4229	-0.4937	0.0831	0.0902	-0.2264	1.4831	1.0698
AT1G08340	-0.2245	-0.3860	0.0444	0.3939	-0.8506	1.4675	1.1676	0.5810	0.5285	0.6882	-0.4561	-0.1279	0.1517	0.0606	-0.1208
AT1G08350	-0.0761	0.0967	0.2383	0.1011	0.3419	0.4559	0.2161	0.1494	0.2047	0.2512	-0.1777	0.1330	-0.3390	-0.1139	0.3405
AT1G08360	-0.1251	-0.1123	0.0731	0.0475	-0.1003	-0.0172	-0.1199	-0.0576	-0.1705	-0.0575	-0.2172	-0.1041	-0.1260	-0.0882	0.0160
AT1G08370	0.1870	0.0273	-0.0861	-0.1114	0.0922	-0.0215	-0.1276	-0.0372	0.3711	0.1351	-0.0874	0.0196	0.0130	0.2312	0.0065
AT1G08380	-0.1251	-0.1997	-0.0381	0.0475	-0.1250	-0.0172	-0.1199	-0.0576	-0.1989	-0.0911	-0.2436	-0.0797	-0.1260	0.0626	-0.5117
AT1G08390	0.0455	-0.1235	-0.4361	-0.2087	-0.6348	0.1953	-0.2114	-0.1578	0.2308	-0.0343	0.0888	0.0683	-0.1832	-0.0023	0.0791
AT1G08400	0.2172	0.0349	0.1215	0.0782	-0.4235	0.1323	0.2273	0.1945	-0.1110	-0.2044	0.2393	0.0518	-0.1028	-0.0325	-0.0535
AT1G08410	0.2633	0.1612	0.0610	0.2825	-0.7643	0.0420	-0.0964	0.1285	0.2631	-0.1705	0.3804	0.1546	0.1221	-0.0589	-0.1145
AT1G08420	-0.3539	-0.2636	0.3198	0.0029	-0.2434	-0.1136	-0.1944	-0.0380	-0.2392	0.0847	-0.0677	-0.2601	0.0309	-0.0513	-0.1868
AT1G08430	0.3937	-0.1160	0.3882	0.2977	0.2112	0.1262	0.0405	0.3576	0.0247	-0.0605	-0.1626	-0.2399	-0.3563	0.0459	-0.1109
AT1G08440	0.2392	-0.3916	0.4539	-0.0860	0.0130	0.1166	-0.0425	-0.1097	0.1124	0.2936	0.0883	-0.2513	-0.0223	0.0096	0.0217
AT1G08450	-0.0551	0.2644	0.3111	0.1265	0.3610	-0.7692	-0.1086	-0.1492	-0.6850	-0.4236	0.4431	0.3005	0.4213	0.3798	0.3471
AT1G08460	-0.0357	-0.3424	-0.2730	-0.3658	-0.0448	0.1019	0.1232	0.1213	-0.1223	0.0830	-0.0697	-0.0271	-0.0315	0.0857	0.0961
AT1G08465	0.1035	0.0015	-0.2095	-0.2531	-0.0056	-0.0242	0.0198	-0.1552	-0.1167	0.0479	0.2609	-0.0522	0.0708	-0.1107	-0.0240
AT1G08465	-0.0219	0.1530	-0.0161	-0.1108	-0.1115	-0.1979	-0.0648	0.0003	-0.0055	-0.0505	0.1032	0.1484	0.0582	0.1222	-0.1150
AT1G08470	0.2987	0.1464	-0.3001	-0.1342	-0.2345	0.0740	0.1081	-0.1634	-0.0790	-0.1032	0.0244	0.0931	0.0956	-0.2218	0.1903
AT1G08480	0.2844	0.2523	0.0416	0.6064	0.4144	-0.1048	0.2349	0.0528	0.1851	0.5022	-0.1082	0.1862	0.5206	0.5260	0.1733
AT1G08490	-0.1983	-0.0727	-0.1855	-0.0613	-0.2307	0.1653	0.0167	-0.0692	0.1259	0.0570	-0.2734	-0.1809	-0.2297	-0.1831	-0.2733
AT1G08500	0.0571	-0.0268	0.1898	0.0628	-1.0616	0.1912	0.1929	0.2075	0.3231	0.2331	0.0160	0.2356	-0.4630	0.1430	0.0883
AT1G08510	0.3481	-0.1822	-0.2275	0.2333	-0.5614	-0.5969	0.0056	-0.4455	-0.5246	-0.1399	-0.0165	-0.0167	0.1983	0.1495	-0.0250
AT1G08520	-0.0114	-0.1161	-0.7543	-0.2553	-0.5335	-0.0844	-0.5091	-0.3569	-0.0652	-0.1821	0.2072	0.1235	-0.1317	-0.1328	-0.0195
AT1G08530	-0.0027	0.1018	0.1333	0.2477	-0.3663	0.1204	0.0054	-0.0311	-0.0589	-0.1048	0.1329	-0.0093	0.1087	-0.0571	0.0295
AT1G08540	-0.1743	0.2088	-0.1940	-0.0437	-0.1565	0.4598	-0.3746	-0.1834	0.0610	-0.2909	0.0721	-0.2046	-0.5580	-0.5276	-0.2104
AT1G08550	-0.5522	-0.5757	-0.6897	-0.3830	-0.8350	0.3826	-0.3295	-0.1021	-0.2661	-0.3754	-0.0627	-0.5466	-0.7618	-0.6558	-0.5727
AT1G08560	0.0917	0.1999	-0.7094	-0.1233	-0.7539	-0.4061	-0.8983	-0.3327	0.5498	0.1112	-0.0291	0.1421	0.0356	-0.4828	-0.4301
AT1G08570	-0.2585	-0.5595	-0.5786	-0.3045	-0.2280	-0.3109	-0.0594	-0.2066	-0.5611	0.0194	-0.1173	-0.6882	0.2256	-0.2011	-0.3489
AT1G08580	0.3318	0.6588	-0.0586	0.1537	-0.3693	0.0130	0.2518	0.2852	0.5594	0.3852	0.0987	0.1525	0.0405	-0.0892	-0.1199
AT1G08590	-0.4735	-0.9132	-0.4068	-0.1779	-1.4950	2.5285	2.3778	1.3577	1.7589	1.1285	-0.1912	0.7942	-0.3718	0.3666	0.3031
AT1G08600	-0.0920	-0.0565	0.0053	-0.0489	0.2534	0.2674	0.0416	0.0238	0.1744	-0.0683	-0.2060	-0.2093	-0.1090	-0.2848	-0.0245
AT1G08610	0.0015	-0.0216	-0.3700	-0.0195	-0.0815	0.0596	0.0273	0.0663	-0.0744	0.0506	-0.2016	0.1970	-0.0086	-0.1379	-0.2023
AT1G08620	-0.2155	-0.2746	-0.2225	-0.3281	-0.2448	-0.0570	-0.0947	0.0126	0.0038	-0.0524	-0.0485	0.0437	-0.0958	0.3635	0.0125
AT1G08630	0.3847	-1.0940	-0.5042	-1.3112	0.2619	-1.3580	-0.4744	-0.4635	-1.6240	-0.8770	0.9362	-0.4136	0.5889	0.4153	-0.4036
AT1G08640	0.1174	0.3069	-0.0852	0.1007	-0.3023	0.3363	0.0874	0.1780	0.2446	0.0195	-0.1167	-0.3506	-0.3392	-0.2098	-0.3670
AT1G08650	-0.4713	-0.9460	-0.9873	0.1138	-3.0933	1.1955	0.7512	0.6655	0.1140	0.3298	-0.2297	-1.0054	-0.7122	-0.2256	-0.3031
AT1G08660	0.0314	0.0835	0.1660	0.0862	-0.7810	0.1829	0.1386	-0.0974	0.1719	0.0390	0.0857	0.0047	-0.2634	-0.0745	-0.0567
AT1G08660	0.1773	0.0942	-0.2321	0.0816	-0.3162	-0.0902	0.3726	-0.1132	0.0218	0.0984	0.2529	0.2845	0.1934	0.1533	0.2356
AT1G08670	-0.0820	-0.2531	0.5722	-0.1292	-0.7388	0.9928	1.4754	0.5833	0.7723	0.5558	-0.1330	-0.0128	-0.0131	0.1977	-0.0226
AT1G08680	0.1400	-0.2591	-0.5657	-0.3135	-0.0279	-0.0894	-0.0627	-0.2056	0.0334	0.2411	-0.1591	0.1785	0.1908	0.0988	0.0104
AT1G08695	-0.3007	0.0693	-0.0732	-0.0503	0.1127	0.1825	0.1914	-0.1603	-0.1126	0.0666	0.0358	0.0075	-0.0644	0.0044	-0.0844
AT1G08700	-0.0059	-0.1618	-0.4216	-0.0604	0.1267	-0.1259	0.1832	0.0041	0.1935	-0.0106	0.3090	0.0234	0.0590	-0.1299	-0.1080
AT1G08710	0.0060	0.0113	0.0868	0.0972	-0.1865	-0.1329	-0.0029	-0.1244	-0.1599	-0.0074	0.2251	0.0132	0.0511	0.0370	-0.0299
AT1G08720	-0.1975	-0.1725	0.3470	-0.1891	0.2905	0.0513	0.0068	0.0376	-0.0213	0.2147	-0.1395	-0.1126	-0.0873	0.0481	-0.0891
AT1G08730	0.2035	-0.0042	0.0124	0.1911	-0.1864	0.2644	0.0436	-0.1692	0.3816	0.1015	0.2611	-0.0152	-0.1061	-0.0078	0.0131
AT1G08735	0.0194	0.0141	0.1608	-0.1820	-0.2908	0.0228	-0.1713	0.0969	-0.1856	0.0046	-0.0628	0.1233	-0.1979	0.0441	-0.2330
AT1G08740	-0.3974	-0.1966	-0.2474	0.0787	0.2937	0.0858	-0.1488	0.0186	0.1249	0.0659	0.0703	0.0382	-0.0359	-0.0172	-0.0934
AT1G08740	0.0853	0.1039	0.1642	-0.1267	0.2125	-0.0730	-0.1548	-0.1574	-0.0234	-0.0716	0.0365	0.0870	0.1326	-0.1577	0.1258
AT1G08750	0.1241	-0.0340	-0.3501	0.2196	-0.2713	-0.1620	-0.2425	-0.2644	-0.1657	-0.1298	-0.0147	0.2245	0.0300	-0.0035	0.1546
AT1G08760	0.3062	-0.1000	0.3749	-0.0867	-0.1387	-0.1764	-0.0537	-0.1906	0.0215	-0.2367	0.1085	-0.0011	0.0725	-0.1094	0.1494
AT1G08770	0.0566	-0.2456	-0.2585	-0.2608	-0.1648	-0.1195	0.1782	0.0184	-0.3635	0.1688	0.1874	-0.0058	0.2781	0.4527	0.2149
AT1G08780	0.0418	0.1271	0.0800	0.0460	-0.5248	0.1667	-0.0328	-0.0359	0.4591	-0.0576	0.1104	0.1190	0.0589	-0.1467	-0.0572
AT1G08790	-0.1626	0.1240	-0.0058	0.0145	0.2841	0.0463	0.0221	-0.0662	0.2051	0.2150	-0.1484	0.0273	0.0351	-0.3063	0.1285
AT1G08800	0.0111	-0.2562	0.1112	-0.0990	0.0567	-0.3812	-0.0803	-0.1717	-0.5416	0.0598	0.9020	0.3361	0.6017	0.3266	0.4523
AT1G08810	0.1403	-0.0718	-0.3493	-0.1674	-0.9168	0.2248	-0.2083	-0.1278	-0.3729	-0.2340	0.0714	-0.1909	-0.0580	0.1161	-0.0309
AT1G08820	0.1683	0.0953	0.0337	0.0537	0.4691	-0.6433	0.0496	-0.1864	-0.3302	-0.1387	0.1332	0.0275	0.3783	0.1611	0.2419
AT1G08830	0.3897	0.0567	1.2735	0.1050	1.2271	-0.9873	-0.3638	0.3051	0.6979	-0.1053	0.2751	0.6025	1.2020	0.8845	0.4174
AT1G08840	0.0120	0.0769	0.3657	-0.1231	0.0728	-0.2516	0.1546	-0.1899	0.2875	-0.0444	-0.1230	-0.0504	-0.1885	-0.0213	-0.0021
AT1G08845	0.1287	0.0979	-0.1525	-0.0906	-0.5618	0.1062	0.0763	0.1963	0.2238	0.0700	-0.1053	-0.2340	-0.3741	-0.2179	-0.3207
AT1G08860	-0.2278	-0.1094	-0.1986	0.0592	0.2202	-0.2330	-0.1053	-0.0494	0.1746	0.2681	-0.0706	0.0604	-0.0275	0.2162	0.0216
AT1G08870	0.3321	0.1655	0.0577	0.2566	-0.2184	0.2857	-0.1141	0.1770	-0.1188	0.0458	-0.8186	0.0959	0.0256	0.0096	0.2047
AT1G08870	0.0528	0.3481	-0.0864	0.1285	-0.1968	0.2707	-0.0585	-0.1816	-0.2056	0.1787	-0.4181	0.4168	-0.0252	0.1769	0.1726
AT1G08880	0.1040	0.3406	-0.1457	0.0201	-0.1175	-0.0707	0.2028	0.0758	0.3055	0.4714	0.3254	0.2616	0.3220	-0.1775	0.1435
AT1G08890	-0.0518	-0.3926	0.1433	-0.0461	-1.2010	0.1896	0.4401	-0.0308	-0.0516	0.1305	0.3050	-0.0937	-0.2915	-0.1124	-0.1834
AT1G08900	-0.5434	-0.5453	0.0451	-0.3451	-0.2454	-0.0744	-0.6721	-0.2930	-0.6386	-0.3614	0.1317	-0.1733	-0.7029	-0.2585	-0.2624
AT1G08910	0.0900	0.0412	-0.3289	-0.0693	0.2537	0.1668	-0.1675	0.0127	0.3441	0.1852	0.0313	0.0144	-0.2993	-0.3325	0.3692
AT1G08920	-0.2325	-0.8412	-0.3086	-0.4762	2.8350	0.1562	0.4758	-0.2319	-1.1335	-0.3739	-0.2510	-0.2248	0.5197	0.2653	-0.0275
AT1G08930	-0.3597	-0.4820	0.3504	-0.0570	0.3005	-1.0525	-0.3632	-0.4585	-1.0029	-0.3872	-0.1012	-0.2582	0.0377	0.3721	-0.0964
AT1G08940	0.2066	0.2256	1.5960	-0.0345	2.3026	-1.4599	-0.6941	-0.4730	-1.8031	-0.8433	0.5676	0.4184	1.3766	0.7100	0.4745
AT1G08950	0.1931	0.2917	0.2971	0.0559	0.6055	-0.1591	0.4535	0.2304	0.2642	0.2654	-0.3999	-0.3029	0.1643	0.2591	0.1374
AT1G08960	0.3170	0.0346	-0.4760	-0.0887	-0.2569	-0.1287	-0.0333	-0.2503	-0.0038	0.3378	0.1450	0.1591	0.0940	0.1689	0.0653
AT1G08970	0.0846	0.2059	0.0506	-0.1038	0.0267	0.0743	0.0307	0.0452	0.3340	0.3136	-0.1111	-0.2196	-0.0024	-0.2032	0.0691
AT1G08980	-0.2366	-0.6912	-0.9112	-0.4257	-0.4647	-0.1770	-0.3154	-0.2039	-0.1702	-0.0881	0.0526	-0.2948	-0.3368	-0.2376	-0.3414
AT1G08985	0.1833	-0.0855	-0.0078	-0.1045	-0.0230	-0.1244	-0.0654	0.1532	0.0308	-0.0805	-0.0585	-0.1610	0.1725	-0.0483	0.0287
AT1G08990	0.1061	-0.0040	-0.3109	0.0923	-0.2524	0.7542	0.7211	0.2168	0.4847	0.1112	0.1963	-0.1331	-0.2185	0.0422	0.0506
AT1G09000	-0.0684	0.1832	-0.0481	-0.0479	-0.6504	0.5983	0.1164	0.1469	0.4659	-0.0698	0.2641	-0.1422	-0.4965	-0.3489	-0.0657
AT1G09010	-0.3711	-0.3185	-0.4367	-0.0818	-0.4950	0.0334	-0.3137	-0.2193	-0.0946	0.0201	-0.0833	0.0163	-0.2992	-0.0092	0.0333
AT1G09020	0.4440	0.0679	-0.9380	-0.2238	0.0377	-0.1135	0.1192	-0.0274	-0.0967	0.1238	0.3282	0.1379	0.2847	0.2988	0.0863
AT1G09026	0.1775	-0.2264	-0.0712	-0.1636	-0.0737	0.0572	0.0535	0.0928	-0.0590	-0.2153	0.1746	-0.1214	0.0901	-0.1140	0.1751
AT1G09030	-0.1242	-0.1033	-0.1135	-0.1166	-0.4865	-0.1486	-0.0849	-0.0729	0.0624	-0.0715	0.2025	-0.0751	0.1759	-0.0090	0.3733
AT1G09040	-0.2943	-0.0694	0.9328	0.0672	-0.0690	0.2167	0.0346	-0.1485	-0.0405	0.1772	0.0286	-0.0070	-0.1921	-0.0636	-0.1380
AT1G09050	0.0918	0.1942	0.0828	-0.1021	0.0727	-0.0535	0.0743	-0.0867	0.0496	-0.0526	-0.2782	-0.0732	0.2450	-0.0894	-0.0712
AT1G09060	0.0329	-0.1366	-0.4914	-0.3060	0.0585	0.1117	-0.0376	0.1877	0.1615	0.0491	0.1194	0.1151	-0.0089	-0.0808	0.0760
AT1G09070	-0.0420	-0.5045	0.5448	-0.2386	1.6511	-0.5804	-0.4331	-0.0797	-0.6858	-0.3704	-0.8482	-0.3290	0.2518	0.1228	-0.5176
AT1G09080	-0.0132	-0.0599	0.1297	0.2226	-0.1225	-0.2239	-0.1704	-0.1027	0.1570	-0.0686	-0.0727	-0.0912	-0.0424	0.2707	0.0870
AT1G09090	-0.1390	-0.1445	0.5235	0.4262	-0.5025	0.7599	1.1348	0.3334	0.3272	0.3585	-0.3378	0.4539	0.4851	0.6391	0.2737
AT1G09100	0.2288	0.0541	-0.1197	0.0228	0.1692	-0.0896	0.5231	-0.0944	-0.1823	0.1593	0.1534	0.1305	0.3399	0.1295	0.1070
AT1G09110	0.3362	-0.0309	0.3014	0.4802	-0.1722	0.2386	-0.0871	0.0018	0.2555	0.4006	-1.0420	-0.8729	0.4577	0.0129	-0.6929
AT1G09110	0.2860	-0.1339	0.2415	0.4717	-0.1606	0.2029	0.0718	0.0188	0.2765	0.5178	-1.1956	-1.0382	0.5107	0.0542	-0.4860
AT1G09130	0.1346	0.2183	-0.6310	-0.1992	0.1199	-0.1646	0.0889	-0.1842	-0.3377	0.1956	0.2239	-0.2284	0.2035	-0.1812	-0.1205
AT1G09140	0.1767	0.1057	0.2346	-0.0542	0.1604	0.0498	0.3313	0.1063	0.0075	0.1237	0.1176	-0.1956	0.2536	0.0861	-0.0015
AT1G09150	0.1094	0.2053	-0.3097	-0.0235	-0.0445	0.1418	0.0661	0.1408	0.5249	0.1113	-0.1788	-0.0353	-0.1953	0.0490	-0.1717
AT1G09155	0.0353	-0.0784	-0.1257	0.2279	-0.9337	0.6674	0.8589	0.2862	0.8268	0.2402	0.1105	0.0508	-0.0197	-0.0227	0.0548
AT1G09157	-0.2061	-0.1599	0.0420	0.0599	0.1003	-0.3244	0.1333	0.2291	-0.2009	0.0088	-0.1221	0.1075	-0.0722	-0.1721	0.1196
AT1G09160	-0.1849	-0.0295	-0.2030	-0.0059	-0.5688	0.0841	0.0905	0.0699	0.1322	0.0637	-0.0378	-0.1111	-0.3587	-0.3366	-0.3008
AT1G09170	-0.0896	-0.0871	0.2192	-0.2679	0.0232	0.2610	0.3037	0.1741	0.2391	0.0948	-0.2182	-0.0409	-0.0584	-0.0406	0.1001
AT1G09170	0.0636	0.0409	0.4599	-0.0105	-0.0012	0.1282	0.0950	-0.1207	-0.0140	-0.1958	-0.2547	0.1508	-0.2089	0.1609	0.1119
AT1G09176	0.0275	-0.2493	0.1341	0.0584	0.2327	0.3355	0.4907	-0.0896	0.1252	0.0641	-0.0350	0.0251	0.3116	0.0156	0.2397
AT1G09180	-0.0301	-0.0326	-0.3291	-0.0077	0.0072	0.1171	-0.1581	0.0975	-0.0493	0.0680	-0.1943	-0.1623	0.0540	-0.1488	0.2704
AT1G09190	-0.1766	-0.0276	-0.0646	0.0102	0.0032	-0.0995	-0.2370	-0.2474	-0.0019	-0.1055	-0.2381	-0.2509	-0.2074	0.0763	-0.0717
AT1G09195	0.0394	-0.0655	-0.4356	0.0905	0.2562	-0.1466	-0.2171	-0.1190	-0.3192	-0.0839	0.1162	0.2413	0.1246	-0.0735	0.1934
AT1G09200	0.2618	0.4284	-0.2724	0.4037	-0.3588	0.2873	-0.2434	-0.0088	0.4957	0.1990	0.1855	0.2534	-0.0334	-0.3871	-0.0401
AT1G09210	0.1384	0.7414	1.0896	0.3735	1.5399	0.0508	-0.3581	-0.0473	0.3035	0.0297	0.5678	0.0625	0.3996	0.5360	0.8118
AT1G09220	0.0033	-0.1779	-0.3514	-0.1064	0.0526	-0.1013	-0.3860	0.2044	-0.1536	-0.1143	0.1627	0.0672	0.2640	-0.0783	0.1959
AT1G09220	-0.0317	0.2586	0.0930	0.0333	-0.4048	0.2810	0.1747	-0.0975	0.3234	-0.0573	-0.1251	-0.0204	-0.4099	-0.1903	-0.1843
AT1G09230	-0.0001	-0.0764	-0.4029	0.0357	-0.2705	0.0848	-0.2381	-0.2444	-0.1095	-0.2317	-0.0548	-0.0754	-0.4696	0.0271	-0.2553
AT1G09240	0.8438	0.5968	0.7490	0.6910	1.8827	-0.1734	0.7381	0.5284	0.9724	0.9700	0.1426	-0.0947	0.2724	-0.0675	0.4983
AT1G09245	-0.0850	0.0082	-0.0332	0.0808	0.1408	0.1640	0.0531	-0.1310	0.0685	-0.2055	-0.1490	-0.0978	-0.0109	-0.1392	0.0980
AT1G09250	0.3300	-0.1431	0.0452	0.1182	0.0611	-0.0633	-0.0302	-0.0575	-0.0662	0.0703	-0.0158	0.3527	0.1036	0.1538	0.5891
AT1G09260	0.1768	0.4871	-0.1102	-0.0122	-0.2422	0.0027	0.0381	-0.2133	0.2528	0.1146	-0.0465	0.2013	0.0580	0.0888	0.0188
AT1G09270	0.1445	-0.0142	-0.0116	-0.0334	-0.0115	-0.3431	0.3110	0.0370	-0.3078	0.0194	0.0637	0.0286	0.1177	0.2796	-0.1576
AT1G09280	-0.0287	-0.1465	-0.1268	-0.2817	0.1946	0.3562	-0.0624	0.0459	0.3321	-0.0019	-0.2907	-0.1064	-0.1324	-0.0813	-0.1150
AT1G09290	0.3867	0.4164	-0.2258	-0.0582	0.0396	-0.0175	0.2537	0.1177	0.1898	0.0924	-0.0517	0.0915	0.1247	-0.0809	0.0142
AT1G09290	0.0689	0.3308	0.1892	-0.0104	0.0149	0.2394	0.1888	0.1811	0.3564	0.1296	-0.2514	0.0046	-0.1576	-0.1451	-0.1677
AT1G09300	0.1521	0.4950	0.2476	0.3381	-0.1821	0.0614	0.1930	0.2601	0.4457	0.1622	-0.0844	0.0232	0.1738	0.0619	-0.0952
AT1G09310	-0.1251	-0.1997	-0.0381	0.0475	-0.1250	-0.0172	-0.1199	-0.0576	-0.1989	-0.0911	0.1485	-0.0797	-0.2063	0.0626	-0.2022
AT1G09320	-0.0306	-0.0551	-0.2036	-0.4457	-0.5286	0.1101	0.0098	0.1320	0.3282	0.1667	0.0399	-0.1685	-0.2950	-0.2150	-0.4074
AT1G09330	0.4101	0.0812	0.0536	0.1573	-0.0343	-0.3063	0.2030	-0.1403	-0.0512	0.0159	0.3722	0.5138	0.5545	0.5059	0.5430
AT1G09340	-0.2715	-0.2559	-0.4345	-0.1785	-0.4177	0.3672	-0.0788	0.1723	0.1380	-0.0019	-0.4254	-0.9777	-0.7229	-0.5609	-0.7523
AT1G09350	-0.0188	-0.0183	-0.2114	-0.0524	0.0561	0.0559	-0.1550	0.4363	0.2675	0.1107	0.1489	0.1335	0.1037	-0.1262	-0.2191
AT1G09360	-0.2474	-0.0804	-0.0779	0.0538	-0.0897	-0.0014	-0.3431	-0.0120	-0.1575	-0.0413	-0.1720	-0.0559	-0.1058	0.1155	-0.1759
AT1G09370	0.0473	-0.0741	-0.0029	-0.1038	-0.2528	-0.2902	0.0401	-0.0169	-0.1035	-0.0847	-0.2946	-0.1486	0.0045	0.1875	-0.1652
AT1G09380	0.1860	-0.0979	0.5360	-0.0125	2.4628	0.5058	0.7149	-0.3699	-0.9380	-0.8145	0.1181	-0.2071	0.1707	0.7528	0.2900
AT1G09390	0.3633	0.3387	-0.3646	0.1510	0.1494	0.0654	0.3757	0.0941	0.0019	0.1268	0.1280	0.1562	-0.1642	-0.0817	0.1151
AT1G09400	0.1268	-0.2326	0.2190	-0.0427	0.2402	-0.0725	-0.2115	-0.0419	-0.1884	-0.0032	0.0623	-0.1391	-0.0993	0.0024	-0.1313
AT1G09410	-0.0033	0.2346	-0.1765	0.0003	-0.0011	-0.3890	0.0248	-0.2930	0.1586	-0.1678	0.0838	0.3583	-0.0654	0.0324	-0.1472
AT1G09410	-0.0671	-0.0555	-0.2129	-0.4017	-0.2512	-0.1954	0.0216	0.1062	-0.2202	-0.1451	-0.1570	-0.1900	-0.0384	-0.3950	0.1894
AT1G09415	-0.6705	-0.6008	-0.7158	-0.3092	-0.9433	-0.0830	-0.7537	-0.4570	-0.3563	-0.2739	0.4495	-0.0928	0.0573	-0.0337	-0.3379
AT1G09420	-0.0389	-0.0013	0.0275	0.2578	1.2018	-0.2418	-0.4638	-0.1488	0.3227	0.1218	-0.2536	-0.1408	-0.0320	-0.1632	-0.1072
AT1G09420	0.0577	0.3466	-0.3355	0.2095	1.1030	-0.4351	-0.3267	-0.2415	0.0182	0.2578	-0.1176	0.0001	-0.0651	-0.0166	0.0668
AT1G09421	-0.0541	-0.0619	-0.0068	0.1398	0.3402	0.0303	-0.2937	-0.1015	0.1280	0.2295	0.1586	-0.0856	0.1411	-0.1346	0.2082
AT1G09421	-0.1345	-0.5600	-1.0146	-0.8749	0.0953	-0.2086	-0.1413	-0.7824	-0.4914	0.0109	0.0502	-0.2086	0.1027	-0.1129	-0.1712
AT1G09430	-0.0869	-0.2978	0.7685	-0.0365	0.2614	-0.0911	-0.2005	-0.0197	-0.1357	-0.2267	0.6624	0.2018	0.4489	0.4077	0.4512
AT1G09440	-0.0031	-0.2201	-0.1334	-0.0766	-0.4166	-0.1353	-0.2408	-0.1784	0.0819	-0.3166	-0.0420	0.0787	0.0209	-0.0451	0.1540
AT1G09450	-0.0595	-0.1611	-0.0974	-0.1007	-0.2913	0.0001	-0.0507	0.1636	0.1914	-0.0242	-0.0078	0.1438	-0.2588	-0.0349	0.1936
AT1G09460	-0.0598	-0.3614	-0.7879	-0.4147	-0.5099	0.0772	-0.4147	-0.0747	0.8868	-0.2436	-0.0769	0.1020	-0.1657	0.0397	-0.2281
AT1G09470	-0.0086	0.1340	-0.2001	-0.1252	-0.0704	-0.2405	-0.2264	-0.0202	0.1806	0.1314	-0.0035	0.3384	-0.0860	-0.2060	0.0959
AT1G09480	0.1181	-0.2569	-0.0233	-0.1569	0.9238	-0.6481	-0.0841	-0.1553	-0.7028	-0.0176	0.0370	-0.0657	0.4509	-0.0929	-0.0338
AT1G09483	-0.0616	0.0475	-0.2221	0.0709	0.0338	0.0103	-0.1908	-0.0690	0.0123	-0.1074	-0.1284	0.0044	0.1866	-0.0603	-0.2306
AT1G09486	0.1279	0.0309	0.1475	-0.2755	-0.2224	0.0890	0.5439	0.3139	0.1861	0.3148	0.1781	0.1775	0.0458	0.1889	-0.0542
AT1G09490	0.1659	-0.2787	-0.0649	-0.2065	0.4645	-0.4603	-0.1933	-0.0585	-0.3929	-0.0788	-0.2959	-0.3795	0.1184	-0.2921	-0.2746
AT1G09500	-0.3361	-2.2699	-0.3984	-0.9500	1.8891	-0.1617	-0.1111	0.7792	-0.8271	0.6363	-2.1876	-2.1065	-0.6692	-0.8229	-3.2563
AT1G09510	-0.1896	0.1382	0.2503	0.3005	-0.0407	0.1548	0.0659	-0.1965	-0.0365	-0.0816	-0.1906	-0.0356	-0.1001	-0.0186	-0.0627
AT1G09520	0.2048	0.0501	-0.0673	-0.1899	0.2267	-0.1643	0.0495	0.1300	-0.0166	0.0226	0.3211	0.2071	0.1413	-0.0773	-0.0515
AT1G09530	0.5883	0.6194	0.7417	0.3078	0.7476	-0.8534	-0.1564	-0.3555	-0.5194	-0.2922	0.3218	-0.2309	0.2259	0.0343	-0.1911
AT1G09540	0.0652	0.1054	-0.3236	-0.1314	-0.1141	0.1763	0.2194	0.2462	-0.3345	0.0279	-0.0910	0.0416	0.2443	-0.0997	0.3142
AT1G09550	0.1026	-0.0063	-0.3799	0.0575	0.1587	0.0905	0.3305	0.1464	0.0630	-0.0962	-0.2062	0.0937	0.0454	-0.4180	0.1758
AT1G09560	0.2475	0.5841	1.7893	-0.0746	3.2165	-1.3085	-0.4067	-0.8286	-1.1645	-0.1396	0.5827	0.9277	1.7518	1.6395	1.4251
AT1G09570	-0.1268	-0.1662	-0.4515	-0.0819	0.1492	0.1067	0.2366	-0.0347	0.2884	0.3322	0.3388	0.4245	0.2618	0.3486	0.2767
AT1G09575	-0.0712	-0.2918	-0.3695	-0.2320	-0.7769	-0.3112	-0.6977	-0.1474	0.0812	-0.3825	0.6204	0.3530	0.0492	0.0942	-0.0224
AT1G09580	0.0353	0.3228	-0.4425	0.0487	-0.4719	-0.0906	0.1543	-0.0132	0.2369	0.1181	0.1041	0.1705	0.1485	0.1936	-0.0106
AT1G09590	-0.1251	-0.1997	-0.0381	0.0475	-0.1250	-0.0172	-0.1199	-0.0576	-0.1989	-0.0911	-0.2436	-0.0797	-0.1260	0.0626	-0.1906
AT1G09600	-0.0346	0.0988	-0.3579	-0.0953	0.1611	0.1732	0.0049	-0.4122	-0.1096	-0.3533	-0.0766	0.0220	-0.0319	0.0905	0.0427
AT1G09610	-0.0570	0.2959	0.0491	0.1005	-0.1232	0.3607	-0.0329	0.4532	0.0380	0.0499	-0.2552	-0.2392	-0.1314	0.0273	-0.0613
AT1G09620	-0.1954	0.0073	-0.3010	0.3045	-0.9850	-0.1019	-0.1853	-0.1654	-0.0599	-0.0453	-0.2341	-0.1466	-0.3690	-0.0284	-0.2194
AT1G09625	-0.0046	-0.0253	0.2352	0.0449	0.1808	0.0085	0.2240	0.1069	-0.1145	-0.1044	-0.0929	-0.0474	0.1344	-0.4612	0.0620
AT1G09630	0.1839	0.1285	0.2148	0.0998	0.4749	-0.2362	-0.0408	-0.0285	0.0190	-0.1363	0.0721	0.4510	0.3678	0.1453	0.3024
AT1G09640	0.0023	0.4428	0.2941	-0.2373	0.2563	-0.0150	-0.1199	0.0179	0.4390	0.1846	0.2020	0.2656	0.1054	0.1619	0.5956
AT1G09645	0.4275	0.0249	0.2999	-0.2152	0.1295	-0.5078	-0.0616	-0.1970	-0.3777	0.0509	0.0828	0.1462	0.1092	0.1190	0.3197
AT1G09650	-0.0746	-0.0649	0.0288	-0.0476	-0.5160	0.1495	0.0531	0.2222	-0.0844	-0.1865	-0.0411	0.1169	-0.2531	-0.1847	-0.2070
AT1G09660	0.2411	-0.0044	-0.4938	-0.1370	-0.6331	0.2716	0.2492	0.1111	0.5515	0.1216	-0.3199	-0.0816	-0.2822	-0.1773	-0.0261
AT1G09665	-0.0188	-0.3087	0.0842	0.1618	-0.0299	0.0536	-0.0730	-0.1935	0.0130	-0.0509	0.0324	-0.1847	-0.1416	0.1362	0.1368
AT1G09680	0.1643	-0.0470	-0.2009	0.1207	-0.0334	0.0994	-0.0345	0.1148	0.0182	-0.0929	0.0507	-0.0117	-0.0212	-0.1006	-0.1853
AT1G09690	-0.1251	-0.1997	-0.0381	0.0475	-0.1250	-0.0172	-0.1199	-0.0576	-0.1989	-0.0911	-0.2436	-0.0797	-0.1260	0.0287	-0.0939
AT1G09700	-0.0006	0.1075	-0.4288	0.0168	-0.4286	-0.2272	-0.0326	-0.0734	0.2050	0.0049	0.2125	-0.1536	-0.1412	-0.1769	-0.0133
AT1G09710	-0.0372	-0.0168	-0.3313	-0.2191	-0.5748	0.1743	-0.1114	0.0385	0.3521	0.2787	-0.5077	-0.2993	-0.4242	-0.2541	-0.4123
AT1G09720	0.0337	0.2264	0.0053	0.1361	-0.1112	0.0377	-0.0428	0.0232	-0.0593	-0.1034	0.0062	0.0866	-0.0189	-0.0882	-0.2058
AT1G09730	-0.0694	-0.1200	0.1543	-0.3450	-0.2059	-0.1473	0.0052	-0.0885	-0.0550	-0.1624	-0.1356	-0.0786	0.0380	0.0540	0.0173
AT1G09740	0.4709	-0.1699	0.3882	0.0725	1.0079	-0.2096	0.3833	-0.4558	-0.9531	-0.0466	-0.0237	0.0474	0.4693	0.3916	0.3936
AT1G09750	-0.0126	-0.1444	-1.2398	-0.3308	-1.0278	0.2103	-0.3271	-0.2001	0.7903	0.2413	0.1024	0.0897	-0.3189	-0.5546	0.0860
AT1G09760	-0.0292	0.1060	-0.3437	-0.2723	-0.1865	0.2829	0.1123	0.1637	0.4998	0.1201	-0.1992	-0.0056	-0.2007	-0.2860	-0.1564
AT1G09770	-0.1701	-0.2146	-0.4306	-0.3287	-0.2456	-0.0217	-0.0505	-0.0210	0.1183	-0.1852	0.0078	0.0486	-0.0199	-0.1373	-0.0347
AT1G09780	0.3461	0.2211	0.0978	0.3188	-0.2213	0.1892	0.2002	0.2215	0.3415	0.0960	0.3382	0.3364	0.5595	0.2453	0.2196
AT1G09790	0.0456	-0.0737	-0.0188	0.0692	0.2738	-0.1341	0.1334	-0.0999	-0.0906	-0.2646	-0.0499	0.0921	-0.0201	-0.0303	-0.0438
AT1G09795	-0.0858	-0.0793	-0.4443	-0.3091	-0.2034	0.3625	0.0577	0.1218	0.2404	0.1342	-0.3072	-0.4120	-0.6483	-0.6335	-0.4710
AT1G09800	0.3350	0.1164	0.2082	0.0421	0.1231	0.1223	0.0057	0.0105	0.0379	-0.0394	-0.2029	-0.0659	-0.1848	-0.1577	0.2069
AT1G09800	0.2206	0.3240	-0.4725	-0.1807	-0.3216	0.1744	0.2611	0.1313	0.2349	0.1016	0.2263	0.1756	0.1120	-0.0527	-0.0095
AT1G09810	0.0817	0.2664	0.0618	-0.0247	-0.1213	-0.0937	0.0731	0.0855	0.2059	0.1980	-0.0042	0.0842	-0.1690	-0.0682	-0.1389
AT1G09812	0.1967	-0.0581	-0.3567	0.0937	0.1635	0.0061	-0.1669	0.3511	0.5662	-0.2349	0.1996	0.1359	-0.0428	-0.2820	0.1439
AT1G09815	0.1423	0.2582	0.3273	0.0575	0.6505	0.1708	0.1253	0.2272	0.3556	0.2846	-0.2024	0.0755	0.0902	-0.1568	0.2102
AT1G09820	0.0488	0.2624	-0.1778	-0.3937	-0.1059	0.3853	0.0744	-0.0583	0.5195	0.3047	-0.0609	0.0637	-0.2440	-0.1205	0.0604
AT1G09830	0.2642	0.3504	-0.3745	0.1396	-0.0798	-0.1003	0.2169	0.0008	0.3208	0.1879	0.2227	0.0797	0.2183	-0.1931	0.0092
AT1G09840	-0.2271	-0.1744	-0.0475	-0.1377	0.2427	0.7147	0.1594	0.2791	0.2318	0.1000	-0.1138	-0.2213	-0.2866	-0.1646	-0.2851
AT1G09850	0.0955	0.3613	0.2808	0.4246	0.3611	0.3098	0.2332	-0.0555	-0.0250	0.4667	-0.2185	-0.1154	-0.1139	-0.2780	0.0499
AT1G09860	-0.1742	-0.1020	-0.0498	-0.1144	-0.1147	0.1867	0.1102	0.1761	0.0224	-0.2073	-0.1290	-0.2484	-0.1515	-0.2759	0.1459
AT1G09860	-0.1456	0.1361	0.2240	-0.0936	-0.2161	0.1862	0.2098	0.1265	0.0903	0.1603	0.0429	0.0283	-0.2032	-0.0754	-0.0001
AT1G09870	0.4223	0.3801	0.4335	0.4073	0.4519	0.0262	-0.1401	0.1052	0.1492	-0.2297	0.0057	0.1411	0.0291	0.1945	0.1806
AT1G09880	0.0758	0.0273	0.0057	-0.0141	0.1452	0.5464	0.1475	0.0799	0.2240	-0.1461	0.4174	-0.0603	-0.1404	-0.0652	0.2691
AT1G09890	-0.0649	-0.0027	-0.0470	0.1408	0.0116	0.1310	-0.1544	0.5117	0.0198	-0.1047	-0.0559	0.0893	0.1126	0.2305	0.0028
AT1G09900	-0.2565	-0.0521	-0.0113	0.3994	-0.5189	-0.1023	-0.1666	-0.3407	0.1624	-0.0227	-0.1997	-0.1699	-0.4643	-0.2856	-0.1847
AT1G09910	-0.0811	-0.0947	0.3270	-0.0824	0.0612	0.2028	-0.1474	-0.0509	-0.2332	-0.0024	-0.1299	-0.1317	0.0584	-0.0728	-0.1467
AT1G09920	-0.0208	0.1439	0.6812	0.0674	0.7683	0.0075	-0.0560	0.0184	-0.3505	-0.1813	0.0756	0.0564	0.1793	0.1446	0.2403
AT1G09930	0.0979	0.0679	0.1153	0.1193	0.0335	-0.0869	-0.0349	0.0459	-0.0689	-0.1620	0.0363	0.0074	-0.0860	0.0647	-0.0682
AT1G09932	0.4453	0.4822	2.0690	0.6308	4.5490	-0.8840	-0.4250	-0.3864	-2.1727	-1.2833	0.6909	1.2727	0.4963	1.5215	1.5609
AT1G09935	-0.2485	0.0372	0.2895	-0.1229	0.7012	0.2578	-0.1336	-0.0878	-0.0835	0.0395	-0.1469	-0.3013	-0.5537	-0.3094	-0.1368
AT1G09940	-0.0490	-0.3277	0.4259	-0.1007	1.0904	-0.8756	-0.7528	-0.2348	-0.7860	-0.7461	0.0133	0.3725	0.5458	0.2564	-0.0493
AT1G09950	0.0587	-0.1142	0.0782	0.0644	-0.0648	-0.1194	-0.1431	0.0208	-0.2559	0.0885	-0.1286	0.0405	0.0924	0.2438	0.2835
AT1G09960	0.2785	-0.1807	-0.3950	-0.2158	-0.2903	-0.0685	0.1358	0.0884	0.2293	0.0139	0.0252	0.0753	0.2463	-0.1144	0.2252
AT1G09960	-0.0996	-0.2176	-0.4486	-0.1891	-0.1646	0.2322	-0.0909	0.2498	0.6318	0.4292	-0.1875	-0.0828	-0.1649	-0.0812	-0.1614
AT1G09970	0.3055	-0.0126	0.8934	-0.4363	1.0163	-0.3416	-0.1045	0.2969	-0.4929	-0.4423	0.2766	0.2192	0.6601	0.1069	0.4881
AT1G09970	-0.1518	-0.0117	-0.0900	-0.0182	-0.0163	-0.4168	-0.0634	0.0559	-0.2458	-0.1990	-0.1579	0.0367	-0.0407	-0.1039	0.0353
AT1G09980	-0.3233	-0.1995	-0.4039	0.2789	-0.1157	-0.0470	0.0373	-0.1666	-0.3113	-0.0434	-0.1500	-0.1094	-0.0896	0.1762	0.1554
AT1G09995	-0.0192	-0.0793	0.0803	-0.2092	0.1866	0.0597	0.3326	0.0049	0.0224	0.1191	-0.0508	0.1866	-0.3056	0.0528	-0.0782
AT1G10000	-0.2606	-0.2483	-0.5897	-0.4748	-0.6496	0.4846	0.2817	0.0280	0.2380	-0.2032	0.2395	-0.1300	-0.0729	-0.1694	-0.1196
AT1G10000	-0.0490	0.1516	-0.0631	0.1912	-0.1043	-0.0949	0.0021	-0.1407	-0.0959	0.0036	0.0442	-0.1371	-0.0313	0.0161	-0.1105
AT1G10010	0.0832	-0.2126	0.0132	-0.0044	-0.0762	0.0832	0.0858	-0.1789	0.1617	-0.0164	0.1413	0.1416	-0.0873	-0.1220	0.1372
AT1G10020	-0.0918	-0.4421	-0.2982	-0.5639	-0.6164	0.2613	0.2560	0.0352	-0.0835	0.0671	0.1769	0.1620	-0.4839	-0.3933	-0.2363
AT1G10030	0.2759	0.0969	-0.1446	0.1800	-0.3536	0.1756	0.3215	0.0598	0.5252	0.3485	-0.0598	0.3515	0.0481	-0.2093	0.0686
AT1G10040	0.0503	0.3725	-0.0928	-0.1998	0.6417	0.1435	0.1976	-0.0362	-0.8567	-0.2904	-0.1314	0.2845	0.4862	0.1750	0.2314
AT1G10050	0.1114	0.0771	-0.1209	0.1847	0.2720	-0.3380	-0.0547	0.0027	-0.1415	0.1256	-0.2027	0.2426	0.1661	0.1093	0.0696
AT1G10060	-0.1330	-0.6502	-0.3701	-0.7425	-0.3345	0.2692	-0.2187	-0.2345	-0.4896	-0.2517	0.3523	-0.4209	-0.2129	-0.0431	-0.6049
AT1G10070	0.0648	-1.3597	-0.1493	-1.4412	0.0642	-1.1953	-0.7671	-0.4373	-1.3694	-0.5462	1.0100	-0.4956	0.5308	-0.0372	-0.8025
AT1G10070	-0.3019	-1.5182	-0.2754	-0.9701	-0.5714	-1.2735	-0.5828	-0.2953	-1.4795	-0.8426	0.8360	-0.4309	0.3285	0.4067	-0.5640
AT1G10090	-0.2392	-0.1658	-0.1170	-0.1781	-0.0096	0.1923	0.0889	0.1819	-0.0868	-0.0412	-0.2522	-0.0828	0.0611	0.1521	-0.0944
AT1G10095	0.0827	-0.0213	0.1367	-0.0564	-0.4044	-0.0522	-0.1427	0.0028	-0.0248	-0.0305	0.1108	0.2935	0.0104	-0.0790	-0.0133
AT1G10095	-0.1500	-0.1568	-0.2669	-0.0171	-0.0874	-0.0816	-0.2558	0.1050	0.2194	0.0496	0.1875	0.0294	0.1374	-0.0578	0.2131
AT1G10095	-0.0118	0.0268	0.3623	-0.4052	-0.1322	-0.1504	-0.4651	-0.1167	-0.1907	-0.0900	0.1078	-0.0739	-0.0953	0.0058	-0.2268
AT1G10100	0.0010	0.1997	-0.0979	0.1136	0.1866	-0.0023	0.0598	0.2869	-0.3017	-0.1250	-0.0506	-0.2216	-0.2866	-0.1292	0.4309
AT1G10100	-0.0349	-0.0566	0.0230	-0.0119	0.1608	0.0085	-0.0345	0.2029	0.0440	0.2386	0.1739	0.0516	-0.0768	0.1208	0.0230
AT1G10110	0.0068	0.2028	0.0558	0.0418	0.0454	0.1209	0.1096	-0.0391	0.1741	0.1357	0.0769	0.0685	0.0742	-0.1674	-0.0051
AT1G10120	-0.2560	-0.0354	-0.6237	0.1064	-0.1353	-0.0882	-0.1520	0.0237	-0.0179	-0.3934	0.2397	0.1998	0.0771	0.0342	-0.0237
AT1G10130	-0.2015	-0.0560	-0.2836	-0.0964	-0.0327	-0.0928	0.0191	-0.2418	-0.0654	-0.0792	-0.1348	0.1783	0.0795	0.0872	0.3501
AT1G10140	-0.0909	-0.2901	0.2066	-0.1705	1.0171	-0.1648	-0.2313	0.1459	-0.5525	-0.5515	0.1358	0.4212	1.4753	0.8264	0.3195
AT1G10150	-0.4032	-0.4602	-0.1848	-0.3758	-0.1591	-0.0824	-0.0066	-0.1460	-0.6043	-0.2207	0.2873	-0.4081	-0.1011	0.0934	-0.3772
AT1G10155	-0.0207	-0.2061	0.1838	0.1751	-0.2206	0.1884	0.0419	0.2161	0.1070	0.2076	0.0608	-0.0372	-0.0232	0.2538	-0.0564
AT1G10155	-0.5201	-0.4303	-0.5002	-0.3702	-0.4148	0.1344	-0.2926	-0.0602	-0.1159	-0.3079	0.1123	-0.0577	0.1232	0.1141	0.2092
AT1G10160	-0.0512	-0.1292	-0.2870	-0.1137	-0.1649	0.3026	-0.0247	0.1392	0.1534	0.0629	0.0057	0.2160	0.0624	-0.0634	-0.0762
AT1G10160	0.1164	-0.1996	-0.2984	-0.2928	-0.4917	0.3647	-0.2301	0.1662	-0.0269	-0.1844	-0.1019	-0.0791	-0.0699	-0.0498	-0.1482
AT1G10170	-0.2499	-0.2679	-0.0424	0.5151	-0.4548	-0.6856	-0.8263	0.0481	-0.2367	-0.4482	-0.6897	-0.1839	-0.2416	0.4855	-0.2484
AT1G10180	-0.2067	-0.0180	-0.1242	-0.2687	0.3770	0.5066	0.0763	0.1589	0.2564	0.0038	-0.2659	-0.1988	-0.2870	-0.2551	-0.2971
AT1G10190	0.0911	-0.0996	0.0731	-0.0888	-0.0469	0.0132	-0.1208	-0.2211	-0.0616	0.0166	0.1132	-0.1242	0.0575	-0.0493	-0.2091
AT1G10200	0.2542	-0.0861	0.0755	0.2313	-0.3926	0.1761	0.0701	-0.0453	-0.1115	0.0373	0.6110	0.2542	0.0911	0.0734	0.2846
AT1G10210	0.0602	-0.3044	-0.5865	-0.3003	0.0481	-0.1121	0.0824	-0.0349	0.1556	-0.0023	0.2017	0.2147	-0.1489	0.1994	0.2308
AT1G10210	-0.1088	-0.5835	-0.0853	-0.4434	0.0381	0.2410	-0.0511	-0.1320	-0.3068	-0.2177	0.1673	0.0853	-0.0370	-0.1579	-0.0106
AT1G10220	-0.0924	-0.2117	0.4165	-0.0350	1.0711	-0.4362	-0.1428	-0.1420	-0.4305	-0.2291	-0.2174	-0.2043	0.2791	0.2260	-0.3965
AT1G10220	0.8943	0.9187	0.9709	0.4216	0.0531	-0.3239	0.0634	-0.1868	-0.6648	-0.5737	0.0823	-0.3249	0.3330	-0.1007	0.0775
AT1G10230	0.0203	0.4601	0.2253	0.0171	0.0802	0.0301	0.1607	-0.0935	0.0851	0.1986	0.0642	-0.0542	0.0195	-0.2833	-0.2097
AT1G10240	-0.0851	0.1735	0.0625	-0.1926	-0.0690	0.2730	0.0458	0.1958	0.0848	-0.0222	0.0037	-0.2144	-0.0641	-0.2379	-0.0430
AT1G10250	-0.0622	-0.0692	-0.1012	0.0520	0.1617	-0.0073	0.1121	-0.2013	0.0523	-0.1783	-0.2619	0.0129	0.0580	-0.0666	0.3456
AT1G10260	0.0497	0.0801	0.0812	0.0975	0.1265	-0.1143	0.2702	0.3986	-0.1543	-0.0378	0.0358	-0.3673	0.0208	0.0288	-0.0441
AT1G10270	0.4951	0.3995	-0.3228	-0.1411	-0.4587	-0.3711	0.1425	0.0872	0.5333	0.3148	-0.0496	0.1177	0.1296	-0.0983	0.1078
AT1G10280	0.0650	0.2529	-0.0381	-0.0825	0.1142	-0.0334	0.0781	-0.2883	-0.0278	0.1870	-0.0417	0.0213	-0.1851	-0.2205	0.0363
AT1G10290	0.1576	0.1686	-0.0017	-0.0609	0.1091	-0.0145	-0.1457	0.0234	0.3261	0.1573	-0.1386	0.1564	-0.0021	0.1935	0.1642
AT1G10300	0.0764	-0.2077	0.0636	-0.0011	0.1575	-0.1139	0.1303	-0.1230	-0.0906	0.1981	0.1022	0.1462	0.0714	0.3457	0.2393
AT1G10300	0.0559	0.0879	-0.2642	-0.0059	0.0085	-0.2192	-0.0174	0.0500	0.3029	-0.2392	0.4717	0.4005	0.0704	-0.2123	-0.0368
AT1G10310	0.1284	0.2239	-0.2720	0.0996	0.2561	-0.0746	-0.1314	-0.0616	0.1597	0.0307	-0.2754	-0.1049	0.0055	-0.1053	-0.1390
AT1G10320	-0.2060	0.2884	0.1285	0.1456	-0.3640	-0.1080	-0.4399	-0.2371	-0.2247	-0.5521	0.2430	0.2248	-0.1552	-0.1235	0.0222
AT1G10330	-0.0073	0.1016	0.0144	-0.1529	0.2424	0.1777	-0.0815	-0.0852	0.0122	-0.0467	-0.2136	0.1840	-0.0268	0.1370	-0.0428
AT1G10340	0.8818	0.6193	2.2867	-0.1776	2.9636	-1.0647	-0.0166	-0.0383	-0.2232	-0.2344	0.8068	1.5601	0.6809	1.8074	1.4791
AT1G10350	0.1535	-0.0167	-0.2056	-0.1119	0.1027	-0.0355	0.4063	0.0622	-0.0944	0.2175	0.2785	0.0580	0.3709	0.1721	0.2744
AT1G10360	-0.1004	-0.3050	-1.3617	-0.5425	-0.5915	-0.0677	-0.1027	-0.2276	-0.0445	0.1891	0.2304	-0.0859	-0.3459	-0.2585	-0.0639
AT1G10370	0.1419	0.3479	1.3613	0.7828	1.5089	-0.4558	0.5799	0.3277	0.5291	1.0130	0.1258	-0.0888	0.9778	0.6897	0.0303
AT1G10380	-0.0238	0.0009	-0.6988	0.0401	0.4539	0.3020	-0.2468	0.0965	0.1681	-0.1566	-0.1794	-0.2912	0.0820	-0.1471	-0.1302
AT1G10385	-0.0197	0.0528	-0.0591	0.1462	-0.1089	0.0938	-0.2131	-0.0113	-0.0351	-0.1223	0.0076	-0.0116	-0.0401	-0.1743	-0.0577
AT1G10390	0.0521	0.1210	-0.1033	-0.0280	-0.0410	-0.1644	-0.1005	-0.0586	-0.2763	-0.2473	0.2283	0.2175	0.2084	-0.2864	0.0842
AT1G10400	0.1545	0.2207	0.2355	0.0620	-0.1579	0.1091	0.3702	0.2984	0.1725	0.0911	0.1357	0.1452	0.1227	-0.1333	0.0097
AT1G10410	-0.2743	-0.0819	0.6244	0.3192	0.3893	-0.7765	-0.3336	0.0104	-0.6224	-0.3681	-0.1481	0.1943	0.5890	0.8066	0.4411
AT1G10417	-0.0396	-0.0499	-0.0977	-0.1650	0.0779	0.0389	-0.1957	-0.2452	0.0242	0.0429	0.0458	0.0930	0.1058	-0.0892	-0.1024
AT1G10420	-0.1436	-0.2369	0.4130	0.0465	-0.5175	-0.2071	-0.3842	-0.2785	-0.0413	-0.2915	0.0349	0.0397	-0.1487	-0.2147	-0.0605
AT1G10430	0.4505	-0.0729	-0.5007	-0.1108	0.2879	-0.1822	0.2793	0.1965	-0.2544	0.2795	0.3031	-0.0450	0.1665	0.1616	-0.0222
AT1G10450	-0.3474	-0.0732	-0.0977	0.3217	-0.2952	-0.3438	-0.4725	-0.3763	-0.3408	0.0034	-0.1739	0.0695	0.2049	0.2186	0.2563
AT1G10450	0.1948	-0.0780	0.0947	0.0585	-0.0224	-0.1028	-0.0309	0.0244	0.1218	-0.0821	0.0262	-0.0033	0.1593	0.0419	-0.0306
AT1G10455	0.1109	0.1956	0.0557	0.0594	-0.0928	0.0931	-0.1713	-0.0715	0.1420	0.0262	-0.1708	-0.0497	0.1676	0.0081	0.0081
AT1G10460	-0.2186	-0.1212	-0.0578	-0.0143	0.2036	0.1227	0.1209	0.2313	-0.1203	-0.1084	-0.1270	-0.0893	-0.0765	0.0385	-0.1142
AT1G10470	0.0604	-0.0546	-0.3796	-0.5028	-0.0917	0.5193	0.6330	0.2720	0.0989	0.6340	0.0039	0.7931	-0.4939	0.1277	0.1363
AT1G10480	0.1492	-0.0525	0.6563	0.1261	0.5780	0.8068	1.2751	0.0280	0.7421	-0.0012	0.3424	0.3072	0.1654	0.5843	0.5953
AT1G10490	0.1514	0.3942	0.1110	0.1144	-0.8282	0.2219	0.0592	0.2355	0.4954	-0.0621	0.1669	0.2188	0.0375	-0.1490	-0.1956
AT1G10500	-0.0260	-0.4118	-0.0097	-0.3710	0.1080	-0.0583	0.0680	-0.1716	-0.5252	-0.1007	0.0092	-0.2252	0.0911	-0.0567	-0.1330
AT1G10510	-0.0917	0.2141	-0.7107	0.0607	-0.2787	-0.0749	0.1202	-0.1885	-0.0747	0.0752	0.0188	-0.0460	-0.0243	0.1150	0.0237
AT1G10520	0.0804	0.0400	0.0068	0.5585	-0.1082	0.0116	0.0159	-0.1558	0.1141	0.1711	0.2408	-0.3321	0.0153	0.2840	-0.0725
AT1G10522	0.3062	0.5921	-0.1892	0.4194	-1.3322	0.1140	-0.2137	-0.2154	0.9102	-0.1189	-0.0616	-0.1083	-0.2904	-0.3426	-0.2178
AT1G10530	-0.2505	0.2668	-0.0449	0.3485	-0.4549	-0.0857	-0.2374	-0.4049	-0.6622	-0.0655	0.1738	-0.0944	0.0188	0.1129	-0.1068
AT1G10538	0.0985	-0.0539	0.3722	0.1201	0.0794	-0.0567	-0.1169	-0.1359	-0.1489	-0.0383	-0.0723	0.0734	0.0525	-0.0140	0.0129
AT1G10540	0.2369	-0.0207	0.1011	0.2159	0.1190	-0.0650	0.1902	0.0266	-0.0712	0.3212	-0.3453	-0.0418	0.0807	-0.0332	0.0020
AT1G10550	1.2922	0.7092	1.7295	2.4256	1.6431	-0.7172	0.6074	0.4785	1.1532	1.8236	-0.0973	0.6681	-0.3889	0.0164	0.8213
AT1G10560	0.2064	-0.2298	-0.0930	-0.0174	0.0043	-0.0298	0.0813	-0.0991	-0.0293	-0.0757	-0.1180	0.0387	0.0439	0.2368	0.0830
AT1G10570	-0.1365	0.1055	-0.1119	0.0227	0.0906	-0.0766	0.0957	-0.0896	-0.0710	0.2552	0.2226	-0.1409	0.2754	0.2660	-0.0350
AT1G10580	0.1182	0.1792	-0.1069	-0.1127	-0.1877	-0.2969	-0.0812	0.1083	0.1787	0.0056	0.1371	0.0495	0.2503	0.0322	0.0064
AT1G10585	-0.3509	-1.2578	1.2134	-0.5248	2.7835	-0.2587	-0.1875	0.4027	-0.7528	0.0862	-1.1553	-0.0883	1.1174	0.9147	0.3471
AT1G10586	-0.1897	-1.0581	0.3198	-0.3091	2.0341	-0.3281	-0.2260	0.2575	-0.8797	0.2016	-1.0411	-0.1760	0.8594	0.9667	0.1414
AT1G10588	-0.0930	-0.1644	-0.0217	0.1977	0.0981	-0.0459	-0.2613	-0.6173	-0.0981	-0.1156	0.2938	-0.0790	0.1204	0.0065	0.0458
AT1G10590	0.2240	0.1522	0.2052	-0.1151	0.0413	0.0925	0.3107	0.2098	0.3053	0.2101	0.0930	0.1539	0.2246	0.1593	0.1579
AT1G10600	0.1389	0.0117	0.0279	-0.1544	-0.0593	-0.2649	-0.0431	-0.1997	0.0090	-0.2455	-0.1956	0.1111	0.0490	0.0272	0.1480
AT1G10600	-0.0763	-0.2294	-0.3854	-0.2755	-0.0714	0.1158	-0.1037	-0.0068	-0.1102	0.1986	-0.2719	-0.1876	-0.2090	-0.0754	-0.1534
AT1G10610	-0.2513	-0.4763	-0.6088	-0.3868	-0.2318	0.2876	0.0194	0.0177	0.1435	-0.0726	-0.0073	-0.0978	-0.2989	-0.1244	-0.2028
AT1G10620	0.0541	0.0077	0.2711	0.0643	-0.1687	-0.0342	0.1532	0.0103	0.1716	-0.0633	0.2180	0.0554	-0.0239	-0.1219	-0.0438
AT1G10630	0.4832	0.1250	0.6013	0.4106	0.1939	0.1924	0.0590	0.0814	0.1640	-0.0698	0.4971	0.3610	0.3904	0.1714	0.5308
AT1G10640	-0.4466	-0.0822	-0.6807	-0.5089	-1.1588	0.4676	-0.0408	0.4682	0.5202	0.5755	-0.1355	-0.4325	-0.8489	-0.5374	-0.4469
AT1G10650	0.1006	0.1808	0.1590	0.0819	0.6551	-0.3983	-0.0275	0.1325	-0.5203	-0.0961	-0.1058	-0.1809	0.4342	-0.1069	-0.2638
AT1G10652	0.1664	0.0028	-0.1783	-0.1854	-0.3036	0.2536	-0.0427	0.0913	-0.0680	0.0033	0.1944	-0.2150	-0.2320	0.0259	0.0655
AT1G10657	-0.4456	-0.4167	-0.7196	-0.9149	0.1312	0.4430	-0.3641	0.4519	-0.2120	0.1744	-0.2711	-0.6858	-0.9195	-0.7216	-0.4571
AT1G10660	0.0250	-0.0851	-0.3896	-0.0446	0.1946	-0.0988	0.0215	-0.0909	-0.0511	0.1171	-0.0526	0.0225	-0.0388	0.1696	0.0820
AT1G10670	0.1861	0.2628	0.4281	0.0164	0.4007	0.2367	0.2059	0.0279	0.1193	-0.1048	0.1814	0.1859	0.1570	0.0241	0.4712
AT1G10680	0.0933	-0.0795	-0.0065	-0.2676	0.2664	0.0453	-0.2010	0.1319	-0.0210	0.3408	-0.3279	-0.1251	-0.2614	0.1336	-0.3818
AT1G10682	-0.0611	0.0362	-0.7129	-0.4133	-0.4109	0.1494	0.2488	-0.0818	0.4346	0.3000	0.3119	0.1225	0.3370	0.2114	0.0817
AT1G10682	-0.0475	0.0863	-0.7181	-0.3796	-0.5378	0.1530	0.2959	0.0993	0.5303	0.4242	0.4828	-0.0546	0.2879	0.3634	-0.0310
AT1G10690	0.2077	-0.0495	0.0366	-0.0823	1.1244	-0.1052	-0.1793	0.0045	0.1004	-0.2119	0.1146	-0.1627	0.0341	0.0085	-0.0387
AT1G10700	-0.0572	-0.1882	0.2174	-0.0962	0.7072	-0.8557	-0.3460	-0.0097	-0.6708	-0.5172	0.0656	0.2419	0.3867	0.6489	0.3622
AT1G10705	-0.0113	0.5029	-0.0204	0.0253	-0.1615	0.0339	-0.0808	0.3132	-0.0180	0.1125	0.3381	-0.0282	-0.1075	0.0723	-0.2478
AT1G10710	-0.0560	0.0046	0.1291	0.1952	0.1313	-0.1028	-0.0919	0.1799	0.2240	-0.0121	-0.0569	-0.1973	-0.0146	-0.1949	-0.2193
AT1G10717	0.2175	-0.1354	-0.2680	-0.1188	0.4476	0.3743	-0.0668	-0.1698	-0.1316	-0.2325	-0.1349	-0.0701	0.1315	-0.2135	-0.0473
AT1G10720	-0.1891	-0.0710	0.3648	-0.0722	-0.1462	0.0003	-0.0065	-0.0433	-0.1764	-0.1070	0.0528	0.0048	-0.2245	0.0189	-0.0323
AT1G10730	-0.0127	-0.1563	0.5239	0.3994	-0.4335	-0.6379	-0.3864	-0.4848	-0.4525	-0.4898	0.1527	0.1332	0.4768	0.1432	0.1156
AT1G10740	-0.3158	-0.0625	0.1286	-0.1769	0.2684	-0.0204	-0.3065	-0.1139	-0.0164	-0.0125	-0.3676	-0.1448	-0.4194	-0.3416	-0.0739
AT1G10745	-0.4718	-0.0140	0.1560	0.0368	0.0312	0.3238	-0.1497	0.1776	-0.0676	-0.0134	-0.4801	-0.4452	-0.4646	-0.1953	-0.3150
AT1G10747	-0.1691	-0.0921	-0.1263	-0.0012	0.0382	0.1313	0.2081	0.0600	0.1059	-0.0927	0.1637	-0.0931	-0.1034	-0.0959	-0.0789
AT1G10750	-0.2514	-0.2084	0.1919	-0.0998	0.1391	-0.0432	0.0314	0.3349	0.0758	-0.1148	-0.0117	0.0413	-0.0643	0.1223	-0.1345
AT1G10760	-0.4150	-0.2594	-0.7375	-0.2658	-0.1887	0.0858	0.2829	0.0707	-0.4196	0.1722	-0.3873	-0.6868	-0.6136	-0.1949	-0.3171
AT1G10760	0.0000	-0.0883	-0.3836	-0.3408	0.1076	0.4496	0.2194	0.1234	-0.1614	-0.1726	-0.3504	-0.5462	-0.8618	-0.5366	-0.2009
AT1G10770	-0.2681	-0.3800	-0.3186	-0.1927	0.1465	0.0054	-0.0399	0.2059	-0.5074	0.0583	-0.1649	-0.4059	-0.2555	-0.0082	-0.2956
AT1G10780	-0.0384	0.2837	-0.1972	-0.1184	-0.7285	0.2801	-0.2528	0.1097	0.7395	0.2462	-0.1819	-0.1054	-0.4671	-0.5886	-0.4417
AT1G10790	0.0879	-0.1968	0.1916	0.1007	-0.0403	0.0653	0.0061	0.2798	0.2126	0.0297	0.0536	0.2657	-0.0256	-0.0638	0.0150
AT1G10800	0.1948	0.2210	-0.0826	-0.0188	-0.3308	0.0882	-0.1949	0.1739	0.0052	-0.0581	0.0224	0.1916	-0.0935	-0.0419	-0.1477
AT1G10810	0.1548	-0.0630	-0.5181	-0.0029	-0.3240	1.4746	1.3778	0.7228	0.8044	0.4817	0.0197	0.1873	-0.4655	0.2151	0.0464
AT1G10820	-0.2813	-0.1352	-0.2022	-0.1761	0.0128	0.4780	0.0270	0.0896	0.1970	0.2789	-0.2887	-0.4005	-0.4316	-0.3631	-0.3308
AT1G10830	0.0242	0.0041	0.0304	0.0492	-0.6192	0.1305	-0.1127	-0.1297	0.1007	0.0063	-0.1346	-0.3542	-0.2190	-0.3679	-0.3310
AT1G10840	0.3818	-0.0448	-0.1976	0.1183	-0.2861	-0.0093	0.0233	0.0653	0.3860	-0.1475	0.2667	0.2290	0.3513	0.1490	0.1203
AT1G10850	0.0068	0.0046	-0.5768	0.0051	-0.6867	0.3295	-0.3074	0.0516	0.6280	-0.1620	-0.1023	-0.0090	-0.4661	-0.1278	-0.0996
AT1G10865	-0.1174	-0.0218	0.2089	-0.1036	0.0269	-0.1107	0.0634	0.1638	-0.0225	0.0595	-0.2633	-0.0714	0.1038	0.2947	-0.0851
AT1G10870	0.1624	0.1567	0.3144	0.1206	-0.0613	0.4255	0.0412	0.0309	0.1768	-0.1278	0.2950	0.0752	-0.0718	0.0753	0.1832
AT1G10880	0.0027	0.1392	0.0726	-0.0283	-0.1183	0.0126	0.0829	-0.1086	0.1064	0.1864	0.0310	-0.2580	-0.1369	-0.2024	0.2569
AT1G10880	-0.0357	-0.1045	0.0301	-0.1294	-0.0198	-0.0225	0.1560	0.2209	-0.1321	0.1216	0.0109	-0.0453	-0.0675	-0.1893	0.0663
AT1G10890	-0.4143	-0.3296	0.3358	0.5175	-0.8511	-0.6362	-0.9234	-0.4833	-0.6027	-0.6840	0.2427	0.1459	0.0248	0.1973	-0.1942
AT1G10900	-0.2676	0.0004	-0.2083	-0.1285	0.1114	-0.3770	-0.2703	-0.2416	-0.2726	-0.2480	-0.0515	0.1742	0.0440	0.0470	0.0109
AT1G10910	0.1551	-0.3040	-0.6096	-0.0632	-0.3173	0.0383	-0.2167	-0.1777	-0.0740	-0.1797	0.1614	0.1093	-0.0708	-0.2223	-0.0114
AT1G10910	-0.0822	-0.1016	-0.1238	-0.0909	-0.3016	-0.1207	-0.2327	-0.1485	0.0083	-0.2802	-0.1103	-0.1110	-0.1465	-0.1844	-0.0060
AT1G10920	0.0912	-0.1246	0.1776	-0.4041	0.0142	-0.3191	-0.1342	-0.0967	-0.0574	-0.2748	0.3866	0.1760	-0.0185	-0.0131	-0.0074
AT1G10930	-0.1219	0.3488	-0.0881	0.3339	-0.9173	0.0362	-0.4132	-0.1783	0.2836	-0.2358	0.0056	-0.2455	-0.3761	-0.5379	-0.4426
AT1G10940	-0.0627	0.0007	0.3342	-0.1793	0.2890	0.2596	0.0850	0.1454	-0.1099	-0.2303	0.1080	0.0257	-0.0338	-0.0764	0.2192
AT1G10950	0.2990	-0.3220	-0.0809	0.3501	-0.5414	-0.3256	-0.2491	-0.3356	-0.1271	-0.2030	0.1605	0.2545	0.2263	0.5102	0.2471
AT1G10960	-0.1867	0.0865	-0.1534	0.0475	-0.0834	0.2597	-0.0678	-0.0641	-0.1450	-0.0911	0.2014	-0.1922	0.2121	0.0439	-0.1294
AT1G10970	0.1949	-0.0759	0.3111	0.6959	-0.1035	0.7913	0.3346	0.7072	1.1808	1.1706	0.2672	0.0380	-0.4148	-0.1877	-0.3352
AT1G10980	-0.0329	-0.1506	-0.0774	0.1489	0.2183	-0.0866	0.0422	0.0409	-0.2819	0.0432	0.2583	0.0921	0.1309	0.1005	0.0625
AT1G10990	-0.2129	-0.2040	-0.0025	-0.6238	1.3150	-0.5822	-0.4786	-0.5620	-1.2309	-0.5079	0.2241	0.1733	0.7818	0.2848	0.1403
AT1G11000	0.0161	-0.0923	0.1496	0.2231	0.0028	-0.2533	-0.3877	-0.1333	0.0205	-0.5820	-0.0609	0.2412	-0.1484	-0.3435	-0.0748
AT1G11020	0.0411	-0.2546	0.0118	-0.1723	0.0348	-0.0211	0.1187	0.0088	0.0503	0.1997	-0.0783	0.1162	-0.0344	0.0874	-0.0536
AT1G11030	0.1585	0.1979	0.0897	0.3715	0.2808	0.1196	-0.1751	-0.1538	-0.4945	-0.5538	-0.8726	-0.0905	0.1973	0.4299	-0.2035
AT1G11040	0.0357	0.2064	0.0609	-0.3924	0.1346	0.1545	0.3322	0.0584	0.2396	-0.3224	-0.1568	-0.1726	-0.0283	0.0853	0.0227
AT1G11050	-0.0699	-0.1725	-0.0709	-0.0011	0.2970	-0.1937	-0.1622	0.1119	-0.3461	0.4346	0.1447	-0.2062	-0.0873	-0.0141	-0.1681
AT1G11050	-0.2516	-0.7093	0.5250	-0.1203	0.7172	-0.6306	-0.4668	0.0784	-0.7337	-0.4692	-0.0206	0.0064	0.2718	-0.1214	0.0145
AT1G11055	0.0838	0.0582	-0.2251	0.1435	-0.0667	-0.0962	0.0272	0.0879	0.1967	-0.1354	-0.2158	0.0422	0.1762	0.0344	-0.0721
AT1G11060	0.0347	0.0399	0.2300	0.0258	0.0147	-0.0857	-0.0397	-0.0566	0.2551	-0.0095	-0.2385	-0.0252	0.1410	-0.1271	0.0109
AT1G11060	-0.0364	0.1239	0.0299	0.0737	-0.2661	-0.2631	-0.0023	-0.1120	-0.1613	-0.0287	0.2349	0.3794	0.1464	0.1208	-0.0201
AT1G11070	0.3211	0.2905	-0.0952	0.0201	-0.1324	0.1706	-0.2054	0.0058	0.6141	0.1409	-0.0237	0.0337	-0.1968	-0.0055	-0.2430
AT1G11080	-0.6762	-0.8528	-0.7975	-0.9737	1.5205	-0.2190	-1.6205	-0.4450	0.9457	-0.4157	0.1462	0.1906	0.8588	-0.1795	-1.0401
AT1G11090	-0.0363	-0.0856	-0.1211	-0.2006	-0.5407	0.2887	0.2316	0.0657	-0.0730	0.2674	0.0713	-0.0652	0.1850	-0.0405	-0.0192
AT1G11100	-0.0302	0.0312	-0.1758	0.0365	-0.1429	-0.0614	-0.2850	0.0939	0.0943	-0.2364	-0.0430	-0.1525	0.1656	-0.0546	0.2339
AT1G11110	-0.2076	0.0909	-0.0847	0.1653	-0.0192	-0.1711	-0.0640	0.2009	0.1449	0.0699	0.3441	0.1707	0.1261	-0.1962	-0.1905
AT1G11112	-0.2320	-0.1430	-0.7300	-0.9462	-0.6512	-0.1413	-0.4974	-0.0651	0.4203	-0.1481	-0.2287	0.0148	-0.3571	-0.2721	0.0371
AT1G11120	-0.0895	-0.0493	-0.8417	-0.3353	-0.1940	-0.0089	-0.2073	-0.0088	0.2870	-0.0737	-0.0391	0.3581	-0.2053	-0.0190	-0.0443
AT1G11120	-0.2983	-0.3094	-0.5004	-0.1861	0.1726	0.4547	0.1103	0.1695	0.3088	-0.0831	-0.1054	0.3561	-0.2801	-0.2947	0.1471
AT1G11120	-0.1296	0.0522	-0.5145	-0.4520	-0.0408	0.1777	-0.1457	-0.0018	-0.0744	-0.0893	0.2018	0.3101	-0.1508	-0.3445	-0.1601
AT1G11130	-0.0121	0.2214	-0.4480	-0.3262	-0.0006	0.1428	0.1401	0.1062	-0.0563	0.1373	0.0622	0.0951	-0.0642	0.0334	-0.1902
AT1G11145	0.2149	-0.0199	-0.2523	0.1185	-0.0165	-0.0189	-0.0631	-0.1604	0.1362	0.1524	-0.1273	-0.0818	0.3060	-0.2334	-0.0553
AT1G11150	0.0922	-0.0463	0.1834	0.2199	-0.1148	-0.0826	0.0282	-0.0126	0.1899	-0.0569	-0.2303	0.1990	-0.1500	0.0018	0.0491
AT1G11150	0.2637	0.0113	-0.0339	0.0516	-0.0557	-0.0243	-0.0128	0.1175	0.1070	-0.2070	-0.1135	0.0641	-0.0832	-0.3987	0.3185
AT1G11160	0.2267	-0.0938	-0.1432	-0.0280	-0.0259	0.2102	0.2926	-0.0938	0.1740	-0.0028	-0.1191	-0.0025	0.1354	-0.2415	0.0886
AT1G11160	-0.0329	-0.0922	-0.2129	0.1929	-0.0481	0.0166	0.0013	0.1017	0.1427	-0.2400	0.1893	-0.1268	-0.0892	0.0406	0.1893
AT1G11170	-0.0485	-0.2398	0.0291	-0.3130	0.3280	0.3565	0.0713	-0.2179	-0.1849	0.1500	0.3941	-0.4554	-0.1735	-0.0683	-0.0736
AT1G11175	-0.3809	-0.7650	-0.5867	-1.0289	-0.4125	0.0994	-0.1473	-0.0420	-0.3159	0.1581	0.0956	-0.0960	-0.0729	-0.1108	-0.2991
AT1G11175	-0.0951	-0.4058	-0.2147	-0.6409	-0.0705	0.0535	0.2468	-0.1305	-0.2235	0.3329	-0.2417	-0.2638	0.1620	-0.2848	0.0827
AT1G11180	-0.1118	-0.2347	-0.0927	-0.0525	-0.1282	0.2127	-0.4370	-0.1401	-0.1566	-0.0587	-0.3359	-0.2527	-0.6461	-0.3093	-0.3364
AT1G11185	0.6664	0.5987	1.6279	1.0734	1.6399	1.0285	1.2971	0.6643	0.9255	0.9025	-0.7712	-0.1689	0.6942	1.0614	0.8772
AT1G11185	0.5805	0.5781	1.8947	0.9286	1.7873	1.0856	1.3832	0.6593	1.2950	1.1058	-0.7760	0.0052	0.6630	1.1265	0.8619
AT1G11190	0.2632	0.0596	0.2867	0.4522	2.2208	0.8907	1.5829	0.2531	-0.1166	-0.3210	0.1381	-0.2066	-0.1773	-0.1302	-0.1019
AT1G11200	0.2909	0.2056	0.1840	0.0519	0.3975	-0.5768	0.0594	-0.0900	-0.2726	0.0178	0.4301	0.3416	0.4961	0.1981	0.4407
AT1G11210	-0.1348	0.1172	0.4337	0.4747	1.1603	-0.8413	-0.5329	0.0346	-0.3731	-0.2892	0.5704	-0.4985	-0.2092	-0.0221	-0.1446
AT1G11220	0.0947	0.0508	-0.5315	-0.2731	-0.3654	-0.1406	-1.0021	-0.2923	0.4824	-0.1989	-0.0221	0.2977	-0.2677	-0.3116	-0.3483
AT1G11230	-0.0372	-0.1188	0.0973	-0.0555	-0.0638	-0.0450	0.1001	0.0325	-0.0412	-0.0067	0.0263	0.2854	0.0941	0.1472	-0.0143
AT1G11240	-0.0783	0.1842	-0.0235	-0.0713	-0.4261	0.1252	0.0332	0.1579	0.4037	0.0365	0.0288	-0.0585	-0.0096	-0.0823	-0.2020
AT1G11250	-0.0868	0.1705	0.4574	-0.1499	0.0349	-0.0668	-0.2172	-0.0507	-0.0621	-0.0814	0.2442	-0.0179	0.0722	-0.1037	0.1424
AT1G11260	-0.2658	-0.6630	-0.8639	-0.2159	0.0890	-0.5894	-0.4004	-0.1531	-0.1903	-0.1938	0.2329	-0.1107	-0.1102	-0.0398	-0.2545
AT1G11270	-0.0072	0.0251	-0.2255	0.1505	-0.2869	-0.1872	0.1579	-0.2212	0.0229	0.1690	-0.0513	-0.0647	-0.1345	-0.2771	-0.0790
AT1G11280	-0.2103	0.1491	-0.1782	-0.1313	-0.4452	0.4035	0.1249	0.2207	0.2448	-0.0699	-0.0727	-0.0200	-0.6983	-0.1483	-0.3278
AT1G11280	-0.1918	0.0229	-0.2373	0.1261	-0.3452	-0.1102	-0.0292	-0.0005	0.0954	0.1250	0.0080	0.0423	-0.1707	-0.0395	-0.1258
AT1G11290	-0.3919	-0.1106	-0.1705	-0.2096	-0.1410	0.0990	0.0440	0.1238	-0.0327	-0.1165	0.0741	0.0629	0.1056	0.0177	0.1239
AT1G11300	-0.0270	0.2307	0.0264	-0.0405	-0.4148	0.0588	-0.0800	0.0115	0.4171	-0.0434	-0.0012	-0.0528	-0.1157	-0.2995	0.0044
AT1G11300	0.0244	-0.0372	0.5928	0.1379	0.0906	-0.1601	-0.2872	-0.0664	-0.1080	0.1080	0.0234	-0.1010	0.0190	0.1613	0.0715
AT1G11310	0.0831	-0.2248	0.8070	-0.1164	1.5451	-0.8617	-0.4594	-0.2818	-0.7103	-0.4492	0.1151	0.3770	0.5941	0.4759	0.3809
AT1G11320	0.0777	0.2900	0.0197	-0.1444	-0.5562	-0.0169	-0.1254	0.0853	0.4214	0.0760	-0.1556	-0.0064	-0.3175	-0.1585	-0.3215
AT1G11330	0.5296	0.6979	1.4271	0.5129	1.2979	-0.4554	0.0433	-0.0100	-0.1416	-0.2147	0.6855	0.6548	1.1358	0.5367	0.9508
AT1G11330	0.2861	0.2675	0.4936	0.4139	0.4738	-1.1085	0.0068	-0.2232	-0.4451	-0.4491	0.6104	0.3536	1.0924	0.6637	0.6457
AT1G11340	0.0237	-0.4790	-0.1616	-0.5102	-0.6539	0.1307	-0.6075	-0.0770	-0.3711	-0.3591	0.2775	0.0244	0.2662	-0.2041	-0.0375
AT1G11350	-0.2150	-0.2896	0.2182	-0.2676	-0.9100	0.2143	0.0832	-0.0004	-0.1524	0.2278	0.1646	-0.0551	-0.5550	-0.2291	-0.2527
AT1G11360	0.1019	-0.2421	-0.1359	-0.3352	-0.6755	-0.0898	0.1623	0.0141	-0.0508	-0.0184	0.2992	0.0255	-0.0346	0.0169	-0.0584
AT1G11362	-0.0890	-0.0999	-0.0749	-0.0246	0.0921	-0.0692	-0.1816	0.0238	-0.0877	-0.2282	-0.0937	0.2784	0.1298	0.0859	0.2147
AT1G11370	-0.1769	0.1438	-0.0850	0.0733	0.0501	-0.3644	-0.2286	-0.2600	-0.0177	-0.0574	0.1271	-0.2155	0.1772	0.1069	0.1350
AT1G11380	-0.1702	-0.2507	-0.2427	-0.0930	-0.7143	-0.1338	-0.1433	-0.2065	0.1450	0.0922	-0.0290	-0.2321	-0.8079	-0.1907	-0.4015
AT1G11390	0.3616	0.0697	-0.2871	0.0097	0.1522	-0.2748	0.1574	-0.2222	0.0506	0.0153	0.0952	0.1210	0.3558	-0.0689	0.0694
AT1G11400	-0.1817	-0.2322	-0.2881	-0.3711	0.0405	-0.0248	0.0303	0.1497	0.1861	-0.0724	-0.4249	-0.2212	-0.0896	0.0049	-0.4879
AT1G11410	-0.3020	-0.3554	-0.3945	-0.3279	-0.9679	0.7096	0.3226	0.0824	-0.3253	0.0934	0.1781	-0.2846	-0.6745	-0.4589	-0.4440
AT1G11420	-0.1195	-0.2453	-0.0209	-0.0729	0.0344	-0.0968	-0.0951	-0.1872	0.0877	0.0750	0.3199	-0.1098	-0.0428	0.1555	-0.0447
AT1G11430	0.4348	0.3359	-0.5190	0.0033	-0.2970	-0.3061	-0.2389	-0.3929	-0.0296	0.0982	0.3615	0.2631	0.4439	-0.0182	0.2334
AT1G11440	-0.3107	0.0700	0.0378	0.1570	-0.5182	0.5118	0.2304	0.2642	0.2115	0.2682	-0.1223	0.0113	-0.6373	-0.2621	-0.1083
AT1G11450	-0.0734	-0.1286	-0.2410	0.0484	-0.2596	0.5838	-0.4836	-0.0348	1.0321	0.1739	-0.1957	0.6455	0.2344	-0.2960	0.0336
AT1G11460	0.1778	-0.0017	-0.1557	0.0463	-0.3875	0.0322	-0.0776	-0.0563	0.1003	-0.2255	0.0085	0.1660	0.3264	-0.0538	-0.0254
AT1G11470	0.3325	-0.1342	0.1514	-0.0920	-0.0697	0.1883	0.0785	0.1274	0.1598	-0.0706	0.3049	0.1516	-0.1032	-0.0046	-0.1616
AT1G11470	0.2108	-0.1837	0.3157	0.1487	-0.0031	-0.1085	0.2518	-0.2068	-0.1008	0.1848	-0.1491	-0.1682	0.0431	0.1369	0.0391
AT1G11475	0.3312	0.5112	0.3511	0.0441	-0.3797	0.0486	0.3055	0.2943	0.3035	0.1193	-0.0377	0.1840	0.0298	-0.1242	0.0022
AT1G11480	0.0195	-0.1530	0.0743	-0.0368	0.3305	-0.0683	-0.0111	0.0188	-0.0995	-0.0715	-0.1019	-0.0090	0.2539	-0.0441	-0.0198
AT1G11480	-0.1636	-0.2519	-0.0962	0.0291	0.2374	-0.1425	-0.1316	-0.1457	-0.0897	-0.0185	-0.2566	-0.1140	0.1620	0.3277	0.0048
AT1G11482	-0.0556	0.0396	-0.0110	0.0591	-0.0947	0.0470	0.0216	0.0195	0.0423	0.0031	-0.0249	0.2942	-0.1110	-0.1437	-0.0959
AT1G11482	-0.2204	-0.0380	0.1760	-0.1373	-0.0545	0.1606	0.0883	-0.0862	-0.0793	-0.0904	-0.1592	0.1307	-0.0224	-0.0991	-0.0354
AT1G11490	-0.1849	-0.0648	-0.1917	0.1563	-0.0950	-0.0423	-0.1644	-0.0349	-0.0976	-0.0645	-0.2031	-0.1479	0.1293	0.0371	0.1292
AT1G11500	0.1465	-0.0135	-0.1303	0.2190	0.0238	0.0072	-0.2608	-0.0704	0.2368	-0.1755	0.0478	-0.3167	0.0355	-0.2055	0.0806
AT1G11510	-0.0417	-0.0815	0.5735	-0.0334	-0.0971	-0.0514	-0.0800	-0.1239	0.1868	-0.0166	0.1851	-0.0444	-0.1304	0.2548	-0.2253
AT1G11520	0.0137	0.1510	0.2278	0.0115	-0.0588	0.1045	0.0556	0.1380	0.1958	-0.2933	-0.0314	0.1248	-0.0172	-0.0887	-0.1228
AT1G11530	-0.5982	-0.8572	-0.5347	-0.7034	-0.4276	-0.2394	-0.3126	-0.2874	-0.6781	-0.2173	-0.0677	-0.4392	-0.6712	-0.3475	-0.6190
AT1G11540	0.5014	-0.0056	0.2131	-0.1966	0.0971	0.3524	0.2857	0.0566	0.2358	0.1653	-0.1360	0.0197	-0.3995	0.2405	-0.0294
AT1G11545	0.2168	0.1693	-0.1415	0.8134	-0.4240	0.6509	0.4076	-0.0969	0.6998	0.2306	0.3585	0.6307	-0.2757	-0.0939	1.0095
AT1G11550	0.0033	0.1949	0.6237	0.7073	0.7006	0.1384	-0.5532	-0.2352	-0.0768	-0.7568	-1.3900	0.1744	0.4089	0.7623	-0.0267
AT1G11550	0.1245	0.0014	0.7732	0.6818	0.6724	0.1010	-0.5107	-0.0408	-0.0177	-0.5697	-1.5571	0.0844	0.3473	0.8211	0.0152
AT1G11560	-0.0296	-0.2711	-0.1436	0.0898	-0.3258	-0.0681	0.1078	-0.0705	-0.0652	-0.1075	0.1164	0.3251	-0.0748	-0.0742	0.0327
AT1G11570	0.0717	0.0717	-0.1092	0.1206	-0.2497	-0.0812	-0.2046	-0.1293	0.0627	-0.0366	-0.0663	0.0285	0.0696	0.2228	0.0176
AT1G11572	0.0180	0.1796	0.5050	0.0048	0.1657	-0.5770	-0.4270	0.0918	0.2039	-0.0670	-0.1086	-0.0379	0.1211	0.1903	-0.1519
AT1G11580	0.1051	-0.5795	0.3882	0.9307	0.6365	1.5980	1.2582	0.9120	0.9380	0.4336	-0.6422	1.0372	1.0893	1.5136	1.7784
AT1G11590	-0.1639	-0.0144	-0.0886	0.0706	-0.0749	0.2019	0.0526	-0.1633	0.2664	0.0683	-0.0466	-0.0486	0.0435	0.1107	0.1771
AT1G11592	-0.2807	-0.2463	-0.1061	-0.4124	0.0931	-0.1167	-0.0272	0.1873	0.3545	0.2380	0.1055	0.0973	-0.4621	0.2386	-0.2298
AT1G11595	-0.3274	0.0443	0.2866	0.1599	0.1786	-0.0188	0.1256	-0.3004	-0.0040	-0.0169	-0.0211	-0.2367	-0.1907	0.0634	0.1494
AT1G11600	0.2749	0.2467	-0.8306	-0.9013	0.1443	-0.4124	-0.4091	-0.2064	0.3167	0.2571	-0.0377	0.0559	0.0624	-0.0562	-0.1023
AT1G11608	0.1113	0.0043	0.0318	0.0373	0.1607	0.1435	-0.0867	0.0535	-0.1392	0.0018	0.2814	-0.1276	-0.1421	0.0220	-0.0084
AT1G11610	0.1717	0.2319	2.2292	0.0137	5.7692	-4.0607	-3.2126	-1.7098	-3.3348	-2.2568	1.1512	2.3592	2.8228	1.2877	1.2860
AT1G11620	-0.0085	0.0292	0.1359	-0.1037	-0.1064	-0.0273	0.0447	0.2936	-0.0559	-0.4489	0.1303	-0.0957	0.0525	-0.1871	0.1178
AT1G11630	-0.0744	0.0684	-0.0124	-0.2956	-0.4996	0.3028	0.2863	0.1017	0.1188	-0.0686	0.0231	-0.0901	-0.2931	-0.1374	-0.1098
AT1G11640	0.0519	0.5781	2.4063	1.2691	-1.1894	-0.2722	-0.2514	-0.4359	-0.0610	0.4394	-0.3986	0.0497	-0.0269	0.0399	-0.3045
AT1G11640	0.0863	0.5339	2.3747	1.2376	-1.1738	-0.2386	-0.2964	-0.4028	-0.0381	0.4778	-0.4798	0.0389	-0.0086	0.0299	-0.3357
AT1G11650	0.1497	-0.1008	0.0277	-0.3095	0.0320	0.0170	0.0256	0.0156	0.1104	0.1032	0.0273	-0.0025	0.0947	-0.0704	0.1686
AT1G11655	0.0560	0.0237	0.1643	-0.0303	-0.4748	0.9755	1.2280	0.6377	0.4729	0.3408	0.2189	0.0822	0.1518	0.0593	0.1559
AT1G11660	0.3094	0.1393	-0.2135	0.1880	0.2377	-0.1060	0.0411	-0.2240	0.0450	0.1210	0.1126	0.1230	0.3368	0.1000	0.0638
AT1G11670	-0.2441	-0.7567	-0.2901	0.0745	-1.3956	1.3499	0.9124	0.3226	0.9263	0.1325	0.0935	0.5225	-0.2076	0.2586	0.0051
AT1G11680	0.0403	0.0371	-0.4462	0.0410	-0.2739	-0.1328	0.4239	0.0752	-0.0508	0.3824	-0.0627	0.1327	0.1385	0.3852	0.4680
AT1G11684	-0.1361	-0.0969	-0.1281	-0.1017	-0.0267	0.0232	0.2406	-0.0098	-0.2475	0.2083	-0.1055	-0.0307	-0.0257	0.0000	-0.0361
AT1G11690	0.0701	0.1653	0.1250	-0.1327	0.0323	0.0542	-0.0495	0.0076	0.1082	-0.0774	0.1200	0.0817	0.1376	-0.0224	-0.0607
AT1G11700	0.3849	0.5142	-0.2026	0.6768	0.3022	0.1997	0.3013	0.2945	0.2838	0.3653	-0.2188	-0.0962	0.1926	-0.6066	-0.0101
AT1G11710	-0.0849	0.2101	-0.0653	-0.0931	-0.4221	0.0388	-0.1388	-0.1329	-0.0064	0.2262	-0.1079	0.0347	-0.0429	0.1398	-0.0724
AT1G11720	-0.1803	-0.1032	-0.4290	-0.2500	-0.5642	0.4051	0.1476	-0.0325	0.2030	-0.0179	-0.5476	-0.3212	-0.4634	-0.4273	-0.4751
AT1G11730	-0.1601	-0.1897	-0.0717	-0.2615	-0.1082	-0.0092	-0.3754	0.1757	-0.0030	-0.1800	0.2594	0.1725	-0.2240	-0.1008	-0.3575
AT1G11735	0.0783	-0.1867	-0.0696	-0.0013	-0.3600	0.1698	0.2238	-0.0255	0.0858	0.0971	0.0346	-0.2081	-0.1147	-0.0012	-0.0962
AT1G11735	-0.1772	0.1281	-0.3004	-0.1181	-0.3146	0.2643	0.0682	0.0878	0.1850	0.0294	0.0242	-0.1233	-0.1461	-0.1115	-0.1134
AT1G11740	-0.1379	0.1537	0.0609	-0.0184	0.3119	0.1699	0.4992	0.3118	-0.0843	0.1011	-0.3128	0.1111	0.0872	-0.1174	0.3484
AT1G11750	0.0061	-0.0522	-0.3586	-0.1407	-0.5867	0.3026	-0.0570	-0.0959	0.2518	-0.1172	-0.1189	-0.2398	-0.3509	-0.4142	-0.2925
AT1G11755	0.2016	0.1360	-0.1038	0.0497	-0.0221	-0.1508	0.2080	0.0164	0.0950	-0.0126	0.2212	0.0005	0.0602	-0.0959	0.0102
AT1G11760	0.1414	-0.0439	-0.0834	-0.2635	-0.2604	0.0283	-0.1628	-0.1477	-0.2212	-0.1865	0.4306	0.1892	-0.0046	0.0065	0.1933
AT1G11765	-0.0670	0.1901	0.2928	-0.2233	-0.0312	-0.0272	-0.1456	-0.0166	0.1400	-0.2530	-0.0447	-0.1207	0.0357	-0.0776	0.1382
AT1G11770	0.0219	0.1279	-0.3213	-0.1003	0.2691	0.2775	-0.0235	0.0470	-0.0587	-0.2790	-0.0074	-0.0881	0.0993	-0.0899	0.1373
AT1G11780	0.5318	0.4430	-0.3452	-0.1768	-0.0071	-0.0034	0.4918	-0.0040	0.0230	0.0986	0.3117	0.0997	0.0767	0.0477	0.1713
AT1G11785	0.1580	0.0082	0.0265	0.2003	-0.2134	0.3477	0.0882	0.0141	0.2649	-0.0426	-0.3830	-0.1784	-0.1205	0.0123	0.1252
AT1G11790	0.1884	0.0410	-0.3065	-0.0069	0.1638	-0.2216	0.0652	-0.3198	-0.0948	0.1806	-0.1416	0.0308	-0.0371	0.1100	0.1949
AT1G11800	0.1629	0.2079	-0.1412	0.1057	-0.5124	0.0372	0.0133	0.0584	0.2691	0.0206	0.0923	0.0775	-0.0638	-0.1218	-0.2296
AT1G11803	0.0044	-0.0997	-0.4063	-0.4861	-0.3791	0.2117	0.2032	0.0928	-0.0390	-0.0522	-0.0227	0.2719	-0.2376	-0.2670	0.0652
AT1G11806	0.0953	0.2483	-0.3695	-0.0664	0.2772	-0.2699	0.1354	0.1030	-0.0425	0.2510	0.0585	0.3278	0.3133	0.0354	0.4361
AT1G11810	0.1022	0.0219	0.2411	-0.0825	0.0455	-0.0619	-0.3552	0.0500	0.0106	-0.1884	-0.0859	0.0237	-0.1092	-0.0859	0.1258
AT1G11820	-0.2346	-0.1961	-0.8906	-0.3255	-0.9604	0.1284	-0.0899	-0.0039	0.2990	-0.2173	0.0509	-0.0298	-0.4758	-0.2232	-0.2878
AT1G11840	0.4045	0.0744	-0.2676	0.4539	0.2151	0.4071	0.9791	0.5923	0.5467	1.1693	0.6510	0.0559	0.7364	-0.0704	0.3729
AT1G11850	0.3490	0.4710	0.0159	1.0776	-0.4393	0.0419	-0.6939	0.1094	0.7587	0.3050	0.0533	0.1993	0.0724	-0.3697	0.2248
AT1G11860	-0.2135	-0.2357	-1.0009	-0.2081	-0.4078	0.0647	-0.0954	0.0123	0.1644	-0.0940	-0.1377	-0.4191	-0.0632	-0.3013	-0.1862
AT1G11870	-0.0200	0.2239	-0.2869	-0.1072	-0.6144	0.1489	-0.0453	-0.0679	0.3313	0.0455	-0.2283	-0.2641	-0.3587	-0.2379	-0.3111
AT1G11880	0.2149	0.1159	-0.0454	0.1192	-0.3025	0.3347	0.2242	-0.1838	-0.0213	-0.1451	0.0585	0.0240	-0.0538	0.1087	0.0493
AT1G11890	0.2045	0.1188	0.4805	0.3830	-0.1749	-0.3333	0.0971	-0.2734	-0.2304	-0.0833	0.0582	0.2105	0.3709	0.4308	0.3258
AT1G11900	0.2131	0.0933	-0.2448	-0.0071	-0.4335	0.0126	0.0246	-0.2661	-0.0996	-0.0803	0.1506	0.0856	0.0520	-0.0454	-0.0719
AT1G11905	-0.0026	-0.1267	0.0976	-0.2360	0.3564	-0.2178	0.0547	0.0320	-0.0357	-0.1024	-0.0958	0.1909	0.2037	0.0915	0.0277
AT1G11910	0.1129	-0.0842	0.1584	-0.2891	0.5193	0.0746	0.1613	-0.0060	-0.0080	-0.0423	0.3205	0.0012	0.2907	0.1760	0.3394
AT1G11915	0.2078	-0.2708	-0.2243	0.0900	0.1212	-0.0444	-0.0857	0.2315	-0.0042	0.0939	0.1992	0.0244	0.0039	0.1571	0.0729
AT1G11920	0.0741	-0.0742	0.0896	-0.0652	0.0225	0.0265	-0.0877	-0.0868	-0.2614	0.0205	0.1563	-0.2068	0.0251	0.1520	-0.0072
AT1G11925	0.0190	-0.0706	0.2888	0.0119	0.2225	-0.8737	-1.2032	-0.0864	-0.0791	0.2254	0.1839	-0.0828	0.3895	-0.0836	-0.0402
AT1G11930	-0.0526	-0.2205	-0.2042	-0.0330	0.0033	0.0225	-0.1384	-0.1103	-0.1600	-0.1185	0.0202	0.0299	-0.0341	-0.1036	-0.0847
AT1G11940	-0.0879	0.1015	-0.3942	-0.2342	0.2615	-0.1007	0.1515	0.1240	-0.1525	0.0528	0.1445	0.0249	-0.0299	0.1749	0.2818
AT1G11950	-0.0026	-0.0027	0.2322	0.2302	-0.4152	-0.0953	-0.2314	-0.1062	-0.0049	-0.1194	-0.0399	-0.1816	-0.1473	0.0471	0.1543
AT1G11960	0.1607	0.1899	0.2243	0.1512	-0.4013	0.1598	0.1840	0.1087	-0.0763	0.0974	-0.0228	-0.0561	-0.2980	0.3103	0.1320
AT1G11970	-0.0266	0.0480	0.0472	0.0889	-0.1655	0.1072	0.0798	0.0834	0.0616	0.1882	-0.2206	0.0545	-0.0156	-0.0099	-0.1685
AT1G11980	0.1095	0.0914	-0.0801	0.1184	-0.0379	-0.3091	0.1704	0.2646	0.0081	-0.0754	0.4572	-0.0698	-0.2472	0.1799	-0.0270
AT1G11990	-0.2411	-0.0161	0.5540	-0.0764	0.1225	0.0483	0.0787	-0.0146	0.0280	-0.2049	-0.0125	0.0749	-0.2122	0.0844	-0.1212
AT1G11990	-0.0915	-0.0548	0.3530	0.1334	0.0804	0.0846	-0.0121	0.0722	-0.1622	0.0125	0.1162	0.0983	0.0137	0.3175	0.2013
AT1G12000	0.3500	0.6700	0.4851	0.3513	0.9707	0.3215	0.2494	0.1402	0.5330	0.1667	0.1837	0.3583	0.3475	-0.0234	0.5922
AT1G12000	0.0484	0.3888	-0.2792	0.4293	0.2261	-0.2560	-0.1201	-0.1259	0.1735	0.2500	0.0798	0.0833	0.4257	0.2878	0.2006
AT1G12010	0.5073	-0.3399	-0.4063	0.9143	-0.6189	0.7727	-1.1387	-0.2337	1.2323	1.2081	-1.2600	1.2245	1.1957	1.6650	1.5127
AT1G12013	0.0985	0.3021	0.4906	0.6640	-0.2106	0.2217	0.2084	-0.0236	0.2238	0.2169	0.2381	-0.2302	-0.0044	0.1022	-0.0947
AT1G12015	0.1123	0.2494	0.3494	0.4133	-0.0361	0.3593	0.5234	-0.0858	0.3344	0.4277	-0.2657	-0.0605	-0.2727	-0.3368	-0.1229
AT1G12020	0.2679	0.2390	-0.3046	0.1286	-0.6954	0.2596	-0.2184	-0.0647	0.0920	-0.2047	0.2015	0.0188	0.0871	-0.2279	0.0402
AT1G12030	-0.3005	-1.7158	-0.4710	0.3461	-0.0082	0.3840	-0.6569	-1.0696	-1.1743	-0.2638	0.3981	-0.4749	-0.6687	0.9387	-0.2203
AT1G12040	0.1068	0.1524	0.2023	0.3641	0.3673	0.1936	0.3254	0.1738	0.2660	0.1980	0.1666	0.1358	0.4240	0.3569	0.2765
AT1G12050	0.0176	0.0693	-0.4261	-0.0349	0.3199	-0.2192	0.1220	-0.0861	-0.0392	0.2874	-0.0285	-0.0899	-0.1401	0.1081	-0.0583
AT1G12060	0.4270	0.3911	-0.0479	-0.1497	-0.0167	-0.1501	-0.1528	-0.2375	0.1002	-0.1526	0.0988	0.0771	0.0208	-0.0672	0.1071
AT1G12064	-0.0832	0.0795	-0.6012	0.4379	-0.0586	-0.0993	0.1313	0.0679	0.2641	0.1198	-0.0870	0.1363	-0.0899	-0.0471	0.1266
AT1G12070	0.1846	-0.0870	-0.2782	0.7273	-0.5610	0.0022	-0.2066	-0.2503	0.1947	0.0256	0.1585	0.5598	-0.0030	0.2281	0.4841
AT1G12080	-0.1674	-0.0882	-0.3146	0.9877	-1.8665	-0.1007	-0.3825	-0.2809	-0.0235	0.1439	0.5425	0.8719	-0.5129	0.4549	0.3830
AT1G12080	0.0351	0.0729	-0.7538	0.8339	-1.6522	0.2118	0.1080	-0.0449	0.3354	0.3669	0.7658	1.0369	-0.5129	0.4208	0.5249
AT1G12090	-0.1251	-0.1997	-0.0381	0.0475	-0.1250	-0.0172	-0.1199	-0.0576	-0.1989	-0.0911	-0.2436	-0.0797	-0.1260	0.0626	-0.4887
AT1G12100	-0.0603	0.2737	-0.7952	-0.3027	-0.7444	-0.0711	-0.1684	0.1277	0.2205	-0.2408	0.0497	0.0389	-0.1116	0.1745	0.1647
AT1G12110	0.6917	0.3467	0.3188	0.8779	1.9374	-0.3460	0.2966	0.1103	-0.2224	0.5519	0.1629	0.5627	0.7263	0.4766	0.4774
AT1G12120	-0.1967	-0.4143	-0.5018	-0.2593	-0.1645	0.1784	0.2328	-0.0724	0.0189	0.0697	-0.1219	0.1691	-0.2726	-0.0355	0.2413
AT1G12130	-0.0153	0.0872	-0.1746	0.2984	0.0181	-0.0755	0.0457	0.0595	0.0774	-0.1213	-0.0233	0.2001	-0.2444	0.2594	-0.1338
AT1G12140	0.4100	0.0585	0.2094	0.1853	0.9776	-0.0411	0.0799	0.0973	-0.3337	0.0874	0.0834	0.0792	0.3582	0.4235	0.3873
AT1G12150	0.1198	-0.1154	0.0713	-0.0723	0.1659	-0.2095	0.1156	0.0586	-0.2041	0.1923	-0.0693	0.1697	0.0366	0.1521	-0.0884
AT1G12160	-0.1808	-0.1413	0.1220	-0.1135	0.2555	1.1195	0.8747	0.6023	0.7163	0.3087	-0.2063	-0.0149	-0.0518	0.2942	0.4880
AT1G12170	-0.1708	0.0847	0.0415	0.0407	-0.1059	0.0966	0.0787	0.0813	-0.0278	0.0376	0.0087	-0.0272	0.0981	0.0214	-0.0417
AT1G12180	0.2732	-0.0449	0.1370	0.1360	-0.0301	-0.0302	0.1237	0.1165	0.1468	-0.0433	-0.0240	-0.1609	-0.0197	-0.2360	0.0402
AT1G12190	0.1391	0.0063	0.2799	0.0309	-0.2027	0.0439	0.4493	-0.1764	0.0695	0.2138	0.0826	-0.0836	0.1555	0.0310	-0.2964
AT1G12200	-0.0893	-0.3323	0.4424	0.0914	1.9958	-0.2429	-0.1190	0.2601	-0.3709	-0.4056	-0.2129	-0.3888	1.1508	-0.3656	-0.2531
AT1G12210	0.0332	-0.0289	-0.3023	-0.0939	0.2220	-0.0981	0.1109	-0.1372	0.0908	-0.2262	0.0525	0.3186	-0.0485	0.1260	0.1296
AT1G12211	-0.0071	0.1146	-0.2245	-0.0234	0.0510	-0.1177	0.2025	-0.0152	-0.3185	0.2721	0.0328	0.1271	-0.3055	-0.2105	0.0249
AT1G12220	-0.1880	0.0627	0.3929	-0.1044	0.4433	-0.0066	-0.3955	-0.0758	-0.1130	-0.2253	0.0860	-0.1619	-0.1647	-0.0948	-0.1550
AT1G12230	-0.2201	-0.3471	-0.2785	-0.3224	-0.2112	0.5118	0.0808	0.2896	-0.0394	-0.1538	0.0457	-0.4809	-0.4817	-0.2702	-0.2894
AT1G12240	-0.5216	-0.5548	-0.3628	0.1269	-0.4851	0.1308	-0.0340	0.1142	-0.3643	0.1419	-0.0106	-0.6363	-0.0964	-0.0211	-0.3055
AT1G12244	0.1982	-0.2526	-0.4959	0.0901	-0.6138	-0.0854	-0.1117	-0.0268	-0.0366	-0.1848	0.2760	0.2676	0.0141	-0.0843	0.0153
AT1G12250	-0.4295	-0.6184	-0.6909	-0.5399	-0.5892	0.0701	-0.3069	-0.1338	-0.0999	-0.1796	-0.2506	-0.5788	-0.4863	-0.3738	-0.6203
AT1G12260	0.1240	0.0345	-0.1582	0.0661	0.1691	0.2763	0.0090	0.5562	-0.0670	0.0541	0.1807	0.1519	-0.1778	0.2016	-0.0059
AT1G12270	-0.1109	0.3446	0.0909	-0.0671	-0.0165	0.2495	0.1244	0.1690	0.4900	0.2695	-0.1618	-0.0739	-0.2547	-0.2086	-0.1614
AT1G12270	-0.3686	0.0229	-0.0279	0.3982	-1.1940	-0.2076	-0.4938	-0.1147	0.0767	-0.4661	0.1632	0.0073	-0.2043	-0.1636	-0.1855
AT1G12280	-0.3918	0.2581	-0.0825	-0.0546	-0.0625	-0.0655	0.0217	-0.0122	-0.1864	0.2443	-0.0553	0.1312	0.1797	0.0589	0.0592
AT1G12290	-0.1285	-0.0920	0.1451	0.0069	0.5773	0.0089	0.3079	0.0999	-0.1438	-0.1332	0.1353	0.0886	-0.0119	0.0492	0.0956
AT1G12290	-0.0292	-0.1000	0.3164	0.1031	-0.1501	-0.2034	-0.0846	-0.0356	0.0928	-0.1387	-0.1270	-0.1693	-0.1290	0.0358	0.2448
AT1G12300	0.0520	0.2175	-0.3778	-0.4373	-0.2378	-0.0425	0.1717	0.2001	0.1968	0.0703	0.1555	0.4237	-0.1857	0.1522	0.0490
AT1G12300	-0.1432	0.1091	-0.3847	-0.2668	0.0266	0.1125	0.2183	-0.1329	0.0358	-0.0130	-0.0321	0.2310	-0.2825	-0.0859	-0.0122
AT1G12310	-0.0900	-0.0598	-0.2268	-0.2588	-0.0936	0.2515	0.2441	0.2794	-0.0928	0.1002	0.0262	-0.0518	-0.2760	-0.4412	-0.0593
AT1G12320	-0.1303	-0.3898	0.2509	-0.7160	0.8283	0.1828	-0.4014	0.2718	-0.3005	-0.4401	0.0292	-0.5653	0.2230	-0.4166	-0.5180
AT1G12330	0.1049	0.0397	-0.6540	-0.1638	-0.2857	0.0180	-0.0030	-0.1509	-0.1032	0.1943	0.1626	-0.1361	0.0128	-0.0310	0.2378
AT1G12340	0.2580	0.0294	-0.2057	-0.1125	0.0584	-0.1521	0.1148	-0.0152	0.2915	0.0989	0.1321	0.1288	0.0907	-0.1141	-0.1082
AT1G12350	0.0760	0.1064	0.1328	0.1727	0.0356	0.0144	0.0463	0.1334	0.1324	0.1529	-0.3143	-0.1389	-0.0812	-0.1251	-0.0013
AT1G12360	-0.0837	-0.1189	0.5260	-0.0267	0.7134	0.0698	-0.0819	-0.0215	-0.3026	-0.2363	0.0131	-0.0440	-0.0807	0.0333	0.0609
AT1G12370	-0.0254	0.0755	0.0809	-0.0429	0.1831	-0.0462	0.0956	0.0565	0.1469	0.1365	-0.1208	0.0313	0.2139	-0.2724	0.2513
AT1G12380	-0.1535	-0.1537	-0.4064	-0.2542	-0.3051	0.1138	-0.1047	-0.0847	0.1454	-0.3246	0.0068	-0.3946	-0.3222	-0.1614	-0.0209
AT1G12390	-0.0314	0.0505	-0.3714	-0.1283	-0.0695	0.0876	-0.0758	0.1126	-0.1108	0.1034	0.1088	0.0108	0.0693	-0.0042	0.2154
AT1G12400	0.1307	0.5012	0.7841	0.5104	0.0260	-0.0748	0.1546	0.0810	0.2844	0.7237	0.1908	0.1642	0.3007	0.3964	0.3634
AT1G12410	0.1691	-0.0293	-0.4023	-0.1594	-0.2857	-0.0485	-0.2152	-0.2121	0.0876	-0.2723	0.0038	0.0209	0.0290	-0.1674	0.0082
AT1G12411	-0.0279	0.1240	0.0794	0.0351	0.0832	0.0889	0.0557	-0.1139	0.0852	-0.1303	-0.0020	-0.0009	-0.0084	-0.1117	0.0459
AT1G12420	0.2706	0.2205	-0.0644	-0.1710	0.2439	-0.3295	-0.1053	-0.1575	0.0877	-0.2652	0.1666	0.3684	0.1091	-0.0836	0.1382
AT1G12423	0.1079	0.1823	-0.0628	-0.4725	-0.2420	-0.0646	-0.1018	0.2750	-0.0113	-0.0377	0.0744	0.2549	0.0076	-0.0996	-0.0402
AT1G12430	0.0520	-0.3100	-0.2839	0.3906	-0.4812	-0.1429	-0.2542	-0.2184	-0.1764	-0.0755	-0.0694	-0.0114	-0.0903	-0.0343	0.2253
AT1G12440	0.1009	-0.2525	-0.5578	-0.4811	-0.7145	-0.2093	0.0696	0.0640	0.0797	0.1802	0.0443	0.1287	-0.1017	-0.0170	-0.0618
AT1G12450	0.1501	-0.1866	-0.0286	-0.1923	-0.5918	0.3611	-0.1295	-0.2152	-0.4098	-0.1287	0.0213	0.1108	-0.5899	-0.1914	-0.0183
AT1G12451	0.0449	0.0859	0.1252	0.0092	0.1477	-0.0750	-0.1182	0.0902	-0.2685	0.2486	0.3364	0.2602	0.0888	0.0988	0.2905
AT1G12460	-0.1598	-0.1223	-0.5059	-0.1784	-0.3906	0.1920	0.1966	0.0524	-0.0310	0.2248	0.0887	0.2022	-0.1911	0.0957	0.1633
AT1G12470	0.2644	0.1382	-0.1609	0.0646	0.0116	-0.2329	0.2208	-0.1287	-0.0641	0.1898	0.3480	0.2008	0.3793	0.2555	0.0931
AT1G12480	0.1603	0.1233	0.0279	0.0383	-0.1961	-0.0604	-0.1334	0.1106	-0.0351	-0.0202	0.2114	0.1291	0.0850	0.0194	0.0710
AT1G12490	-0.0227	-0.1197	0.1909	0.1192	0.1879	0.0622	0.2213	0.2468	-0.0820	-0.0644	0.0843	0.0846	-0.0698	0.0447	0.0723
AT1G12500	0.1046	0.2823	-0.4051	-0.2514	-0.1725	0.1422	0.0355	-0.0738	-0.1740	0.3618	0.0683	0.1497	-0.0691	0.1497	-0.1507
AT1G12510	0.0683	0.0162	-0.0483	0.3516	-0.1781	-0.0245	-0.0466	-0.0765	0.3201	0.3528	-1.0455	-0.4236	-0.1220	0.3419	0.0122
AT1G12520	-0.0187	-0.5221	0.2562	-0.5240	-0.0836	-0.4576	-0.7368	0.0753	0.4479	-0.1048	0.0254	-0.0091	0.3311	0.1022	-0.1858
AT1G12530	0.0508	0.4002	0.3624	0.1223	0.5090	0.1173	-0.1786	-0.2995	0.0411	-0.0462	0.0902	0.1047	-0.1742	-0.2543	0.1944
AT1G12540	0.1515	-0.1071	-0.0917	0.1159	0.1613	0.1893	-0.0072	0.0323	-0.0407	-0.1590	0.1124	-0.3120	0.1007	0.0787	0.1650
AT1G12550	0.0660	-0.0554	-0.5151	-0.1430	-0.0698	-0.2038	-0.0585	0.1095	-0.3035	-0.1605	0.0529	-0.0447	0.2809	0.1320	-0.0253
AT1G12560	0.4448	0.0100	0.3506	-0.0328	-0.0712	0.5283	1.3722	0.7299	0.5419	0.4095	0.0265	-0.1317	-0.1014	-0.0837	-0.1209
AT1G12570	0.3981	0.1363	0.0216	-0.0876	-0.1639	0.1272	0.2906	0.3729	-0.3178	0.2295	-0.1117	0.0632	-0.2906	0.2211	-0.0585
AT1G12580	-0.0658	-0.2085	0.1288	-0.2042	0.3034	-0.0240	-0.0435	-0.0483	0.1019	-0.1115	-0.2200	-0.1128	-0.1424	-0.0903	-0.0695
AT1G12600	0.0448	0.0160	-0.0147	0.1669	0.0884	0.1110	-0.0196	0.0100	0.1956	0.0119	0.0611	0.0617	0.1660	-0.0829	-0.1046
AT1G12610	-0.3480	-0.2141	-0.0724	0.0636	-0.0127	-0.6018	-0.8201	0.0767	-0.1899	-0.2253	0.1115	0.1519	-0.0091	0.0375	-0.3489
AT1G12620	-0.0146	0.0950	-0.1456	-0.0210	0.2043	0.4385	-0.0263	0.0412	0.0408	0.0211	-0.1870	0.0522	-0.4902	-0.1730	0.0034
AT1G12630	-0.0689	0.1442	0.0055	0.0614	-0.0312	0.0646	0.0628	-0.1272	0.0401	0.1083	0.2038	0.0929	-0.0532	0.3198	-0.0667
AT1G12640	0.3117	-0.2507	0.4128	-0.0877	0.9771	-0.0958	-0.0105	-0.1484	-0.3607	-0.1733	0.1437	0.0235	0.4094	0.2568	0.2856
AT1G12650	0.1098	0.3518	0.3704	-0.0674	-0.3001	-0.0558	0.1296	0.1146	0.2326	0.1169	0.1495	0.1082	0.1410	-0.1142	-0.2373
AT1G12660	-0.0180	0.2034	-0.0830	0.2147	0.0738	0.0602	-0.0986	-0.0037	0.0577	0.0146	0.0055	0.0034	0.0046	-0.0221	0.1347
AT1G12663	-0.0778	0.0381	0.0306	0.0435	0.3645	0.1076	0.1220	-0.3439	-0.0015	0.0577	-0.1863	0.1191	-0.1377	0.0667	-0.0296
AT1G12665	0.0290	-0.1122	-0.1985	0.0028	-0.0021	0.0902	0.1307	0.0852	-0.1349	-0.1032	0.2436	-0.0535	0.2555	-0.0593	0.1680
AT1G12667	-0.1475	-0.0075	0.2154	-0.0958	-0.0844	0.0239	-0.0414	-0.2065	-0.1659	-0.1622	0.0320	-0.0254	-0.0423	-0.1290	-0.0635
AT1G12669	-0.0830	-0.0705	-0.2163	-0.1438	-0.1128	-0.0932	0.0132	0.1422	-0.2043	-0.0001	-0.0750	-0.0253	-0.2242	-0.2962	0.0145
AT1G12670	0.3189	0.1101	0.3651	0.3658	0.7111	-0.4347	0.5759	0.1573	-0.0763	0.2970	0.2525	0.3302	0.1417	0.5818	0.2345
AT1G12672	0.0617	0.0530	-0.2437	0.0287	-0.2125	-0.0362	0.2029	-0.0913	0.2027	-0.0901	-0.1359	0.0282	0.0728	0.0738	0.1247
AT1G12680	-0.1889	-0.2994	0.1177	-0.2518	0.2423	0.1554	-0.0674	0.1657	-0.1568	-0.0566	-0.1220	-0.0765	-0.1205	-0.2973	-0.1005
AT1G12700	-0.1143	-0.0281	-0.3008	0.0881	-0.4467	-0.0264	-0.3619	-0.2954	-0.1785	-0.0957	-0.0488	0.1816	-0.2019	-0.2115	0.1479
AT1G12700	-0.1201	-0.1780	-0.3702	-0.2130	-0.6753	0.1282	-0.0902	0.0604	0.0193	-0.2335	0.0584	0.0613	-0.2993	-0.1249	0.0235
AT1G12710	-0.2677	-0.7536	-0.7494	-0.4524	-1.0178	0.2797	0.4172	0.1276	-0.0863	0.1578	0.0793	-0.3389	-0.5722	-0.2193	-0.4389
AT1G12720	-0.0160	0.0779	0.1791	-0.1392	-0.1771	-0.0212	-0.0710	0.0759	-0.1132	0.0023	0.1427	0.0547	0.0409	-0.0431	-0.0089
AT1G12725	0.2129	0.2716	0.1238	-0.2497	0.0032	-0.0647	-0.0214	0.1186	0.0588	-0.0155	-0.1137	0.0234	0.1959	0.4170	0.2020
AT1G12730	-0.1342	-0.3881	-0.3317	-0.3641	-0.4911	0.3298	-0.1844	0.0543	0.0122	-0.2384	-0.0250	-0.4338	-0.6848	-0.5507	-0.5464
AT1G12740	-0.2004	-0.3087	-0.1241	0.2799	-0.1598	0.2063	0.1988	0.1102	0.2273	-0.1065	0.0692	-0.1727	-0.0810	0.0490	-0.1730
AT1G12750	-0.2022	-0.3527	-0.4980	-0.2778	-0.4685	0.1510	0.0567	0.1278	-0.0021	-0.3358	0.0881	0.0233	-0.2187	-0.2946	0.1222
AT1G12760	0.0673	-0.1403	0.2163	-0.2524	-0.0747	-0.2435	-0.1404	-0.0167	-0.2190	-0.2084	-0.0711	0.1179	-0.0548	0.2561	0.0683
AT1G12770	0.2686	0.2426	-0.6641	0.0383	-0.4357	-0.2231	-0.2620	-0.5400	0.0637	-0.1206	0.3170	0.0118	0.0442	-0.2052	-0.0184
AT1G12775	-0.0110	-0.2174	-0.1870	0.1788	-0.3117	0.0989	-0.2595	-0.1093	0.0400	-0.2113	0.1458	-0.3906	-0.1237	-0.1795	0.0576
AT1G12780	-0.1304	0.1248	-0.5583	-0.2078	-0.2209	-0.4756	-0.1801	-0.0836	-0.2494	0.2624	0.0758	-0.1034	-0.0215	0.1701	-0.0852
AT1G12790	-0.1945	-0.3810	-0.1541	-0.4634	-0.2361	-0.0455	-0.3633	-0.2654	-0.2045	-0.1008	0.0219	-0.2046	-0.1249	0.0381	-0.0237
AT1G12800	-0.0590	-0.0367	-0.8909	-0.2215	-0.8296	0.0649	-0.1312	-0.1591	0.2610	-0.0111	-0.0254	-0.0900	-0.2577	-0.2007	-0.2134
AT1G12800	-0.4835	-0.0701	-0.7582	0.0343	-1.3796	-0.1780	-0.2956	-0.3808	0.0044	-0.2454	0.0586	-0.4227	-0.5763	-0.1909	-0.3958
AT1G12805	-0.4774	0.4504	-0.0490	1.6344	4.6545	2.3708	1.5091	3.0291	2.3536	-0.5623	0.9625	1.2610	2.4126	1.2205	2.8514
AT1G12810	0.0378	-0.1973	-0.0533	-0.1613	0.0861	-0.1623	0.0453	0.0162	-0.0185	0.2065	-0.0761	-0.0838	0.3010	0.1395	0.1733
AT1G12820	0.0422	-0.1896	-0.1877	-0.1524	0.4463	-0.0064	0.1694	0.2550	-0.0795	0.0743	0.2436	0.0313	-0.0210	0.0054	0.2221
AT1G12820	-0.0017	-0.0750	-0.2348	-0.2581	-0.0445	0.1023	0.1698	-0.1555	-0.1775	0.3590	-0.1748	-0.1646	0.2105	-0.0975	-0.0585
AT1G12830	0.0501	0.3282	0.0079	-0.0092	-0.3178	-0.0666	0.1250	0.1515	0.1972	0.0707	0.1052	-0.0454	-0.0469	-0.1245	-0.1085
AT1G12840	0.1685	0.1635	0.0950	0.2693	0.0123	-0.1993	0.1894	-0.1506	-0.1624	0.1512	0.4567	0.4022	0.4705	0.4014	0.4268
AT1G12845	0.1983	0.2213	-0.6423	0.0250	-0.8534	0.2915	0.4978	0.4827	0.2733	0.4492	-0.0474	-0.1022	-0.4169	-0.4074	0.0005
AT1G12850	-0.0071	0.2366	-0.3284	-0.1953	0.1341	0.4152	0.2225	0.0010	0.3635	0.2566	-0.3096	0.0450	-0.2778	-0.1213	0.0795
AT1G12860	-0.2248	-0.2371	-0.9341	-0.1688	-0.7432	-0.1428	-0.2732	-0.3116	0.0746	-0.0222	-0.0045	0.1254	-0.0025	0.0624	-0.2174
AT1G12860	-0.1668	0.0343	-0.0398	0.0264	-0.1651	-0.0645	0.0421	0.0202	0.3055	-0.0234	0.0478	-0.0781	-0.1729	0.0938	0.1182
AT1G12870	0.0024	0.0462	-0.0218	-0.0390	0.0760	-0.0054	-0.0361	-0.2994	0.0345	-0.0066	0.0290	0.0677	-0.0165	0.0917	0.1846
AT1G12880	-0.2424	0.3604	0.3279	0.3969	0.7813	0.1871	-0.6926	0.2839	-0.3976	-0.9381	0.7019	0.0684	0.2109	-0.2790	0.2575
AT1G12890	-0.1975	0.0777	0.0576	0.0548	0.2604	0.0850	0.1216	-0.0675	0.2097	-0.1111	-0.0509	0.0610	-0.0548	-0.0305	-0.0419
AT1G12900	-0.2299	-0.1794	-0.3797	0.0475	-0.1250	-0.0172	-0.1199	-0.0576	-0.1989	-0.0911	-0.1096	-0.2044	-0.5632	-0.1193	-0.2199
AT1G12910	-0.2417	-0.2998	-0.2503	-0.2550	-0.1401	0.3191	0.2492	0.1470	0.1126	0.1650	-0.2271	-0.1692	-0.1532	-0.1240	-0.2309
AT1G12920	0.2510	0.2026	0.0346	0.1260	-0.5606	-0.0809	0.1087	0.0381	0.0678	-0.2011	0.4528	0.3589	0.1601	0.2581	0.1850
AT1G12930	-0.0047	-0.0936	-0.4793	-0.1046	-0.2446	-0.0397	-0.1258	-0.0791	0.0978	0.1062	0.1480	0.1174	0.2117	0.1811	-0.0436
AT1G12935	0.1191	0.0853	0.4583	-0.0581	0.2413	0.0278	0.0086	0.3160	-0.1647	-0.1038	-0.1334	-0.1613	-0.3299	-0.1021	-0.0518
AT1G12935	-0.1360	-0.1415	0.1040	0.3297	0.1640	-0.1598	0.2446	0.0972	-0.1838	-0.0303	-0.1636	-0.1604	0.0935	-0.0453	0.2372
AT1G12938	0.2191	0.0804	0.0915	-0.2263	-0.0605	-0.0524	-0.0912	-0.0693	0.1451	0.1403	-0.1205	0.0950	-0.1786	0.4490	-0.1335
AT1G12940	0.2425	0.0315	0.1530	0.2747	1.1918	-0.3341	-0.5450	-0.0280	-0.2215	-0.1373	0.0977	-0.0688	0.2231	0.1837	-0.0525
AT1G12950	-0.1156	0.0434	0.2417	0.1004	0.2468	-0.0525	-0.0609	0.1828	0.2433	-0.0700	-0.1887	0.2049	-0.0665	0.0109	0.0198
AT1G12960	0.4444	0.4423	0.0817	0.3001	-0.5545	0.0485	0.2314	0.1552	0.6101	0.2266	0.2564	0.5246	0.4055	0.0751	0.1893
AT1G12970	0.0497	-0.2874	-0.0882	0.0023	0.1433	-0.1237	0.0154	-0.2717	-0.0722	-0.1048	0.0913	-0.1412	0.2297	0.2021	0.2639
AT1G12980	-0.0573	-0.0320	0.4799	-0.1019	-0.1048	0.1012	0.2522	-0.0635	-0.3095	-0.1446	0.0962	-0.2328	-0.3173	-0.1438	-0.0295
AT1G12990	0.1555	-0.0994	0.0230	-0.1760	0.3588	0.0734	0.4816	0.0591	0.1577	0.2641	0.2413	0.4844	-0.0446	-0.2045	0.2926
AT1G13000	0.0105	0.1410	0.4085	-0.0605	0.0808	-0.1414	-0.1654	-0.2427	-0.3713	-0.4082	0.2565	0.2814	0.1283	0.2034	0.1678
AT1G13010	-0.1403	-0.0752	0.2098	0.3477	-0.0726	0.0287	-0.1338	-0.2460	0.1479	-0.3397	-0.3644	0.2097	0.0432	-0.1046	0.0832
AT1G13020	0.0735	0.1444	-0.0746	0.1433	-0.1577	-0.4806	-0.0986	-0.0694	0.0748	0.2160	-0.2283	-0.2174	-0.1140	0.3766	0.1878
AT1G13030	0.3421	0.2395	-0.3326	0.1010	-0.3802	-0.1548	-0.1873	-0.1214	0.2329	-0.2310	0.4647	0.0920	0.2355	0.0807	0.0987
AT1G13040	0.0308	0.1301	0.0475	0.1699	-0.0293	-0.1031	0.0558	0.1236	0.0970	0.1129	-0.1211	0.1236	-0.2250	0.2015	-0.0119
AT1G13050	0.1441	0.2712	-0.2391	-0.0610	0.0185	-0.0575	-0.0195	0.1118	0.3227	0.2176	0.0123	0.1080	-0.1282	0.1383	0.0719
AT1G13060	0.2308	0.2068	0.4579	-0.0467	0.3502	0.2495	0.1439	0.0671	0.3720	-0.0639	0.1821	0.2912	0.2454	-0.0053	0.4152
AT1G13070	0.0807	0.0033	-0.0851	0.0138	0.0122	-0.1916	0.0723	0.3503	-0.0096	-0.1984	0.2657	0.0577	-0.1270	0.0455	-0.0900
AT1G13080	0.0499	0.0543	-0.2402	0.1009	0.7141	0.0334	0.3426	0.1445	0.2577	0.0891	0.1146	-0.0736	-0.1297	0.2431	0.1104
AT1G13090	-0.2191	-0.1834	-0.0376	-0.0212	0.9143	0.5418	0.1268	0.0700	-0.3011	-0.0660	-0.0280	-0.4672	-0.5253	-0.3883	-0.0144
AT1G13100	0.2554	0.0517	0.8100	0.2295	1.5168	-0.5311	-0.0845	0.0749	-0.3518	-0.5626	-0.0439	0.5323	0.6436	0.3962	0.3611
AT1G13110	0.1781	0.0919	1.2683	0.0574	2.2023	-0.1981	-0.1050	-0.3428	-0.7051	-0.3589	0.9282	0.5896	0.7176	0.3415	0.7488
AT1G13120	0.1507	0.1149	-0.0732	0.0432	-0.4039	0.1560	-0.0005	-0.0029	0.3405	0.0464	0.0637	0.0899	0.0454	0.0160	0.0203
AT1G13130	0.0422	0.2735	-0.0194	0.0797	-0.0484	-0.0154	0.1026	-0.1728	0.1393	-0.0528	-0.1038	-0.1609	0.0790	-0.1405	0.2119
AT1G13140	-0.1778	0.0850	-0.0798	0.1880	0.0481	-0.0408	-0.0745	0.0667	-0.3433	0.5657	0.0195	0.2416	-0.1869	-0.1103	0.1520
AT1G13145	0.0809	0.0570	0.0186	-0.0629	-0.5914	0.2178	0.4231	0.1446	0.3061	0.4960	-0.0477	-0.2167	-0.2946	-0.1826	-0.4132
AT1G13150	-0.0216	0.0691	0.0540	-0.0603	-0.1288	0.1499	0.1449	0.0355	-0.3226	-0.1286	-0.1053	0.3047	0.0499	0.0133	0.1687
AT1G13160	0.2039	0.5982	0.3289	0.0850	-0.3906	0.0828	0.3225	0.3050	0.4379	0.1230	0.2758	0.0728	0.1034	-0.1480	0.0945
AT1G13170	-0.1611	-0.0783	0.1629	0.2000	-0.5196	0.2011	-0.2126	-0.0251	-0.0816	-0.0650	-0.0330	0.1502	0.0802	-0.1210	0.0610
AT1G13180	0.1563	0.1446	0.1057	0.0358	0.1956	-0.1110	0.2791	0.0063	0.0506	-0.0051	-0.2883	0.2037	0.0722	0.0688	-0.1470
AT1G13190	-0.1260	-0.1613	-0.3865	-0.1031	-0.3915	-0.4225	-0.1625	-0.3090	-0.1358	-0.1298	0.1307	0.2996	0.4325	0.1858	0.0830
AT1G13195	0.2131	-0.0590	-0.1336	-0.2490	0.6302	-0.3255	0.1732	-0.1913	-0.2356	0.0080	-0.0546	-0.1049	0.2636	-0.0496	-0.0803
AT1G13200	-0.1170	0.0994	-0.0389	0.1502	0.1491	-0.1098	0.1151	-0.0508	-0.0392	0.2427	0.0807	0.1570	-0.1462	0.1721	0.0019
AT1G13210	0.1589	-0.2771	0.9726	0.1610	1.1204	-0.9272	-0.6663	-0.1966	-0.9070	-0.9351	0.4103	0.7888	0.6412	0.3722	0.6125
AT1G13220	-0.1933	0.2130	-0.2780	-0.1615	-0.3604	-0.1123	-0.0627	0.0983	0.3405	0.1815	0.0417	0.0161	-0.0102	0.0013	-0.0709
AT1G13220	-0.3766	-0.0676	-0.0104	0.2192	-1.0548	-0.4572	-0.4282	-0.4818	-0.3591	-0.3261	0.2008	0.0169	-0.1548	-0.0022	-0.1408
AT1G13230	-0.0877	-0.2179	-0.0292	0.0174	-0.3472	0.0405	0.2284	0.2258	-0.0143	0.0983	-0.3923	-0.0203	-0.3120	-0.0585	-0.0874
AT1G13245	-0.3962	-0.5868	-0.7447	-0.6690	-0.0205	-0.5521	-0.3201	-0.5340	-1.0979	-0.4887	-0.0430	-0.6042	-0.0723	-0.2592	-0.1835
AT1G13245	-0.4602	-0.4026	-0.7283	-0.6194	-0.0053	-0.4491	-0.1210	-0.4872	-1.1325	-0.0825	-0.2483	-0.7105	0.2430	-0.3787	-0.4419
AT1G13250	0.2991	0.2956	-0.1891	0.2878	-0.6796	0.1640	-0.0398	-0.0453	0.4149	-0.1808	0.2868	-0.1717	-0.5549	-0.2136	-0.1687
AT1G13260	-0.2911	-0.2400	-0.2990	-0.2472	-0.3561	-0.7025	-0.3653	-0.5218	-0.3045	0.1039	0.0692	-0.2079	0.0511	-0.1324	-0.1620
AT1G13270	0.0142	0.3073	0.1344	-0.0264	-0.1742	0.2410	-0.0051	-0.1452	0.0712	0.1635	-0.0983	-0.2871	-0.3301	-0.5238	-0.2740
AT1G13280	-0.0580	-0.0424	-0.0231	0.3728	-0.1517	0.7949	0.6117	0.5671	0.5907	0.4706	0.0621	-0.0131	-0.1071	-0.1853	0.3233
AT1G13290	0.0175	0.0654	-0.0312	-0.2619	0.0073	0.1718	0.0646	-0.0587	0.0607	0.0765	-0.1321	0.0679	-0.0759	0.0914	0.2491
AT1G13300	0.2412	0.8992	0.7676	-0.0084	-0.3935	-0.2560	-1.0338	-0.8982	-0.5691	0.3422	-1.5746	0.6024	1.6230	0.3372	1.1129
AT1G13310	0.1580	-0.1817	0.1113	-0.1233	0.3663	-0.3522	0.0606	0.0265	-0.1089	-0.2892	-0.1225	0.0976	-0.0599	0.0624	0.1433
AT1G13320	0.1850	0.3441	0.2766	0.1695	0.0160	0.0415	0.3021	0.1534	0.2310	0.4025	-0.1658	0.0068	-0.0678	0.0042	-0.0233
AT1G13330	0.1025	0.2235	-0.0541	0.7585	-0.6436	0.1073	0.0839	0.0977	0.3031	0.2780	0.3752	0.3517	0.2029	-0.4359	0.4126
AT1G13330	-0.0227	-0.0502	-0.0791	0.1536	0.1959	-0.3759	-0.1015	0.2719	-0.0361	-0.2022	0.0237	-0.1325	0.0548	0.2256	0.0348
AT1G13340	0.6037	0.0375	2.1944	0.4233	4.5383	-1.2856	-0.4277	0.2732	-2.2879	-1.3036	-0.7670	0.5510	1.3030	1.4825	0.3396
AT1G13350	-0.4927	-0.4262	0.6292	-0.0769	-0.8239	-0.2881	-0.6128	-0.2474	-0.3300	-0.4165	-0.1891	-0.2095	-0.3000	-0.2041	-0.1963
AT1G13360	0.3620	-0.3139	0.1508	-0.1978	1.1958	-0.5536	-0.3495	-0.3595	-1.0014	-0.6331	-0.0199	0.7038	1.7265	0.7166	0.6852
AT1G13370	0.3843	0.0210	0.1978	0.2507	-0.0860	-0.3155	0.1402	-0.1842	0.1413	0.0801	0.1719	0.0101	0.3316	0.0335	0.0883
AT1G13380	-0.0768	-0.2164	-0.5413	-0.1742	-0.5070	0.0345	0.0685	-0.0004	0.0036	0.1046	-0.2713	-0.1237	-0.1517	-0.2898	-0.2442
AT1G13390	0.0102	-0.4394	-0.0839	-0.1054	0.0678	-0.5039	-0.2776	0.1059	-0.4766	-0.4382	0.1599	0.2222	0.4044	-0.0140	0.1882
AT1G13390	-0.0370	-0.3282	-0.1449	-0.0754	-0.0063	-0.4466	-0.2178	-0.0318	-0.3038	-0.4078	-0.1498	0.0252	0.2777	-0.1260	0.1205
AT1G13400	-0.1292	-0.0027	-0.4832	-0.0482	-0.1097	-0.1214	-0.1696	-0.0961	0.1403	-0.1044	0.2238	-0.2034	0.1237	-0.0503	-0.0373
AT1G13410	-0.0713	0.3215	-0.0243	0.1314	-0.9375	0.3656	0.0992	0.1466	0.2331	0.0488	-0.0600	-0.1870	-0.5756	-0.1360	-0.3380
AT1G13420	-1.1881	-0.7323	-0.0682	1.6059	-0.3512	2.7698	2.8979	1.7463	2.5058	2.6504	-0.2283	0.5599	-0.2447	-0.0298	0.2014
AT1G13430	0.6386	1.3269	0.8510	0.7419	0.8743	-0.6320	-0.2816	0.0533	-1.2425	-0.2110	0.2078	-0.2188	-0.1493	0.1779	0.0670
AT1G13440	-0.1251	-0.1997	-0.0381	0.0475	-0.1250	-0.0172	-0.1199	-0.0576	-0.1989	-0.0911	-0.2436	-0.0797	-0.1260	0.0626	-0.3280
AT1G13448	-0.2311	0.0712	-0.2438	-0.3496	0.1187	-0.1905	-0.1992	0.1283	0.1652	-0.0235	-0.0501	-0.1326	0.2612	0.0348	0.1669
AT1G13448	-0.3788	-0.2854	-0.3443	-0.0612	-0.0851	0.2802	-0.0805	0.5613	0.0979	0.0357	0.2193	-0.1146	-0.3219	0.2675	0.2515
AT1G13450	-0.2246	-0.2934	-0.1253	-0.1537	0.1069	0.2610	0.0112	0.0787	0.0143	-0.1004	-0.2198	-0.0240	-0.1584	-0.1019	-0.0722
AT1G13450	-0.1270	0.0234	-0.0298	-0.0045	0.1262	0.1085	-0.0322	0.2487	0.1063	-0.1229	-0.0913	-0.1397	-0.0982	-0.1266	0.1790
AT1G13460	-0.0840	-0.0268	0.2063	0.0550	-0.2467	-0.0981	0.0206	0.1233	-0.1453	-0.1347	0.0831	0.1405	0.1309	0.2184	0.0057
AT1G13470	0.0889	0.4065	0.0045	0.1175	0.1386	-0.1228	0.0709	0.1880	0.0057	-0.0082	-0.0358	-0.0262	-0.1067	-0.0340	-0.0449
AT1G13480	0.2711	0.2141	0.8938	0.1266	3.2469	-1.9564	-0.9003	-0.5673	-0.4629	-0.8000	0.1564	0.4446	0.2589	0.7908	0.7146
AT1G13490	0.2581	0.2334	1.6255	-0.1614	2.8917	-1.3866	-1.1420	-0.6197	-0.0465	-0.7188	0.8019	0.8123	1.0060	1.5498	1.0766
AT1G13500	-0.1018	0.1330	-0.2022	0.1544	-0.0469	0.0413	-0.0413	0.2253	-0.2135	-0.1232	-0.1312	0.0544	-0.1826	-0.0316	-0.0218
AT1G13510	0.3882	0.1224	0.1752	-0.3335	0.0824	-0.0279	0.1761	-0.1171	-0.0503	-0.0638	0.2291	0.0024	0.0336	-0.0163	-0.0266
AT1G13520	-0.1373	0.4814	1.3123	-0.0353	3.7393	-2.5108	-1.8378	-1.2019	-2.8897	-1.7081	0.1578	0.6747	1.2578	1.1958	0.9871
AT1G13530	0.1438	-0.1499	0.0677	0.1124	0.8422	-0.2371	-0.4153	-0.2884	-0.0766	-0.1674	0.0082	-0.1677	0.1546	0.0923	0.1864
AT1G13540	0.5698	0.7900	2.0649	0.3303	2.9914	-1.8302	-1.3330	-0.2890	0.1737	0.2500	0.6565	0.4192	0.5815	0.6481	0.5283
AT1G13550	0.0252	0.1638	0.0857	-0.2559	0.5340	-0.4325	-0.4186	-0.0619	0.1044	0.6542	0.0716	0.2935	0.0603	0.0037	-0.0020
AT1G13560	0.1193	0.1170	-0.0807	-0.0464	-0.4174	0.0748	0.2703	0.1096	0.2164	0.1837	-0.1524	-0.0340	-0.1160	-0.0532	-0.3612
AT1G13570	-0.3018	-0.3603	-0.2482	-0.3309	-0.2741	0.0076	-0.2701	-0.1011	0.2155	-0.1589	-0.1521	-0.0450	-0.1237	0.1981	0.0893
AT1G13580	0.1546	0.2583	0.5202	0.2067	0.2056	-0.2465	0.0598	0.1342	0.2482	0.2398	0.0523	0.2029	-0.3910	-0.0105	0.1725
AT1G13590	0.5721	0.6140	0.6096	-0.2221	1.4270	0.4646	1.1074	1.1324	1.4963	1.0606	-0.8276	0.1236	0.3877	0.5680	0.2297
AT1G13600	0.1741	0.0758	0.0564	0.1014	0.0464	0.1124	0.0245	0.0301	0.3902	0.0297	-0.0147	0.0141	0.2563	-0.0238	0.2005
AT1G13605	-0.0184	0.1969	-0.0957	0.2213	-0.1689	0.0633	-0.1411	0.2589	-0.1256	-0.0903	-0.3027	-0.0771	0.0905	0.0039	-0.1355
AT1G13607	0.1598	-0.0275	0.3466	0.1868	-0.1290	-0.1154	0.1442	0.1015	-0.1016	0.1481	-0.1039	0.1856	-0.0886	-0.0216	-0.0600
AT1G13608	-0.0322	-0.1720	-0.0968	0.2194	-0.3430	-0.3348	-0.1549	-0.0766	-0.0648	-0.0030	-0.1111	-0.0557	-0.0057	0.1977	-0.2564
AT1G13609	-0.0607	0.1046	-0.2320	0.4166	-0.0587	0.1440	0.2038	-0.0540	-0.3915	0.0655	-0.2384	0.2884	0.0160	-0.1287	-0.0256
AT1G13610	0.1025	-0.0046	-0.0075	-0.0148	0.0078	-0.0721	0.0227	-0.0671	0.0062	-0.0964	0.0800	0.1253	-0.2737	-0.0047	0.2163
AT1G13620	-0.2515	-0.0180	-0.1000	0.0726	0.4190	1.3649	0.4988	0.2324	0.3069	0.1260	-0.0414	-0.0300	0.0491	-0.0819	-0.1120
AT1G13630	0.0738	0.1007	-0.3358	-0.1885	-0.0255	-0.2852	0.1020	0.0674	0.1586	0.1123	0.1594	0.1598	0.0064	-0.1380	0.0853
AT1G13635	-0.1142	-0.0640	0.0469	0.0147	-0.1871	0.2611	0.2952	-0.1102	0.1524	0.0061	0.3546	0.0238	-0.0923	0.1311	0.0327
AT1G13640	-0.0819	-0.2422	-0.0932	-0.1050	-0.0637	0.1861	-0.2174	-0.2156	-0.0854	-0.1434	0.0012	-0.1261	-0.0482	-0.0621	-0.0558
AT1G13650	-0.0521	-0.0285	-0.5494	-1.4488	0.0787	1.0247	0.2813	0.2969	-0.1000	0.0836	-0.2483	-0.4530	-1.0228	-0.2693	-0.0702
AT1G13660	0.0424	0.0766	-0.0106	0.1200	0.1268	0.1703	0.0856	-0.0386	0.1039	0.0149	0.1512	0.0311	0.0185	0.0799	-0.0946
AT1G13670	0.0655	-0.4836	-0.2643	-0.2214	0.2376	0.6193	0.2732	0.0011	0.5880	-0.0942	0.2727	-0.3575	0.1316	-0.0685	0.1857
AT1G13680	-0.0979	-0.0555	0.0239	0.0950	-0.2169	-0.4085	-0.2095	0.1347	-0.1004	-0.0321	-0.0439	-0.1937	0.1532	-0.0671	0.4000
AT1G13690	0.1799	0.2031	-0.0024	-0.1130	-0.2830	0.0774	0.0755	0.0942	0.4082	0.1909	-0.1505	-0.0846	0.0365	-0.1792	-0.2001
AT1G13700	0.0152	-0.0794	0.3817	0.0372	0.1370	-0.3102	-0.1121	0.0228	-0.2193	0.0344	0.7399	-0.0563	-0.3110	-0.0062	0.0427
AT1G13700	0.0359	0.1591	0.0671	-0.0568	0.0614	-0.1274	-0.0248	0.0884	-0.2110	0.1568	0.5255	0.1732	-0.0132	0.3329	0.1502
AT1G13710	0.0992	0.1292	-0.1324	0.1926	0.0081	-0.0022	0.2395	0.0986	-0.0495	0.3083	0.0212	-0.1155	-0.1316	0.0660	0.1798
AT1G13720	0.0628	0.0914	0.0983	0.1237	-0.0972	0.0995	0.0534	-0.0328	0.2838	0.2939	-0.0550	-0.0331	-0.0158	0.0454	-0.0251
AT1G13720	0.2201	-0.0511	0.1230	0.1906	0.1002	-0.1420	0.0676	0.0101	0.0092	0.2318	-0.2005	-0.1481	0.0447	0.0064	0.0576
AT1G13730	0.0613	0.1757	-0.5161	0.0013	-0.7025	0.0809	0.0324	-0.1408	0.2594	-0.0896	0.1829	0.1758	0.0156	-0.0166	-0.0339
AT1G13740	-0.2382	-0.1956	0.5651	0.1133	-1.4625	0.0381	-0.3397	-0.0714	0.1236	-0.0939	-0.1596	-0.1390	-0.4400	-0.2209	-0.4777
AT1G13750	0.2126	0.8541	1.5248	1.2329	2.1708	-0.0139	-0.0967	0.1535	-0.2973	-0.0609	1.1667	0.8979	1.0335	0.3057	1.5055
AT1G13755	-0.0727	0.0982	-0.0111	0.1051	-0.0854	0.1882	-0.1581	0.0768	0.1549	-0.3116	0.0802	-0.1793	-0.2357	-0.0813	0.1984
AT1G13760	0.0267	0.1232	0.2369	0.3374	-0.1884	0.0657	-0.0154	0.0284	-0.0662	0.1266	-0.0135	-0.0800	0.1888	0.0183	-0.0810
AT1G13760	-0.0431	0.0225	-0.0619	-0.1235	0.1071	-0.0243	-0.0810	-0.0379	0.3115	0.0312	0.1205	-0.0885	0.0996	0.0105	0.0055
AT1G13770	-0.2783	-0.0057	-0.2137	-0.2536	-0.1591	0.3021	0.0826	-0.0623	0.0263	-0.0221	-0.0117	-0.0543	-0.1873	-0.4049	-0.3294
AT1G13780	-0.1305	0.0521	-0.3185	0.1759	0.1089	0.1318	-0.0203	-0.0120	0.0470	-0.1491	0.1676	0.0102	0.1282	-0.1782	0.2726
AT1G13790	-0.3541	-0.1234	-0.2251	0.3806	-1.1207	-0.0143	-0.4238	-0.2252	-0.0286	-0.2184	0.0370	-0.0765	-0.7447	0.0136	-0.3115
AT1G13800	0.1704	0.1391	-0.1510	-0.0913	-0.4747	-0.1743	-0.1961	-0.1830	0.3252	0.1824	0.0120	-0.1151	-0.2242	0.0550	0.2306
AT1G13810	0.1508	0.0895	-0.1533	-0.0854	-0.5299	-0.2911	0.4224	0.1047	-0.1366	0.0644	0.2148	0.0157	0.0856	0.1273	0.0618
AT1G13820	-0.1215	-0.1494	-0.5720	-0.1049	-0.5201	0.1853	-0.0364	-0.0443	-0.0009	-0.1134	-0.3660	-0.3556	-0.5179	-0.2245	-0.3862
AT1G13830	0.2877	0.1479	1.2072	0.3622	1.2189	-0.4963	0.3177	-0.1943	0.2258	0.2627	0.9469	0.7059	0.3967	1.0408	0.8134
AT1G13860	-0.0906	-0.0617	0.0695	0.4581	-0.7055	0.1735	0.1946	0.0196	-0.0540	-0.0692	0.1526	0.2332	-0.0984	-0.0793	0.2977
AT1G13870	0.2190	0.1974	0.0856	0.1180	-0.7201	-0.2649	0.0816	0.0424	0.0830	-0.0160	0.3309	0.1123	0.0748	0.0215	0.0188
AT1G13880	0.0291	-0.3366	0.0981	-0.2508	-0.3015	-0.2614	-0.1136	-0.1880	-0.2236	-0.0663	0.6248	0.1038	-0.1615	0.0883	0.2662
AT1G13890	0.1337	0.2394	0.0021	0.1200	0.3002	-0.0866	0.2716	-0.1959	0.1183	-0.1486	0.1848	-0.1228	0.0550	0.0025	-0.0239
AT1G13900	0.0066	-0.2317	-0.0656	-0.1147	-0.3466	0.2260	0.4116	0.0056	-0.1761	0.1511	0.3480	0.1765	0.1924	-0.0559	0.1665
AT1G13910	-0.2031	-0.1317	-0.2219	-0.1777	0.0349	0.5243	0.0584	0.1184	0.2156	0.0239	-0.2679	-0.5054	-0.3309	-0.4712	-0.4948
AT1G13920	0.1927	0.0339	-0.1574	0.0251	-0.1472	0.0085	0.0906	0.1963	0.2619	0.0370	-0.1041	0.1665	0.1117	-0.0305	-0.0348
AT1G13930	-0.1229	-0.1997	-0.1056	0.0475	-0.1250	0.0305	0.0882	-0.0896	-0.2561	-0.0107	0.0480	-0.2926	-0.0254	-0.6240	-0.0158
AT1G13940	-0.1189	0.1489	0.0826	0.0426	-0.3011	-0.1976	0.0744	-0.2556	-0.1407	-0.1918	0.0185	0.2177	-0.1437	0.0736	-0.1285
AT1G13950	-0.0412	-0.1890	0.9309	0.4683	0.1384	0.2198	0.3261	0.0185	0.4303	0.4713	0.0469	0.2555	-0.0530	0.1881	0.5705
AT1G13960	-0.0397	-0.3628	0.1165	-0.3546	0.2698	-0.1200	0.0012	-0.1292	-0.4024	-0.0864	-0.2373	-0.0807	0.1440	-0.1389	-0.0707
AT1G13970	0.1541	0.0444	0.0247	-0.0509	-0.0831	0.1215	0.2043	-0.1287	-0.0936	0.0433	0.0181	0.0455	-0.1475	0.0735	-0.0962
AT1G13980	-0.4239	-0.1350	-0.1420	0.1890	-0.5074	-0.0380	-0.0824	-0.2763	-0.4917	0.0412	-0.3851	-0.0573	-0.2816	0.0083	0.0171
AT1G13980	0.0466	-0.1982	-0.1647	-0.0341	0.0100	0.3423	0.0194	0.0344	-0.0002	-0.1840	0.1494	-0.0232	-0.0623	-0.0071	-0.0892
AT1G13990	-0.0472	-0.6725	-0.1252	-0.8152	0.7527	-0.5371	-0.0115	-0.2866	-0.8953	-0.0881	-0.3533	-0.5529	0.4827	0.1446	-0.1275
AT1G14000	-0.0990	-0.1812	0.1208	0.1021	-0.0121	-0.4983	-0.1748	-0.2046	-0.3848	0.0606	-0.3996	-0.0013	0.2434	0.4069	0.1039
AT1G14010	0.1547	0.3067	0.8972	0.1774	0.7178	0.0216	0.1913	0.1179	-0.0960	-0.1021	0.3944	0.2684	0.4012	0.3345	0.5020
AT1G14020	-0.0120	0.1832	-0.0217	-0.0514	-0.4772	0.3732	0.0049	-0.0146	0.1875	0.0865	0.2010	0.1290	-0.1599	0.0107	-0.0700
AT1G14030	-0.1799	-0.1173	-0.8554	-0.2663	-0.9963	0.0529	-0.3371	-0.1956	0.1508	-0.0781	-0.0732	-0.2356	-0.1785	-0.3048	-0.2075
AT1G14040	-0.1647	-0.3568	0.1063	0.1699	0.1433	-0.1549	0.0869	0.0042	0.0089	-0.2047	0.1007	-0.0284	0.1942	0.3297	0.0582
AT1G14048	-0.0891	-0.0566	0.1895	0.2568	-0.0520	0.0683	-0.0369	0.1192	-0.1708	0.0600	-0.1087	0.0709	0.0422	-0.0139	0.1480
AT1G14060	0.4687	0.5851	-0.0731	0.1430	-0.7058	-0.3482	0.1724	0.1175	0.3251	0.2448	0.4413	0.1708	0.5234	0.1316	0.0258
AT1G14070	0.2277	-0.0009	0.2661	-0.2850	0.1866	0.0083	0.0981	0.0417	0.2714	-0.0833	-0.0662	-0.0150	-0.1634	0.0763	0.0673
AT1G14070	0.1207	0.0057	1.5543	0.3405	1.6695	-0.4049	0.3200	-0.2281	-0.4355	0.0954	-0.1080	0.3378	0.7851	0.5154	0.3342
AT1G14071	0.2754	0.2435	0.3027	0.0581	0.3039	0.0268	-0.1346	0.0380	-0.0641	-0.2257	-0.1263	-0.2437	-0.1553	-0.1372	0.0210
AT1G14080	0.2427	0.0743	0.2947	0.1252	-0.2541	1.6811	2.2027	0.7182	1.1502	0.6161	0.0342	0.2802	-0.0260	0.1309	0.2455
AT1G14090	-0.1197	-0.1644	-0.2120	-0.3078	-0.2296	-0.2126	-0.1504	-0.0590	0.0188	-0.3400	-0.1646	-0.1608	-0.3918	-0.1646	0.0893
AT1G14100	0.1363	-0.0386	-0.1733	-0.0920	-0.2225	-0.2055	-0.0470	-0.2038	-0.0692	-0.0401	0.3095	0.2154	0.1150	-0.1098	-0.1007
AT1G14110	0.0235	-0.1489	0.1857	-0.0677	-0.0936	0.1933	-0.0735	0.3243	0.1627	0.1254	-0.1435	0.3617	-0.0194	-0.2129	0.1153
AT1G14120	-0.4077	-0.2734	0.3235	0.6803	-1.2050	1.1386	1.6780	0.4795	1.8294	0.4529	-0.2182	0.0738	0.5218	-0.5298	-0.2481
AT1G14130	-0.3200	-1.0038	0.1073	-0.1988	-0.2410	0.5886	0.1502	-0.3667	0.1666	0.3435	0.4403	-0.3014	0.3703	-0.6144	-0.5852
AT1G14140	0.0561	-0.2118	-0.2041	-0.1549	0.0065	-0.1122	0.0149	0.0371	0.1375	0.0026	0.1797	0.1675	0.1690	-0.0752	-0.2524
AT1G14140	0.1227	-0.1580	-0.3202	-0.3204	0.0211	-0.0158	0.1236	-0.2788	0.0541	0.1708	0.2249	-0.0312	0.1423	0.0828	0.1138
AT1G14150	-0.2905	-0.6664	-1.4147	-0.3044	-0.3330	0.0060	-0.1915	-0.1384	-0.3115	-0.1482	-0.3847	-0.5368	-0.2952	-0.6613	-0.4217
AT1G14160	0.2767	0.3333	0.3726	0.3103	-0.0153	0.7452	1.4074	0.5052	0.3859	0.4274	0.3414	0.3292	-0.0623	0.2828	0.2515
AT1G14170	0.3058	0.0308	0.8733	0.3961	1.6448	-0.9159	-0.1354	-0.4341	-0.8186	-0.4668	0.6694	0.8047	0.9552	1.3311	1.1045
AT1G14180	0.0518	-0.0514	-0.3981	-0.1684	-0.5072	-0.0024	-0.5510	-0.0284	0.3002	-0.3608	0.1185	-0.3590	-0.4090	-0.3086	-0.3217
AT1G14182	-0.1251	-0.3125	-0.2848	-0.1976	-0.4201	-0.0908	-0.1476	0.1660	-0.0696	-0.1268	-0.0222	0.0373	-0.2746	-0.1259	0.0390
AT1G14185	-0.0816	-0.0488	0.0778	-0.2014	-0.2670	0.1865	0.2028	0.3342	-0.0076	0.0080	0.0420	0.0247	-0.1287	0.1733	-0.0358
AT1G14190	-0.2599	-0.1904	-0.7290	-0.4594	-0.2921	1.4041	0.9431	0.5868	0.3920	-0.0282	-0.0290	-0.1657	-0.6088	-0.2578	-0.3153
AT1G14200	0.0792	-0.2665	0.3266	-0.1951	0.4825	-0.5055	-0.3862	-0.8920	-1.3709	-0.9837	-0.8149	-0.0062	1.5255	-0.0802	-0.2221
AT1G14205	0.0397	0.0551	-0.0437	0.0570	-0.7041	0.1285	-0.1464	-0.2133	0.1903	0.1695	0.1924	0.1038	-0.1059	-0.1752	0.0048
AT1G14210	0.5607	0.3860	0.6848	1.1640	-0.3280	-0.2587	-0.0261	-0.3725	-0.1961	0.1036	0.8503	0.8074	0.8367	0.8156	0.3725
AT1G14220	-0.0449	-0.5238	-0.1617	0.0899	-0.5483	0.7278	0.2987	0.3154	0.4216	0.2793	0.0022	-0.2059	-0.1556	-0.1475	0.1956
AT1G14225	0.0379	0.1860	-0.0844	0.0015	0.1943	0.1491	-0.1599	0.2482	0.2527	-0.0837	0.1644	0.0357	-0.2461	-0.0198	-0.0155
AT1G14230	-0.0627	-0.0980	0.1137	-0.4080	0.0585	0.0194	0.2729	-0.2511	-0.0979	0.2646	-0.0517	-0.0955	0.1419	-0.0680	0.1457
AT1G14240	-1.2348	-0.6667	-0.5833	0.6382	-0.5016	2.7981	2.8937	1.4498	1.8827	1.0699	0.0931	0.1389	-0.3047	-0.0940	0.0783
AT1G14250	-0.1978	-0.6631	-0.2278	-0.4350	-0.1443	0.4114	0.1745	0.2040	-0.0416	0.2320	-0.1742	-0.0221	-0.0456	0.0019	-0.0645
AT1G14260	0.2790	-0.1221	0.1118	0.0090	0.4769	-0.1201	-0.1487	0.0962	-0.0222	-0.3885	-0.0032	0.0764	-0.0094	0.0443	-0.0676
AT1G14270	-0.1870	-0.0185	-0.4895	-0.1887	0.0463	0.0447	0.1049	-0.0901	0.2293	0.3366	0.0861	-0.2411	-0.1986	-0.0997	-0.1918
AT1G14280	-0.0179	0.1972	-0.1143	0.1905	-1.5778	0.3647	-0.0570	-0.2730	-0.2764	-0.4384	0.3419	0.2509	-0.9354	-0.2795	-0.1567
AT1G14290	-0.3663	-0.4887	-0.4993	-0.3002	-0.8667	0.6435	0.3042	0.2519	0.3785	0.2685	-0.2070	0.2030	-0.4570	-0.0367	-0.0564
AT1G14300	0.1017	0.1093	-0.0085	-0.1612	-0.3360	0.3345	0.3920	0.1987	0.2138	0.2149	-0.0762	0.0225	-0.1538	-0.0183	0.0016
AT1G14310	-0.0064	0.1103	0.0941	0.0342	-0.1864	0.1443	-0.0463	-0.0599	-0.1274	-0.0960	0.1148	-0.0886	-0.3124	-0.1480	0.0241
AT1G14315	-0.2452	-0.2454	0.2140	0.1422	-0.3151	-0.0284	-0.2569	-0.0284	0.0881	-0.0299	-0.0482	0.1095	-0.2048	-0.1642	-0.1400
AT1G14320	-0.1112	-0.1574	-0.0278	0.0475	0.0237	-0.0172	-0.1199	-0.0576	0.0353	0.0156	0.4983	0.3825	0.3967	0.3235	0.5665
AT1G14320	-0.1251	-0.1997	0.0586	0.0475	-0.1250	-0.0172	-0.1199	-0.0576	-0.1989	-0.0911	-0.2436	-0.0797	-0.1260	0.0311	0.0496
AT1G14330	0.3044	0.1855	0.8305	0.2773	0.8648	-0.8682	-0.2174	-0.1072	-0.6794	-0.4466	0.3963	0.6928	0.6154	0.6421	0.5260
AT1G14340	-0.1013	-0.1838	0.1044	-0.1672	0.3297	0.0299	0.0327	0.1373	-0.3131	-0.0502	-0.2450	-0.1998	0.2685	0.2382	0.2030
AT1G14345	-0.1673	-0.2637	-1.1505	-0.2300	-0.8577	0.2696	-0.0659	-0.0170	0.0233	0.1360	-0.1963	-0.5659	-0.3060	-0.2222	-0.4057
AT1G14350	-0.0311	-0.0182	-0.3312	-0.0606	-0.1962	0.0256	-0.0179	-0.1576	-0.2314	-0.0797	0.1273	0.0893	0.0719	-0.2606	-0.0852
AT1G14360	-0.1749	-0.0773	0.0982	-0.2364	-0.0583	0.0904	0.1826	0.0317	0.2617	-0.1710	-0.2240	-0.0129	-0.1529	-0.0549	-0.1418
AT1G14370	-0.1118	-0.0060	0.6439	-0.1147	0.8459	-0.3419	0.2319	-0.2724	-0.1719	-0.0078	-0.0322	0.0284	0.1669	0.2162	0.0814
AT1G14370	0.2437	0.3969	1.3815	0.1754	2.3241	-1.0645	-0.2525	-0.1610	-0.6697	-0.1701	0.4169	0.3353	1.0212	0.6560	0.5401
AT1G14380	-0.5683	-0.2029	0.2740	0.4781	-1.6654	-0.0660	-0.3847	-0.1653	-0.3715	-0.4344	0.1413	-0.0498	-0.4805	-0.1223	-0.4074
AT1G14390	0.2026	0.2445	-0.1318	0.1353	0.2238	-0.1132	-0.1060	0.1894	-0.0003	-0.0116	-0.1104	0.1688	0.2022	-0.0111	0.0618
AT1G14400	0.0258	-0.2016	0.1059	-0.2820	0.7112	0.2501	0.0826	0.0664	0.0780	0.0181	-0.4036	-0.0232	0.0385	0.0540	0.1654
AT1G14410	0.1363	0.3738	-0.3029	-0.0456	-0.4355	0.1505	-0.1793	0.0565	0.5216	0.1985	-0.1962	-0.2637	-0.2618	-0.2852	-0.3505
AT1G14420	-0.1061	-0.1725	-0.0098	-0.1816	0.1802	0.2244	-0.2355	-0.0813	-0.3032	-0.0983	-0.0673	-0.2569	-0.1629	0.0585	-0.2305
AT1G14430	0.0312	-0.2498	-0.4455	-0.3606	-0.6957	-0.3568	-0.8167	-0.4558	-0.0840	-0.3092	0.0243	-0.1980	-0.2597	-0.1853	-0.1452
AT1G14440	0.0886	0.4039	-0.7210	-0.3752	-0.4001	-0.5674	-0.9628	-0.1721	0.2595	-0.0413	0.0203	0.0161	0.1817	-0.2775	-0.0525
AT1G14450	0.5067	0.1957	0.2677	0.4578	0.1648	-0.0089	0.1654	-0.0468	0.1576	0.2546	0.4860	0.4989	0.6698	0.1627	0.5047
AT1G14450	0.3133	0.3344	0.3473	0.3721	0.4991	0.2360	0.2155	0.0751	0.2812	0.3546	0.0805	0.3412	0.2427	0.1917	0.5407
AT1G14455	0.0381	-0.0657	0.0029	0.2149	0.4748	0.1599	0.0137	-0.1029	0.1751	-0.1184	0.1625	0.1580	-0.0094	0.2941	-0.0912
AT1G14460	0.0069	-0.1577	0.0398	-0.1558	-0.1227	0.1638	0.4648	-0.2128	-0.0436	-0.0594	0.1499	-0.1401	0.0421	-0.0271	-0.1104
AT1G14470	-0.2222	-0.2775	0.0485	0.2760	-0.1359	0.0180	0.0342	0.0045	-0.0100	-0.0103	-0.1886	-0.3550	-0.3099	-0.0590	0.0765
AT1G14480	-0.1701	-0.1374	-0.3271	-0.4322	-0.7135	0.0213	-0.1433	-0.0041	0.3039	-0.1733	-0.3125	-0.2517	-0.5123	-0.5212	-0.5884
AT1G14490	0.1135	0.2069	-0.4147	-0.1359	0.4094	0.0109	-0.4292	-0.0508	0.1161	-0.2094	0.0694	-0.0346	-0.1873	-0.1447	-0.0290
AT1G14500	0.0171	-0.1637	-0.0689	0.1612	-0.2396	0.2793	0.2720	0.0997	0.1350	0.0863	0.2263	0.1139	-0.0669	0.1625	0.1665
AT1G14510	0.1579	-0.1085	-0.1774	-0.2099	-0.1096	-0.0798	0.0217	0.0248	-0.0120	-0.2683	0.1623	0.1190	0.1939	0.0294	-0.1149
AT1G14518	0.1924	0.1676	0.3553	-0.0698	-0.0678	0.0425	-0.0987	0.1261	0.0017	0.0005	-0.0528	-0.0141	0.0086	0.0252	0.0320
AT1G14520	0.3145	0.1453	-0.2523	0.4178	-0.7882	0.0850	0.9346	0.1555	0.4158	0.5116	-0.3082	-0.5208	-0.1123	-0.2700	-0.5932
AT1G14530	0.2562	-0.0410	0.4717	0.1496	-0.0754	-0.0082	-0.3625	-0.3487	-0.1727	-0.0267	0.0249	0.0432	-0.0989	0.0416	-0.0518
AT1G14540	-0.2551	2.5252	4.7534	-0.5353	7.7679	-6.4791	-3.8140	-1.1757	-2.6766	-0.5789	0.9522	2.1587	3.1210	2.7297	2.4548
AT1G14549	0.0793	0.1032	0.1216	0.0779	0.1556	0.0042	-0.0470	-0.1116	-0.0286	0.0218	-0.0870	-0.1355	-0.2001	-0.0749	0.0236
AT1G14550	-0.1554	0.0962	0.3683	-0.0736	3.7075	-3.9768	-2.9511	-1.3118	-1.4021	0.0534	0.7082	0.5469	0.9305	0.7644	0.3164
AT1G14560	-0.1425	-0.0895	-0.1692	0.1812	-0.5212	0.0862	-0.2742	-0.2554	-0.1183	-0.2523	0.1232	-0.0399	-0.2934	0.0620	-0.0939
AT1G14570	0.1831	-0.1262	-0.2200	-0.0883	0.1318	-0.0481	-0.1925	-0.2042	-0.0381	-0.1028	0.2430	0.1723	0.3746	0.0369	0.1493
AT1G14580	0.0638	-0.0500	-0.3115	0.1507	-0.1442	-0.2205	-0.2110	0.0206	0.0692	0.1972	0.0112	-0.0940	-0.1998	0.0530	0.0995
AT1G14580	0.0232	0.0898	-0.3414	-0.1920	-0.7141	0.0057	0.3437	0.0683	0.2594	0.4801	-0.1994	0.0906	-0.0281	-0.3745	-0.2305
AT1G14590	-0.5727	-0.2038	0.6674	0.0576	0.4821	0.7125	0.2486	0.2650	-0.3761	0.2596	-0.6434	-0.9500	-1.1277	-0.3523	-0.7151
AT1G14600	0.1746	0.2131	0.0331	0.1257	0.2555	-0.3882	0.0624	-0.1010	-0.0316	-0.1178	0.1949	0.0961	0.2068	0.0412	0.0343
AT1G14610	-0.0577	0.3660	0.0091	0.0494	-0.0397	0.1715	-0.0036	0.0191	0.2502	0.0890	-0.0604	0.0715	-0.1298	-0.0537	0.0701
AT1G14620	0.1230	0.2509	0.0389	0.0943	-0.4703	0.0472	0.1608	0.2322	0.4633	0.1559	-0.0208	-0.0050	0.0537	0.0135	-0.1941
AT1G14630	-0.2925	0.1488	-1.0179	-0.0839	-0.2613	0.5226	0.1589	0.2982	0.6153	-0.1874	-0.3516	0.0879	-0.4093	-1.0090	-0.3882
AT1G14640	-0.3663	-0.1415	0.0224	-0.1009	-0.2264	-0.2040	0.0291	-0.1330	-0.1053	-0.0721	-0.2054	0.2170	-0.0662	0.0092	-0.1818
AT1G14650	-0.0421	0.0782	-0.0018	-0.1302	-0.0047	0.1844	-0.0506	0.0533	0.1714	-0.0839	0.0709	0.0406	-0.0605	-0.0995	0.0031
AT1G14650	0.0662	-0.2449	-0.2566	-0.0064	0.1241	-0.0324	-0.0273	-0.0512	-0.1825	-0.0836	0.1142	0.3132	-0.1222	0.1868	-0.2143
AT1G14660	-0.1257	-0.0056	0.2785	-0.0613	-0.0571	-0.0753	-0.0518	-0.0379	-0.1688	-0.2825	-0.0786	-0.1735	-0.4170	-0.3241	-0.2491
AT1G14670	0.3363	0.1901	0.1756	-0.1491	0.2101	0.1482	0.4424	0.0210	-0.0019	0.1259	0.1154	0.1735	0.0757	0.2368	0.3724
AT1G14680	0.0493	0.0796	-0.0878	0.2688	-0.6577	-0.1934	-0.3021	-0.0965	-0.1067	-0.2622	0.2920	-0.1154	-0.0773	-0.1335	-0.1377
AT1G14685	-0.1452	-0.3328	-0.2261	-0.2389	-0.0647	0.0322	-0.2750	-0.0449	0.0561	-0.0737	-0.1314	-0.1209	-0.2700	-0.1960	-0.2352
AT1G14686	-0.3334	0.0691	-0.0228	0.0428	-0.0036	-0.0587	-0.1384	0.0164	0.0312	-0.0684	0.2269	0.2596	-0.0169	-0.1817	-0.0914
AT1G14687	0.2258	0.1716	-0.3129	-0.0943	0.0320	-0.3843	-0.3328	-0.1290	-0.1952	-0.2196	0.3197	-0.0273	0.0738	-0.2402	0.0555
AT1G14688	-0.0928	-0.1901	-0.0354	0.0757	0.0028	-0.5723	0.1317	0.0222	0.2667	0.0213	-0.1889	-0.0037	-0.0331	0.0945	-0.0311
AT1G14690	-0.2873	-0.2663	-0.0822	-0.1906	-0.0545	0.2448	0.0581	0.1136	0.1259	-0.0634	-0.0182	-0.0735	-0.1350	-0.2646	0.0076
AT1G14700	-0.4525	0.0462	-0.6520	-0.0406	-0.8878	0.7100	0.1251	-0.0242	-0.2531	0.2402	-0.1514	-0.6664	-0.9986	-0.8039	-0.6359
AT1G14710	0.0696	0.3668	-0.3090	-0.0078	-0.3223	-0.0726	0.1184	0.1112	0.3955	0.4402	0.0234	-0.0761	0.0993	-0.0255	0.2843
AT1G14720	0.2521	0.1751	0.1554	0.1383	0.0518	0.0502	-0.0327	0.0361	0.1189	0.0771	0.2059	0.3321	-0.1687	-0.1764	0.3009
AT1G14730	-0.2813	-0.2734	-0.4995	-0.7736	0.5455	0.3482	-0.0742	0.0344	0.6620	-0.5012	-0.0765	-0.4103	-0.0424	-0.2858	-0.4299
AT1G14740	-0.2136	-0.2485	0.3084	0.0284	0.2294	-0.9142	-0.3086	-0.1572	-0.3963	-0.1800	0.1275	0.3402	0.2243	0.2749	0.1075
AT1G14750	-0.0510	-0.0040	0.0691	-0.1019	-0.0819	-0.2158	-0.1035	-0.0381	-0.0680	0.2055	-0.0953	0.0755	0.0569	-0.0874	-0.0342
AT1G14755	-0.1881	0.0098	-0.0502	0.0417	0.2096	0.0027	0.0214	0.0926	0.1372	-0.1331	0.1768	0.0733	-0.0540	-0.0142	-0.0330
AT1G14760	-0.1608	-0.1528	-0.2076	-0.3336	0.0713	-0.0935	-0.1751	0.0499	-0.0007	0.0941	0.2517	0.0777	0.0683	-0.1945	-0.0536
AT1G14770	-0.1819	0.0998	-0.4796	0.0183	-0.8684	0.2318	0.1042	-0.0914	0.2414	0.0193	0.1378	0.0878	-0.2358	-0.2124	-0.1318
AT1G14780	0.4986	0.3599	1.8132	0.1941	2.6262	-0.4881	0.2010	-0.3236	-0.3961	-0.4238	0.5545	0.4071	0.9229	0.4828	0.6010
AT1G14790	0.0626	-0.3436	-0.1807	-0.0474	0.1412	-0.1688	-0.1345	0.1429	0.0258	-0.4664	0.3232	-0.2619	0.0268	-0.2559	0.2043
AT1G14800	0.0303	0.2933	0.0795	-0.1019	0.1201	-0.0074	0.3052	-0.2158	0.0321	-0.2622	0.0854	-0.0185	-0.4166	0.0220	0.0941
AT1G14800	0.1239	0.0098	-0.0366	-0.2861	-0.0008	0.0506	-0.1446	-0.1412	0.1269	0.2057	0.0922	0.0766	0.0068	0.2068	-0.1121
AT1G14810	0.5534	0.3362	-0.4493	-0.0058	0.0077	-0.0844	0.3733	0.0793	0.0310	0.4630	0.2972	0.1665	0.5409	0.0225	0.1351
AT1G14810	0.1917	0.5235	0.2033	0.0085	0.2134	0.4840	0.2363	0.1435	0.2057	0.2300	-0.2364	-0.1349	-0.0827	-0.1262	-0.0406
AT1G14820	0.0762	0.3171	0.2853	-0.0601	-0.1321	0.1374	0.0867	0.0381	0.0245	0.0150	0.0425	-0.2518	-0.1157	-0.1391	-0.0216
AT1G14830	0.3307	0.2081	0.4453	-0.0036	0.2849	0.1309	0.1723	0.0511	0.1328	-0.0269	0.0836	0.3055	0.1222	0.1616	0.3493
AT1G14840	-0.3401	0.0324	-0.2972	-0.2028	-1.1403	0.5111	0.1486	0.0022	0.2212	0.1021	-0.0382	-0.0710	-0.5169	-0.3779	-0.1670
AT1G14850	-0.0376	0.0246	-0.3947	-0.2008	-0.6208	0.0410	0.0422	0.0387	0.4826	-0.0523	-0.0075	0.1894	-0.0327	-0.0312	0.0649
AT1G14860	-0.2684	-0.2250	0.5662	-0.2063	0.1338	0.7323	0.5812	-0.0993	0.0812	-0.0885	0.6644	0.2079	0.3325	0.3795	-0.0771
AT1G14870	0.0825	0.4451	3.6498	-0.2420	3.7057	-1.5946	-0.8243	-0.5371	-2.2196	-0.9793	0.0114	0.7067	2.1131	1.5003	1.2603
AT1G14880	0.1775	0.3277	0.5263	0.2244	3.7608	-0.3120	-0.1965	0.0455	-0.7140	-1.9753	1.3317	1.4129	0.3262	0.1142	0.2183
AT1G14890	0.3696	0.4914	0.1661	-0.1175	0.7641	-0.5621	-0.3952	-0.1301	-0.4161	-0.0375	0.4726	-0.2814	0.3600	0.1812	0.0366
AT1G14900	0.3638	0.4943	-0.3165	0.1686	-0.4280	-0.3314	-0.1874	-0.1319	0.3392	-0.0897	0.0918	0.2350	0.0365	-0.1084	-0.1013
AT1G14910	0.1116	-0.0215	0.0364	-0.0652	0.0502	0.1263	0.0842	0.0241	-0.0033	-0.1381	0.0476	0.1092	-0.0338	0.0563	0.1251
AT1G14920	0.0056	-0.3553	-0.7720	-0.1680	-0.2695	0.1474	0.1066	0.0025	-0.1163	0.0577	0.0513	0.2636	-0.1668	-0.0014	0.0018
AT1G14930	0.1200	0.5552	-0.2155	0.5711	-0.6792	0.0093	0.1181	0.2543	-0.0185	-0.0346	-0.2701	0.0792	0.1064	0.0995	-0.0544
AT1G14940	-0.1483	0.0301	-0.0992	0.1872	0.1597	0.2058	-0.0088	0.0831	-0.2707	-0.0834	-0.1899	-0.0096	0.2253	-0.2023	0.1121
AT1G14950	0.0148	-0.1909	-0.2525	-0.2639	0.1514	0.1161	0.1513	-0.1233	-0.2136	0.1823	-0.2104	-0.1449	-0.0365	-0.2233	-0.1911
AT1G14960	-0.3653	0.1171	-0.1522	2.0209	-2.4506	4.6530	3.9879	3.2518	3.1603	2.1950	-0.1070	0.8745	-0.1979	0.0139	-0.0072
AT1G14970	0.0311	-0.1039	-0.2178	-0.0024	-0.2904	0.0350	0.0283	0.0668	-0.0351	0.0666	0.1324	-0.1848	-0.1426	-0.0817	0.0875
AT1G14980	0.3475	0.9633	0.5698	0.5996	0.3313	0.3964	0.4562	0.1720	0.5549	0.4820	0.2013	0.2156	0.1468	-0.0916	0.1780
AT1G14990	0.0993	0.3479	0.2432	0.1308	-0.3610	0.1598	0.0968	0.0193	0.3398	0.3103	-0.0782	-0.0556	-0.0739	-0.0249	0.0225
AT1G15000	0.1450	0.2251	-0.4725	-0.2896	-0.0984	-0.1887	0.2351	0.0586	0.3236	0.0466	-0.0588	-0.0121	0.0870	0.0801	-0.0069
AT1G15010	-0.3945	-0.2350	-0.3403	-0.5893	0.6128	-0.6052	-0.5122	-0.1797	-0.0518	-0.6489	-0.2939	-0.2014	0.1070	-0.0613	-0.2086
AT1G15015	-0.0103	-0.0073	-0.0951	-0.0248	-0.1491	-0.2598	-0.2239	-0.0605	-0.1262	-0.2788	-0.0846	0.0693	-0.0472	-0.2998	-0.0189
AT1G15020	-0.2636	-0.3023	0.2466	-0.0629	-0.3101	0.0377	-0.0598	-0.2445	-0.2573	0.0934	0.1697	-0.0057	-0.4610	-0.0741	0.1923
AT1G15030	0.2367	0.0112	-0.4537	-0.1313	0.2132	-0.2906	-0.0689	-0.2351	-0.1949	-0.0303	0.2738	0.1520	-0.0040	0.0311	-0.1605
AT1G15040	0.1525	-0.4153	2.0932	0.2045	0.6448	-0.0454	0.2079	-0.0653	-0.4780	-0.5147	-0.5448	0.0561	0.8369	1.6975	1.0006
AT1G15040	-0.0955	-0.5082	0.7921	-0.0331	0.5522	-0.1270	0.2085	-0.3126	-1.0600	-1.1708	-0.3405	-0.2958	0.2010	0.6803	0.5849
AT1G15045	0.2047	-0.0571	0.0732	-0.1452	-0.1262	-0.0722	0.3337	-0.2305	0.1336	-0.2136	-0.1186	-0.1243	-0.1823	0.0794	-0.1257
AT1G15050	-0.0776	0.0891	0.0140	-0.0873	0.2001	-0.2172	0.0993	-0.2998	-0.2612	-0.0197	-0.0705	0.1423	0.2795	0.1397	-0.0803
AT1G15060	-0.0247	-0.2107	-0.4717	-0.1703	0.2839	-0.1350	0.1717	0.0496	0.0585	-0.0140	-0.0181	0.0972	-0.0406	0.0573	0.1722
AT1G15080	-0.4870	-0.2794	-0.9086	-0.4929	-1.0300	0.4451	-0.1457	0.0313	0.2938	-0.0277	-0.7558	-0.7386	-0.6918	-0.7840	-1.0386
AT1G15090	-0.2425	0.0023	0.3502	0.3985	-0.2102	0.3538	-0.5239	-0.1286	0.0272	-0.3210	-0.4177	0.1096	0.3608	0.2027	0.0800
AT1G15100	-0.1142	-0.3046	-0.3344	0.0608	-0.1675	0.1615	0.2065	0.1609	-0.0826	0.0534	0.0882	0.1008	0.6413	0.0868	0.0973
AT1G15110	0.0158	-0.4037	0.2609	-0.0066	0.5161	-0.2630	-0.1799	0.0990	-0.1375	-0.4352	0.4103	0.2478	0.6883	0.2004	0.1468
AT1G15120	0.2321	0.3591	0.5935	0.2454	0.4239	-0.0013	0.3108	0.1952	0.3021	0.2694	0.0914	0.3167	0.4819	0.2049	0.5573
AT1G15125	-0.3448	-0.4885	0.0577	0.1667	1.1997	-1.3336	-1.4037	-1.0290	-1.0346	-0.5328	0.3590	0.0393	1.5575	-0.1708	0.1413
AT1G15130	0.3021	0.1672	-0.0432	-0.1439	0.3454	-0.4477	-0.0024	-0.0011	-0.0782	0.2012	-0.0242	0.0182	0.0714	0.4331	0.4627
AT1G15140	0.3540	0.1164	-0.3792	-0.0377	-0.1441	-0.2539	-0.2397	-0.2654	-0.0618	-0.0159	0.3381	0.0008	0.0518	0.1298	0.1321
AT1G15150	-0.2184	-0.2547	-0.6936	-0.5054	-0.6810	0.1011	-0.0405	-0.0347	0.1317	0.2525	-0.2654	-0.4617	-0.2886	-0.1812	-0.4640
AT1G15160	-0.2260	0.0825	0.0562	-0.2504	-0.2995	-0.0848	-0.0218	-0.0370	-0.2214	-0.2273	-0.1438	-0.0661	-0.0539	-0.0947	0.0395
AT1G15165	-0.1585	-0.0705	-0.4582	-0.0195	-0.3202	0.1174	-0.0817	-0.1605	-0.1444	0.0259	-0.2647	-0.1806	-0.2371	0.1723	0.1817
AT1G15170	0.0618	-0.4238	0.4174	-0.0075	0.6908	-0.1390	-0.0535	-0.1558	-0.5528	-0.2849	-0.4175	-0.1434	0.2271	0.1673	-0.3441
AT1G15170	-0.0981	-0.2235	-0.0701	-0.0172	0.4600	-0.1536	-0.0693	-0.3437	-0.0082	-0.2498	0.3272	-0.0034	-0.0816	0.0448	-0.0019
AT1G15175	-0.4449	-0.5933	-0.5977	-0.3019	-0.5060	0.4551	0.0374	0.2844	-0.1256	0.0696	0.0989	-0.2929	-0.8269	-0.4776	-0.3674
AT1G15180	-0.2462	-0.3520	-0.8934	-0.3405	-1.1052	0.3765	0.0298	-0.0227	0.1379	0.0700	-0.4013	-0.5064	-0.7247	-0.4341	-0.7544
AT1G15190	0.0939	-0.1344	0.2872	0.1248	-0.0656	0.0062	-0.1800	0.2735	0.1252	-0.1269	0.2137	0.1562	0.1913	0.0570	-0.0120
AT1G15200	-0.0388	0.0789	0.1675	0.5650	-1.0623	-0.4496	-0.6662	-0.3567	-0.2179	-0.6129	0.4083	0.2403	0.1358	-0.0291	-0.0696
AT1G15210	-0.6997	-0.3434	-0.2269	0.1997	-0.4600	0.9321	0.7999	0.2096	0.5786	0.4794	-0.0890	0.4074	-0.1638	0.1049	-0.1037
AT1G15215	0.0849	-0.1189	-0.1191	-0.0117	-0.2296	0.1126	0.1333	-0.3027	0.1523	-0.2151	0.2078	-0.0454	0.0989	0.0288	0.1601
AT1G15220	0.0775	0.0743	-0.1633	-0.1034	-0.7259	0.0474	0.0063	-0.0392	0.0636	-0.0121	-0.1230	-0.0889	-0.3241	-0.3970	-0.4557
AT1G15230	-0.1047	-0.2603	-0.3210	0.2236	-0.1375	-0.3244	-0.2350	0.0358	0.0722	-0.0874	-0.1362	-0.0531	-0.0606	-0.0321	0.0041
AT1G15240	-0.0830	0.0295	-0.2430	-0.1418	-0.0494	-0.0864	0.0320	-0.0819	-0.0430	-0.1521	-0.1185	-0.1344	-0.1874	-0.0695	-0.1471
AT1G15250	0.2829	0.4299	0.3269	-0.0496	-0.4243	0.3601	0.1187	0.1834	0.5429	0.3949	-0.0824	0.0073	-0.2568	-0.2387	-0.2389
AT1G15260	-0.0262	-0.2468	-0.3170	0.0975	-1.3349	0.0200	-0.2697	-0.1751	-0.0642	0.3040	-0.0156	-0.3473	-0.5260	-0.2172	-0.2592
AT1G15270	0.1881	0.2371	0.0999	0.4180	0.1330	-0.1790	0.1029	0.1694	0.1501	0.0596	0.1316	0.3147	0.5114	0.1502	0.3487
AT1G15280	-0.2338	-0.1714	0.1031	0.0442	-0.6387	-0.0643	-0.2002	-0.2137	0.1162	-0.0692	-0.2547	-0.2512	-0.4305	-0.1177	-0.1005
AT1G15280	0.0108	-0.2940	-0.4648	-0.0618	-0.3809	-0.1997	-0.1126	-0.1640	0.2217	0.1228	0.1058	-0.1015	-0.1491	-0.0864	-0.0882
AT1G15290	-0.0294	0.0944	-0.0502	0.5280	-0.9718	-0.1255	-0.6446	-0.1881	-0.0126	-0.4518	0.2263	-0.1537	-0.2742	-0.3490	-0.1660
AT1G15300	0.2925	0.2253	0.7459	0.0654	0.0572	-0.2079	0.1764	0.0710	0.0549	0.1191	-0.0639	0.0066	-0.0303	-0.0979	0.0495
AT1G15310	0.0858	0.2127	0.7794	0.4649	0.2267	0.2417	0.3647	0.2897	0.2980	0.1799	-0.0319	-0.0084	0.0984	-0.1361	-0.0488
AT1G15320	0.0630	-0.0801	-0.0940	-0.0670	0.0412	0.0733	-0.0985	0.1308	-0.0708	0.1314	0.0859	0.3932	0.0535	0.2758	0.0463
AT1G15330	-0.4285	-1.1560	-1.0655	-0.8152	-0.7721	-0.2311	-0.4372	-0.1212	0.1617	-0.4296	-0.0099	-0.3360	0.0432	-0.0343	0.0200
AT1G15340	-0.3332	-0.2923	-0.5048	-0.3053	-0.7037	-0.2285	-0.4348	-0.2655	-0.1848	-0.4793	-0.0190	-0.1885	-0.3945	-0.2807	-0.5456
AT1G15350	0.1619	-0.4321	-0.0730	-0.1770	0.2692	-0.3514	0.0520	-0.1963	0.0432	0.1260	-0.0144	0.0868	0.5941	0.4150	0.2209
AT1G15360	0.3605	-0.0574	-0.0479	0.1331	-0.0769	0.0595	0.6047	0.6251	-0.5244	0.3116	-0.0211	-0.0577	-0.3262	0.0407	0.2528
AT1G15370	0.2743	0.1038	0.2921	-0.0065	-0.0050	-0.3348	0.1220	-0.0660	-0.1400	-0.0657	0.2251	0.0843	0.3564	0.1704	0.2238
AT1G15380	0.6420	-0.5914	0.4690	-1.1810	0.8848	0.5887	0.2123	-0.3973	-1.2156	-0.4325	-0.3905	-0.9988	0.7044	0.7758	-0.2217
AT1G15385	0.2393	-0.2733	-0.3569	0.1036	1.6083	-0.1949	-0.2079	-0.5011	-0.2863	-0.1097	0.1160	-1.1268	0.2729	-1.1647	-0.3197
AT1G15390	-0.0587	0.0779	-0.4246	0.0000	-0.9930	0.1511	0.0671	0.0630	0.5011	0.1442	-0.1192	-0.0237	-0.2476	-0.1490	-0.2930
AT1G15400	-0.0333	-0.6516	-0.0824	-0.3662	-0.2469	-0.3444	-0.1755	-0.1252	-0.4606	-0.2547	0.0629	0.1504	0.3297	0.0685	0.1139
AT1G15405	0.1207	-0.1120	1.3918	0.5505	-0.3860	-0.0717	-0.3972	-0.1000	-0.3456	-0.1453	0.2912	0.1348	0.2880	0.1251	0.3455
AT1G15410	0.1939	0.0185	-0.3443	-0.2852	-0.5783	0.0147	0.4996	0.0465	-0.2355	0.1667	0.2925	0.0338	-0.0147	-0.0982	0.0576
AT1G15415	-0.2574	-1.4137	-0.2824	-0.4443	0.5968	-0.4732	-0.5241	0.6623	-1.3177	-0.3329	-0.8419	-0.4444	0.4502	0.3177	-0.8717
AT1G15420	0.3420	0.3493	-0.3759	0.0189	-0.2951	-0.2594	0.1777	0.0958	0.3840	0.1446	0.3379	0.1481	0.3214	0.0997	0.1263
AT1G15430	0.0933	-0.1766	0.3578	-0.1199	0.7890	-0.3800	-0.3265	-0.0053	-0.2211	0.0201	-0.4280	-0.0653	0.5296	0.0610	-0.0450
AT1G15440	0.3819	0.4842	-0.0663	-0.0465	-0.4263	0.0834	0.1996	0.2325	0.7658	0.2401	-0.0462	0.0782	0.1513	-0.0326	-0.0149
AT1G15460	0.2429	-0.1361	0.2935	0.0304	-0.1610	0.0041	0.1345	0.1666	-0.1481	0.0385	0.1403	0.0516	-0.0784	0.0531	-0.0583
AT1G15470	-0.0073	0.4070	0.3324	0.2494	0.2579	0.1453	0.0385	-0.0273	0.1162	-0.0253	0.1252	0.0654	0.1168	-0.1205	0.2013
AT1G15480	-0.0765	0.3714	0.0527	-0.1684	-0.4454	0.2657	0.0605	0.2513	0.5209	-0.0172	-0.0357	0.0189	-0.2287	-0.1931	-0.2594
AT1G15490	-0.1812	-0.0715	-0.0196	-0.3284	-0.4684	0.4198	0.3379	0.1598	0.3072	0.3221	-0.0176	-0.0720	-0.4163	-0.0271	-0.0151
AT1G15500	0.2379	-0.1723	-0.5102	-0.3917	-0.1473	0.1345	-0.1515	-0.1663	0.5587	-0.3013	0.1119	0.3577	0.1589	-0.0575	0.4473
AT1G15510	-0.0325	-0.0345	-0.2853	-0.0018	-0.0730	0.0113	0.0697	-0.0666	-0.1623	0.0258	0.0736	-0.2019	0.0392	-0.0507	0.0184
AT1G15520	0.0083	0.0396	0.1740	0.1694	-0.0103	-0.3572	-0.4708	-0.0398	-1.5790	-0.5991	-0.7219	-0.1005	0.6879	0.0427	0.1788
AT1G15530	-0.3659	0.0648	0.0751	-0.0535	-0.2520	-0.4380	-0.1803	-0.0292	-0.3636	-0.0378	-0.0047	-0.0595	-0.1393	0.1749	0.1856
AT1G15540	-0.0546	-0.1859	-0.0221	-0.1566	-0.2096	0.0288	0.2034	0.0480	-0.1734	0.1763	-0.2902	0.2102	0.1134	-0.3226	-0.0423
AT1G15550	-0.3051	-0.0827	-0.7828	-0.1770	-0.1083	0.0328	0.1650	-0.0347	0.0168	0.1856	0.0872	-0.3031	-0.3860	-0.1912	-0.2957
AT1G15560	-0.0388	-0.1381	0.0669	0.0006	-0.0838	-0.1857	0.0407	0.1675	-0.1709	-0.0416	-0.1052	0.0136	0.1300	0.0377	0.1374
AT1G15570	-0.1971	0.1513	-0.6452	-0.5758	-0.5414	0.2065	-0.3496	0.0201	0.6263	-0.0436	-0.2503	-0.0461	-0.4585	-0.4045	-0.2440
AT1G15580	0.1653	0.2234	0.0807	-0.2253	-0.0023	-0.2107	0.1222	-0.0203	-0.1360	-0.2134	-0.1956	-0.0809	0.0666	-0.0066	0.1219
AT1G15590	-0.0493	0.3537	-0.1924	-0.1984	0.1588	0.0562	0.0528	0.2324	0.0192	-0.1326	-0.0532	-0.1730	0.1589	-0.1747	0.1600
AT1G15600	-0.1294	-0.1363	-0.0134	-0.1221	0.0567	0.1734	-0.0074	0.0760	-0.1565	0.0531	0.2136	-0.1347	-0.0881	-0.1891	0.0313
AT1G15610	0.2399	0.0289	0.3326	-0.0490	0.7306	-0.2694	0.1066	0.1679	0.0511	-0.0526	-0.1890	-0.0460	-0.0621	-0.0336	0.0191
AT1G15620	-0.0024	0.0146	-0.0211	0.0920	0.1489	-0.1600	-0.0366	0.0497	-0.0392	-0.0082	-0.0798	-0.0054	0.1268	-0.1678	0.0018
AT1G15630	-0.1487	0.2608	0.3711	-0.0696	1.2350	0.4038	0.3568	0.4882	0.1165	-0.0374	0.0847	-0.0088	0.2179	0.1063	0.2069
AT1G15640	0.3761	0.0802	0.3340	-0.1200	0.2457	-0.0545	0.4731	0.0275	-0.0544	0.0945	-0.1408	0.2568	0.1142	-0.1380	-0.1777
AT1G15650	0.1309	-0.1551	0.3060	0.4740	-0.3181	0.2045	-0.2462	-0.0022	0.1797	-0.0491	-0.5435	-0.1162	0.0842	-0.0115	0.0718
AT1G15660	-0.2086	0.2470	-0.2476	0.0047	-0.4653	0.2560	-0.1545	0.2203	0.4603	0.0548	0.0568	-0.0635	-0.3250	-0.3626	-0.4349
AT1G15670	0.3749	0.1492	1.1950	0.3074	1.3983	-0.7534	0.1220	-0.0469	-0.3970	0.0310	1.1263	0.7981	1.1598	0.5958	0.7284
AT1G15680	0.0785	0.0791	-0.1628	-0.2259	-0.2369	0.3659	0.0206	0.1708	0.1379	0.1170	0.0466	0.1421	-0.3180	0.0851	-0.1295
AT1G15690	-0.3731	-0.2591	0.0339	0.5712	-0.7348	0.0143	-0.1999	-0.0988	-0.3268	-0.1332	-0.3638	-0.6212	-0.3574	-0.2471	-0.6987
AT1G15700	-0.1302	0.2752	-0.0949	-0.3000	-0.1222	-0.1022	0.1088	-0.0893	-0.0784	-0.0102	0.0092	-0.2448	-0.2269	0.0075	0.0367
AT1G15710	-0.0592	-0.1088	-0.1789	0.0262	-0.1379	-0.0012	-0.0163	-0.2547	0.1844	0.1102	-0.0103	-0.1305	-0.1289	0.2144	-0.1630
AT1G15720	-0.0074	-0.0498	-0.5563	-0.4329	-0.5421	0.2649	0.1042	0.2300	0.6569	0.0323	0.2043	-0.0081	-0.1631	-0.3243	-0.2518
AT1G15730	0.3157	0.0926	-0.5382	0.1179	-0.4751	-0.1501	0.1956	-0.0866	-0.0482	-0.2176	0.1110	0.0582	-0.0444	0.0371	0.1792
AT1G15740	-0.5207	-0.8744	-0.1794	-0.5700	0.3872	0.0955	-0.0284	0.0021	-0.2868	-0.0556	0.0039	0.0103	-0.3334	-0.0430	-0.1297
AT1G15740	0.0491	-0.0737	-0.0969	-0.3666	0.5402	-0.1871	0.0012	0.0246	-0.1318	0.2174	-0.1783	0.0090	0.0703	-0.1115	0.1085
AT1G15750	-0.1814	-0.4306	-0.5515	-0.1098	0.1271	-0.1624	-0.0185	-0.1584	-0.1117	0.2450	-0.3282	-0.2487	0.2964	0.0717	-0.0054
AT1G15757	0.0913	0.1937	0.0768	-0.1233	0.2268	0.3752	0.0368	0.1073	0.0573	0.0176	-0.0501	0.1025	0.1412	0.0518	-0.0642
AT1G15760	-0.3380	-0.0808	-0.7295	-0.1186	0.0533	0.5691	0.2295	0.4013	0.3252	0.1381	0.0049	0.1219	-0.5232	-0.2435	-0.2244
AT1G15770	0.0268	0.1491	0.0878	0.2946	0.0584	0.2185	-0.2134	0.0498	0.1454	0.1926	0.1294	0.1160	-0.0014	0.1094	-0.0935
AT1G15772	-0.0161	0.0137	0.1816	0.1302	0.1511	0.0387	0.1143	0.0319	0.0456	0.0391	-0.1492	-0.1890	0.2521	-0.1776	0.0546
AT1G15780	-0.0380	0.1298	-0.1730	-0.1712	-0.0167	-0.1885	0.0432	0.0284	-0.1493	0.2733	0.0855	-0.1687	-0.0133	0.0605	0.0305
AT1G15780	-0.2035	-0.0008	0.2258	0.0735	-0.0923	-0.0222	0.0230	-0.0293	-0.1817	0.2030	-0.0605	-0.1077	-0.0209	0.0986	-0.0692
AT1G15790	0.8136	0.6686	1.5234	1.0204	1.5641	-0.5182	-0.1577	0.1139	0.0736	-0.3197	1.0236	0.8504	0.8791	0.8788	1.1167
AT1G15800	-0.1483	-0.4685	-0.3571	-0.1252	-0.0995	-0.5624	-0.6377	-0.6855	-0.4475	-0.4877	0.3610	-0.0923	0.0069	-0.0717	0.0618
AT1G15810	-0.0267	0.2527	-0.1294	0.4631	-0.9934	-0.3076	-0.2796	-0.2829	0.1351	-0.1388	0.2979	0.1680	0.1513	-0.0481	0.0495
AT1G15820	-0.1251	-0.1997	-0.1655	0.0475	-0.1250	-0.0172	-0.1199	-0.0576	-0.1989	-0.0911	-0.2436	-0.0797	-0.1260	0.0626	-0.5117
AT1G15825	0.1049	-0.1960	-0.1154	-0.1743	0.2926	0.0351	-0.3692	-0.1773	0.0939	-0.0532	-0.1245	-0.1833	0.1095	-0.0919	0.0261
AT1G15830	-0.1179	-0.2060	-0.5199	0.0206	-0.2570	0.0182	-0.2720	-0.2704	-0.2272	-0.0803	0.1428	-0.1128	-0.4685	-0.0797	-0.0482
AT1G15840	-0.1916	0.1185	0.1343	-0.1631	0.0567	0.2251	-0.1183	0.0601	-0.0925	-0.2295	-0.1757	-0.0778	0.0175	-0.0724	0.0144
AT1G15840	0.0208	0.0811	-0.0951	-0.1769	-0.2008	0.0424	0.1450	-0.0187	0.3406	0.0875	-0.0470	-0.1101	-0.0183	0.4355	-0.2440
AT1G15850	0.2711	0.0042	-0.2690	0.2077	-0.1314	-0.3855	-0.1497	-0.0628	-0.0843	0.0110	0.5977	0.0484	0.3182	0.3483	0.0845
AT1G15860	0.0847	0.0400	0.1954	0.0757	0.3998	-0.0495	0.1122	0.0187	-0.1425	0.0174	-0.1302	0.0932	0.2349	0.0536	0.3438
AT1G15870	0.5202	0.9655	0.9700	0.6097	-0.4595	0.2582	0.3505	0.4191	0.7722	0.3497	0.1916	0.0203	0.0259	-0.3871	-0.1035
AT1G15880	-0.0273	-0.4340	-0.2534	-0.3219	-0.0076	-0.2706	-0.0380	-0.1528	0.0712	0.0019	-0.3853	0.0016	0.0147	0.2446	-0.1558
AT1G15885	-0.1257	-0.0906	-0.2950	-0.2430	-0.7615	0.1961	-0.0259	-0.0399	0.1748	0.1022	-0.3003	-0.2007	-0.3916	-0.2993	-0.5829
AT1G15890	0.0045	-0.2169	0.3460	-0.0094	0.7019	-0.3219	-0.1958	-0.0059	-0.4671	-0.1230	0.2128	0.3189	0.0590	0.1487	0.3092
AT1G15900	0.0552	-0.2587	0.0301	-0.0636	-0.5311	-0.2232	-0.3647	-0.3095	0.1218	-0.2271	0.2136	0.1510	0.2801	-0.1076	-0.0845
AT1G15910	-0.2478	-0.4041	-0.6615	-0.4192	-0.6568	-0.0138	-0.0064	-0.0103	0.3050	0.0503	-0.0937	-0.2028	-0.2038	-0.3208	-0.1794
AT1G15920	-0.2583	-0.5247	-0.7110	-0.3939	-0.1508	-0.0297	0.0578	0.0001	-0.0203	-0.0265	-0.0942	-0.1585	-0.1024	-0.0016	-0.0719
AT1G15930	-0.0602	-0.0931	0.0601	-0.0643	-0.0820	-0.0172	-0.1199	-0.0576	0.3255	0.2168	0.0339	0.0108	-0.0928	0.2304	0.2362
AT1G15940	-0.3982	-0.2851	-0.4020	0.0424	-0.3972	-0.3543	-0.3373	-0.1023	-0.0002	-0.1427	-0.2594	-0.1791	0.0260	-0.1248	-0.2568
AT1G15950	0.0818	-0.0580	-0.0544	-0.0626	0.2468	-0.2711	-0.0536	0.0291	-0.0634	-0.1126	0.1862	-0.0676	0.3654	0.1412	-0.0243
AT1G15960	-0.0981	0.3047	-0.4659	-0.1758	-0.4442	0.4661	-0.7385	0.3218	0.3953	0.2405	0.1067	0.0044	-0.4149	-0.0763	0.2327
AT1G15970	0.1032	0.0482	-0.2646	-0.0595	-0.2867	-0.0268	0.2806	-0.1152	-0.1583	0.0021	0.2041	0.0088	0.0073	0.0135	0.2051
AT1G15970	0.1469	-0.0524	-0.1601	-0.0250	-0.2768	-0.0217	0.4194	0.0283	-0.0215	0.4558	0.1274	-0.0444	-0.0072	0.2305	-0.0030
AT1G15980	-0.2280	-0.4760	-0.9903	-0.3452	-0.9254	-0.0459	-0.2520	-0.2610	-0.4683	-0.1702	-0.0212	-0.4061	-0.6035	-0.2784	-0.3180
AT1G15980	-0.3413	-0.2403	-0.7559	-0.2047	-0.8563	0.3431	-0.0221	0.0002	-0.0050	0.0552	-0.5029	-0.7087	-0.9779	-0.4973	-0.7004
AT1G15990	-0.1335	-0.0201	-0.0112	0.0739	0.0422	-0.2446	-0.1351	0.0243	-0.0282	-0.1483	-0.1348	0.1161	0.0391	0.1891	-0.0346
AT1G15990	-0.1804	-0.1728	0.1276	-0.0094	0.0037	0.2106	-0.2291	-0.1243	0.1767	-0.0542	0.0898	-0.1923	-0.2208	-0.4759	-0.2528
AT1G16000	0.5791	0.4343	0.0362	0.4183	-0.6591	-0.0729	0.2866	-0.0038	0.4252	0.3051	0.5880	0.2723	0.2726	-0.0752	0.1994
AT1G16010	-0.0389	0.0337	0.1327	-0.0601	0.2280	0.0975	0.0179	-0.1240	-0.0664	0.0735	0.0567	0.0056	-0.1050	-0.1186	0.0119
AT1G16020	-0.0944	0.1297	-0.4871	0.2011	-0.2462	-0.0406	0.0855	-0.0134	-0.1418	-0.0110	0.1774	-0.0605	0.1856	0.0091	-0.0212
AT1G16022	-0.1781	-0.0544	-0.1403	0.3924	-0.8458	0.1900	-0.3839	-0.2122	0.2146	-0.0485	-0.3379	-0.4369	-0.5796	-0.1170	-0.3942
AT1G16022	-0.0319	-0.2621	-0.3505	0.0197	-0.0073	0.1427	0.0617	0.0154	-0.1378	0.1273	0.0277	0.0414	-0.1178	-0.1704	-0.1215
AT1G16022	-0.0203	-0.0501	-0.0196	-0.1970	0.0445	-0.0489	-0.5672	-0.0430	0.4008	-0.0899	0.1027	0.0853	-0.0104	0.0693	-0.0126
AT1G16025	-0.1121	-0.0180	1.2011	0.0418	0.0551	0.0801	0.0517	-0.1629	0.0341	0.0219	0.0933	-0.0393	0.0177	-0.0802	-0.1744
AT1G16025	-0.2639	-0.1162	-0.0508	-0.0228	0.0173	-0.0109	-0.0543	-0.0176	0.1989	0.0006	-0.0527	0.1239	0.1554	-0.1219	0.0958
AT1G16025	0.2734	0.0485	-0.2138	-0.0903	0.0007	-0.0097	-0.1484	0.1686	-0.0154	0.0931	0.0211	-0.1317	0.0890	-0.2897	0.1483
AT1G16030	-0.2308	-0.2615	-0.1215	-0.5540	0.5989	0.3545	-0.1559	0.7138	-1.4490	-0.3989	-3.1568	-1.6228	1.0842	-0.7731	-2.2701
AT1G16040	0.1915	-0.0145	0.9737	-0.0288	0.2708	-0.1954	0.4012	-0.0494	-0.0906	0.1385	-0.0008	0.0056	0.4925	0.1322	-0.1387
AT1G16060	0.2842	0.4247	-0.3920	0.2779	-0.0133	0.6475	0.4335	0.3314	0.3853	0.0409	0.2120	0.0766	0.0619	-0.2106	0.1232
AT1G16070	0.1013	0.1405	0.4037	-0.0796	-0.1127	-0.0137	-0.0816	-0.1572	0.1008	0.1393	-0.1437	0.2792	0.0249	0.0101	0.1976
AT1G16080	-0.1958	-0.3172	-0.6542	-0.3475	-0.8342	0.2178	-0.1477	-0.1303	0.0176	-0.0375	-0.4657	-0.5767	-0.5948	-0.4358	-0.7443
AT1G16090	0.0449	0.0750	0.3959	-0.2420	0.2035	-0.0631	-0.0881	-0.1510	-0.0815	-0.0555	0.1483	0.2607	-0.1014	0.2765	0.1608
AT1G16110	0.1198	0.0638	0.4465	0.0881	1.6140	-0.8223	-0.8832	-0.1391	-0.1004	-0.1581	0.5032	0.3507	0.1628	0.4491	0.6156
AT1G16120	-0.0112	0.0684	0.2904	-0.1097	-0.0993	0.5411	0.4961	0.1738	0.1063	-0.1310	-0.0284	0.1534	-0.0909	0.0301	0.0085
AT1G16130	0.0525	-0.0752	0.1448	0.0850	0.0972	-0.1182	-0.3069	0.0509	-0.2271	-0.1052	-0.0858	-0.0096	-0.0569	0.3345	0.0932
AT1G16140	0.2293	-0.3345	1.1083	-0.1119	0.3928	0.2471	0.5961	0.0674	0.1240	-0.0265	0.0276	-0.0913	-0.0206	-0.0742	0.0293
AT1G16150	-0.0277	0.0580	0.0783	0.1498	0.2833	-0.1771	-0.0803	-0.0173	-0.1125	-0.0135	0.5389	-0.2125	0.0584	-0.1474	0.1232
AT1G16160	0.0545	0.0452	0.5166	-0.2482	1.7731	-1.0720	-0.9552	-0.2334	0.1829	-0.4274	0.2574	0.1246	0.1784	-0.1445	0.1550
AT1G16170	0.0735	0.0320	-0.0763	-0.0218	-0.1891	-0.0193	0.2968	-0.1668	0.0917	0.2428	-0.0322	0.1570	-0.2562	-0.1263	0.1969
AT1G16180	0.1575	-0.0628	0.3533	-0.0745	0.7845	-0.0496	0.1044	0.0146	-0.0448	0.1212	-0.1299	0.1694	0.4128	0.3746	0.3347
AT1G16190	0.3193	0.4400	-0.0772	0.0362	0.1819	0.3947	0.2086	0.2693	0.5064	0.2524	-0.0915	-0.0305	-0.1515	-0.1540	-0.1410
AT1G16210	0.2834	0.0550	0.2812	0.2570	0.2962	-0.2011	-0.0828	-0.0673	-0.1044	-0.0952	0.0761	-0.0598	0.3916	0.2710	0.0789
AT1G16220	-0.3132	-0.0778	-0.1323	-0.2475	-0.3939	-0.0820	-0.4772	0.0720	0.0271	-0.3882	-0.0366	-0.0158	0.0100	-0.1834	-0.0352
AT1G16225	0.0270	0.0258	-0.0580	0.1312	0.1195	-0.1486	0.1450	-0.0809	0.0582	0.1809	0.0583	-0.0442	-0.0123	0.2261	0.2771
AT1G16230	-0.0625	-0.0629	0.0853	-0.0071	0.1303	0.0396	0.3416	0.1278	0.1535	0.0856	0.0700	0.0672	-0.0572	0.2005	-0.2803
AT1G16240	-0.1446	-0.2259	0.1576	-0.3523	0.3437	0.0251	0.0562	0.0006	-0.1192	0.0392	-0.3671	-0.2151	-0.0937	0.2318	-0.1331
AT1G16250	-0.1234	-0.4908	0.2313	-0.4354	0.0659	0.1525	-0.0931	-0.3011	-0.1782	-0.0823	-0.0055	-0.1477	-0.0033	-0.3151	0.0524
AT1G16260	-0.3033	0.0019	0.2739	-0.1083	1.2388	-0.3349	-0.4774	-0.4006	-0.6035	-0.8650	0.0224	0.3407	-0.0235	0.2717	0.4227
AT1G16270	-0.3073	0.0104	-0.2968	-0.0715	-0.0859	-0.1937	-0.0738	-0.0612	0.0202	0.1997	0.1675	-0.1156	0.0216	0.1036	0.1343
AT1G16280	0.1303	0.3132	-0.2794	-0.0134	-0.4433	-0.2613	0.0641	0.0112	0.3362	0.0589	0.1291	0.2407	0.1654	0.1844	0.2664
AT1G16290	-0.0259	-0.0200	0.4187	0.2073	0.0239	0.3669	0.0841	0.1619	-0.1864	0.0001	0.0269	0.1087	-0.0879	-0.0619	-0.0427
AT1G16300	0.3849	0.2563	1.1261	0.2523	0.9535	0.0919	0.1414	0.1900	0.4257	-0.0393	-0.3378	0.1821	0.6192	0.3797	0.0773
AT1G16310	-0.1972	-0.4247	-0.1966	-0.4107	0.6626	1.0024	0.2936	0.4739	0.3089	0.0745	-0.2603	-0.4482	-0.0253	-0.2303	-0.0244
AT1G16320	-0.2789	-0.3330	-0.7352	-0.6821	0.1001	-0.0436	0.2512	-0.1699	-0.5866	0.2169	0.0509	-0.0366	-0.0881	-0.0798	-0.0470
AT1G16330	0.0471	0.3420	-0.3581	-0.0740	-0.2216	-0.1722	-0.2707	-0.2981	0.2237	0.1093	0.2173	0.0571	0.0668	-0.2126	0.0363
AT1G16340	0.1408	0.2284	-0.2111	0.0733	-0.3468	0.0139	0.2441	-0.0422	0.0306	0.1748	0.0295	0.0180	0.0155	-0.0373	0.1336
AT1G16350	0.0942	0.4467	0.1727	0.2095	-0.1876	0.2888	0.0707	-0.0177	0.6239	0.1590	-0.0319	-0.0455	-0.0005	-0.1484	0.1429
AT1G16360	0.1679	0.1476	-0.0747	0.1204	0.0608	0.0248	-0.1907	0.1241	-0.0494	-0.1862	0.2713	-0.0292	-0.0405	0.0612	-0.0586
AT1G16370	0.2483	0.7888	0.8730	0.3721	-0.2775	0.3874	0.7734	0.1854	-0.2215	-0.0667	0.0670	0.3483	-0.0165	0.2875	-0.0133
AT1G16370	0.4053	0.6392	0.1972	0.1208	0.1051	-0.0683	0.3847	-0.0394	-0.0125	-0.1480	0.1233	0.3524	-0.0933	0.0943	0.3205
AT1G16380	-0.1227	-0.1102	0.1457	0.1271	-0.0083	0.1535	0.2889	0.1098	-0.0898	0.1566	-0.0967	-0.0636	0.0677	-0.0531	0.1874
AT1G16390	0.1309	-0.2569	-0.2920	0.4687	-0.0981	-0.5187	-0.4669	-0.9344	-0.0685	0.0118	0.6689	0.2699	0.2576	-0.0211	0.2713
AT1G16400	0.3953	0.8498	-0.1198	0.8271	0.3488	1.0947	0.3221	0.7502	0.4406	0.2846	0.0538	0.3921	0.6891	-0.1608	0.4291
AT1G16410	0.2287	-0.0039	0.0838	0.5274	-0.0390	1.2567	0.6766	1.2191	0.5117	0.3900	0.1532	-0.1504	0.1574	-0.5647	-0.0895
AT1G16410	0.1539	0.0283	-0.0980	0.1918	-0.1250	0.7055	0.4361	0.4318	0.1985	0.3094	-0.0930	-0.1684	-0.3269	-0.0764	0.0435
AT1G16420	0.1906	0.1501	0.4361	0.1041	1.3972	-1.1172	-1.2703	0.0552	-1.0780	-1.4969	-0.2319	0.4489	0.5561	0.3492	0.2556
AT1G16430	-0.0304	0.1151	0.2525	-0.0736	-0.4729	0.1760	0.2468	0.1338	0.3025	0.2014	0.1716	0.1408	-0.2414	-0.0267	-0.1516
AT1G16440	-0.0707	-0.0990	0.1983	0.0675	-0.5817	0.8725	0.8518	0.2847	0.3402	0.3067	0.0927	-0.0025	-0.1602	0.0718	-0.2023
AT1G16445	0.2142	0.1689	-0.5912	-0.3256	-1.1111	-0.3354	-0.0683	-0.1703	0.2410	0.0747	0.1214	0.2476	0.0887	-0.0829	-0.0390
AT1G16450	-0.0834	0.0892	0.0780	0.0437	0.0721	0.3006	-0.1808	0.1905	0.2217	-0.1928	-1.6630	-0.4751	0.2427	0.3803	-0.1003
AT1G16460	0.2651	-0.1018	-0.5662	0.0321	-0.3536	-0.0362	0.3292	0.1167	0.0388	0.4360	0.2926	0.2360	0.0065	0.1473	0.1143
AT1G16460	-0.0856	-0.0237	-0.3586	-0.1856	0.0215	-0.0658	0.0131	-0.0330	0.0991	0.2135	-0.0896	-0.1927	-0.0749	-0.0406	-0.2063
AT1G16470	0.4021	0.1089	0.4059	0.1314	0.2616	0.1643	0.0473	0.0150	-0.0598	-0.2753	0.4200	0.3686	0.4088	0.0793	0.0600
AT1G16480	0.2996	-0.0109	-0.1440	-0.0409	-0.1599	-0.2104	0.0982	-0.1714	-0.1516	0.1358	0.1008	-0.0382	0.0109	0.0662	0.1864
AT1G16489	0.1474	-0.0510	-0.0360	0.0337	-0.3318	0.0383	-0.1269	-0.0335	0.0758	0.2228	0.4123	0.1486	0.0804	-0.1458	0.1666
AT1G16489	-0.0585	-0.0333	0.0843	0.2106	0.0247	-0.2788	0.0018	0.1387	0.0697	0.2508	-0.0272	0.0306	-0.1146	0.3384	0.0751
AT1G16490	-0.1041	-0.1883	-0.2290	0.0817	-0.2555	0.5230	-0.2336	0.1113	-0.0595	-0.1668	0.1900	-0.2123	-0.2877	-0.2888	0.0076
AT1G16490	-0.0249	-0.1304	0.1664	-0.0379	-0.1621	0.3255	0.1695	0.0435	-0.1072	0.0071	0.1489	-0.0989	-0.3790	-0.1333	0.0718
AT1G16500	0.2992	0.2230	-0.2398	-0.0276	-0.5388	-0.1662	0.1831	0.0221	0.0248	-0.1232	0.1177	0.0782	0.2926	-0.1614	-0.0239
AT1G16510	0.5213	0.0607	-0.0422	-0.0552	-1.0243	-0.2585	0.0661	0.3958	0.1578	0.2893	-0.0891	-0.1811	-0.0650	0.2135	0.1345
AT1G16515	0.2671	0.1150	-0.5216	-0.1258	-1.6423	0.2435	0.5864	0.1473	0.2884	0.3572	0.0653	0.3548	-0.1711	0.0044	0.0742
AT1G16520	0.0633	0.1503	-0.4928	-0.1160	-0.5568	0.1169	-0.1443	0.1315	0.6894	0.1373	-0.0025	-0.0535	-0.2018	-0.1798	-0.4042
AT1G16530	-0.2791	-0.0041	-0.6529	-0.3787	1.3282	1.2856	1.2975	0.4603	0.8583	0.3000	-0.2764	0.2438	-0.6032	0.2718	0.5070
AT1G16540	0.0814	-0.1523	-0.2462	-0.2727	0.2154	-0.1712	0.1473	-0.1765	-0.2620	-0.3979	-0.0311	0.0578	0.2428	0.2818	0.0899
AT1G16550	-0.0448	0.2898	0.4312	0.0409	-0.1030	-0.1477	0.0142	-0.0690	-0.1403	-0.0433	-0.1346	0.1024	-0.1339	-0.0861	0.1463
AT1G16550	0.2927	0.3936	0.1868	0.5531	0.3763	0.5822	0.2268	0.1734	0.3670	0.2855	-0.0611	-0.2358	-0.2444	-0.2160	-0.2129
AT1G16560	0.2617	0.2617	0.1407	0.3418	0.1027	0.0998	0.0912	-0.0435	0.2940	0.0380	0.0798	0.3126	0.2168	0.3310	0.4000
AT1G16570	0.0611	0.1653	-0.0609	0.0101	-0.2945	-0.0895	0.3243	0.0065	0.0711	0.1560	0.4035	0.2729	0.1017	0.1304	0.1370
AT1G16590	-0.0997	0.0740	0.1729	-0.0763	-0.0896	-0.0417	0.0011	0.1278	0.3937	0.0808	0.0097	0.0446	0.0157	-0.1080	0.1149
AT1G16600	-0.0835	0.0686	0.2642	-0.2379	-0.0102	0.0321	0.0740	0.0885	-0.1158	0.2205	0.2567	0.0057	0.2255	-0.2288	-0.0598
AT1G16610	0.1787	0.1822	-0.1789	-0.0450	-0.0890	-0.0463	-0.1039	0.1160	0.3213	0.1565	-0.0477	-0.0106	-0.0162	0.0027	-0.0985
AT1G16620	-0.3107	-0.2045	-0.4134	-0.3273	-0.3684	0.2664	0.0945	0.1892	0.3297	0.0403	-0.2256	-0.3908	-0.5273	-0.4997	-0.4532
AT1G16630	-0.0669	0.2219	-0.2839	0.0228	-0.4335	-0.3601	-0.6642	-0.0501	0.3967	-0.0629	-0.0566	0.0514	-0.4767	-0.2922	-0.3083
AT1G16640	-0.0744	-0.0070	-0.2047	0.0501	-0.0316	-0.6017	-0.2395	0.1453	0.2809	0.0722	0.1386	0.3369	0.1789	-0.0853	0.0419
AT1G16650	0.1051	0.0420	-0.0870	-0.1642	-0.3701	-0.2375	0.1317	-0.0848	-0.1501	-0.1317	0.0874	-0.2202	-0.1054	0.2514	0.1591
AT1G16650	0.2050	-0.0022	-0.4281	-0.3242	-0.3341	0.2584	-0.0186	0.2092	0.0233	-0.1308	0.1101	-0.3726	-0.0375	0.1074	-0.0777
AT1G16660	0.0953	0.1223	0.0598	-0.0426	-0.0454	0.5251	-0.0791	0.0388	-0.2724	-0.1661	0.0747	0.0918	0.0135	-0.0383	0.0090
AT1G16670	0.1103	-0.2373	0.9302	0.2411	0.7576	-0.7737	-0.5703	-0.0561	-0.8222	-0.6534	0.0121	0.6073	0.6467	0.5363	0.2237
AT1G16680	-0.2783	-0.2142	-0.4749	-0.2307	-0.7357	0.2558	0.0436	0.0487	0.1095	-0.1454	0.0457	-0.1990	-0.3749	-0.1175	-0.3509
AT1G16690	0.2996	0.4075	0.3360	0.1878	-0.2988	0.3726	-0.1162	0.1743	0.5765	0.0501	-0.1533	-0.0728	-0.3031	-0.4530	-0.2393
AT1G16700	0.3706	0.3670	0.6237	0.4807	0.6333	0.1737	0.3062	0.2446	0.2973	0.3269	0.1986	0.1649	0.3563	0.1223	0.2156
AT1G16705	0.0066	-0.1909	-0.0523	0.4231	0.1108	0.2839	-0.1580	0.2000	-0.7299	0.5387	0.2098	-0.1670	-0.8472	-0.1333	-0.0264
AT1G16710	-0.0467	-0.1245	0.0150	-0.0965	-0.2272	0.0598	-0.0344	-0.0621	-0.0185	0.1442	0.0315	0.0164	-0.1080	0.0494	0.0027
AT1G16720	-0.3803	-0.8059	-1.4808	-0.5184	0.0176	-0.1774	-0.0648	-0.2956	-0.2915	0.0242	-0.0733	-0.2833	-0.0651	-0.3248	-0.0985
AT1G16730	-0.7181	-1.1748	-0.9383	-1.0311	-0.5308	0.6411	0.7415	0.3297	-0.0485	0.3977	-0.2410	-0.9669	-0.3529	-0.6137	-1.0171
AT1G16740	0.1675	0.4230	0.4432	0.2911	-0.1219	0.0508	0.1600	0.0355	0.1905	0.1662	0.2540	0.1734	0.3332	-0.0638	0.1148
AT1G16750	0.2093	0.0787	0.0985	-0.0727	-0.5461	0.0333	0.0811	-0.0032	-0.0149	0.0863	0.2023	0.0158	-0.1120	-0.3214	-0.0323
AT1G16760	-0.3323	-0.1057	0.0322	-0.0913	0.0630	0.1699	0.1582	0.0343	0.0409	-0.0750	0.0864	0.1682	0.0242	0.0705	0.0080
AT1G16760	-0.1319	0.2041	-0.0059	-0.1947	0.0257	0.1109	-0.0346	-0.1814	-0.1181	-0.1444	-0.0273	-0.2658	-0.0431	-0.1082	-0.1958
AT1G16770	0.1656	-0.0154	0.2334	-0.0707	0.0110	-0.2102	-0.0495	-0.0292	-0.0833	-0.3708	0.3080	-0.0835	0.3307	-0.1414	0.1627
AT1G16770	0.2146	0.0298	0.0082	-0.2167	-0.0591	-0.0517	0.0066	0.0457	-0.1540	0.1072	-0.0824	-0.0049	-0.0113	-0.0266	0.1196
AT1G16780	0.2489	0.4907	0.2469	0.3336	-0.3640	0.3978	-0.0089	-0.0734	0.0459	0.0086	0.0125	-0.0453	-0.3488	-0.3520	0.0303
AT1G16790	0.3495	0.3695	-0.3106	0.1189	0.0619	-0.0264	-0.2231	-0.1850	0.2716	0.0411	0.1459	-0.0431	0.1339	-0.1445	0.0798
AT1G16800	-0.0908	-0.1595	-0.0661	0.0560	-0.1788	-0.0967	-0.0001	0.0104	-0.1619	-0.0308	0.0493	0.2724	-0.0847	-0.0903	-0.0065
AT1G16810	0.0405	0.0890	0.2484	-0.2617	-0.0608	0.1790	0.0986	-0.0488	0.1933	-0.0108	0.0170	0.1077	-0.1081	-0.0792	0.0491
AT1G16820	-0.0868	-0.0781	0.1388	-0.1091	-0.4701	0.3578	-0.1373	-0.0887	0.0355	0.0046	-0.1252	-0.3153	-0.5584	-0.5202	-0.3411
AT1G16830	0.0619	0.2377	-0.1745	-0.2315	-0.7111	0.2602	0.2859	0.1444	0.2557	0.0855	0.3299	0.2426	-0.0597	0.1874	0.1387
AT1G16840	0.0417	0.0026	-0.2341	-0.2481	0.1040	-0.3752	-0.0418	-0.2229	-0.3095	0.2823	0.2976	0.0148	0.2792	0.0542	0.1997
AT1G16850	-0.3418	-0.3419	-0.1133	0.4849	-1.1325	0.1950	1.0100	0.9334	0.7994	0.5518	0.1366	0.3437	-0.4278	0.5527	0.4813
AT1G16858	0.0797	-0.0464	-0.0991	-0.1689	-0.3205	0.3859	0.5708	0.2334	0.1654	0.5069	-0.1144	0.2476	-0.0133	0.0978	0.2184
AT1G16870	0.4524	0.4507	-0.0385	0.2145	-0.2688	-0.1245	0.1503	-0.0297	0.4217	0.3684	0.2181	0.2505	0.3966	0.0759	0.3978
AT1G16880	0.0896	-0.1818	-0.5495	-0.0040	-0.4043	0.0550	-0.1897	-0.2959	-0.4093	0.1067	0.2293	-0.2542	-0.2391	-0.1720	-0.0668
AT1G16890	0.1612	-0.0846	0.2022	-0.0611	0.4102	0.0339	0.0095	0.2053	-0.0898	-0.3249	0.1912	0.1440	0.2845	0.1306	0.3473
AT1G16900	0.0623	0.1913	0.0024	0.0603	0.0353	0.1838	0.0900	0.0086	0.1810	0.0616	0.1396	0.1308	-0.1161	0.1264	0.0094
AT1G16905	-0.0090	0.1901	0.1988	0.5123	0.1505	-0.2671	-0.0375	0.0024	0.0183	-0.3877	0.1250	-0.0735	0.0278	0.4348	0.0465
AT1G16910	0.0654	0.1700	-0.1973	0.0212	0.0883	-0.1648	-0.3615	-0.2392	0.0484	-0.1267	0.0715	-0.3372	-0.1285	-0.0635	0.1313
AT1G16916	0.2119	0.0370	0.3107	0.1703	-0.5177	-0.0140	-0.2065	-0.1645	0.0670	-0.2513	0.3080	0.1919	0.2050	-0.0227	0.0959
AT1G16920	0.1202	-0.0247	-0.4545	-0.1674	-0.5122	0.1477	0.3008	0.0192	0.6456	0.1415	-0.1409	0.2298	-0.0623	-0.1776	-0.0100
AT1G16930	-0.1580	-0.2622	-0.3866	0.0055	-0.3280	0.0006	0.3543	0.1574	-0.0920	0.1493	-0.0581	-0.1112	0.0326	0.0251	0.1696
AT1G16940	-0.0748	0.0113	-0.2580	-0.0689	0.0950	-0.0078	0.3218	0.0845	-0.0999	0.0922	-0.2208	0.0002	-0.0859	0.0089	0.0171
AT1G16950	0.2224	0.1143	-0.2975	0.1505	0.6561	-0.3543	-0.1584	-0.0315	0.0137	0.0191	-0.0800	0.0432	-0.0658	-0.0463	-0.0820
AT1G16960	-0.2411	-0.6336	-0.5408	-0.5894	-0.5638	0.4728	-0.2015	0.1404	-0.4216	-0.2515	-0.1840	-0.2642	0.0031	-0.4765	-0.7722
AT1G16970	-0.0720	0.0845	-0.0628	-0.0943	-0.1239	0.1231	0.2066	0.2647	0.3020	0.0397	0.0058	0.0786	0.0164	-0.0854	0.0596
AT1G16980	0.1248	0.0182	-0.1604	0.0736	0.1656	0.2019	-0.2714	-0.1404	-0.0818	-0.1479	0.0360	-0.0156	-0.0516	0.0548	0.0011
AT1G17000	-0.2385	0.1516	0.1461	0.1516	-0.0748	-0.0093	0.1801	-0.0167	-0.0450	-0.1883	-0.1737	-0.2179	-0.0910	-0.3877	-0.0546
AT1G17010	0.0272	-0.1642	-0.1397	-0.0188	0.0279	-0.0389	-0.1617	-0.0302	-0.3205	0.1477	-0.2927	-0.1126	-0.0568	0.1301	-0.1670
AT1G17020	-0.0497	-0.9523	0.7106	1.0785	3.4845	-0.5687	0.8170	0.3777	-0.5452	0.6834	0.2436	-0.5103	0.8684	0.4317	0.2590
AT1G17030	0.0365	0.0752	0.0905	0.1094	0.1003	0.1788	0.3571	-0.2040	0.1155	-0.0833	-0.0965	0.2517	0.0762	-0.1014	-0.0730
AT1G17040	0.1826	0.0763	0.0344	0.1871	-0.2724	-0.0968	0.0305	-0.0454	-0.0396	0.1119	0.0528	-0.0708	0.2758	0.1115	-0.1265
AT1G17050	0.0111	-0.4403	0.0035	-0.0201	0.1138	-0.0805	-0.0240	-0.1012	-0.0500	-0.2113	-0.0042	-0.0603	0.1400	-0.1695	-0.1160
AT1G17060	0.0753	0.0766	0.1982	0.1457	0.6550	-0.2296	0.4325	-0.3035	0.1550	0.3107	0.1391	0.1952	0.0153	-0.0399	0.0016
AT1G17070	-0.3177	0.1143	-0.0172	0.4142	-0.7676	-0.5537	-0.5160	-0.7126	-0.4475	-0.4364	0.2639	-0.0926	-0.1388	0.1001	-0.1533
AT1G17080	0.2506	-0.0860	0.0075	-0.0293	0.3215	-0.3377	0.1100	-0.1847	-0.3275	-0.2170	0.1473	-0.0982	0.3432	0.2045	0.2054
AT1G17090	-0.0854	-0.0559	-0.4128	0.0426	-0.6320	-0.0235	0.5682	0.2902	0.2039	0.4535	-0.1842	-0.1084	0.2211	0.0092	0.0237
AT1G17100	-0.1394	-0.1699	-0.7666	-0.0330	-0.1495	-0.0860	-0.2867	-0.2485	-0.1518	0.0729	-0.4398	-0.5731	0.0748	-0.0449	-0.3379
AT1G17110	-0.2329	-0.1954	-0.2276	-0.2637	0.0159	0.4699	-0.1109	-0.0145	0.2707	-0.0145	0.0550	-0.1757	-0.2707	-0.3409	-0.0785
AT1G17120	-0.0276	-0.2514	-0.0443	-0.2209	-0.3397	0.0486	0.2781	0.1275	-0.0219	0.1050	-0.1300	-0.0506	-0.3258	-0.2268	-0.1474
AT1G17130	0.1630	-0.0982	0.0173	0.0629	0.0592	-0.3616	-0.0507	-0.2701	-0.1550	0.0824	-0.0513	-0.1052	0.1161	-0.0090	0.0800
AT1G17140	-0.2599	-0.0566	-0.2712	0.0783	-1.1487	-0.1349	-0.3239	-0.0907	0.0297	-0.1794	-0.2538	-0.0744	-0.2397	-0.3840	-0.2348
AT1G17145	-0.2615	-0.1501	-0.1921	-0.2728	-0.1109	-0.0179	-0.0225	-0.3356	-0.1701	0.0281	-0.0563	-0.0481	-0.2483	-0.0944	-0.1669
AT1G17147	-0.3704	-0.9188	0.0798	-0.6013	0.5468	-0.8850	-1.2386	-0.5345	-1.2911	-1.5418	-0.0387	0.1064	0.7831	-0.5691	-0.4117
AT1G17150	-0.0183	-0.0112	1.0457	-0.0781	-0.0892	-0.0516	0.2164	-0.0340	-0.0865	0.0824	0.0952	0.0279	0.1620	0.0632	-0.1199
AT1G17160	0.2715	0.1058	0.1156	0.0654	-0.1478	-0.1174	-0.0242	-0.1409	-0.1706	0.0896	0.1987	0.2845	0.2589	0.3995	0.2005
AT1G17170	-0.6469	-1.9364	0.1629	-1.1566	0.2016	-0.2457	-0.1406	-0.1911	0.5039	1.1413	-0.8855	-1.2673	-0.0279	-0.6828	-2.3431
AT1G17180	0.3994	-0.7895	0.1229	0.5584	3.9366	0.2877	-0.4261	0.5483	-0.2025	-0.3793	-1.3881	-1.3039	-0.9907	-1.6900	-1.8131
AT1G17190	-0.4054	-0.2513	-0.2093	0.0920	-1.1331	1.5151	1.2183	0.5675	0.7452	0.3487	-0.1118	0.2012	-0.0269	-0.0307	0.0930
AT1G17200	0.1940	-0.5429	-0.4153	-0.2319	-0.4679	-0.3657	-0.3835	-0.1863	-0.0278	0.0118	0.2655	-0.1020	0.3763	-0.4327	-0.4129
AT1G17210	-0.1162	-0.2946	-0.3271	-0.1247	-0.1400	0.0711	0.1167	-0.0480	0.0031	0.0178	-0.0721	0.0024	-0.0374	0.0879	0.0409
AT1G17220	-0.1767	-0.2392	-0.8871	-0.3888	-0.6035	0.3703	0.0133	0.0317	0.0269	-0.0812	-0.0826	-0.2752	-0.3829	-0.2504	-0.4137
AT1G17230	-0.1084	0.1379	-0.3169	-0.2951	0.3734	-0.3326	-0.1108	-0.0682	-0.2607	-0.0873	0.1769	0.0575	0.0870	0.2348	-0.1037
AT1G17230	-0.0393	-0.0364	0.3023	0.0104	-0.2402	0.1449	-0.2858	-0.0242	-0.2271	0.0283	0.2627	-0.2510	-0.1893	0.1240	-0.2245
AT1G17240	-0.1886	-0.1204	0.0026	-0.2942	0.5484	-0.3625	-0.3237	-0.0196	-0.4525	-0.3339	-0.4867	-0.1242	-0.2465	-0.0572	-0.1023
AT1G17250	0.5114	-0.0432	-0.0166	-0.0337	-0.3697	-0.5753	-0.0766	0.0718	-0.3382	-0.2630	0.4119	0.3784	0.4264	0.4554	0.4389
AT1G17250	0.0712	0.0655	-0.1837	0.0125	-0.3222	-0.0406	0.4623	-0.1515	-0.0445	-0.1170	-0.1154	-0.2418	-0.0600	0.0245	0.2099
AT1G17250	0.1075	-0.2006	-0.1508	-0.0862	0.0783	-0.0032	-0.1434	-0.0959	-0.0943	-0.1395	0.0583	-0.1157	0.1584	-0.1554	-0.0960
AT1G17255	0.2566	0.2050	-0.1249	0.0377	0.2777	0.2840	-0.1571	0.2454	0.1189	-0.2388	-0.1212	-0.2811	-0.3456	-0.0367	-0.1863
AT1G17260	-0.1749	0.1570	0.1748	0.2568	-0.0310	0.0122	0.1084	0.0268	0.2208	-0.0715	0.4064	-0.0588	-0.0390	-0.0334	0.0767
AT1G17270	-0.1150	0.0694	-0.1399	0.0007	-0.1863	-0.2063	-0.0283	0.0092	-0.1070	-0.1203	-0.0311	-0.2679	0.2031	0.0387	0.0942
AT1G17275	0.0762	-0.0841	0.3102	0.1010	-0.0060	0.0510	-0.0191	0.0298	0.1108	-0.0463	-0.0011	0.0086	0.2565	-0.0763	0.0158
AT1G17277	0.0946	-0.1305	0.0513	0.1912	0.1808	-0.0420	-0.1036	-0.0272	0.0007	-0.0154	-0.0666	0.2793	0.2536	0.1316	0.0715
AT1G17280	0.0303	0.0335	0.1804	-0.2240	0.1756	-0.0555	0.2713	0.1359	-0.1120	0.2325	-0.2308	-0.1794	-0.0674	-0.0466	-0.3742
AT1G17285	-0.2798	-0.3749	-0.4490	0.0297	0.8201	1.2234	1.0681	0.7079	0.9665	0.5386	-0.9124	0.5712	0.2708	0.4932	0.4718
AT1G17290	0.2270	-0.0001	0.7195	0.1189	1.0031	-0.0491	-0.0082	0.1528	-0.0967	-0.0704	0.1808	0.5425	0.8337	0.6695	0.6997
AT1G17300	-0.1492	-0.5629	-0.2867	0.5231	-0.3898	0.1687	0.5462	0.1588	0.4070	0.1765	-0.0635	0.1300	-0.0335	-0.0887	-0.0014
AT1G17310	0.4173	0.1568	0.1133	0.4827	2.9520	-0.1298	0.3000	0.3975	-0.5627	-0.7327	0.1244	0.0673	0.2592	0.4058	0.3489
AT1G17330	0.2977	0.1265	0.3201	0.0580	0.9990	-0.7651	-0.3613	-0.1848	-0.7815	-0.5419	0.3474	0.6180	0.3771	0.3821	0.3460
AT1G17340	0.0791	-0.5588	-0.0376	0.0853	0.0917	0.0863	-0.1344	-0.0731	-0.3059	-0.4975	0.1615	0.2058	0.0337	0.0988	0.1263
AT1G17345	0.4723	0.1073	0.4076	0.2565	0.1904	-0.0867	0.2856	0.0266	-0.1815	0.3072	0.1082	0.2503	0.0894	0.0809	-0.0122
AT1G17350	0.1350	0.2256	0.2532	0.3390	-0.4964	0.1737	0.1195	0.0898	0.2844	-0.0983	0.1799	0.1760	-0.0254	-0.0726	0.0123
AT1G17360	-0.0633	0.4109	-0.3246	0.1927	-0.0586	0.4398	0.6397	0.2227	0.1230	0.2456	0.0752	0.1797	0.0795	-0.2430	0.1564
AT1G17370	0.1166	-0.0725	-0.2585	-0.2356	-0.1408	0.0570	-0.0613	0.1057	0.2269	0.0956	-0.0337	0.0838	0.0314	-0.0990	0.1227
AT1G17380	0.0188	0.0389	-0.0748	0.3316	1.5698	-0.0683	-0.0562	1.2082	-0.7682	-0.6682	-0.1555	0.6675	1.2315	0.0659	-0.1270
AT1G17390	-0.0731	0.0780	0.0127	0.0243	-0.0183	-0.0656	0.0031	0.3022	-0.2786	0.2432	0.0022	0.0757	0.0565	0.0461	0.0819
AT1G17400	0.2240	-0.0025	0.2657	-0.0025	0.0205	-0.3764	-0.2221	-0.0627	0.0944	0.0979	0.1731	0.2870	-0.0543	-0.0058	0.0716
AT1G17410	-0.2255	-0.2362	-0.1910	-0.5022	-0.3474	0.0148	-0.0616	-0.0607	0.0743	-0.0301	0.1659	-0.0039	-0.0052	-0.1636	0.1788
AT1G17420	-0.0633	-0.8832	0.8617	0.6733	1.2724	-0.3551	-0.0718	0.6756	-0.4085	-0.3170	0.0749	0.6175	0.2815	0.1316	0.0107
AT1G17430	0.1740	-0.0109	-0.0937	0.1900	0.3320	-0.2623	0.1271	-0.0044	0.1348	-0.0709	0.1734	-0.0530	0.1146	-0.0641	-0.0770
AT1G17440	0.0513	-0.2245	-0.0114	-0.1373	-0.0735	0.1323	-0.1681	-0.0012	-0.1401	-0.4270	0.0148	0.0942	-0.0626	-0.0630	-0.0216
AT1G17450	0.2024	0.2034	-0.4950	-0.0253	-0.0088	-0.2160	0.3817	-0.1918	-0.1671	0.2735	0.0006	0.0385	-0.0937	-0.0931	-0.0039
AT1G17455	-0.1711	-0.1478	0.1836	0.0518	-0.2277	0.2576	0.1660	-0.1500	-0.1435	-0.0746	0.1283	-0.0890	-0.2402	-0.1856	-0.1978
AT1G17460	-0.0250	-0.0151	-0.2241	-0.0243	-0.2604	-0.0159	-0.0235	-0.1721	0.0637	0.1406	0.0702	-0.0053	0.0770	0.0789	-0.3004
AT1G17470	0.1870	0.1129	0.1693	0.0983	-0.1997	0.1945	0.0586	0.0102	0.1187	-0.1178	0.2455	0.1149	-0.0566	0.0483	0.2031
AT1G17480	0.0907	0.1966	-0.4688	-0.0432	-0.1610	-0.2045	-0.2559	0.0022	0.3078	-0.0281	0.2123	0.0360	0.0038	-0.1561	-0.1944
AT1G17490	-0.1148	0.3850	0.5741	0.2806	0.4735	0.0976	-0.0962	-0.0836	-0.3053	-0.1933	0.2359	-0.0055	0.0691	-0.0598	0.0380
AT1G17495	-0.0009	-0.1337	0.0154	0.2391	-0.0511	0.0328	-0.0695	-0.0062	0.0335	-0.2312	0.1666	-0.1275	-0.0290	0.3926	-0.1099
AT1G17500	0.0833	0.0835	1.0143	0.2389	0.9137	-0.2931	0.0940	0.0278	-0.2187	-0.1933	0.2869	0.3705	0.3843	0.5826	0.6363
AT1G17510	0.4775	0.6196	0.2669	0.4010	0.2048	0.1096	0.1964	0.1159	0.3566	0.2431	-0.0894	-0.0110	0.2406	-0.0428	0.0725
AT1G17520	-0.2721	-0.1280	0.0528	-0.3374	-0.3224	-0.0304	-0.0168	-0.0547	-0.0728	-0.0649	0.1305	-0.0858	-0.1716	0.0145	-0.1375
AT1G17530	0.1630	-0.3247	-0.3424	-0.4211	0.4949	-0.0531	0.2003	0.0692	-0.1217	-0.0024	-0.0007	0.1050	0.3759	-0.0230	0.0937
AT1G17540	0.2965	0.2877	0.0576	0.1498	0.1814	0.1385	0.0599	-0.0510	0.2283	-0.0920	0.1213	0.1672	0.0926	-0.3179	0.0177
AT1G17545	-0.0956	-0.0124	0.1968	0.3195	0.0049	-0.0738	-0.0741	-0.1751	0.0435	0.0269	0.2011	-0.0328	-0.0605	-0.1337	-0.0617
AT1G17550	-0.4172	-0.2585	-0.3494	-0.0902	-0.5376	0.0439	-0.1064	-0.3937	-0.3600	0.0773	0.0849	-0.0794	-0.2120	0.1379	-0.0691
AT1G17560	0.4667	0.9156	0.2995	0.6502	0.1014	0.1158	0.1848	0.2058	0.5767	0.3510	0.3262	0.4237	-0.0652	-0.0837	0.0028
AT1G17570	-0.0422	0.1771	0.3594	0.3282	-0.1128	0.0867	-0.2570	0.1096	0.0147	-0.0482	-0.4495	-0.1073	0.1342	0.0274	0.1054
AT1G17580	-0.1147	-0.0446	-0.1725	-0.1350	-0.3211	-0.0433	-0.1044	-0.1265	0.0158	-0.0420	-0.1606	-0.0456	-0.1595	-0.1420	-0.1992
AT1G17590	-0.1260	-0.1839	0.0319	0.1926	0.3033	-0.0956	0.3162	-0.0183	-0.1021	0.0558	0.2484	0.1392	0.0855	0.0621	0.3255
AT1G17600	-0.0507	0.1874	0.4376	-0.0680	0.3239	0.0359	0.1127	0.1866	-0.1132	-0.1251	-0.1792	-0.0839	-0.1225	-0.0175	0.1300
AT1G17610	-0.3512	-0.2628	0.2658	-0.0042	0.8682	-0.2002	-0.3499	0.1423	0.2758	-0.5264	-0.0260	-0.0694	-0.2477	-0.3458	0.4501
AT1G17615	0.1043	0.0340	-0.0586	-0.2970	0.0652	0.2737	-0.0742	0.1405	-0.1376	-0.1161	0.4465	-0.0734	-0.0671	0.2356	0.2911
AT1G17620	0.7137	-0.0196	0.3229	0.2410	0.2390	-0.2311	0.4936	-0.1503	-0.3985	-0.0787	0.2199	0.6963	0.4358	0.2606	0.5080
AT1G17630	-0.1890	0.1446	-0.3545	0.1012	-0.2071	-0.0535	0.1800	0.0934	0.0995	0.0053	0.0562	0.1787	0.1842	-0.1442	-0.0159
AT1G17640	0.1463	-0.0995	-0.5042	-0.0288	-0.2071	-0.0901	-0.1420	-0.0137	0.2360	-0.1218	0.1698	0.0322	0.1924	-0.0537	0.0960
AT1G17650	-0.0723	-0.0825	-0.4535	0.1522	-1.1050	0.3087	-0.3177	-0.1309	0.4249	-0.2603	-0.1533	-0.2947	-0.5421	-0.3952	-0.4016
AT1G17665	-0.2251	-0.2566	-0.0701	-0.1261	-1.0229	0.1351	-0.1731	-0.2506	-0.2030	-0.0629	-0.1318	-0.3213	-0.2107	-0.2240	-0.1612
AT1G17680	0.0020	-0.1624	-0.2143	-0.2410	-0.1750	0.1038	0.0452	0.0463	0.0847	-0.1149	0.0598	-0.1177	-0.2121	-0.1381	-0.1275
AT1G17690	0.1111	0.2712	-0.2647	0.2631	-0.5792	-0.2425	0.0020	-0.3211	-0.0814	-0.0050	0.2713	0.3328	0.2292	0.3465	0.1715
AT1G17700	-0.0375	0.2040	-0.6046	-0.0789	0.2947	-0.2437	-0.3395	-0.0856	-0.2075	0.3597	0.2882	0.0038	-0.2575	0.1765	0.0155
AT1G17710	-0.0771	-0.0022	0.1067	-0.0203	0.1457	-0.0695	0.0476	0.1421	-0.6263	-0.1131	-0.0313	-0.1574	-0.1534	-0.4627	0.0053
AT1G17720	0.1374	-0.0990	0.2446	0.0635	-0.0988	0.1637	0.0440	0.0870	0.0951	-0.0033	0.0158	-0.0502	0.0697	-0.0174	0.2330
AT1G17730	0.1222	-0.0969	0.1936	-0.1154	-0.3081	-0.3181	0.0435	-0.0138	-0.3334	-0.0145	0.3975	-0.0272	0.2705	0.1273	-0.1238
AT1G17744	0.1782	0.1783	0.1009	-0.0008	0.4963	-0.5552	-0.1683	0.1016	-0.6678	-0.0942	0.3006	0.3438	0.1141	-0.0535	0.4490
AT1G17745	0.3062	-0.3142	1.2087	0.5837	3.3821	-0.9065	0.0507	0.2588	-1.1385	-0.0486	0.2822	0.1214	1.5818	0.2006	0.3049
AT1G17745	-0.3311	-0.1928	-0.1414	0.0890	0.4892	-0.3852	-0.0428	-0.1034	-0.4629	-0.0484	0.2686	0.1175	0.3190	0.0504	0.1059
AT1G17750	-0.2591	-0.2368	-0.0010	-0.1634	-0.1141	0.6793	0.2210	0.7839	-0.0619	-0.0391	-0.3455	-0.0356	-0.0160	-0.1940	-0.1143
AT1G17760	0.0169	0.1929	0.0033	0.0481	0.1289	0.0851	0.0773	0.0866	0.2408	0.0204	-0.1824	-0.1595	-0.1071	-0.1278	-0.1540
AT1G17770	0.1170	0.0635	0.2390	-0.1467	0.0367	0.0339	-0.3038	0.0449	-0.1809	-0.0121	-0.2557	0.1030	-0.0284	-0.0056	-0.0959
AT1G17780	0.0077	0.0677	0.2862	-0.0675	0.1577	-0.1703	0.1139	-0.0020	-0.0832	0.1853	-0.0454	0.0920	0.1102	-0.0756	0.0517
AT1G17790	0.1114	-0.2056	-0.0075	0.2323	0.0857	-0.0963	0.0361	-0.1488	-0.0311	0.2159	-0.1012	0.0566	0.1528	-0.0104	0.1338
AT1G17800	-0.0700	0.1692	-0.0014	-0.0062	-0.1624	-0.1389	-0.1206	-0.0493	0.0127	0.0180	0.1582	-0.2016	-0.0692	-0.0050	-0.0310
AT1G17810	-0.0214	-0.1199	0.1244	-0.0794	0.0364	-0.2637	-0.0490	-0.0759	0.1541	-0.3016	-0.3472	-0.0425	0.1536	0.1575	0.3239
AT1G17820	0.1492	-0.0888	-0.3018	-0.2148	-0.0271	-0.0403	-0.0680	-0.1354	-0.2291	-0.1102	0.1734	0.0635	-0.0645	-0.0822	-0.0092
AT1G17830	0.4937	0.0622	0.7874	0.4331	0.6301	0.3599	0.2938	0.2717	-0.4094	-0.5199	0.5572	0.2431	1.0334	-0.0355	0.1805
AT1G17840	0.0428	0.0161	0.0347	0.2515	-0.0425	-0.1292	-0.0443	0.0561	-0.0514	0.1281	0.0181	-0.2620	0.1089	0.1512	0.0563
AT1G17840	0.3670	0.1972	0.0203	-0.0313	-0.6844	0.3597	0.4759	-0.1534	0.1620	0.3591	0.2279	0.2110	-0.2826	-0.2181	0.1348
AT1G17840	-0.1272	0.0119	0.1606	-0.0110	-0.1722	0.0470	0.0613	-0.0662	0.4076	0.0431	-0.4305	0.1804	-0.2246	-0.0968	0.0579
AT1G17850	-0.1126	0.0374	-0.7016	0.0982	-0.5355	0.1206	-0.0813	-0.2344	0.4270	0.2803	0.0481	-0.0987	-0.1036	-0.2743	-0.1361
AT1G17850	-0.1747	0.1043	-0.7491	0.0427	-0.6539	0.2177	-0.0798	-0.2029	0.4341	0.1695	-0.1746	-0.2859	-0.3527	-0.2402	-0.3744
AT1G17860	0.1387	0.1135	1.4346	0.2210	2.9655	-1.1476	0.1963	-0.6231	-0.6252	0.1034	0.5875	0.7401	1.6082	1.2948	0.9262
AT1G17870	0.1337	0.0117	-0.4350	-0.1314	-0.0589	0.0484	0.2078	-0.2141	0.4685	0.0484	0.1486	-0.0344	0.1914	0.0331	0.0699
AT1G17880	-0.1220	0.1237	0.0548	0.0475	-0.0680	-0.0172	-0.1199	-0.0576	0.0990	-0.0486	-0.1340	-0.0212	-0.1121	-0.2609	0.0912
AT1G17890	0.3592	0.4500	0.8254	0.4135	0.2535	-0.0705	0.1740	0.0880	0.1150	0.0505	0.5111	0.5221	0.5072	0.6741	0.5709
AT1G17900	-0.0056	0.1038	0.0758	0.0450	0.0490	0.1160	-0.1662	0.2372	0.4146	0.0503	-0.0961	-0.0811	0.2091	0.1819	-0.1226
AT1G17910	0.0966	-0.1372	0.0125	0.0325	0.0964	-0.0822	-0.2430	-0.2258	0.1180	-0.1593	-0.0149	0.1148	-0.0433	0.0295	-0.1666
AT1G17920	0.0598	0.0164	0.0344	-0.2450	0.0276	0.0289	0.1827	-0.0237	-0.0803	0.2783	-0.0568	-0.2256	0.2420	0.0203	0.0116
AT1G17930	0.1083	0.2421	0.1898	0.0061	0.4167	0.0632	-0.0733	0.0612	0.2171	-0.0311	-0.0160	-0.1208	-0.1491	-0.2173	0.1117
AT1G17940	0.2409	0.1517	0.6223	0.1960	0.0800	-0.0803	-0.2232	-0.0068	-0.1679	-0.1839	0.5435	0.4617	-0.0025	-0.1322	0.0733
AT1G17950	0.3520	0.1811	-0.1775	-0.1967	0.6476	0.3611	0.5890	0.0469	-0.0969	-0.0667	-0.0334	-0.3023	0.1165	-0.1346	-0.1151
AT1G17960	0.6493	0.9795	0.5627	1.1979	1.2821	-1.1092	-0.9358	0.3370	0.7072	-0.2701	0.0386	0.6984	-0.2596	-0.7657	1.0517
AT1G17970	0.3828	-0.0219	-0.1837	0.0398	-0.4422	-0.0565	-0.0226	-0.1477	-0.0797	0.1179	0.1851	0.0712	-0.1902	-0.2293	0.1234
AT1G17980	0.1950	-0.0001	-0.0823	0.0317	0.1376	-0.1925	0.2304	-0.0365	-0.0012	0.0407	0.2230	0.2379	0.1127	-0.0223	-0.0022
AT1G17990	-0.6342	-1.1114	-0.3497	-0.6756	-0.2015	-0.5918	-0.5010	-0.3419	-0.6363	-0.3166	0.1372	-0.2226	0.0092	-0.1392	0.0183
AT1G18000	-0.0203	-0.3137	-0.3544	-0.3706	-0.6697	-0.0324	-0.2836	-0.1276	-0.3073	-0.0276	0.3401	-0.4542	-0.3531	-0.2544	-0.2843
AT1G18030	0.1720	-0.4369	-0.3766	-0.1209	-0.1259	0.0757	-0.0791	-0.0222	-0.0268	-0.3513	0.4033	0.2598	0.1138	-0.1495	0.0845
AT1G18040	0.1688	0.2191	-0.5337	-0.0807	-0.8312	0.1022	-0.1679	-0.0066	0.4032	0.0878	0.1695	0.0389	-0.2062	-0.2054	-0.3006
AT1G18050	-0.0714	-0.1334	0.1690	-0.0137	-0.1302	0.1003	0.1242	-0.2425	0.0672	-0.2997	-0.1071	0.1632	-0.0404	-0.1070	-0.0204
AT1G18060	-0.6016	-0.5899	-0.9088	-0.4465	-0.6305	0.4929	-0.0526	-0.0129	0.0590	-0.1415	-0.5428	-0.6598	-0.9186	-0.6203	-0.6160
AT1G18070	-0.1838	-0.1256	0.0001	0.3380	-0.6045	-0.1325	-0.1928	-0.2326	-0.1377	-0.0277	-0.0510	-0.2048	-0.0999	0.2972	-0.2294
AT1G18075	-0.1904	0.0059	-0.7788	-0.5548	-0.4857	0.1865	0.4352	0.3865	0.3815	0.6546	0.2318	0.2821	0.0278	-0.2763	-0.1399
AT1G18075	0.0574	0.0721	-0.5699	-0.3938	-0.6573	0.4468	0.3894	0.1948	0.4041	0.8204	0.0569	0.2514	0.0474	-0.2667	-0.0293
AT1G18080	0.2431	0.3306	-0.2951	-0.0232	-0.4084	-0.1384	0.0878	-0.0429	0.7019	0.1037	0.4680	0.5285	0.6390	0.1179	0.5328
AT1G18080	-0.1251	-0.1997	-0.0381	0.0475	-0.1687	-0.0172	-0.1199	-0.0576	-0.1989	-0.0911	-0.1933	-0.0797	-0.1260	-0.0477	0.0642
AT1G18090	-0.2917	0.3843	-0.3707	-0.1252	-0.3366	-0.0066	0.0046	-0.4723	0.0589	0.0904	-0.0641	0.0165	0.0700	0.0229	0.0164
AT1G18100	0.5115	-0.0622	-0.0822	0.1574	0.9323	0.7575	0.9787	0.4292	0.0638	0.3822	-0.0556	-0.0787	-0.1750	-0.0269	0.0427
AT1G18120	-0.0369	-0.0517	0.0232	-0.1221	0.0360	-0.0208	-0.1750	0.1748	0.0756	-0.4498	-0.1386	0.0180	-0.1027	0.0950	0.1361
AT1G18130	-0.0252	0.0202	0.0293	0.3631	0.2841	-0.0586	-0.2312	0.1535	0.1515	-0.1562	0.0064	0.1105	-0.0016	0.0628	-0.1652
AT1G18140	0.1319	-0.1413	-0.1719	0.0308	-0.0771	0.0229	0.0898	-0.2130	0.2229	-0.0698	-0.0399	0.1255	-0.0031	0.2205	-0.2773
AT1G18150	-0.0511	-0.1641	-0.2041	-0.1341	-0.0787	0.5258	0.3538	0.1960	0.0800	-0.0148	0.0627	0.0271	-0.1861	-0.3071	0.0394
AT1G18160	-0.2027	-0.2964	-0.1256	-0.2161	-0.2604	-0.0442	0.0365	0.0551	-0.1705	-0.1991	-0.0430	-0.0542	-0.1349	0.0470	-0.3686
AT1G18170	-0.0248	-0.1111	-0.5310	-0.1951	-0.5703	0.3016	0.0024	-0.0304	-0.3214	-0.1896	-0.2712	-0.5867	-0.7406	-0.5071	-0.6747
AT1G18180	-0.4042	-0.2028	-0.1117	-0.0440	-0.4699	0.1005	-0.0590	0.0471	-0.1199	-0.0435	-0.1857	-0.3625	-0.3067	0.0622	-0.0716
AT1G18180	0.0494	-0.1275	-0.0019	0.2757	0.7097	0.2531	-0.4746	-0.1091	-0.1840	-0.2041	0.2145	-0.0045	-0.0603	-0.1431	0.1648
AT1G18190	-0.0260	0.0324	0.0508	0.1164	0.1249	0.1069	0.0889	0.0846	0.0337	0.0654	0.0043	-0.0001	-0.2562	0.0270	-0.0672
AT1G18200	-0.1979	-0.3123	0.9923	-0.3134	1.5386	0.0273	0.3274	-0.3979	-0.1336	-0.2310	0.2453	0.5592	0.1835	0.5572	0.4346
AT1G18210	0.2606	0.0148	0.6088	-0.1594	1.3522	-0.3052	-0.0317	-0.0802	-0.1507	0.0590	-0.1233	0.2974	0.3903	0.4316	0.3836
AT1G18220	0.0037	0.0373	0.1457	-0.3586	-0.0011	-0.1348	0.0825	0.0336	0.0394	0.0694	-0.0261	0.1587	-0.3144	-0.0964	-0.1410
AT1G18230	-0.1601	0.0808	0.2692	-0.1853	-0.3522	0.0429	-0.1509	0.2349	0.0479	-0.0234	-0.2095	-0.0168	-0.2547	0.1922	-0.1148
AT1G18240	0.3458	0.0121	0.2997	0.0568	0.1543	-0.0800	-0.1536	0.0541	-0.0438	0.1485	0.0661	-0.0762	0.0646	-0.0434	-0.0045
AT1G18250	-0.1649	0.3664	-1.0538	-0.1211	-0.2249	0.2810	-0.4196	0.1758	0.8830	0.6524	-0.0882	-0.0188	-0.7456	-0.4708	-0.4799
AT1G18260	-0.0664	-0.0919	0.1611	-0.2541	0.3884	0.0756	0.0669	-0.0293	-0.0595	-0.0567	0.0115	0.0159	-0.0271	0.1400	0.1612
AT1G18265	0.0770	-0.1638	-0.1483	-0.3573	0.1168	0.0531	0.3305	0.0292	0.1021	0.1019	-0.0334	-0.3135	0.0837	-0.0124	-0.2590
AT1G18270	-0.2413	-0.5585	0.4370	-0.0245	-0.1502	0.2074	0.1100	-0.1080	-0.3175	-0.0881	0.1537	0.0075	-0.2041	0.2769	-0.2201
AT1G18280	0.5451	-0.2581	-0.1001	-0.2391	-0.4455	0.3626	0.3516	-0.0182	-0.1710	0.0007	-0.1374	-0.1170	-0.0029	0.3086	-0.1531
AT1G18290	0.7924	0.2497	0.3491	0.2307	0.4998	-0.0892	0.2729	0.0277	0.0291	-0.0193	0.0915	0.1319	0.1192	-0.0652	0.1500
AT1G18300	-0.4964	-0.6711	0.4217	-0.8585	1.3657	-1.3781	-0.9565	-0.1181	-1.2742	-1.2387	-0.0149	0.0135	0.8408	0.5169	-0.4953
AT1G18310	0.0508	0.0017	0.3185	0.1453	-0.2716	0.2720	0.1019	0.0714	-0.0754	-0.0857	-0.1886	-0.0711	0.0228	-0.0230	-0.3076
AT1G18320	0.6200	0.7827	0.1718	0.4604	-0.8205	0.0677	0.3456	0.3236	0.9642	0.3944	0.1790	0.3195	0.1640	-0.2291	-0.0897
AT1G18330	0.0883	0.1855	0.0612	-0.1126	0.3277	-0.1497	0.1686	0.3655	-0.1133	-0.0056	0.0842	0.0408	-0.0808	-0.2557	0.2464
AT1G18335	0.3834	0.2316	-0.2733	0.1995	0.0541	-0.2378	0.0343	-0.3271	0.0865	0.0556	-0.0210	0.2984	0.1380	0.1359	0.1459
AT1G18340	-0.0334	0.0399	-0.1007	0.1460	-0.2589	0.2834	0.0660	-0.1760	0.4666	0.1420	0.1971	-0.0327	-0.0011	-0.2552	0.0033
AT1G18350	0.5647	0.5974	0.3303	0.1775	0.5742	-0.5639	-0.3685	-0.1750	-0.1932	0.0741	0.0973	-0.1885	0.6444	-0.3644	0.0760
AT1G18360	-0.2689	-0.2390	-0.4583	-0.2508	-0.4851	0.7393	0.3343	0.0577	-0.0934	0.1703	-0.0806	-0.1310	-0.6632	-0.3862	-0.1876
AT1G18370	-0.0252	0.4251	-0.2317	-0.0530	-0.1736	-0.5874	-0.6956	-0.1504	0.5464	0.0469	0.0776	0.1649	0.0167	-0.1352	-0.0820
AT1G18380	0.1340	0.1663	1.6075	0.4486	1.0882	-1.9687	-1.1654	-0.5410	-1.3350	-0.9058	0.1422	0.7685	1.0024	1.0972	0.7493
AT1G18380	0.0906	0.1574	1.1879	0.1779	0.9639	-1.9195	-1.2024	-0.6983	-1.1259	-0.8329	-0.0280	0.5160	0.6672	0.6882	0.3786
AT1G18382	0.0492	-0.1156	0.3268	0.0840	0.4026	-0.0729	0.1643	0.0398	0.0248	-0.0192	-0.1258	0.3581	0.0210	0.1071	-0.0011
AT1G18382	-0.0942	-0.0531	0.0209	-0.0484	0.3765	-0.1937	-0.3084	-0.1801	-0.0019	-0.1455	-0.2310	0.2148	0.3177	-0.1610	-0.0252
AT1G18390	0.2860	0.4251	1.5318	0.0149	1.7009	-1.4976	-0.9644	-0.2452	-0.9370	-0.7306	-0.1350	0.8158	0.8230	0.7430	0.6989
AT1G18400	0.2160	0.6924	0.3045	0.5610	0.5039	-0.4556	-0.4803	-0.3756	-0.3683	-0.1354	0.5644	0.6429	0.4558	0.0758	0.1105
AT1G18410	-0.2100	0.1673	-0.0244	-0.1229	0.0860	0.0278	-0.0400	0.0139	0.1525	-0.0168	0.3081	0.0438	0.0008	-0.1862	0.1280
AT1G18415	0.0234	0.1300	-0.1999	-0.0376	-0.2138	-0.1818	0.1746	-0.1081	0.0371	0.0834	0.1326	-0.0635	-0.0655	0.1005	-0.2990
AT1G18415	0.0149	-0.0557	-0.2023	-0.1681	-0.5114	0.4411	-0.0376	0.0362	0.2995	-0.1091	0.1101	0.0497	-0.3551	-0.2514	-0.2348
AT1G18420	-0.0486	-0.2269	0.0341	0.1079	0.0328	0.0376	-0.1165	-0.1559	0.2078	0.3087	-0.0283	-0.1531	0.0345	0.1800	0.0271
AT1G18420	0.0480	-0.1825	0.0222	0.0216	-0.3539	0.2370	-0.1268	0.0317	0.1650	0.1899	0.0675	0.0189	-0.1802	0.1591	-0.1575
AT1G18440	0.1135	0.0471	-0.0246	0.0290	-0.9523	0.2198	-0.2388	-0.0532	0.1381	-0.3167	0.2426	0.0061	-0.2986	-0.2976	-0.2564
AT1G18450	-0.3885	-0.1250	-0.2613	0.0030	-0.8971	-0.3741	-0.4002	-0.3006	-0.1497	-0.1300	-0.0602	0.0441	-0.0144	0.1271	-0.2060
AT1G18460	-0.4856	-0.5805	-0.5882	-0.2703	-0.4891	0.1454	-0.1559	-0.0649	0.0255	-0.1535	-0.0503	-0.4440	-0.3740	-0.4265	-0.4257
AT1G18470	-0.0341	-0.5638	0.0105	-0.3670	0.5732	0.1524	-0.0368	-0.0891	-0.5100	-0.3169	0.0017	0.0922	-0.0431	0.0727	0.0257
AT1G18480	0.0469	0.2329	0.1344	-0.1629	0.3138	-0.0526	0.1691	0.0520	0.0103	0.2621	-0.0352	0.1172	0.1204	0.0685	-0.0032
AT1G18485	0.2255	0.0006	0.0062	-0.0675	0.1048	0.2685	-0.2263	-0.2973	-0.0533	-0.1702	-0.2068	-0.1962	-0.3175	0.0563	-0.1482
AT1G18485	-0.0370	-0.1905	-0.5268	-0.2319	-0.0588	-0.1047	-0.0126	-0.2546	0.0196	0.0488	0.0239	-0.1120	0.0847	-0.0509	-0.1264
AT1G18486	0.0032	0.0964	0.1230	0.1833	-0.0186	-0.1221	-0.2580	0.0139	0.2548	-0.0988	-0.2635	0.1775	0.1587	0.1034	0.2441
AT1G18490	0.0781	0.0653	-0.2783	-0.1320	-0.2875	-0.1673	-0.0763	-0.1179	0.2358	-0.1149	0.0460	-0.1906	-0.0019	-0.1414	-0.0920
AT1G18500	-0.5208	-0.0458	0.1693	-0.2166	0.5657	0.7689	0.5006	0.3048	0.0181	0.4437	-0.9142	-0.9741	-0.9258	-0.3343	-0.9394
AT1G18510	0.2155	-0.0661	0.1152	0.1036	0.0345	0.0192	0.2204	-0.0623	-0.3677	0.2240	0.1297	-0.0068	-0.1462	0.2919	-0.0516
AT1G18520	-0.0777	-0.0954	0.8647	-0.2729	-0.0399	-0.1107	0.1364	0.1071	-0.0044	-0.0213	-0.0411	-0.1399	-0.1729	-0.1767	-0.0243
AT1G18530	-0.0693	-0.0700	-0.1451	-0.1766	0.0143	-0.1288	-0.3305	0.1808	-0.2983	0.2618	-0.0721	-0.0450	0.1181	-0.2237	-0.3464
AT1G18540	0.2103	0.6318	0.2419	0.2950	-0.3700	0.0024	0.0143	-0.0301	0.5910	0.0203	0.3630	0.4475	0.4314	0.1314	0.3133
AT1G18550	0.0322	0.2095	-0.1302	-0.0812	-0.3297	-0.0849	-0.3487	0.0278	0.5963	0.0775	-0.1270	-0.1310	-0.4547	-0.3412	-0.1369
AT1G18560	0.1821	0.1476	-0.5743	-0.2062	-0.2798	-0.2338	-0.0202	-0.1082	-0.0218	-0.1297	0.1759	0.2648	-0.2042	-0.0502	-0.0987
AT1G18570	0.4515	0.0063	1.4667	0.0621	2.4904	-1.8755	-1.0511	0.0135	-1.6132	-0.9401	0.6879	0.7106	0.6509	0.3255	0.3186
AT1G18580	0.2748	0.0722	-0.2901	-0.0809	0.2491	-0.0736	0.3537	-0.0369	-0.1362	0.1675	0.2777	0.1992	0.1581	-0.0208	0.2694
AT1G18590	0.2763	0.9074	1.1880	0.7785	2.0779	0.0885	0.1336	0.8144	-0.4300	-0.4770	0.0321	0.3469	0.5909	0.5157	0.5487
AT1G18600	0.3601	0.2461	-0.2306	0.0368	0.0295	0.0028	0.2919	-0.0587	0.1123	0.1975	0.2979	0.2740	0.0245	-0.0386	0.1136
AT1G18610	-0.1625	0.1065	0.1643	-0.1235	-0.3451	-0.0811	-0.0147	0.0537	-0.2615	-0.1534	0.4335	0.1019	-0.1207	-0.1103	0.1464
AT1G18620	-0.2667	-0.2114	-0.2821	-0.0174	-0.6483	0.5675	0.0968	0.0344	-0.1357	-0.1886	0.2231	0.0008	-1.0924	-0.3738	-0.1319
AT1G18630	0.1671	0.1418	-0.0785	0.5010	-0.9827	-0.3352	0.1711	-0.1586	0.1530	0.2687	0.0050	0.2171	0.1434	-0.1382	-0.0438
AT1G18640	0.2234	-0.0519	-0.7283	-0.2492	-0.5400	0.0816	0.5634	-0.0225	-0.1162	0.4187	0.2536	0.0039	0.0277	0.0889	0.0822
AT1G18650	-0.3394	-0.2117	-1.2881	-0.6880	-0.8138	0.7084	-0.0270	0.1186	0.4315	0.2534	-0.7129	-0.3163	-0.9953	-0.5455	-0.5395
AT1G18660	-0.2346	-0.0712	-0.1488	-0.1725	-0.0716	0.1604	0.0520	-0.1463	-0.1607	0.0876	-0.1650	-0.1908	-0.2681	-0.2926	-0.1816
AT1G18670	-0.0039	-0.3289	-0.5050	0.2975	-0.1989	0.1329	0.0938	0.1826	0.0175	-0.0987	-0.1846	-0.1071	-0.0328	0.0971	-0.0421
AT1G18680	0.0350	-0.1072	-0.3178	-0.0760	-0.2639	-0.1242	0.2288	0.0394	-0.1917	-0.0996	0.0830	-0.0765	0.0665	0.0484	-0.0322
AT1G18690	0.1539	-0.0033	-0.4011	-0.1283	0.0099	0.0040	-0.0069	-0.0233	-0.1111	0.3201	-0.0655	-0.1024	-0.1285	0.1585	0.0110
AT1G18700	0.0564	-0.0872	0.3974	0.2546	-0.4166	0.0880	-0.2886	-0.1863	-0.1637	-0.3329	0.0193	-0.1314	-0.2095	-0.1132	-0.0883
AT1G18710	-0.4508	-0.7005	-0.3527	-0.7916	-0.1468	0.2380	0.1206	0.8925	0.5511	0.6655	-0.1459	-0.1601	-0.3666	-0.3457	-0.4638
AT1G18720	0.1801	0.3352	0.0572	0.0298	0.6355	-0.2972	0.1228	-0.0017	-0.3190	0.3751	-0.0201	-0.1348	0.1644	0.0297	0.0443
AT1G18730	-0.1498	-0.3999	-0.9686	-0.2109	-0.7868	-0.0273	-0.0635	-0.2108	-0.3812	-0.1186	-0.0275	-0.4917	-0.3242	-0.4119	-0.3534
AT1G18730	-0.0720	-0.0882	-0.1348	0.1063	-0.0501	0.0118	-0.1270	0.0347	-0.1036	-0.2886	0.0306	-0.2084	-0.1580	0.1452	0.2312
AT1G18735	-0.0767	0.0989	0.1010	-0.1495	-0.0008	0.0812	-0.0557	-0.0730	0.1094	0.2138	-0.0907	-0.0620	0.1219	-0.3251	-0.0395
AT1G18740	0.0810	-0.0266	0.6008	-0.1014	0.6783	0.1087	-0.0679	0.0731	-0.8953	-0.4252	-0.1671	0.1853	0.0146	0.1804	-0.2708
AT1G18740	-0.0185	-0.0400	0.1369	-0.1187	-0.1421	0.0301	-0.1630	-0.0375	-0.1478	-0.1264	-0.1456	0.0024	-0.0366	0.0268	0.1354
AT1G18750	-0.2004	-0.3214	0.6687	-0.2774	-0.4079	0.2848	-0.0694	-0.0448	-0.4165	-0.2518	-0.1845	-0.2783	-0.3468	-0.3852	-0.3648
AT1G18760	-0.0866	-0.0313	-0.0725	0.2792	-0.1442	-0.0236	-0.1299	0.1516	-0.0882	-0.0035	0.0514	0.0610	0.0290	-0.0528	0.0368
AT1G18770	-0.0100	0.0526	0.1993	-0.2347	0.4375	0.0952	-0.0965	0.0245	-0.1872	0.1403	0.1048	0.0496	-0.2368	0.1166	0.2881
AT1G18773	0.0901	-0.3678	-0.2812	-0.4287	-0.3024	0.2050	-0.2007	-0.1695	0.0220	-0.0519	-0.3427	-0.1956	-0.4134	-0.2548	-0.2357
AT1G18780	-0.0691	0.0323	0.0427	-0.0353	-0.2691	-0.0561	0.1133	0.1074	-0.1187	0.1371	-0.2538	-0.1185	-0.1145	-0.1416	0.0388
AT1G18790	0.0067	-0.1410	-0.1606	0.0747	0.2151	0.1273	0.2004	-0.1019	0.0088	0.1194	0.1181	-0.1590	-0.1207	-0.1000	0.0685
AT1G18800	0.2134	0.4670	0.1593	0.1111	-0.4825	0.1008	0.2477	0.1857	0.5709	0.1719	0.0933	0.0752	0.0033	-0.1788	-0.1552
AT1G18810	-0.9743	-0.9469	-1.2052	-1.4699	-1.3517	0.5182	0.2566	-0.2468	-0.2023	0.1993	0.1406	-0.0534	-0.0639	-0.1019	0.0666
AT1G18820	0.0783	0.3876	0.9245	0.6910	0.8944	0.2190	-0.6689	-0.0933	-0.1335	-0.5893	-1.4256	0.1967	0.3759	0.9517	0.1872
AT1G18830	0.0750	0.0477	-0.0175	0.0275	0.0971	0.1398	-0.0250	-0.1187	-0.1555	-0.1467	-0.0773	-0.4884	-0.1748	0.0034	0.1863
AT1G18835	-0.0521	0.0546	0.5921	-0.2660	1.2557	-0.3566	-0.3754	-0.1123	-0.2950	-0.0451	0.3261	-0.0436	0.1388	0.4239	0.1226
AT1G18840	0.0774	0.1074	-0.1521	0.0519	-0.3456	0.2826	0.2078	0.1642	0.3792	0.0625	-0.0780	0.1783	-0.2398	0.1060	0.1608
AT1G18850	0.3420	0.5205	-0.0705	0.1072	-0.0614	-0.0574	0.2582	0.3741	0.6567	0.3711	-0.0747	0.1462	0.2940	0.1065	0.1145
AT1G18860	-0.1586	-0.0213	0.6534	-0.4074	2.5709	-1.1031	-0.1953	-0.7686	-0.6177	-0.3546	0.2666	0.1772	0.4548	0.8255	0.3453
AT1G18870	-0.1264	-0.0343	0.1635	0.0561	0.0662	0.0343	0.0121	-0.1310	-0.1508	0.2725	0.0069	0.0881	0.2105	0.3329	0.1454
AT1G18871	-0.0773	-0.0475	-0.0489	-0.1060	0.1496	-0.0381	0.0335	-0.0048	-0.3874	0.2105	0.0480	0.2431	0.1228	-0.0786	-0.0260
AT1G18879	-0.0818	0.0804	0.2929	-0.0006	0.0629	-0.2426	0.0985	-0.1115	0.0327	-0.0730	0.1337	0.3150	0.0405	-0.0324	-0.0362
AT1G18880	0.0932	-0.3291	-0.8293	-0.5961	0.0866	0.6715	0.7640	0.2371	0.9851	0.3687	-0.0783	0.0442	0.4790	0.4594	0.2651
AT1G18890	0.2019	0.1271	0.3621	0.0295	0.9610	-0.8529	-0.4246	-0.1788	-0.6044	-0.3231	0.0890	0.2800	0.4405	0.4989	0.1847
AT1G18900	-0.1394	-0.0037	-0.1885	0.0281	-0.1302	-0.4311	0.1872	-0.1384	-0.1013	-0.2061	0.2347	0.0344	0.1254	-0.0336	0.0100
AT1G18910	-0.1422	-0.1117	-0.0031	0.0567	-0.0535	0.0441	0.0073	0.0198	-0.0028	-0.1338	-0.0969	-0.0839	-0.0759	0.0247	0.0240
AT1G18910	-0.0415	-0.1052	0.6370	-0.1382	0.7765	0.7078	0.7997	0.1607	0.3307	-0.0958	-0.3395	0.0478	0.1622	0.3968	0.3806
AT1G18930	0.0046	-0.0344	-0.0296	0.1734	-0.2997	0.0961	-0.0485	0.0538	0.0203	0.2104	-0.3547	0.0840	0.0224	0.1234	0.1035
AT1G18940	-0.0141	0.0679	-0.2609	-0.0854	-0.2760	-0.0658	0.0107	0.3194	-0.1540	0.2962	0.0184	-0.0183	-0.1088	0.1445	-0.0051
AT1G18950	-0.1942	-0.1080	-0.0277	0.0497	0.1323	-0.1611	0.0722	-0.1321	0.0433	-0.2096	-0.0496	-0.1845	0.0574	0.1116	0.1855
AT1G18950	0.0690	-0.0005	-0.2094	0.0270	-0.4110	-0.0473	-0.1222	-0.0210	0.2423	-0.0096	0.1852	0.1788	-0.0881	0.0371	-0.0843
AT1G18950	-0.0597	0.0200	0.0526	0.0456	-0.0223	0.0795	0.2112	0.0105	0.1682	0.2027	-0.2287	-0.0018	-0.1795	0.0557	0.0851
AT1G18960	-0.1947	-0.1421	-0.0069	0.1493	-0.0579	0.8671	0.4007	1.3206	-0.0269	-0.1616	0.0672	0.0227	0.0997	-0.2040	0.0945
AT1G18970	0.8152	0.3215	3.1302	-0.0982	4.2746	-1.3954	-1.2366	-2.1279	-1.2110	-0.7400	0.1309	1.4765	0.4640	1.1747	1.3139
AT1G18980	0.4815	0.4098	1.0325	-0.0826	3.8378	-0.9486	0.1427	-0.2692	-1.8067	-1.3687	-0.4923	-0.2091	0.2889	0.3408	0.0854
AT1G18990	-0.1053	-0.0807	0.3562	0.0310	0.0016	0.2978	-0.3012	-0.1449	0.1103	-0.0170	-0.0453	-0.0894	0.0620	0.0591	0.1561
AT1G19000	-0.2909	-0.4177	-0.5938	-0.2723	-0.4060	0.1798	-0.1160	-0.1861	-0.3024	0.0091	-0.0835	-0.2489	-0.4020	0.0011	-0.0212
AT1G19010	-0.2643	-0.0403	-0.1516	-0.2982	-0.2386	0.1093	-0.2250	-0.0021	-0.0274	-0.2147	0.0645	-0.1901	-0.3754	-0.0962	-0.0817
AT1G19020	0.1116	-0.2094	2.0902	-0.4399	3.1071	-1.5834	-0.9135	-0.1877	-2.7362	-2.0043	-1.0799	0.3215	0.9836	0.7616	0.0609
AT1G19025	0.0311	0.1611	0.0755	0.0103	-0.4480	0.0248	-0.2419	-0.0974	-0.0803	-0.2227	0.0833	-0.0817	-0.0854	-0.1110	-0.2038
AT1G19025	0.0040	0.0831	-0.1956	-0.1007	-0.1535	-0.3682	0.0583	-0.0638	0.1062	0.0158	0.2073	0.0171	0.2560	-0.1807	-0.1081
AT1G19025	0.0527	0.1651	0.1419	0.1269	0.0428	0.1497	-0.0787	-0.1816	0.0378	-0.0945	0.0030	0.0186	-0.0113	0.1776	-0.0218
AT1G19040	-0.0982	-0.0898	0.7643	-0.1314	0.1335	-0.2871	-0.1531	-0.2276	-0.2067	0.0189	0.0613	0.1905	0.0206	0.0524	-0.1135
AT1G19050	-0.1120	0.3115	-0.3884	-0.3841	-0.8235	1.0513	0.5447	0.5275	0.3278	0.3672	-0.0544	1.1037	-0.4374	0.5258	0.2652
AT1G19060	-0.2837	-0.0901	-0.1131	-0.1774	-0.0207	0.0701	0.0352	0.0099	0.1205	0.2383	-0.0033	0.0558	-0.0668	0.1000	0.0809
AT1G19070	-0.4159	0.1311	0.2701	0.0587	-0.5684	-0.2484	0.1837	-0.1299	0.0568	0.2241	-0.3871	-0.0822	-0.3446	0.0639	-0.1354
AT1G19080	-0.2431	0.1648	0.0575	0.1634	-0.7093	0.2949	-0.0167	0.0180	0.0345	-0.0167	0.1153	-0.1140	-0.4693	-0.2103	-0.2272
AT1G19086	0.0753	0.3316	0.0494	0.0917	0.2336	-0.1517	-0.0586	-0.2502	-0.0044	-0.1578	-0.0014	-0.1054	-0.1395	-0.1158	-0.0852
AT1G19090	0.0595	0.1822	0.2449	0.0826	0.0360	-0.1080	-0.1056	0.0221	0.0256	0.2229	0.1413	0.0713	0.0296	-0.0547	0.0690
AT1G19100	-0.2323	-0.3566	-0.1687	0.1928	-0.4522	0.0099	-0.0360	0.0318	-0.0459	-0.2711	-0.3479	-0.2895	-0.0841	-0.0224	-0.3172
AT1G19100	0.0294	-0.1173	-0.4971	-0.0774	-0.1043	-0.1795	0.1047	-0.0938	0.0482	0.1091	0.0814	-0.0479	0.0221	-0.2915	0.2104
AT1G19110	-0.1602	-0.2130	-0.1624	-0.2378	-0.4807	-0.0367	0.1541	0.0415	-0.1260	0.1107	-0.3456	-0.1091	-0.2180	-0.2887	-0.3378
AT1G19115	-0.1302	-0.1528	-0.1712	-0.1488	0.0374	0.1655	-0.2459	-0.1615	0.2645	0.0311	0.1639	-0.1175	0.1968	0.0029	0.1615
AT1G19120	-0.0151	0.1343	0.0910	-0.1037	-0.2831	0.1621	0.2356	0.1837	0.2307	0.2586	-0.1550	-0.1045	-0.2783	-0.0932	-0.2865
AT1G19130	0.4667	0.1297	0.6281	0.3705	0.4271	-0.3007	-0.0672	0.0557	-0.1555	-0.0804	0.4049	0.4111	0.7940	0.5052	0.5265
AT1G19140	-0.0815	0.0763	0.0109	0.0422	0.3090	0.1487	0.0784	-0.0659	0.0481	0.0221	-0.3016	-0.1395	-0.0530	-0.0600	-0.1264
AT1G19150	-0.2747	-0.6941	-1.9873	-0.4539	-0.2433	0.1530	-0.0134	0.0807	-0.1752	0.1347	-0.2559	-0.5315	-0.5734	-0.4354	-0.4040
AT1G19160	0.1417	-0.1581	-0.0265	0.0228	-0.0947	0.0622	-0.0280	-0.0355	0.0520	-0.0120	0.0795	0.1282	0.1234	-0.1944	-0.0813
AT1G19170	0.1440	-0.0649	-0.3673	-0.1053	0.1607	0.0868	0.2935	0.1541	-0.0398	0.0841	-0.0433	0.2254	0.1575	0.1188	-0.1719
AT1G19180	-0.0748	0.3007	1.6392	0.0884	2.1424	-0.0316	0.0883	0.5086	-0.6947	-0.3090	-0.3762	0.3730	0.9294	0.1823	0.0715
AT1G19190	-0.0644	-0.0598	0.0669	0.0291	0.4643	-0.2359	0.3178	0.1502	-0.2275	-0.1846	0.0452	0.1612	0.2592	0.0064	-0.0270
AT1G19200	-0.0036	-0.0478	0.1191	-0.0535	0.6943	-0.2102	-0.2041	-0.0738	-0.6501	0.0826	0.1434	-0.0586	0.1514	0.1128	0.0871
AT1G19210	-0.0023	0.0706	0.0585	-0.0118	0.3015	-0.1688	-0.4602	-0.0528	-0.1319	-0.1647	-0.1694	0.4081	0.1383	0.1079	0.0589
AT1G19220	0.0769	-0.2082	0.1861	-0.1750	-0.1220	0.0353	-0.1687	-0.0213	0.1487	0.0388	-0.1264	0.0149	0.0023	-0.1223	0.2385
AT1G19230	-0.1480	0.1097	0.6296	0.9435	0.8811	0.2948	0.4176	0.0508	-0.2133	0.0179	0.3120	0.6979	0.5826	0.9499	0.8654
AT1G19240	0.0229	0.1687	-0.0834	-0.0375	-0.2066	0.0838	-0.0049	0.0948	0.2326	0.2303	-0.2012	0.0127	-0.0900	-0.0466	-0.1046
AT1G19240	0.2292	0.1951	-0.0802	0.0690	-0.1194	-0.1395	0.0530	0.1200	0.1731	0.1064	-0.1329	0.0298	0.0551	0.0806	0.1138
AT1G19250	0.4017	0.7446	2.7344	-0.0684	3.7428	-0.6737	0.1596	-0.8599	-1.1838	-1.7414	1.6165	1.6352	1.0800	1.7176	2.8407
AT1G19260	-0.1372	0.0583	-0.2119	0.1682	-0.0612	-0.1226	0.0528	0.1303	0.2909	-0.1140	-0.0524	-0.1440	0.0718	-0.0628	-0.0833
AT1G19260	0.0623	0.0159	0.1399	0.2782	0.0342	0.0130	-0.0920	0.1242	-0.0547	0.2831	-0.3204	-0.0943	0.0174	-0.1323	-0.3340
AT1G19270	-0.0055	0.2010	0.6096	-0.1037	1.0881	-0.1692	-0.1222	-0.0338	-0.2723	-0.2826	0.1958	0.2632	0.2852	0.3432	0.3239
AT1G19290	-0.1676	0.0138	-0.3684	0.3255	-0.6433	-0.2804	-0.1203	-0.2298	-0.1996	-0.0466	0.3800	0.2316	-0.2470	-0.1776	0.0236
AT1G19300	0.0745	-0.0004	0.2732	-0.0371	-0.9457	0.5982	0.1441	0.4774	-0.0226	0.3867	0.1464	-0.0609	-0.0228	-0.0261	0.0172
AT1G19310	-0.1524	-0.3812	0.1249	-0.3300	0.3472	-0.1003	-0.0343	0.0891	-0.1766	-0.1510	-0.0686	0.0831	-0.1966	-0.0626	0.0131
AT1G19320	0.1981	0.0129	0.0536	0.1367	-0.0895	-0.0458	-0.2008	0.0887	0.0754	0.0385	0.0718	0.0170	-0.0811	-0.1453	0.4367
AT1G19330	-0.5402	-0.7070	-0.3971	-0.2860	0.3913	0.4928	0.0638	0.6438	0.1205	0.2159	0.1213	0.1992	-0.1956	-0.3332	-0.1720
AT1G19340	-0.0431	0.2145	-0.4197	-0.0384	-0.6250	0.3276	0.1087	-0.0593	0.2484	0.1365	0.0735	0.0423	-0.7112	0.0633	-0.0307
AT1G19350	-0.0013	0.0343	-0.5340	-0.4941	-0.0484	-0.1103	0.2071	-0.1482	-0.0817	0.5219	-0.0679	-0.2255	-0.0129	-0.1471	0.1003
AT1G19360	0.1848	0.0344	0.9756	0.2800	0.9745	0.0660	-0.0609	-0.1973	-0.3408	-0.2642	0.5435	0.5891	0.4603	0.4744	0.6091
AT1G19370	0.0684	-0.0123	-0.0716	-0.1160	-0.2986	-0.0131	0.1354	0.0221	0.0193	0.0647	-0.1197	0.0349	-0.0456	0.3015	0.0064
AT1G19371	0.1204	0.0491	-0.0166	-0.0046	0.1651	0.1311	-0.1596	-0.0428	0.0869	-0.1166	-0.0191	-0.0838	-0.0984	-0.0005	0.0237
AT1G19373	0.0778	0.7266	1.0771	1.0244	0.2941	0.2558	-0.1399	-0.0291	0.3177	0.2507	-0.6248	-0.2895	-0.2358	0.1064	0.1622
AT1G19376	0.2356	0.7729	0.6935	0.8592	-0.2879	0.0498	0.1929	0.0329	0.7889	0.4817	-0.2926	-0.2823	-0.2042	-0.2350	-0.0837
AT1G19380	0.4171	0.2036	1.8249	0.7790	2.6827	-1.1644	0.2447	-0.1072	-0.4774	0.2087	0.0853	0.2802	0.9416	0.5131	0.4748
AT1G19390	-0.0551	-0.1600	0.0004	-0.1297	-0.1173	-0.2216	0.1346	0.3516	0.0467	0.1013	-0.1395	-0.1546	0.0549	-0.0966	0.0314
AT1G19392	0.0691	0.0877	0.0740	0.1514	0.0115	-0.2063	0.0518	0.0052	0.0136	0.0832	0.0886	-0.0193	0.0997	0.1253	0.1380
AT1G19394	-0.1276	0.0224	-0.0040	0.0401	0.1457	-0.1781	0.2157	-0.0261	-0.1462	0.0515	0.2369	0.1272	-0.0998	-0.0399	-0.0856
AT1G19397	-0.0378	-0.3142	-0.4239	-0.3743	-0.0384	-0.1029	-0.1325	-0.1365	-0.0878	-0.0896	0.2392	0.1587	0.1543	0.0342	0.1453
AT1G19400	-0.1189	-0.6600	-0.4340	-0.4728	-0.7761	-0.1594	-0.2712	-0.0332	-0.3900	-0.3837	0.4755	-0.0115	-0.0954	-0.0450	-0.3568
AT1G19410	-0.0968	-0.1064	0.1646	0.0573	0.0960	-0.1835	0.1126	-0.0787	0.0921	-0.0023	0.2633	-0.0075	-0.1642	0.0217	-0.0452
AT1G19415	0.1552	-0.1232	-0.1737	0.0446	0.2232	0.0374	-0.0686	-0.2280	0.0818	-0.3161	0.0962	0.2109	-0.0406	0.0584	0.2746
AT1G19420	-0.0260	-0.0695	0.1675	0.1985	-0.0287	-0.0004	-0.1557	-0.0270	0.0198	-0.0867	0.0719	-0.0538	0.1544	-0.0075	-0.0691
AT1G19430	-0.2588	-0.0284	-0.0080	0.3523	-0.7382	-0.1679	0.0463	-0.1383	-0.2996	-0.0579	-0.2033	-0.0823	-0.3875	0.0904	-0.1398
AT1G19440	0.2977	0.3947	0.3197	0.3640	-0.6497	0.2704	0.4673	0.1387	0.2862	0.3227	0.0450	0.1125	-0.1148	0.1650	0.2051
AT1G19450	0.3225	0.5524	0.4252	0.4681	-1.2832	0.8937	0.5100	0.2024	0.1815	0.2234	0.0330	0.1943	-0.5688	0.1025	0.2772
AT1G19460	-0.0552	-0.0729	0.0283	-0.0739	0.1557	-0.2836	-0.3896	-0.0792	0.1952	-0.1547	-0.0841	-0.0475	0.0406	0.1371	0.2073
AT1G19464	-0.3009	0.0261	0.2291	-0.3800	0.0989	0.0467	0.0848	-0.0652	-0.0642	-0.0069	0.1398	-0.2308	-0.0777	-0.0145	-0.1272
AT1G19470	-0.0516	0.0762	-0.0121	0.2395	-0.1719	0.1005	-0.2326	-0.1284	0.1764	0.1951	0.0527	-0.1814	0.0919	0.0456	-0.1151
AT1G19480	0.2507	0.0338	-0.4169	-0.2148	0.1424	0.0954	0.3003	0.2648	0.1487	0.1716	0.1205	-0.1181	-0.2427	-0.0392	0.0746
AT1G19485	-0.3533	-0.2122	-0.1802	-0.2004	-0.6905	0.1929	-0.1551	-0.1009	-0.1589	-0.3576	0.0876	-0.1470	-0.4318	-0.3962	-0.4237
AT1G19490	-0.0211	0.2523	-0.1200	0.0013	0.3776	-0.1847	0.1970	-0.0037	0.4277	-0.1114	-0.0478	0.1740	0.0123	0.1826	-0.0039
AT1G19500	0.1288	-0.1112	0.2172	0.2912	0.1142	0.0485	0.1644	0.0469	-0.3251	-0.0453	0.2087	-0.2365	-0.2025	0.0433	-0.1672
AT1G19510	-0.3479	-0.5344	-0.0984	-0.6792	0.4625	0.2758	-0.0150	-0.0200	0.0536	0.2808	0.0019	-0.1004	-0.3170	-0.0586	-0.1566
AT1G19520	-0.0620	0.1951	-0.2568	0.2448	-0.7083	-0.3129	-0.0252	-0.2139	0.1366	0.1610	0.2885	0.0217	0.1123	0.1756	0.1880
AT1G19520	0.2391	0.2413	-0.1386	0.1328	-0.4258	0.0155	-0.0864	0.1754	0.3519	0.0088	0.5549	0.4160	0.3872	-0.0361	-0.0269
AT1G19530	0.5866	-0.8813	0.9076	0.2307	0.1305	0.7374	-0.0531	0.6185	1.5826	0.8759	-1.2918	0.1864	1.0962	1.8514	1.6125
AT1G19540	-0.1284	-0.7268	-0.5805	-0.8323	-0.1619	-0.0756	-0.0969	0.0029	0.2214	0.2818	0.4024	-0.2406	0.4505	-0.0220	-0.2931
AT1G19550	-0.0189	0.0609	-0.1223	-0.2960	-0.0312	0.1655	0.0375	0.1529	-0.0761	0.1640	-0.0168	0.0598	0.3404	0.1642	-0.0033
AT1G19560	-0.0450	-0.1641	0.0107	0.2197	0.0991	-0.0416	-0.0609	-0.1253	-0.1640	0.0411	-0.1609	-0.0574	0.3111	0.0950	0.2361
AT1G19570	0.0026	-0.2618	-0.2411	0.4678	-0.0100	0.7523	0.9004	1.1117	0.9085	1.0359	0.2700	-0.1087	0.2568	-0.2493	0.0049
AT1G19580	0.1163	0.1902	0.1672	-0.0717	0.4107	0.2329	0.3068	0.1320	-0.0318	0.1194	0.3338	0.1543	0.3135	-0.0603	0.0578
AT1G19600	-0.0186	0.0210	0.0066	0.2107	0.0668	0.3155	0.0468	0.2210	0.1579	-0.0788	0.0285	0.0472	-0.1257	0.0095	0.1511
AT1G19610	-0.5259	1.1391	2.0064	-0.2323	4.4649	-2.8120	-2.2440	-1.4560	-2.5374	-0.8137	0.6338	0.7126	2.5034	1.0940	0.8919
AT1G19620	0.2585	-0.3309	-0.4379	-0.2030	0.1626	-0.2065	-0.9196	-0.1248	-0.1011	-0.3633	-0.0265	-0.0071	0.3115	-0.0545	-0.0349
AT1G19630	-0.0187	-0.1524	-0.0703	-0.0230	-0.0002	0.3409	-0.1363	-0.1226	0.1558	0.1683	0.0125	-0.0528	0.3492	0.0333	0.0191
AT1G19640	-0.0997	0.0039	-0.1464	-0.2183	-0.0460	0.5098	0.3096	0.2934	-0.0651	0.1786	-0.1224	-0.3090	-0.2040	-0.2483	0.0127
AT1G19650	-5.4794	-5.0672	-3.1256	-5.2875	-0.0602	0.0061	0.0350	0.0105	-0.5393	-0.2820	0.1692	-0.1373	-0.0949	-0.2615	-0.1415
AT1G19650	-0.0577	0.0112	-0.1453	-0.1451	-0.0791	0.1611	0.1259	0.3055	0.1436	-0.0921	-0.1167	0.3228	-0.1173	-0.0498	0.0771
AT1G19660	-1.6947	-2.2598	-2.0095	-2.4089	0.5664	-0.2872	-0.1551	-0.2309	-0.8494	0.0792	0.0373	-0.6183	-0.0801	-0.1894	-0.2720
AT1G19670	0.4436	0.0536	0.1973	0.6890	-0.6516	0.5470	0.1273	0.2746	-0.2219	0.8671	-0.1064	-0.0909	1.1385	0.0473	0.1307
AT1G19680	0.7781	0.5262	0.1007	0.3188	0.1326	-0.2169	0.1649	0.1493	-0.1027	0.1883	-0.0274	0.0761	0.0751	0.1500	-0.0990
AT1G19690	0.4359	0.1873	-0.0557	0.3128	-0.0570	-0.1031	0.1228	-0.0252	0.0468	0.1013	0.1042	0.1191	0.1645	-0.0669	0.0599
AT1G19700	0.4238	0.5093	0.7249	0.6039	-0.1869	-0.3121	-0.0221	0.0104	-0.3812	-0.0522	-0.0493	-0.0780	-0.1101	0.1638	0.0534
AT1G19710	0.2001	0.2888	-0.1061	0.1562	-0.1133	0.2734	0.4090	0.0800	0.1268	0.3058	0.2321	0.4119	-0.0656	0.2319	0.1556
AT1G19710	0.0817	0.3103	0.3857	0.2480	-0.0258	0.4227	0.5715	0.3648	0.1961	0.2259	0.2448	0.0058	-0.1154	-0.0776	0.2703
AT1G19715	-0.4934	-0.1800	-0.7219	-0.5163	-0.4656	0.4555	-0.3581	-0.0617	0.3199	-0.0736	-0.4175	-0.3204	-1.0609	-0.3845	-0.3968
AT1G19715	-0.1439	-0.1650	-0.6149	-0.4261	-0.7222	0.4003	-0.3215	-0.0266	0.1885	-0.1463	-0.2729	-0.2029	-0.9553	-0.2396	-0.4243
AT1G19720	-0.2415	0.0431	-0.3320	0.2013	-1.0747	0.1188	-0.3500	-0.3903	-0.1426	-0.3526	-0.0473	-0.2685	-0.7839	-0.2227	-0.1996
AT1G19720	-0.4176	-0.3226	-0.7277	0.0406	-0.6093	-0.1874	-0.1671	-0.5508	-0.1378	0.0429	-0.1076	-0.0405	-0.3754	-0.0017	-0.1727
AT1G19730	-0.2473	0.0252	0.3221	-0.1987	0.7376	0.1910	0.2607	0.2201	0.1018	0.0583	0.1032	-0.1069	-0.1728	0.2842	0.2139
AT1G19740	0.0821	0.1085	-0.3344	-0.2805	0.2278	0.0834	-0.0532	-0.1575	0.1432	-0.0268	-0.1328	0.0890	-0.2037	-0.0429	0.2530
AT1G19750	0.1197	0.1514	-0.0906	-0.4348	-0.0429	0.0363	0.2196	-0.0755	-0.1018	0.2089	0.2854	0.0203	0.0141	0.0908	0.2765
AT1G19770	-0.3087	-1.0278	-0.5904	-0.7108	0.0653	-0.7824	-0.5683	-0.2380	-0.6038	-0.4375	-0.0167	0.0575	0.0254	-0.3127	-0.3850
AT1G19780	-0.1296	0.2107	-0.2673	0.2880	0.0920	-0.0727	0.1957	0.1534	0.0973	-0.0724	0.0048	0.0371	-0.0390	-0.2774	-0.1033
AT1G19790	-0.0666	-0.0350	-0.4710	-0.1807	-0.3626	-0.2566	-0.1348	-0.1326	0.1365	-0.0828	-0.0716	-0.2655	-0.5083	-0.3938	-0.0436
AT1G19800	0.1094	0.1619	-0.0605	0.0565	-0.4276	0.0319	0.0952	-0.0268	0.2050	0.1065	-0.0856	-0.1635	-0.1435	-0.1713	-0.1108
AT1G19810	-0.0921	0.0000	0.2873	0.0459	0.1685	0.0047	0.0041	-0.0261	-0.2826	0.1735	0.1480	-0.1604	0.0096	-0.0903	0.1740
AT1G19810	-0.0925	-0.1663	0.1409	0.1597	0.0248	0.0671	-0.1818	0.0607	0.1412	-0.1946	-0.0536	0.2166	0.0160	0.0441	0.0862
AT1G19830	0.1646	-0.0628	-0.1518	-0.3018	-0.5028	-0.1165	-0.2498	-0.0195	0.0224	0.2883	0.1254	0.2089	-0.3469	-0.0898	0.1877
AT1G19835	-0.0867	0.0325	0.2106	0.2355	-0.7145	0.5714	0.2109	0.1474	0.0933	0.0294	0.0111	-0.0028	-0.4188	-0.2697	-0.0305
AT1G19840	0.2548	0.0880	-0.6227	0.0384	0.5603	0.3001	0.3008	0.4618	0.0850	0.2902	0.4431	0.7711	0.9276	0.2997	0.4892
AT1G19850	-0.4507	-0.1226	-0.8346	-0.7350	0.6774	-0.2189	-0.1910	-0.0024	-0.0261	-0.1441	-0.2544	0.1177	-0.0156	-0.2021	-0.1956
AT1G19860	0.2107	0.2318	-0.1043	-0.0156	0.1801	0.1637	0.0131	-0.0039	0.3438	0.2883	-0.1218	0.0508	-0.3076	0.1092	0.1254
AT1G19870	-0.3535	-0.3892	0.1008	0.1028	-0.7676	-0.2201	-0.4248	-0.3446	-0.1495	-0.4777	0.0109	-0.1267	-0.1961	0.2076	-0.0610
AT1G19880	0.1560	0.1674	-0.3235	-0.1699	0.1036	-0.2319	0.1355	-0.1574	-0.0511	-0.1175	0.0220	-0.1302	-0.0494	0.0925	0.1563
AT1G19890	-0.0327	-0.0168	-0.1770	0.0373	0.1735	0.1593	-0.1460	-0.0190	0.0578	0.0819	-0.1401	0.0297	-0.0782	-0.1819	0.1753
AT1G19900	0.0905	-0.5073	-0.0289	-0.6294	1.4419	0.8745	0.8403	0.7545	0.7312	0.1861	0.0282	0.1382	-0.0053	0.0647	0.1969
AT1G19910	0.1646	0.1413	0.4501	-0.0547	0.1405	-0.0174	0.2155	0.0689	-0.0486	0.0592	0.3285	0.2576	0.5019	0.4814	0.6478
AT1G19920	-0.0592	0.0287	-0.1719	-0.0186	0.0719	0.4537	0.1659	0.2489	0.3404	-0.0123	0.0811	-0.1654	-0.0847	-0.1610	-0.0668
AT1G19930	-0.0519	0.0821	0.1399	-0.0814	0.1035	-0.0227	-0.0505	-0.3606	0.0731	-0.1428	0.0976	0.2786	-0.0630	0.2206	-0.2914
AT1G19940	0.8648	0.4056	0.4655	0.8249	-0.2552	-0.3575	0.8046	0.0079	0.0974	0.6763	0.1206	0.0383	0.1324	-0.1654	-0.1712
AT1G19950	-0.0672	-0.0070	-0.3663	-0.1667	-0.2066	-0.1490	-0.1023	0.1677	0.1766	-0.2402	0.0223	-0.1030	0.2425	0.0482	0.0435
AT1G19960	-0.0976	0.1146	2.4343	-0.0997	4.2639	-0.6479	0.1016	-0.3275	0.0264	-0.1954	1.6546	2.1313	2.8660	1.8619	2.2399
AT1G19968	0.0502	-0.2005	-0.2728	0.1005	-0.0503	0.3959	-0.0105	-0.2269	0.1531	0.0246	0.2749	0.1548	0.4390	-0.0963	-0.0301
AT1G19970	0.0853	-0.0185	0.1241	0.1441	0.1694	0.0649	0.1923	0.1584	0.0859	0.2095	-0.3398	-0.1844	-0.1051	-0.2111	-0.0524
AT1G19980	0.0032	-0.0630	-0.2142	-0.0859	-0.3429	-0.2729	-0.3625	-0.0710	0.1794	-0.1433	-0.2664	0.1380	-0.1552	-0.2642	-0.0227
AT1G19990	-0.0497	0.4544	0.2365	0.2878	-0.6663	-0.0200	-0.2105	0.0350	0.2364	-0.0464	-0.1460	-0.1766	-0.2672	-0.4027	-0.2901
AT1G20000	-0.0851	0.0192	0.3284	-0.0179	0.1723	-0.0293	0.0178	0.1040	0.0610	0.0330	0.0427	0.0675	0.0599	-0.0053	0.0204
AT1G20010	0.1715	-0.1208	-0.4104	0.0781	-0.9994	0.2521	0.0560	0.0424	0.1218	-0.1557	0.2215	-0.1977	-0.5773	-0.3424	-0.3075
AT1G20015	0.0745	0.3954	0.6165	0.6219	-0.8948	0.0053	0.0497	-0.0605	0.2142	0.2209	-0.3795	-0.3227	-0.0354	0.0482	-0.1446
AT1G20020	-0.4251	-0.7164	-0.8339	-0.0902	-0.5973	0.2074	-0.1284	-0.2126	-0.4541	-0.1563	-0.4716	-0.5421	-0.9582	-0.0934	-0.5528
AT1G20030	-0.1598	-0.3575	-0.6590	-1.0008	0.1021	-0.1216	-0.5247	-0.1329	0.4821	0.1653	-0.5850	-0.1934	-0.8563	-0.5553	-0.7424
AT1G20040	0.1264	-0.0866	-0.1240	0.4931	0.0962	0.0789	0.2914	0.0704	0.0684	0.1258	-0.5157	-0.0635	0.1194	-0.0445	-0.1124
AT1G20050	0.3162	0.1616	0.0116	0.1321	0.1081	0.0838	0.3628	0.0849	-0.0744	0.0797	-0.0924	-0.0968	0.0085	-0.1803	0.1639
AT1G20060	-0.1647	0.0914	-0.4397	0.2086	-0.4139	0.0854	-0.5014	-0.1328	0.5252	-0.1502	0.0216	-0.0148	-0.1922	-0.3955	-0.3437
AT1G20060	0.0404	0.2057	-0.2840	0.1703	-0.1509	0.0701	-0.0890	0.0789	-0.1631	0.3124	-0.1282	0.0695	-0.2117	-0.1103	-0.2697
AT1G20065	-0.3578	-0.1431	-0.4331	-0.1292	-0.1216	0.1753	0.0893	-0.0785	0.0966	-0.3021	-0.1604	-0.2383	-0.3952	-0.2261	-0.3011
AT1G20070	-0.3972	-0.0531	-0.2027	-0.0530	-0.4664	0.4431	0.1844	0.4985	0.5511	0.4140	-0.4019	-0.1659	-0.3649	0.0219	0.2371
AT1G20070	0.1123	-0.0960	0.0202	-0.1536	-0.1106	0.0725	0.0241	0.0686	-0.0829	0.1487	-0.0079	-0.1476	0.1130	0.0918	0.1899
AT1G20080	-0.0923	0.0352	-0.0925	-0.0157	0.0369	-0.0963	0.0650	-0.1296	0.0598	-0.0143	0.3915	-0.0306	0.1580	0.0573	0.0097
AT1G20090	0.1613	0.1538	-0.7605	-0.1558	-0.5323	-0.4453	-0.1630	-0.2827	0.1473	0.2777	-0.0033	0.0117	0.0115	0.0517	0.0455
AT1G20100	0.2348	0.2025	0.3621	0.1887	0.1151	-0.3083	-0.1261	-0.0562	-0.0029	-0.0510	0.2104	0.3210	0.2325	0.1543	0.0814
AT1G20110	0.2197	-0.1064	-0.1955	0.0295	0.2847	-0.3524	0.1381	-0.0611	-0.3359	0.3176	-0.0686	0.2671	0.0448	0.3884	0.3052
AT1G20120	0.2557	-0.0305	-0.3819	0.0690	0.3740	0.0388	-0.2361	0.0929	-0.4441	-0.2491	0.0875	-0.2179	0.0247	0.0936	0.0113
AT1G20130	-0.1890	-0.0712	0.1386	0.1520	-0.3402	-0.1348	0.0886	0.1358	-0.1286	0.1097	0.0594	0.0383	-0.2219	-0.0739	-0.1354
AT1G20132	-0.0891	-0.0005	-0.0331	0.0209	-0.1455	-0.0636	-0.2237	0.0745	-0.0333	0.1466	0.1557	0.0532	-0.0861	0.0678	-0.1574
AT1G20135	-0.0982	-0.0251	0.0776	-0.0032	0.1028	-0.1481	-0.1002	0.1741	-0.0096	-0.0165	0.1001	-0.2279	-0.0386	-0.2571	-0.0446
AT1G20140	0.2827	0.4299	-0.1088	0.1148	0.2029	-0.1537	-0.0933	0.2161	0.4153	0.1460	-0.0255	0.1002	0.1812	-0.1863	-0.0201
AT1G20150	-0.0613	0.1269	0.2789	-0.1746	-0.1741	-0.0632	-0.2314	-0.0007	-0.1747	0.2693	0.0889	0.2377	-0.0358	-0.1666	-0.0493
AT1G20160	0.2659	-0.0424	-0.6885	-0.1766	0.1944	0.1691	0.1764	0.0782	0.1948	-0.0249	-0.0568	-0.0392	0.0925	-0.1360	0.0759
AT1G20180	0.0615	0.0205	-0.0780	0.1153	1.1999	0.1293	-0.1377	0.2022	-0.1926	-0.5121	0.3142	-0.1950	-0.4240	0.2613	0.1862
AT1G20190	0.0310	-0.4847	-0.0169	0.4705	-0.2633	0.0365	0.1981	0.1660	-0.1556	0.1902	0.2504	0.2064	-0.6637	-0.1450	0.0203
AT1G20200	0.5509	0.3238	-0.4049	-0.0211	0.4151	-0.1618	0.5746	0.0223	0.0785	0.6576	0.1871	0.5086	0.5771	0.2134	0.0931
AT1G20220	0.1881	0.5648	-0.0288	-0.0635	-0.0118	0.2216	0.0340	0.0656	0.5841	0.2486	0.0565	0.0841	-0.0002	-0.2340	0.0009
AT1G20225	0.1676	0.2182	0.5375	0.1178	0.6194	0.3262	0.1047	-0.1393	-0.2890	-0.0056	-0.1755	-0.0345	-0.1851	0.0163	0.1189
AT1G20230	-0.0912	-0.3063	0.0767	0.0824	-0.0887	-0.1733	0.0281	-0.1036	-0.2116	0.1551	-0.0490	-0.1076	-0.1509	-0.1186	-0.0686
AT1G20240	-0.0494	0.1878	-0.0466	0.0344	-0.0795	-0.2238	-0.1748	0.1286	-0.0933	-0.0222	0.0760	0.0213	-0.0334	0.0134	-0.0461
AT1G20260	0.1085	-0.0788	-0.1678	0.0487	-0.0456	0.1666	0.1070	-0.0118	0.0617	0.0437	0.0918	-0.0725	0.0516	-0.0270	0.1035
AT1G20270	0.1792	0.1912	-0.0770	0.2273	0.3061	-0.3186	0.2665	0.0674	0.0418	0.3119	0.0554	0.0870	0.1829	0.1344	0.1300
AT1G20280	0.3113	0.3547	-0.0008	-0.0141	1.1566	-0.1000	0.4924	0.1706	-0.1626	0.0808	0.1903	0.0512	0.0808	-0.0943	0.1887
AT1G20290	0.1167	-0.0773	-0.1295	-0.0740	0.0006	0.0314	0.0689	-0.1595	0.0015	-0.2517	0.0081	0.1053	0.0732	-0.1265	0.1547
AT1G20290	-0.1513	0.0891	0.1806	-0.0262	0.0355	-0.2080	-0.0231	-0.1416	0.1391	0.2051	-0.1188	-0.0923	0.1861	-0.0079	0.0685
AT1G20300	0.0120	0.0473	-0.0886	-0.3166	-0.0666	0.1275	0.2536	0.0134	-0.0555	-0.1353	0.1003	-0.0451	-0.0858	0.1240	0.1553
AT1G20310	-0.1550	0.2333	-0.0615	-0.1480	-0.2388	-0.4090	-0.1765	-0.2005	-0.1098	-0.1898	0.2820	0.1554	0.1314	-0.0052	0.2283
AT1G20320	0.0431	0.1012	0.1587	0.1228	-0.1260	0.0621	0.2132	-0.2284	0.0715	-0.0854	0.2119	-0.0766	0.1151	-0.2474	0.1350
AT1G20320	0.2840	0.2580	0.1061	0.0852	0.0319	-0.1251	0.4537	0.2644	0.0655	-0.0023	0.3220	0.1634	0.0903	-0.0355	-0.1304
AT1G20330	0.1789	-0.1505	-0.6149	-0.2203	-0.5428	-0.2036	0.0967	-0.0910	0.1551	0.0445	-0.1952	0.3140	-0.1945	0.2221	0.0075
AT1G20340	-0.1251	-0.1997	-0.0381	0.0475	-0.1250	-0.0172	-0.1199	-0.0576	-0.1989	-0.0911	-0.2436	-0.0797	-0.1260	0.0626	-0.5117
AT1G20350	-0.2387	-0.3715	-0.1892	-0.1462	0.6305	-0.4265	-0.1176	-0.4107	-0.6982	-0.1144	-0.3573	-0.1241	-0.1013	0.4274	0.1021
AT1G20360	-0.0867	-0.4510	-0.0009	0.0487	-0.0308	-0.4390	0.1100	-0.0627	-0.1561	-0.1017	-0.2013	-0.1201	0.2311	0.1488	-0.0797
AT1G20370	0.0334	0.1553	0.2518	0.2757	-0.5994	-0.0232	-0.1525	-0.1007	0.2429	0.2071	0.0551	-0.0462	-0.0904	0.0371	0.0438
AT1G20375	-0.0442	-0.0512	0.1623	0.0526	0.1005	-0.2990	-0.0389	0.1275	-0.0242	-0.2696	-0.0286	-0.0677	0.0817	-0.0824	-0.1048
AT1G20375	-0.1046	-0.0043	0.2873	-0.0171	-0.0691	-0.1622	0.0282	-0.0652	0.0580	-0.1692	0.1549	0.1154	-0.1124	-0.0104	-0.3397
AT1G20380	-0.0561	0.0888	-0.1058	0.0578	-0.2209	0.0905	0.0982	0.0961	0.2417	0.1947	-0.1228	0.1281	0.0512	0.1200	0.0703
AT1G20390	-0.1686	-0.1851	-0.2720	0.2356	-0.4201	-0.2645	-0.6349	-0.0785	-0.0633	-0.4720	0.2524	-0.2336	-0.1720	0.0565	-0.2139
AT1G20390	-0.3728	0.1041	-0.2859	0.2302	-0.2285	-0.1202	-0.4144	-0.1705	0.0822	-0.4288	0.2156	-0.3031	0.1009	0.2937	-0.2276
AT1G20400	-0.0343	-0.1003	-0.1698	-0.1416	0.1028	-0.0041	0.2148	-0.1443	-0.1187	-0.3700	-0.0320	-0.2583	-0.0116	-0.2860	-0.1345
AT1G20400	0.0723	-0.1928	-0.0116	-0.1288	-0.1114	0.1165	-0.1980	-0.0067	0.0003	0.0138	-0.1050	-0.0737	-0.0534	0.1133	-0.0213
AT1G20405	-0.0382	-0.0126	0.2876	0.0444	0.0088	0.1743	0.1835	-0.1216	0.0929	-0.2302	-0.0917	-0.2345	-0.0845	0.0976	-0.0804
AT1G20410	-0.0291	0.3147	-0.4385	0.0800	-0.0588	-0.1034	0.0509	-0.0609	-0.0683	0.1519	0.0121	0.2151	0.0294	-0.0751	0.1382
AT1G20420	0.2074	0.3060	0.3488	0.0499	0.5866	-0.0676	0.4402	0.2191	0.2921	0.2554	-0.6104	-0.3367	0.1133	0.1243	0.1107
AT1G20430	0.2435	0.2940	0.1058	0.0850	-0.2155	0.1625	0.3178	0.2032	0.3406	0.3036	0.0221	0.2025	0.1814	-0.0114	0.1732
AT1G20440	-0.0329	-0.6273	-0.0940	-0.1175	-1.7431	-0.1002	0.1352	0.6762	0.2680	0.4332	-0.2774	-0.2645	-0.7326	0.2499	-0.0383
AT1G20450	0.2778	-0.3282	0.6430	1.0138	-1.5225	-0.2647	-0.0162	0.3940	0.2168	0.1867	0.0148	0.0977	-0.5932	0.3886	0.1258
AT1G20460	0.0419	0.2962	-0.4913	-0.4512	0.2464	-0.1814	0.4497	0.1085	0.0985	0.0992	-0.0199	0.0950	0.1626	0.2627	0.3620
AT1G20460	-0.0615	-0.1704	-0.1812	0.0100	-0.0277	-0.3031	0.0017	0.0792	-0.0226	0.1785	-0.3836	-0.1183	0.0198	0.3066	-0.1615
AT1G20470	-0.1537	-0.3834	-0.4410	-0.4458	0.3408	0.2193	-0.3519	-0.0129	-0.4578	-0.3686	0.1066	0.2241	0.1350	-0.1850	0.2378
AT1G20480	-0.1813	-0.0379	-0.2518	0.1003	0.1566	-0.0188	-0.1964	0.0160	0.0404	0.0711	0.1870	0.1238	0.1241	-0.0551	0.1496
AT1G20490	-0.4166	-0.1624	-0.2710	-0.0330	-0.4083	0.3870	0.1351	0.0503	0.2257	0.0369	-0.0292	0.0908	-0.0176	0.0360	-0.0080
AT1G20500	-0.0012	0.2801	0.0135	-0.2343	-0.0806	0.1343	-0.0085	0.0283	-0.3329	0.1971	0.0001	-0.2213	-0.1397	0.0088	-0.1281
AT1G20510	0.0276	0.0183	0.9281	0.6401	1.2987	0.0801	0.2544	0.6043	-0.1295	0.0095	0.0923	0.3375	0.9877	-0.0375	0.1366
AT1G20515	-0.1273	0.1284	0.0108	0.1325	-0.2651	-0.1494	-0.1879	0.0556	0.0508	-0.0151	0.1363	-0.0985	-0.1786	-0.2043	-0.1254
AT1G20515	-0.0712	-0.0500	-0.1477	-0.0342	0.0752	0.0386	0.0951	-0.2702	0.1578	0.2394	0.1968	-0.1966	-0.0152	-0.0858	-0.0668
AT1G20520	0.1661	0.1741	-0.0174	0.0271	-0.0531	-0.4076	0.0791	-0.1201	-0.1186	0.1068	0.0274	0.1990	0.1194	-0.1216	0.0742
AT1G20520	0.1902	0.2867	-0.0831	-0.1981	-0.1052	-0.3404	-0.0966	-0.0050	-0.0896	-0.0732	0.2087	0.1906	-0.0416	-0.1391	-0.1143
AT1G20530	0.0527	0.0013	-0.1088	-0.1743	-0.0641	0.2168	-0.0396	0.0078	0.2061	-0.0289	0.1314	-0.0478	-0.0913	0.0842	0.2310
AT1G20540	-0.0945	-0.1145	-0.1084	0.0282	-0.4325	0.4374	0.0225	-0.1183	0.0311	-0.0372	-0.0148	-0.0351	-0.4367	-0.3158	-0.2562
AT1G20550	0.1209	0.5000	-0.1843	0.0928	-0.0053	0.1987	-0.1717	0.0993	0.1327	-0.0388	-0.0291	-0.0778	-0.1022	0.1327	-0.0643
AT1G20550	-0.0105	0.0779	-0.0386	0.2429	0.2488	0.4697	0.3705	0.3143	-0.0352	-0.1138	0.1231	-0.0199	-0.1651	0.0023	0.0081
AT1G20560	-0.1239	-0.6946	-0.2725	-0.3745	-0.4552	0.0521	0.2007	-0.0229	-0.0105	0.3626	-0.0189	-0.1167	0.2177	-0.2432	-0.3002
AT1G20570	-0.1976	-0.0373	0.0484	-0.1122	-0.7838	0.4683	-0.0766	0.0403	0.3568	-0.0555	-0.0504	-0.1576	-0.5109	-0.4558	-0.2486
AT1G20575	0.1800	0.1092	0.1146	-0.0631	0.3141	0.1003	0.2723	0.0784	0.1242	0.1011	-0.0826	0.1431	0.1592	0.2998	0.2811
AT1G20580	0.1573	0.2026	-0.0472	-0.1102	-0.3250	0.2398	0.0348	0.1297	0.5772	0.0085	-0.0445	0.1182	-0.0504	-0.1573	0.0095
AT1G20590	-0.0682	0.3539	-0.4114	-0.0769	-0.3591	-0.2537	-0.5074	-0.0911	0.8041	0.1563	-0.1392	-0.0830	-0.1353	-0.2981	-0.4659
AT1G20600	-0.2014	-0.0289	0.1282	0.1464	-0.2298	-0.1792	-0.0393	0.0806	0.0230	-0.1287	-0.1074	0.0970	0.0117	-0.0636	0.0486
AT1G20610	-0.2090	0.2681	-0.4110	-0.0002	-0.7566	0.2152	-0.4896	0.2209	1.0676	0.1906	-0.3825	-0.3266	-0.5673	-0.6904	-0.8746
AT1G20610	-0.0979	0.0914	-0.5343	-0.2935	-0.3615	-0.1200	-0.2105	-0.0548	0.7733	0.0695	-0.3438	-0.0261	-0.1174	-0.2380	-0.1845
AT1G20620	-0.1251	-0.1997	-0.0381	0.0475	-0.1250	-0.0172	-0.1199	-0.0576	-0.1989	-0.0911	-0.1612	-0.0797	-0.1260	0.0626	-0.4896
AT1G20630	0.0585	0.0901	0.0773	-0.2965	0.7354	-0.1130	-0.2750	-0.1390	-0.3261	-0.0777	-0.0674	0.0072	-0.0057	0.1524	0.1276
AT1G20640	-0.1140	-0.6045	-0.5411	-0.1691	0.1757	0.1631	-0.0281	0.0219	0.0007	-0.1895	-0.0526	-0.1881	0.0361	-0.3599	-0.0425
AT1G20650	-0.3508	-0.5083	-0.6414	-0.5070	-0.7370	0.3780	0.0413	0.0256	-0.1454	0.0523	0.1522	-0.1117	-0.4523	-0.4518	-0.4444
AT1G20670	-0.1477	-0.1738	-0.1362	-0.1273	-0.0308	-0.0176	-0.2850	-0.1248	-0.0438	-0.4238	0.0328	0.0789	0.0051	0.0859	0.1607
AT1G20680	0.2700	0.0398	-0.1115	0.6982	0.5705	-0.0997	0.0868	-0.2105	-0.0177	-0.2061	-0.1308	0.1307	-0.0713	-0.1428	0.0876
AT1G20680	-0.0163	0.0474	0.1790	0.0297	0.1498	-0.0490	-0.0685	0.0075	-0.1435	-0.0955	-0.0474	-0.0991	-0.2162	0.1133	0.1313
AT1G20680	-0.1076	-0.0327	0.3331	0.0275	0.0177	0.1193	0.0391	-0.2742	-0.0648	0.1426	0.0578	-0.1311	0.2385	-0.0003	0.0102
AT1G20690	0.0834	-0.1196	0.1300	0.0944	0.0527	-0.1785	-0.1405	-0.0660	-0.1061	-0.0204	0.0384	0.0198	-0.0504	-0.0339	0.0377
AT1G20693	0.0829	0.0035	-0.1140	-0.1891	0.1629	0.1353	0.1754	0.1684	0.1671	0.1499	-0.1570	0.1052	-0.1839	-0.1386	-0.1599
AT1G20696	0.1230	-0.2457	-0.2677	-0.1628	-0.0457	0.0538	-0.1098	0.0749	0.0326	-0.2057	-0.1958	0.0765	-0.0496	0.0437	-0.0121
AT1G20700	-0.2187	-0.3582	-0.3436	-0.4957	0.1544	0.8979	0.7122	0.3607	0.4316	0.3694	-0.0145	-0.2359	0.2550	-0.0793	-0.0594
AT1G20710	0.2292	-0.1110	-0.0748	-0.0075	-0.0287	-0.0605	0.0222	0.1941	0.0600	-0.1742	0.0241	-0.1703	0.0938	-0.1485	0.1260
AT1G20720	0.1055	0.0971	-0.2747	0.0346	-0.0225	0.0978	-0.0665	-0.0539	0.1085	0.2162	-0.0516	-0.2330	-0.1662	-0.0445	0.0197
AT1G20730	-0.1437	0.0576	0.1210	0.3312	-0.2009	-0.0190	0.0704	0.0519	-0.0770	-0.0213	0.0639	0.0237	-0.2826	-0.0220	0.0499
AT1G20740	-0.2267	0.0230	-0.1152	-0.0324	0.0160	0.2381	-0.0377	0.0202	-0.2387	-0.1089	0.0183	-0.0498	0.0296	0.0252	0.0785
AT1G20750	-0.2426	0.1714	-0.1136	-0.0006	-0.0291	-0.2119	0.0952	0.1933	-0.1207	-0.1109	0.1942	0.0282	0.0292	0.1841	-0.0544
AT1G20760	0.1465	0.0199	-0.1561	-0.2018	-0.0480	0.0184	0.2883	-0.0632	0.0498	0.0896	0.1632	0.1169	0.0676	0.1634	0.2389
AT1G20770	0.1232	0.3711	0.2200	0.4653	-0.2594	-0.4267	0.1375	0.0047	0.1555	0.3056	0.0126	-0.1509	0.0416	0.2950	0.0261
AT1G20780	-0.1024	0.0167	0.4667	-0.3068	0.7927	-0.3250	0.0205	0.0132	-0.2622	-0.1204	0.1534	0.3056	0.3847	0.2170	0.0648
AT1G20790	0.0739	-0.0166	-0.1205	0.1153	-0.2246	-0.0763	-0.1317	-0.0671	-0.0957	-0.0075	-0.3531	0.1234	-0.1020	0.1954	-0.0036
AT1G20795	-0.0259	0.0374	0.0846	0.0120	-0.0960	-0.0914	0.0998	0.0040	0.0695	-0.1703	-0.0596	-0.2353	0.0879	0.0981	-0.0147
AT1G20800	-0.0928	0.1967	0.2118	0.0091	-0.0296	0.1897	0.2204	0.0472	-0.0685	0.0895	0.0563	0.0823	-0.1542	-0.0492	0.1140
AT1G20801	0.0932	-0.1646	0.1842	0.1053	-0.2030	0.2512	0.2035	-0.0597	-0.0477	0.0848	0.2178	-0.1101	-0.1922	0.1393	0.1581
AT1G20810	-0.2689	-0.3003	-0.6651	-0.2460	-0.9013	-0.0290	-0.2498	-0.1677	-0.1149	-0.1034	-0.1318	-0.3033	-0.2275	-0.1290	-0.3379
AT1G20816	0.0983	0.5697	-0.0740	0.3488	-0.3748	0.1453	0.1010	-0.0097	0.2541	-0.1928	-0.1002	-0.1700	-0.3194	-0.1734	-0.3401
AT1G20820	-0.0438	0.4974	2.4039	1.2512	-1.2210	-0.3369	-0.3446	-0.4491	-0.0860	0.3918	-0.4368	0.0354	-0.0961	0.0060	-0.3226
AT1G20823	0.1098	-0.0669	0.2820	-0.0325	-0.1999	0.3508	0.1615	0.4341	0.0524	0.2287	-0.0292	0.0849	0.0498	-0.7373	-0.3936
AT1G20830	-0.2437	0.0053	-0.0978	-0.2489	0.0675	0.4138	-0.0136	-0.0651	0.0335	-0.3242	-0.2269	-0.3446	-0.3987	-0.4379	-0.1142
AT1G20840	-0.0182	-0.2548	-0.0805	0.2054	-0.8783	-0.0878	0.1281	-0.0752	-0.1780	0.0769	-0.0927	-0.0198	0.0457	0.2904	-0.0536
AT1G20850	0.7187	0.1278	0.0867	0.3756	0.0139	-0.1971	-0.3011	0.0440	-0.4036	-0.1793	-0.0418	-0.2199	0.0494	-0.0567	0.1811
AT1G20860	0.0224	0.0167	0.0102	0.0229	0.2458	-0.0142	-0.1119	0.2154	-0.1360	0.1463	-0.1666	-0.0774	-0.1312	-0.1906	0.0292
AT1G20860	-0.0379	0.0722	-0.4385	-0.0293	0.0090	-0.1816	-0.0918	-0.1892	-0.2756	-0.2962	0.1649	-0.0514	0.0214	-0.1380	0.0524
AT1G20870	0.1157	0.0056	-0.0754	-0.0767	-0.0897	-0.1715	-0.0864	-0.1105	0.0842	0.0957	-0.0205	-0.0114	0.1068	-0.0144	-0.0103
AT1G20875	-0.0711	0.1496	0.4977	-0.0582	-0.0371	0.1399	-0.1483	0.3019	0.0492	-0.1207	0.3176	-0.1674	-0.1275	-0.0349	-0.2351
AT1G20880	0.0143	-0.2124	0.1697	-0.3208	0.2838	-0.1596	0.0839	0.1458	-0.0980	0.1225	-0.1045	-0.1200	-0.2630	0.0706	-0.0479
AT1G20890	0.0641	0.2065	0.3455	-0.1347	0.0222	0.1468	0.2992	-0.0042	0.0942	0.1259	-0.0363	-0.0627	-0.3484	-0.1192	-0.1566
AT1G20900	0.2357	-0.0725	0.4887	0.2968	0.8239	0.5988	0.6614	0.3757	0.8719	0.0930	-0.1505	0.5899	0.1208	0.7521	0.5806
AT1G20910	0.0152	0.1099	-0.3066	-0.0199	-0.1474	-0.0067	-0.0964	-0.0287	0.2194	-0.0162	0.0396	-0.0829	-0.0766	-0.1910	-0.1829
AT1G20910	-0.0649	0.1511	-0.4602	-0.0058	-0.2336	-0.0219	-0.1477	-0.2299	0.0360	-0.0549	-0.0713	-0.0318	0.1308	0.0441	-0.1039
AT1G20920	-0.0374	-0.1151	-0.3130	-0.0496	-0.1773	-0.0745	-0.1238	-0.1150	-0.1580	-0.0307	-0.0497	-0.1226	-0.1202	-0.2612	-0.0236
AT1G20925	0.0366	0.0537	-0.0905	0.0780	0.1193	0.0352	0.0597	0.1121	0.1168	0.0470	-0.1769	-0.0344	0.0947	0.0142	-0.1642
AT1G20930	0.0760	0.2134	-0.6468	-0.1844	-0.2427	0.1817	-0.5797	0.1634	0.7059	0.2284	-0.3014	0.0611	-0.3156	-0.7535	-0.4723
AT1G20940	-0.2827	0.0187	-0.1690	0.1912	-0.0435	0.0153	-0.0508	0.1380	-0.1474	0.0404	0.0666	-0.0806	0.0392	0.2277	0.0350
AT1G20950	0.2479	0.4132	0.2365	0.1910	-0.1962	0.3094	0.3828	0.1196	0.6404	0.3734	0.0415	0.1231	0.1245	0.0504	0.1653
AT1G20960	-0.5381	-0.0789	0.3418	1.0753	-1.7651	-1.0448	-1.2082	-0.8474	-0.7690	-0.5000	0.2186	0.0599	-0.2072	0.2552	-0.5723
AT1G20960	0.1608	0.1388	-0.2381	-0.1522	-0.1974	0.0264	-0.0024	-0.0078	0.3732	0.0564	0.0388	0.1405	0.0175	0.0312	0.1429
AT1G20967	0.2156	-0.0239	0.0567	0.3384	0.0553	-0.1416	-0.3039	-0.6989	-0.0800	0.1147	0.2153	-0.1065	-0.0977	0.0548	0.0063
AT1G20970	-0.4440	-0.0453	1.0936	0.7087	-0.6364	-0.9345	-0.6793	-0.6501	-0.8031	-0.1818	0.3262	0.1336	0.1741	0.4723	-0.0099
AT1G20970	0.0801	-0.0333	1.0712	0.1708	0.1116	-0.1640	-0.2444	-0.0710	-0.2957	-0.2612	0.3700	0.1835	0.2410	0.2970	0.5263
AT1G20980	-0.5131	-0.5017	0.4387	0.6611	-0.8674	-0.6828	-0.2760	-0.1447	-0.6164	-0.1932	0.0077	-0.1152	0.0574	0.3015	-0.2139
AT1G20980	-0.2628	0.0114	0.4695	0.3618	-0.1854	-0.2977	-0.3705	-0.1869	-0.5540	0.0078	-0.2269	-0.1998	-0.1383	0.2252	-0.1256
AT1G20990	0.3237	-0.0467	-0.0075	0.2879	-0.0111	-0.0351	0.0070	0.2064	-0.1030	-0.0514	0.0136	-0.0424	-0.0752	-0.0821	-0.0814
AT1G21000	-0.0325	-0.5346	0.2495	-0.1509	0.4427	-0.4803	-0.0846	0.0313	-0.4717	-0.0502	-0.1385	-0.0691	0.5047	0.1855	0.0864
AT1G21010	-0.1172	-0.6254	0.5378	-0.2171	1.6873	-1.0632	-0.7960	-0.7530	-1.3914	-0.7527	0.2778	0.0685	0.8709	0.5568	0.1732
AT1G21050	0.2522	-0.0403	-0.1414	-0.1218	0.4486	0.0194	-0.1878	-0.1600	-0.2949	-0.5936	0.0362	0.6372	0.5830	0.0197	0.2518
AT1G21060	-0.1274	0.1114	-0.2457	-0.1892	-0.2316	-0.1645	0.0899	-0.1294	-0.2225	-0.2802	0.4199	0.2756	0.0141	-0.0504	-0.0952
AT1G21065	-0.1695	-0.2720	-0.5359	-0.4426	-0.7498	0.0514	0.1614	-0.1753	-0.3118	-0.0274	-0.2725	-0.4846	-0.4330	-0.3503	-0.4640
AT1G21070	0.1837	0.1417	-0.2835	0.1652	-0.8226	0.1890	0.0867	0.0209	0.3181	0.1392	0.1405	0.0499	0.0786	-0.0623	0.0387
AT1G21080	0.1208	-0.0748	0.3441	0.1198	0.2619	-0.3396	-0.1057	-0.0640	-0.1366	0.0463	0.0058	0.1464	0.1903	0.1807	0.0264
AT1G21090	-0.0826	-0.1409	-0.8935	-0.5292	-0.5293	0.4514	-0.3401	0.1608	0.8591	0.0733	-0.2635	-0.1514	-0.5552	-0.5431	-0.4589
AT1G21100	-0.2323	-0.6990	0.3693	-0.4666	0.1817	-1.0986	-0.7417	-0.4873	-1.3743	-1.0195	-0.1067	-0.0363	0.0258	-0.0954	-0.3177
AT1G21110	-0.2656	-0.7351	0.3881	-0.4602	0.2006	-1.0684	-0.8115	-0.5355	-1.4997	-1.0955	-0.1229	0.0341	0.1505	-0.1405	-0.3656
AT1G21120	-0.1637	0.4427	1.8747	-0.0590	2.0822	-2.2515	-2.0685	-0.4366	-2.1615	-2.0103	-0.1857	0.7516	0.6631	0.4741	0.1996
AT1G21130	-0.0545	-0.8592	0.0247	-0.4068	0.4290	-1.2718	-0.7469	-0.6337	-1.5203	-0.9032	0.1416	0.0439	0.3059	-0.1548	-0.0827
AT1G21140	-0.0721	0.2101	-0.3716	-0.8195	0.1224	0.2865	-0.4074	0.0438	0.5192	-0.2727	0.0212	-0.6124	0.3288	-0.7788	-0.2947
AT1G21150	0.1984	0.2290	-0.3954	-0.0509	-0.0327	-0.1348	-0.3943	-0.1420	0.5884	0.1017	0.3816	0.1124	-0.0137	-0.0458	-0.4580
AT1G21160	-0.0888	-0.2188	0.5801	0.1649	-0.2398	-0.1440	-0.2747	-0.0610	-0.0959	-0.4988	0.2234	-0.0058	0.0688	0.1250	-0.1341
AT1G21170	0.1452	0.2100	0.2460	0.0730	0.4060	0.1566	-0.0434	0.0310	0.0110	-0.1030	0.2018	0.1714	0.0457	0.0799	0.3622
AT1G21190	-0.0031	0.0836	0.0166	-0.2766	-0.2766	0.2899	0.3519	0.2157	0.3118	0.1881	-0.1160	-0.3577	-0.3006	-0.1880	-0.2790
AT1G21200	0.2335	-0.1007	0.0642	0.0573	0.0551	0.0986	0.0070	0.2165	-0.1953	0.0710	0.1531	0.0960	-0.0378	-0.0388	-0.0498
AT1G21200	-0.0585	-0.0557	0.2030	0.0010	-0.1799	0.0463	0.2654	0.0944	0.0231	0.2400	0.0412	-0.0498	0.1472	0.0237	0.0230
AT1G21202	0.0968	-0.0777	-0.2129	-0.1431	0.0188	0.0375	0.2570	-0.2164	-0.0429	-0.0291	-0.0493	-0.1573	-0.3560	0.1196	0.1398
AT1G21202	-0.0144	0.0396	0.0984	0.0720	-0.2983	-0.1514	0.1059	-0.0893	-0.0275	-0.1324	0.0921	0.0153	0.0657	-0.0821	0.1188
AT1G21210	0.0682	0.0235	0.4279	-0.3371	-0.1643	0.1546	0.0032	0.0885	0.2553	0.0653	-0.0367	0.1681	-0.0952	-0.0179	-0.0210
AT1G21220	0.1815	0.0637	-0.2622	0.4441	0.5699	-0.1015	0.1905	0.5193	0.5387	0.6172	0.5753	-0.1219	0.5167	-0.1471	0.1221
AT1G21220	0.3448	0.2460	-0.0383	0.8133	0.7783	-0.0312	0.1494	0.5007	0.5618	0.8215	0.8118	-0.0454	0.4772	-0.1076	0.0207
AT1G21230	0.0068	0.1402	0.0585	-0.0725	-0.0831	-0.4052	0.0203	-0.1750	-0.0498	0.1605	0.1077	0.2048	-0.0810	0.0886	-0.1519
AT1G21240	0.0532	0.0884	-0.1428	0.0572	0.2705	0.1708	-0.0871	-0.0294	0.0241	0.0364	0.0026	-0.0274	-0.2164	0.2086	0.1826
AT1G21245	-0.0560	0.1492	-0.1635	0.0853	-0.1183	-0.1004	-0.0534	0.2326	0.0607	-0.0899	0.0512	-0.1152	-0.1507	-0.2416	-0.1373
AT1G21250	0.6061	1.2405	1.1643	1.1472	2.3540	-1.1271	-0.1695	-0.9812	-0.8789	-0.4995	0.8978	1.0463	1.5654	0.4180	0.9466
AT1G21260	0.2645	0.1229	-0.2767	0.1367	0.0044	-0.0327	0.0649	-0.1059	-0.0269	-0.1383	0.2473	0.1576	0.1857	-0.1386	0.1509
AT1G21260	0.3084	0.3050	0.0125	0.2420	-0.2028	-0.0173	-0.0496	0.0581	0.1910	0.1808	0.0664	0.0801	-0.1813	-0.1846	-0.0795
AT1G21270	-0.1559	0.3096	-0.1717	0.0835	0.4023	-0.2362	0.1499	0.1824	-0.1469	0.1454	0.2375	0.1149	-0.0555	0.2436	0.2224
AT1G21280	0.2011	-0.0421	-0.0504	-0.0153	0.1532	-0.0963	-0.1874	-0.0512	-0.1716	-0.1716	0.2664	0.0559	0.3441	0.0958	-0.0141
AT1G21281	-0.5886	-0.1450	0.3019	-0.1129	0.3861	0.6195	-0.0252	0.0660	-0.1622	0.0016	-0.5196	-0.7716	-1.0479	-0.3575	-0.4654
AT1G21290	0.2434	0.1029	0.0259	0.2126	0.0300	0.0100	0.1245	-0.0192	-0.0812	0.0370	-0.1427	0.0265	0.0197	-0.0436	0.0099
AT1G21300	0.2337	0.0084	0.1137	0.0102	-0.0115	-0.3059	-0.3302	0.1385	-0.2820	-0.0268	-0.1293	0.2053	-0.1121	-0.0816	0.2722
AT1G21310	-0.1304	-0.1015	1.7115	1.3799	2.6472	-0.8884	-0.2771	-0.8740	-0.4847	0.0432	1.1014	1.4636	1.8713	2.0689	2.0393
AT1G21320	0.5537	0.0960	0.3741	0.4769	0.9036	-0.8059	-0.1387	-0.0652	-0.3073	-0.2983	0.5683	0.4651	0.1201	0.4308	0.1573
AT1G21323	-0.1543	-0.0683	0.1407	-0.0803	-0.2355	-0.2192	0.0123	-0.2040	-0.1811	-0.2708	-0.0687	-0.0618	-0.1348	0.0406	0.1860
AT1G21326	-0.0716	-0.5807	0.4134	-0.1545	0.7299	-0.9686	-0.4533	-0.6742	-0.6051	-0.8689	0.6572	-0.0217	0.2396	0.0005	0.1853
AT1G21327	-0.0667	0.0719	-0.0544	-0.0548	0.0214	0.1347	0.0418	0.0447	-0.0950	0.1291	-0.1257	0.2711	0.3172	0.3186	0.1777
AT1G21330	0.0953	-0.1275	0.0035	-0.0832	0.0608	0.1500	-0.2047	-0.1001	0.0391	0.1812	-0.1235	-0.0280	-0.0269	-0.1213	0.0479
AT1G21340	0.0250	-0.0018	-0.2234	-0.0196	0.0283	0.1319	-0.1040	0.0503	-0.0062	0.0729	-0.0379	0.0758	-0.1236	-0.1917	-0.2795
AT1G21350	0.1718	0.0921	-0.7085	-0.0719	-0.4809	-0.0748	-0.0011	-0.3568	-0.1045	0.0228	0.1400	-0.1798	-0.0853	-0.1297	-0.1706
AT1G21360	-0.0295	0.0326	0.2258	0.0122	-0.5537	-0.0462	0.2244	0.0942	0.4946	-0.1851	0.3016	-0.7030	0.0962	-0.1051	-0.8685
AT1G21370	0.3404	-0.0268	-0.1422	0.2351	0.5301	-0.0967	0.0211	0.0235	-0.3959	-0.1418	0.2551	0.3273	0.4433	0.2335	0.2461
AT1G21380	0.4587	0.4828	0.3083	0.1495	0.7947	-0.1652	0.1372	0.0805	-0.0196	0.1358	0.0452	0.1428	0.3642	0.3115	0.4350
AT1G21390	0.0294	-0.4272	0.4283	0.0008	0.8014	0.1283	0.0694	-0.0183	-0.4613	-0.4057	-0.0545	0.0817	0.2798	-0.1072	-0.1649
AT1G21395	0.2180	-0.0385	-0.0661	0.2663	-0.1265	-0.2530	0.1036	0.0096	-0.1206	0.0371	0.2805	-0.1402	-0.0419	0.0694	0.0226
AT1G21400	-0.1893	-0.8417	0.5532	-0.6888	0.7988	-1.1151	-0.7060	-0.5658	-1.3392	-0.6055	0.9167	-0.3557	0.4440	0.1598	-0.4857
AT1G21410	-0.2802	-0.6451	0.1283	-0.4110	1.1634	-0.0508	0.1186	0.0417	-0.4068	0.3619	-0.4286	-0.3749	0.1059	-0.1645	-0.0931
AT1G21420	0.0528	0.2274	0.1490	0.0629	-0.1479	-0.1907	-0.0130	-0.0847	0.0983	-0.1783	-0.7141	-0.4728	-0.1424	0.1599	-0.1268
AT1G21430	0.0649	0.0796	-0.0565	-0.1472	-0.0046	0.1926	-0.1327	0.1399	-0.0936	0.0576	-0.0309	-0.0961	0.0077	0.2371	-0.2017
AT1G21430	0.0021	0.0132	-0.2450	-0.0532	-0.3391	0.2824	-0.0225	0.1031	0.2543	0.3314	0.0913	0.0950	0.0695	-0.2379	-0.0427
AT1G21440	0.0853	0.2003	-0.4010	0.3514	-0.1145	0.8957	0.2138	0.6833	0.6257	0.1662	-0.1551	-0.0924	0.0446	-0.4455	-0.0455
AT1G21440	0.1635	0.2193	-0.2688	0.1251	0.1176	-0.0283	0.2515	0.2999	0.0862	0.1497	0.0494	0.1400	-0.0184	-0.2639	0.2107
AT1G21450	-0.4507	-0.5401	-0.1251	-0.0627	0.0571	-0.7397	-0.9072	-0.4248	-0.9360	-0.7233	-0.0005	-0.0241	0.3821	0.2862	-0.0541
AT1G21460	0.5215	0.1220	-0.0665	0.1392	0.5385	-0.1900	-0.2805	0.0943	0.4033	-0.3161	0.0366	-0.1535	0.3422	-0.1721	0.0792
AT1G21470	0.0784	0.0561	0.1388	0.1362	-0.0012	0.0789	0.0030	-0.0589	0.0628	0.1724	-0.0981	0.0384	0.3076	-0.0282	0.1429
AT1G21475	-0.0695	-0.0460	-0.0258	-0.0861	-0.3589	0.1677	-0.1281	-0.1656	-0.0794	-0.0263	-0.0812	-0.0160	-0.1136	0.0283	-0.0909
AT1G21480	0.1992	-0.0753	-0.2774	0.0351	-0.4580	0.4005	0.0084	0.0906	0.1723	-0.2058	-0.0671	-0.0109	-0.1030	-0.0364	-0.0892
AT1G21490	0.2077	0.2076	0.1083	-0.1757	0.0337	0.0585	-0.2138	-0.3086	0.2294	-0.0915	-0.0960	-0.1487	-0.0958	-0.1507	-0.2899
AT1G21500	-0.1905	-0.4167	-1.4819	-0.5600	-1.2852	0.5898	-0.3261	-0.0788	0.3347	-0.1476	-0.3018	-0.5466	-1.0631	-0.4913	-0.3761
AT1G21510	0.2060	0.0266	-0.3784	0.0848	-0.1292	-0.2320	-0.0582	0.1755	0.1716	0.1892	-0.3355	0.2604	-0.1018	0.0729	-0.0830
AT1G21520	1.5426	1.1138	1.2990	0.0592	0.7614	-0.8463	-0.1757	0.3809	0.5349	0.2620	-0.6606	-0.1123	-0.3702	-0.2633	-0.0107
AT1G21525	2.5901	1.7273	2.3977	1.5342	4.5863	-0.8087	0.5825	1.8762	-0.9022	-0.0753	-0.7647	0.8911	-0.5232	1.4534	1.4813
AT1G21528	0.1737	0.4066	0.0662	0.4198	0.1116	0.0555	-0.0615	-0.1408	0.4308	0.4198	0.1692	0.2684	-0.0217	0.1836	-0.0152
AT1G21530	0.3506	0.0706	-0.2958	-0.2849	0.0978	-0.0849	-0.1912	-0.0484	0.1626	0.1236	-0.0553	0.1140	0.2707	-0.1100	-0.3031
AT1G21540	0.2119	-0.0770	0.1224	-0.1850	-0.8739	-0.0034	-0.4575	-0.0857	-0.2717	0.0010	-0.0322	0.0625	0.4778	0.1275	-0.2576
AT1G21550	0.3422	-0.0622	0.2279	0.0217	0.3947	-0.5676	0.2794	0.0966	-0.9046	-0.5178	-0.8715	0.1221	0.3829	0.5614	0.0595
AT1G21560	-0.1868	0.0042	-0.1663	0.0021	-1.2634	-0.3013	-0.0559	-0.3320	0.0564	0.0555	0.2566	0.1348	-0.3353	0.1876	-0.1712
AT1G21570	-0.1866	-0.1745	-0.5266	-0.2831	-0.2242	-0.1161	0.0368	0.0655	0.0160	-0.1858	0.0540	-0.0486	-0.0640	-0.0397	0.0381
AT1G21570	-0.1690	-0.1258	-0.3836	-0.3927	0.0758	0.0651	0.0987	0.0061	-0.0181	0.0297	0.0682	0.0662	-0.0888	-0.0394	0.1184
AT1G21580	0.0074	0.0386	-0.0683	-0.0052	0.0128	-0.1665	-0.0707	-0.2882	-0.0148	-0.1577	0.1321	-0.0435	0.2448	0.2735	0.2101
AT1G21590	-0.0747	-0.2748	-0.4342	-0.2597	0.1324	-0.1709	0.3615	-0.0279	-0.1823	0.2369	-0.0894	0.0860	0.2509	0.3204	0.2542
AT1G21600	0.0019	0.0904	-0.5994	-0.0051	-0.8195	-0.4372	-0.1468	-0.5898	-0.1993	0.1957	0.6284	0.1661	0.1540	0.1387	0.0324
AT1G21610	-0.1475	-0.2095	-0.2985	-0.1486	-0.5039	0.1260	-0.0957	-0.0179	-0.0160	-0.0817	0.0342	-0.0503	-0.1351	-0.1249	-0.1426
AT1G21620	-0.2442	0.0406	-0.0543	0.1862	-0.0653	-0.0826	0.0887	0.0356	0.0504	0.0420	-0.0124	0.0723	0.0903	-0.0323	-0.0917
AT1G21630	0.1220	0.0785	-0.4798	-0.3317	0.1697	0.0887	0.1667	-0.0626	0.0578	0.6187	0.3496	0.2875	0.1966	0.0977	0.4185
AT1G21640	-0.2743	-0.0298	-0.1171	-0.3749	0.2135	0.2234	-0.0245	0.0310	-0.0861	0.1495	-0.4297	-0.3681	-0.4734	-0.3455	-0.3138
AT1G21650	0.1162	0.2310	-0.2409	0.0662	-0.2539	-0.1491	0.1077	-0.2569	0.0634	0.1755	0.3217	0.0464	0.0737	-0.1567	-0.0325
AT1G21650	-0.0162	0.5646	0.0987	0.1120	-0.7609	0.2982	-0.1173	0.0726	0.4114	-0.0450	-0.3010	-0.3174	-0.4697	-0.2178	-0.3090
AT1G21651	0.1565	-0.0007	0.3685	0.0320	0.3888	0.0122	-0.0035	-0.0811	0.1283	-0.0592	0.2473	0.0212	0.2414	0.0753	0.0772
AT1G21660	0.1233	0.0138	-0.3084	-0.1072	-0.3307	-0.0243	0.0089	0.0031	-0.1523	-0.1201	0.0168	0.0510	-0.0587	0.2621	0.0614
AT1G21670	-0.0636	-0.2810	0.3023	-0.0858	0.7710	-0.3415	-0.4002	-0.2171	-0.2583	-0.1114	0.2712	0.0622	0.1320	-0.2066	-0.1986
AT1G21680	-0.4301	-0.5926	-0.4559	-0.5210	-0.0774	0.1920	-0.3892	-0.3814	-0.5143	0.1308	0.0359	-0.7580	-0.8702	-0.7542	-0.8362
AT1G21690	-0.0525	0.2268	-0.2146	0.0222	-0.5586	0.1072	-0.0350	-0.0885	0.2907	-0.0534	-0.0211	-0.0298	-0.2569	-0.2460	-0.2306
AT1G21695	-0.0732	-0.0927	-0.0506	-0.1090	0.2050	0.3619	0.0215	0.0095	0.1782	-0.1010	0.1600	-0.1777	-0.2747	-0.0568	-0.1939
AT1G21700	0.0323	0.1169	-0.1054	-0.3379	0.3591	0.0759	0.1758	-0.0628	0.0787	0.1213	-0.1184	0.3689	0.1628	0.0445	0.2747
AT1G21710	0.0242	-0.0344	-0.2983	-0.1936	-0.2136	0.1881	0.1374	-0.0299	0.2429	0.0200	-0.1620	-0.0985	-0.1033	-0.0891	-0.0418
AT1G21720	0.4467	0.3230	-0.1652	0.0644	0.2227	-0.3194	0.5014	-0.0329	0.1359	0.6185	0.1160	0.1136	0.7107	0.0406	0.2076
AT1G21720	0.3589	0.3012	0.3961	0.1395	0.1123	0.2125	0.2996	0.0712	0.3319	0.0827	0.2181	0.3189	0.2448	-0.0148	0.3182
AT1G21730	-0.1834	-0.2640	-0.3338	-0.3951	-0.3280	0.4251	0.1565	0.1280	-0.0029	0.0300	-0.0831	-0.1437	-0.2846	-0.1749	-0.3966
AT1G21738	0.0523	0.0034	0.1472	0.0331	0.0845	0.0714	0.2524	0.2609	-0.1252	-0.1928	-0.2908	0.1075	0.0701	0.1932	-0.1533
AT1G21740	-0.1596	-0.0542	-0.7509	-0.1301	-0.3123	0.3441	0.0155	0.1556	0.5828	-0.1113	-0.1476	0.2109	-0.3532	-0.2167	-0.2320
AT1G21750	0.4488	0.3934	0.8323	0.6703	0.6113	-0.2991	-0.2966	-0.2964	0.0221	-0.2940	0.7751	0.7704	0.7601	0.6993	0.8745
AT1G21760	-0.0423	-0.3852	-0.0411	-0.5261	0.1418	-0.0297	0.0265	-0.0352	-0.2022	-0.0349	-0.1143	-0.2767	-0.0597	-0.1670	-0.4571
AT1G21760	0.0612	0.1121	-0.0904	-0.0577	0.0840	-0.0964	0.0701	0.0232	0.0824	0.2160	0.1769	-0.3126	0.0622	0.1084	0.1030
AT1G21770	-0.1752	-0.3461	-0.2339	-0.2127	0.7762	0.2233	0.1580	-0.0362	-0.0712	0.0298	-0.1077	-0.2732	0.1012	0.1227	0.1191
AT1G21780	-0.1843	-0.4386	0.0002	-0.3095	0.3107	-0.0789	-0.0207	-0.0351	-0.1022	0.0452	-0.2214	-0.2217	-0.0573	-0.0111	-0.1502
AT1G21790	-0.1954	-0.0650	-0.3654	-0.0762	-0.5876	-0.0364	-0.0727	-0.1095	0.1798	-0.1899	-0.0928	0.0350	-0.3928	-0.0513	0.1806
AT1G21810	-0.1154	0.1862	-0.2221	-0.0248	-0.1570	0.1766	-0.1551	-0.0844	0.3634	-0.0108	0.0547	-0.1382	-0.2386	-0.3331	-0.0772
AT1G21830	-0.3774	-0.3776	-0.1375	-0.2138	-0.5620	-0.3961	-0.7056	-0.2271	-0.6574	-0.5246	0.0134	-0.0907	-0.4171	-0.0984	-0.2704
AT1G21835	0.1857	0.0933	-0.2427	-0.2229	0.1091	0.0224	0.1701	-0.2686	0.1347	0.1838	0.3145	-0.1191	0.1498	-0.1368	-0.0813
AT1G21840	-0.0108	-0.1315	-0.3478	-0.1612	-0.2487	0.0854	0.0099	0.0332	-0.0081	-0.1370	0.1538	0.1624	-0.1920	0.0227	-0.0788
AT1G21850	-0.0304	-0.0730	-0.3389	0.1421	-0.0010	-0.5627	-0.4279	-0.0408	-0.1247	-0.0846	-0.1202	0.3639	-0.2966	0.0041	-0.2243
AT1G21860	0.0196	0.0942	-0.1089	0.0374	-0.0797	0.0888	-0.0239	-0.1366	-0.2827	-0.0481	-0.1031	-0.0159	-0.0804	-0.0983	-0.1322
AT1G21864	0.1770	-0.0504	-0.1559	0.0432	-0.4538	-0.0222	-0.3363	-0.0849	0.1801	-0.0169	0.0535	-0.0125	0.0247	0.0065	0.1130
AT1G21866	0.1510	-0.2978	-0.1432	0.1142	-0.0876	-0.1384	0.0953	0.0732	0.0515	0.1008	0.2124	-0.2020	0.1450	0.0814	0.1279
AT1G21870	-0.2141	-0.0867	-0.0111	-0.0559	-0.1081	-0.0118	0.0372	-0.2037	0.3104	0.0763	-0.1379	-0.1618	-0.0063	0.2429	0.1107
AT1G21880	0.3842	0.4369	-0.6260	-0.3442	-0.1031	0.1249	0.0884	0.0236	0.5636	0.2461	0.1071	0.3175	0.0590	-0.1203	0.2480
AT1G21890	-0.1432	0.3199	-0.1183	-0.1935	0.1885	0.4232	-0.1457	0.1595	0.0572	0.2080	0.3110	0.0558	-0.0788	-0.0478	-0.1744
AT1G21890	0.1234	0.2328	0.0155	-0.1935	0.1083	-0.0771	-0.2013	-0.1420	0.0862	0.1607	0.0722	-0.1496	-0.0743	-0.0831	-0.0189
AT1G21900	0.2689	0.3824	0.5347	0.3130	0.3487	-0.6913	-0.1528	-0.1054	-0.3384	-0.1263	-0.0402	0.2260	0.3746	0.5083	0.3497
AT1G21910	1.0239	0.3889	0.9100	0.3892	1.4485	-0.8201	0.5182	-0.2636	-0.4121	0.2290	-0.2054	0.3957	-0.0345	-0.1314	-0.0831
AT1G21920	-0.4180	-0.7671	0.0383	-0.2088	-0.4635	0.0142	-0.0453	-0.3076	-0.3051	0.0383	-0.0110	0.0067	0.0459	0.1641	0.0955
AT1G21925	0.0583	-0.0597	-0.2197	-0.1024	-0.2000	-0.0804	-0.1561	0.1646	0.0305	0.0980	0.1938	-0.0094	-0.0029	-0.0373	-0.2522
AT1G21928	-0.0796	0.0713	0.0573	-0.0330	0.0782	0.1347	-0.0007	0.0997	0.1368	-0.0978	-0.0036	-0.0661	-0.1237	0.3508	0.4766
AT1G21930	0.0076	-0.0520	-0.1541	-0.0782	-0.0910	0.1208	-0.3607	-0.0475	0.2781	-0.1359	-0.1113	0.0618	-0.1614	0.0610	-0.0612
AT1G21940	0.0810	0.2470	0.2756	0.3026	0.0995	0.0252	0.1049	0.0428	-0.1703	-0.0917	0.0233	-0.3055	-0.0593	0.0295	-0.0028
AT1G21945	0.1524	-0.0892	0.0727	-0.2896	-0.1030	0.0950	0.1570	0.2395	-0.0640	0.2174	-0.0645	-0.1867	0.0221	0.1947	-0.0359
AT1G21950	0.0395	0.0106	-0.1208	0.0563	0.0167	0.1547	-0.0077	-0.0583	0.0364	-0.0447	-0.1034	-0.1184	0.0556	0.1247	-0.1317
AT1G21960	0.0514	-0.1442	-0.0244	-0.0617	-0.0415	0.1920	0.0666	-0.1894	-0.1745	0.0152	0.0987	0.0723	-0.1670	-0.0952	-0.0360
AT1G21970	0.1320	0.0468	0.6346	0.0352	0.1956	-0.1184	-0.1373	-0.0259	-0.0357	0.0788	-0.2049	0.1179	-0.2139	0.0089	-0.3190
AT1G21973	-0.0059	0.1492	0.4723	-0.1495	0.1625	-0.2150	0.1580	-0.3210	0.0921	0.1268	0.0824	-0.0925	0.0553	-0.1686	-0.1491
AT1G21975	0.0851	-0.0064	-0.0250	-0.1576	0.1993	-0.0992	0.1818	0.1053	0.0228	0.2883	0.0175	-0.1523	-0.1309	-0.0030	-0.0379
AT1G21980	-0.0347	-0.0692	-0.0521	0.2126	-0.3110	0.0128	0.1178	-0.2016	-0.2463	0.1306	0.1537	0.1374	0.1216	0.2588	0.3461
AT1G21980	-0.1049	0.0457	0.8373	0.3052	0.0455	0.1017	0.1070	0.0694	0.0978	0.0975	0.0126	-0.0682	0.1388	-0.1339	0.0554
AT1G21990	-0.1273	-0.1438	-0.1150	-0.0765	-0.1549	0.1559	0.0288	0.0891	-0.1481	0.2861	0.0645	-0.0487	-0.3772	0.1006	0.0838
AT1G22000	-0.1222	-0.2306	0.2380	-0.1132	-0.2366	0.1459	0.0521	-0.1820	0.0521	0.1186	-0.1573	-0.2483	-0.0254	-0.1130	-0.0887
AT1G22010	-0.0867	-0.0958	-0.0779	0.0846	-0.0701	-0.1418	-0.0962	0.0180	-0.0038	0.1533	-0.0158	-0.1202	0.0187	-0.0240	0.0408
AT1G22015	0.1771	0.0417	-0.0387	0.0831	0.0701	0.1969	0.1690	0.1126	-0.3864	0.0153	0.0718	0.0884	-0.0572	0.0547	-0.1857
AT1G22020	-0.2516	-0.1120	-0.1995	0.2482	-0.2452	-0.1773	0.1661	-0.1412	-0.0059	0.1191	-0.0965	0.1221	0.1570	-0.0189	-0.1918
AT1G22030	0.0791	-0.2954	-0.4418	0.1206	-0.4045	0.5199	0.2190	0.1340	0.1870	-0.3358	0.3113	0.2926	-0.1693	0.0049	-0.2935
AT1G22040	0.3634	-0.0496	-0.2153	-0.3670	0.7271	-0.0289	0.2064	0.0173	-0.1246	0.1967	0.2173	0.0668	0.1783	-0.0151	0.2328
AT1G22050	-0.0457	-0.1779	-0.3939	-0.4114	-0.2486	0.0628	0.1654	0.0258	-0.0637	0.1726	-0.1657	0.0682	-0.0614	-0.3053	-0.3630
AT1G22060	-0.3275	-0.0126	0.0428	0.4127	-0.6447	-0.2367	-0.0470	-0.2275	-0.2976	0.1506	0.0432	0.2288	0.1610	0.1466	0.1808
AT1G22065	0.2780	0.2581	0.0271	-0.0259	1.0353	0.9939	1.1708	0.5626	0.8186	0.0281	-0.1948	-0.7671	0.5307	-0.2440	-0.3424
AT1G22067	0.0499	-0.0497	-0.1566	-0.0254	0.1472	-0.1540	0.2092	-0.0656	-0.1082	0.1710	0.0488	-0.0156	-0.1228	0.0241	0.1151
AT1G22070	-0.0336	0.1056	0.6260	0.1160	0.9103	0.0838	0.0747	0.2573	-0.2031	0.0062	0.0374	0.0940	-0.0005	0.0275	0.1575
AT1G22080	-0.0170	-0.0199	0.3651	0.1693	-0.0427	0.0999	-0.4406	0.0106	0.0617	0.1042	-0.4428	-0.1814	-0.0759	0.1280	0.0698
AT1G22090	-0.0840	-0.0156	0.4890	0.0267	-0.0768	-0.1303	0.0110	-0.0973	-0.1827	-0.1053	-0.2051	-0.2028	-0.1001	-0.1424	-0.0444
AT1G22100	-0.1530	0.0236	0.0544	0.2361	-0.3704	-0.1195	0.2226	0.0870	-0.2253	-0.0044	0.0195	-0.1959	0.2271	0.2590	0.0465
AT1G22110	0.2622	0.1489	0.0346	0.3426	0.1596	0.0111	-0.0861	-0.1788	0.1639	-0.1406	0.1368	0.1466	0.1908	0.0762	0.2844
AT1G22120	0.1028	-0.1067	0.0495	0.2486	-0.0385	0.0764	-0.1251	-0.0140	0.1701	-0.0658	-0.0550	-0.0856	0.1242	-0.1195	-0.1539
AT1G22130	-0.0914	0.2342	-0.1877	-0.0844	0.0284	0.1174	0.1261	-0.0960	0.0070	0.0345	-0.3529	0.0286	0.1669	0.1663	0.2621
AT1G22140	-0.0264	0.1397	0.3465	-0.1061	0.4357	0.1498	0.2152	0.1417	-0.3338	0.2324	-0.3371	-0.2597	-0.3435	-0.4343	-0.4245
AT1G22150	0.0992	0.0329	0.1087	-0.0330	-0.2010	0.0560	-0.0614	0.0300	-0.0529	-0.1452	0.1834	-0.1018	-0.3409	-0.0295	-0.2329
AT1G22160	-0.2001	0.0781	-0.2417	0.0509	0.6728	0.1637	-0.1257	0.3469	-0.0481	-0.0705	-0.1559	-0.1318	-0.1631	-0.0492	-0.2877
AT1G22170	-0.1460	0.1414	-0.1449	0.2088	-0.0083	0.0220	0.4191	-0.0479	0.2156	0.0441	0.3297	0.0305	0.0741	-0.1917	-0.0825
AT1G22180	0.0322	0.1088	1.1781	0.4008	1.2560	-0.4508	0.1337	0.2097	-0.6607	-0.2983	0.2879	0.4005	0.8719	0.8319	0.4111
AT1G22190	-0.0867	-0.7591	-0.6674	-0.8104	0.5780	-0.3416	-0.0861	-0.1311	-0.5271	-0.3807	-0.0080	0.0411	0.5553	-0.1204	-0.0117
AT1G22190	-0.1724	-0.6544	-0.1201	-0.6685	1.0103	-0.2499	-0.0747	-0.1699	-0.6573	-0.5442	-0.0277	-0.0920	0.3098	-0.1187	-0.1070
AT1G22200	0.0235	0.3471	0.4219	0.0777	0.1772	0.1444	0.1207	0.0417	0.0955	0.1132	0.0007	0.0563	-0.0864	-0.0545	0.0732
AT1G22210	0.2198	0.1981	-0.1561	0.0866	0.8134	-0.1674	-0.3952	-0.0965	-0.0108	-0.1183	-0.2623	0.2229	0.2264	0.2261	-0.0353
AT1G22220	0.4221	-0.1840	0.2096	0.3111	-0.0368	0.9070	0.7385	0.3231	0.4678	0.0618	1.5021	1.2874	0.9767	-0.0339	0.4333
AT1G22230	-0.1749	-0.3719	-0.0598	0.0866	-1.2379	0.4807	0.1150	-0.0325	0.5792	0.0615	0.1189	0.2751	-0.2471	0.0501	0.2016
AT1G22240	-0.1413	0.0408	-0.1190	0.0528	-0.0313	-0.0923	0.1288	0.3074	-0.1290	0.2633	0.3395	0.0746	-0.1834	-0.0452	-0.2955
AT1G22250	-0.2776	-0.0016	-0.5374	-0.3856	-0.0031	-0.4580	-0.5063	-0.0457	0.0060	0.0144	-0.2233	-0.3014	-0.4873	-0.2362	-0.0940
AT1G22250	-0.3594	0.0135	-0.6158	-0.3187	0.0623	-0.2223	-0.4926	-0.0694	-0.2402	0.0605	-0.1680	-0.3309	-0.7195	-0.3514	-0.0369
AT1G22260	0.0142	0.3903	-0.3724	-0.0381	-0.0412	0.0976	-0.0377	0.0748	0.2536	-0.1536	-0.0504	-0.0990	-0.1462	0.0637	0.2098
AT1G22270	0.2623	0.5124	0.0949	0.1974	-0.2795	0.0891	0.1882	0.1852	0.4822	0.3357	-0.1848	-0.0810	-0.0315	-0.2662	-0.4668
AT1G22275	-0.0577	0.0170	0.2474	-0.0986	0.0454	0.1534	0.0582	-0.0575	0.0166	0.0494	-0.0278	-0.1547	0.0927	-0.1741	-0.2532
AT1G22280	0.2807	0.0379	0.9021	-0.3227	1.1234	-1.0722	-0.1507	-0.0832	-0.8675	-0.5263	-0.0076	0.4932	0.6640	0.2313	0.2542
AT1G22290	-0.0255	0.2935	-0.0605	-0.0798	-0.0892	0.0338	0.0005	0.0529	0.3741	0.0594	0.2047	-0.2009	0.0956	0.0188	-0.0605
AT1G22300	-0.0684	0.5035	0.6739	0.1944	0.3921	0.0832	0.1027	0.0202	0.2188	0.2768	0.5576	0.5182	0.4470	0.2564	0.7093
AT1G22310	0.0126	-0.0979	-0.1007	-0.1410	-0.4147	-0.0034	-0.0978	-0.2701	-0.0946	-0.4320	0.0329	0.1197	0.0553	-0.1937	-0.0846
AT1G22330	0.1215	-0.1637	-0.6588	-0.1511	-0.4728	0.2738	-0.1352	-0.2088	-0.1924	-0.2821	0.0495	0.1861	-0.3185	-0.1703	0.0938
AT1G22340	0.0082	0.2232	-0.0644	0.4959	-0.1612	0.9368	-0.0224	0.6625	0.3215	-0.0502	0.4358	0.2466	0.0024	0.2124	0.2779
AT1G22350	-0.5226	-0.5329	-0.0966	-0.2454	-0.6046	0.1643	-0.3449	-0.0626	-0.3860	-0.0393	0.3115	-0.1535	-0.4061	-0.4354	-0.1251
AT1G22350	-0.0550	-0.0009	0.0753	-0.1162	-0.0944	0.0834	-0.0728	0.1378	-0.1387	0.1050	-0.0214	-0.3232	-0.2800	0.0611	-0.1207
AT1G22360	-0.0108	0.1666	0.9915	0.1239	1.2320	0.0257	-0.2084	-0.4884	-0.7241	0.1934	0.6069	0.6188	0.5020	0.8644	1.0069
AT1G22370	-0.3724	-0.6893	0.0439	-0.4032	-0.2549	0.0134	-0.1345	-0.0508	-0.0037	0.0465	0.0861	-0.0084	-0.5483	0.1353	-0.1789
AT1G22370	-0.3456	-0.3961	0.1195	0.1576	-0.1874	-0.2938	-0.1766	-0.5799	-0.6622	0.1566	0.5097	0.3857	-0.0821	0.7024	0.4915
AT1G22380	-0.1527	-0.5883	-0.1021	-0.4731	-1.9817	0.0227	-0.3152	0.7426	0.1944	1.1387	-0.6646	-1.4180	-0.9619	-1.0207	-1.8297
AT1G22400	0.1544	-0.4852	0.8645	-0.2490	1.0811	-0.6952	-0.2820	-0.3438	-0.8950	-0.3772	0.4363	0.9172	0.9967	0.7164	0.8996
AT1G22403	-0.0127	-0.0393	0.2594	-0.1427	-0.1879	-0.1775	-0.2649	-0.1395	-0.2427	-0.2905	-0.0992	-0.0645	0.1081	-0.0963	-0.2078
AT1G22403	-0.0035	-0.3471	-0.2222	-0.2512	-0.3064	-0.2967	-0.2785	-0.0801	-0.2162	-0.1153	-0.3294	-0.1010	-0.0848	-0.2745	-0.1390
AT1G22410	-0.0922	0.1494	0.7704	0.1193	1.3127	-1.3763	-0.4918	-0.1526	-0.3486	0.0594	0.3496	0.2883	0.7708	0.9910	0.6151
AT1G22420	-0.2502	-0.1361	-0.1558	-0.0606	-0.2747	-0.0964	0.3389	0.0647	-0.1179	-0.1559	-0.0261	-0.0265	-0.0119	-0.1537	-0.2242
AT1G22430	-0.4975	-0.3665	-0.6510	-0.5407	-0.2842	0.2853	-0.3299	-0.1602	-0.0532	-0.1278	-0.3494	-0.4321	-0.7973	-0.5002	-0.4380
AT1G22440	-0.1692	-0.3254	0.6376	0.2783	0.7518	1.9773	2.0516	0.6997	1.5272	0.9653	-0.7980	0.4416	0.6043	1.0393	0.5962
AT1G22450	0.2670	0.3836	0.3616	0.2741	0.2460	0.2655	0.1077	0.0117	0.3633	0.1213	0.1597	0.2984	0.2118	0.1607	0.4272
AT1G22460	-0.0826	0.1488	-0.2549	-0.0703	0.1500	0.1755	-0.1451	-0.2220	0.1330	-0.0938	0.0655	-0.0394	0.0787	-0.0053	-0.0920
AT1G22460	0.1497	-0.0788	0.0267	0.0089	-0.2112	0.1009	0.0966	0.2804	0.1304	0.0795	-0.1314	-0.0422	-0.1536	-0.1590	-0.0040
AT1G22470	0.3532	-0.3874	0.0687	-0.4812	-1.2041	-0.3302	0.7253	0.1848	0.2460	0.7575	-0.3078	-0.1308	-0.1350	-0.1803	-0.0504
AT1G22480	-0.0797	-0.0999	-0.2601	-0.6589	-0.2990	0.2447	0.1311	0.7391	-0.9375	0.1617	-0.1684	-0.1363	0.1261	-0.0315	-0.1743
AT1G22490	0.1287	-0.1654	-0.0369	-0.0121	-0.1095	0.1998	0.0041	-0.0666	-0.0661	0.0969	0.0330	-0.0754	0.1821	-0.0806	0.1777
AT1G22500	0.0982	0.3596	-0.4822	-0.1955	0.1627	0.1842	0.1906	0.0627	-0.0147	0.2699	-0.1783	-0.1978	-0.0814	-0.1045	-0.3685
AT1G22510	0.3757	0.1568	0.7469	0.2358	0.9913	-0.1293	0.2459	-0.0551	-0.2215	0.0527	-0.1561	0.0616	0.2124	0.4102	0.3067
AT1G22520	0.2175	0.2943	0.4347	0.4052	-0.4965	0.1413	0.0145	0.0685	0.1847	-0.0110	0.3295	0.2269	0.0567	0.0561	-0.1074
AT1G22530	-0.3174	-0.6250	0.4277	0.3938	-2.3153	0.1120	-0.1392	-0.2495	-0.2498	-0.3588	0.0351	0.4837	-0.5184	-0.1605	-0.2485
AT1G22540	-0.0623	-0.2269	-0.5752	-0.3461	0.0827	0.0662	0.0836	-0.3138	-0.2437	0.0298	0.0112	-0.1294	0.0124	0.1209	0.0684
AT1G22550	-0.3105	-0.3360	-0.0799	-0.1085	-1.1969	0.6672	0.7560	0.0017	0.2017	0.0217	-0.7153	-0.3838	-0.7082	-0.7803	-0.8437
AT1G22560	-0.0139	0.1079	0.1064	0.1203	0.1528	0.0046	-0.1447	-0.2377	0.0300	-0.0053	-0.1824	-0.3201	-0.0055	-0.1939	-0.1013
AT1G22560	-0.0001	0.3048	0.2865	-0.0913	-0.0767	0.0032	0.0141	-0.0929	0.0354	-0.0034	-0.0747	0.2431	-0.0386	-0.0816	0.0347
AT1G22570	-0.0697	-0.1503	0.1562	0.0520	-0.1343	-0.3650	0.1409	-0.1279	-0.1184	0.2095	-0.0779	0.0139	-0.0517	-0.0711	-0.0587
AT1G22580	0.1026	0.2287	0.2082	-0.0407	0.0941	0.2218	-0.2775	-0.2708	-0.1265	-0.0295	-0.2491	0.0350	-0.0397	-0.0345	-0.0964
AT1G22590	-0.4691	-0.4197	-0.7200	-0.3810	-1.4313	0.4022	0.1927	-0.4273	0.0451	-0.0838	0.1975	0.3155	0.0212	0.0244	-0.0609
AT1G22600	-0.0767	0.0552	-0.1297	0.1300	-0.0693	0.0731	0.1055	0.0750	-0.0615	0.0732	0.0455	0.0377	0.1200	-0.1693	-0.0673
AT1G22610	0.1571	-0.0539	-0.3205	0.1427	-0.2372	-0.2838	-0.1782	-0.0788	0.2232	0.1608	0.1871	0.0549	0.0969	0.3158	-0.0731
AT1G22620	-0.0768	-0.0071	0.0039	-0.3406	-0.1962	0.1463	-0.1246	-0.1546	-0.1129	0.0665	0.0005	-0.1877	-0.3361	0.0004	-0.1425
AT1G22630	-0.4158	-0.0902	-0.5624	-0.0142	-0.6165	0.0763	-0.2542	-0.1101	-0.1867	-0.0409	-0.0861	-0.3025	-0.4221	-0.4149	-0.2708
AT1G22640	-0.3419	-0.4762	-0.0289	-0.2776	0.1264	-0.7682	-0.5579	-0.4021	-0.5336	-0.3656	0.9750	-0.4341	0.5389	-0.2625	-0.4551
AT1G22650	0.0478	0.2416	-0.2767	0.1199	0.2331	-0.0307	0.1297	-0.1353	-0.0934	0.1611	0.0445	0.2363	0.3964	0.1257	-0.0567
AT1G22651	0.1159	0.0015	0.0410	0.3118	-0.1284	-0.2008	-0.1342	-0.2275	0.1625	-0.1743	-0.2956	0.0550	-0.2920	-0.0042	0.0074
AT1G22660	0.0452	0.0778	-0.1214	0.1438	-0.4685	0.1215	-0.1107	-0.1680	0.0308	-0.0224	0.0615	0.0760	0.1138	-0.1579	-0.0200
AT1G22670	0.1917	0.1683	0.0035	0.0367	0.0569	-0.2387	-0.1433	-0.0526	0.0884	0.2918	0.0505	-0.0025	-0.4124	0.2922	-0.0755
AT1G22680	0.0687	0.1072	0.0735	-0.0451	-0.0392	-0.2770	-0.0687	-0.2363	0.1873	-0.1712	0.0817	-0.0674	-0.0593	-0.0752	0.0758
AT1G22690	0.1211	-0.3871	-0.7296	-0.8461	-0.4332	1.0493	0.4745	-0.0884	-0.4053	0.1128	-0.3648	-0.9815	0.1752	-0.8185	-0.6276
AT1G22700	-0.1577	-0.0520	-0.3166	-0.1265	-0.7720	0.2759	-0.2456	-0.1813	0.0899	-0.1500	-0.0555	-0.2800	-0.4835	-0.2862	-0.3257
AT1G22710	0.0442	-0.0896	-1.0036	-0.1294	0.9255	-0.0094	-1.0029	-0.2079	-0.3843	-0.5256	0.6183	0.1535	0.3640	0.0369	0.4710
AT1G22710	-0.0646	-0.1878	-0.7199	-0.2186	0.8692	0.3480	-0.8967	-0.0594	-0.3253	-0.7495	0.4579	0.1603	0.1595	0.0483	0.5419
AT1G22720	-0.2142	-0.2069	-0.2256	-0.0056	-0.0542	0.1916	0.0430	-0.0411	-0.1550	0.1723	0.0247	-0.2251	0.1430	0.0724	0.1914
AT1G22730	0.0587	-0.0596	-0.2693	0.1500	-0.0506	-0.1415	-0.0268	-0.0185	-0.2255	-0.3752	0.0984	-0.1087	0.0269	-0.1081	0.1220
AT1G22740	-0.3782	-0.7191	-0.7243	-0.4648	-1.4672	0.3918	0.3352	0.0720	0.2524	0.2668	-0.0017	-0.2626	-1.2760	-0.6149	-0.6716
AT1G22750	-0.1912	-0.5054	-0.1230	-0.3088	0.3796	0.0270	0.0679	-0.1274	-0.3360	-0.1300	-0.3107	-0.1901	-0.1458	0.0500	-0.0392
AT1G22760	0.0209	-0.3530	0.1812	-0.0971	-0.1111	-0.2295	-0.1110	0.1262	0.2481	0.0866	-0.0073	0.0010	-0.1321	-0.0978	-0.2062
AT1G22767	0.1139	0.1426	-0.1205	0.1863	-0.1345	-0.2541	-0.1228	0.0452	0.1767	0.1305	0.0534	0.1915	0.0042	0.1282	-0.1568
AT1G22770	-0.4466	-0.6735	-0.5236	-0.2331	-0.6801	-0.1419	-0.1119	-0.0281	-0.2171	0.0435	-0.3225	-0.5526	-0.3034	0.0131	-0.2548
AT1G22780	0.0804	0.4638	-0.1412	0.0685	-0.6187	-0.0465	-0.1199	0.0155	0.7331	0.2891	0.2445	0.4455	0.4079	0.1725	0.2220
AT1G22790	0.1748	0.1645	0.0361	0.0652	0.5300	0.4678	0.2316	0.2242	0.4610	-0.0851	0.2227	0.1506	-0.0415	-0.0043	-0.2437
AT1G22800	0.3493	0.1352	-0.0985	0.1211	0.2238	0.1109	0.1904	0.2341	0.2583	0.0694	0.0556	0.0050	-0.0279	0.2745	0.1151
AT1G22810	-0.1095	-0.1584	0.1812	-0.0824	0.8250	-0.7842	-0.3365	-0.0563	0.0289	0.1439	-0.3519	-0.3370	0.4260	0.2319	-0.2405
AT1G22830	-0.3102	0.2211	0.0271	-0.3688	-0.2938	0.3726	0.0471	0.0768	0.3287	0.3651	0.0060	0.0262	-0.4091	-0.1433	-0.1734
AT1G22840	-0.1014	0.2755	0.2754	0.1282	0.5812	-0.0172	-0.1199	-0.0576	-0.1599	-0.0600	0.1401	-0.0074	0.3492	0.2869	0.2994
AT1G22850	-0.1106	-0.3497	-1.0460	-0.1621	-0.8419	0.0393	-0.1373	-0.0443	-0.0929	0.1460	-0.1367	-0.2216	-0.4234	-0.2277	-0.3605
AT1G22860	0.1581	-0.2114	-0.2309	-0.0846	0.0243	0.0488	-0.2042	-0.1107	-0.1611	-0.0997	0.1203	0.2740	-0.0219	0.0344	0.0871
AT1G22860	-0.0220	0.1582	0.1311	-0.1679	-0.1985	0.2436	0.1689	0.0517	0.1350	0.0592	-0.1635	0.0033	-0.3272	-0.1658	-0.1488
AT1G22870	0.2442	0.0389	-0.1991	-0.0493	0.2613	-0.0987	0.0490	0.0581	0.3039	0.0940	-0.0749	0.0717	0.1919	-0.1925	0.0553
AT1G22880	-0.1723	0.0365	-0.4912	0.3789	-0.4522	1.1749	0.5642	0.5433	0.8621	0.8188	0.2221	-0.0222	-0.0405	0.0838	0.2076
AT1G22882	0.2619	0.1135	0.3853	0.3948	-0.6570	-0.1970	-0.0032	-0.0725	-0.1506	-0.1198	0.5444	0.3644	-0.2127	-0.0308	0.1355
AT1G22885	-0.0613	-0.2488	0.1174	-0.1270	0.0267	-0.7264	-0.5070	-0.0916	0.0120	-0.1173	0.1466	0.0980	0.4248	0.4539	0.0290
AT1G22890	-0.4180	-1.1875	0.1648	-0.5588	-0.4048	-1.7019	-1.8345	-0.4029	-1.3944	-1.2414	0.1360	0.0433	-0.1004	0.3701	-0.1614
AT1G22900	0.7819	1.1393	0.9094	0.0089	2.0893	-1.9662	-0.9253	-0.9412	-0.0362	-0.0468	1.6065	0.4724	0.8590	0.2979	0.5887
AT1G22910	0.2972	0.1109	-0.1663	0.0971	0.0736	-0.2593	-0.0358	-0.1052	-0.1170	0.4753	0.3379	0.2884	-0.0707	0.0586	0.4237
AT1G22920	0.1922	0.2187	0.1842	0.0292	-0.1556	0.2950	0.1136	0.1608	0.3546	0.0725	-0.0040	0.1282	-0.1181	-0.1346	0.0538
AT1G22930	-0.5290	-0.3515	0.4781	-0.0677	0.6693	-0.6128	-0.5959	-0.2473	-0.8494	-0.2643	-0.0144	-0.0357	0.2186	0.1406	-0.3129
AT1G22940	-0.0443	-0.1613	-0.2023	-0.0582	-0.5557	0.0640	-0.1162	-0.0471	-0.1344	-0.2623	-0.1392	-0.1413	-0.1299	0.0018	-0.1713
AT1G22950	0.1244	0.4604	-0.0840	-0.0410	0.1442	-0.2519	0.1100	-0.1612	0.0480	0.1486	0.1007	0.0545	-0.2127	0.0558	0.0669
AT1G22960	0.1572	0.1027	0.0971	0.0492	-0.0222	0.1218	-0.1028	-0.1468	-0.0889	0.1574	0.0007	-0.1660	0.0464	0.1596	-0.0116
AT1G22970	0.1354	0.2393	0.0289	0.0613	-0.5170	0.0218	0.1195	0.1482	0.1118	0.1005	0.0420	-0.0205	-0.0018	-0.1332	-0.3026
AT1G22980	0.0432	-0.0627	-0.1710	-0.2753	0.1217	-0.2146	-0.0583	0.1162	-0.0644	0.0258	0.0198	0.2808	0.3522	-0.1084	0.2571
AT1G22985	0.1807	-0.4535	-0.2598	-0.1783	0.3270	-0.4346	-0.2154	-0.0667	-0.6461	-0.4071	0.0083	-0.3991	0.2652	0.0626	-0.4892
AT1G22990	-0.0302	-0.1551	0.0250	-0.0255	0.3456	1.5751	1.8488	0.4583	1.0847	0.4329	0.0718	-0.5758	-0.0232	-0.5676	-0.1064
AT1G23000	-0.2739	0.0160	-0.7297	-0.4394	-0.2378	-0.2178	-0.4762	0.0117	0.5067	0.1403	0.1077	0.3002	-0.5370	-0.1957	-0.0349
AT1G23010	0.0972	-0.2592	0.1932	0.0808	-0.0865	-0.2338	0.0460	-0.0097	0.3228	-0.0077	0.3204	-0.1999	-0.1793	-0.0741	0.0471
AT1G23020	-0.1855	-0.0030	0.1020	0.4477	-0.4371	-0.1747	-0.0867	-0.5806	-1.1552	-0.3356	0.3087	0.2065	-0.2893	0.3463	0.4152
AT1G23030	0.3857	0.2497	-0.0947	0.3943	-0.4524	0.3276	0.6549	0.0866	0.0180	0.3631	0.1982	0.3959	-0.7245	-0.2253	0.1041
AT1G23040	0.0082	-0.1687	0.2906	-0.0250	1.4139	-0.6402	-0.2450	-0.3259	-0.7946	-0.0366	0.3223	-0.2902	0.5508	0.5426	0.0334
AT1G23050	-0.1418	-0.1712	-0.3787	-0.2026	-0.7633	-0.3831	-0.3499	0.0670	-0.1484	-0.0638	0.1662	-0.3544	-0.3187	-0.2175	-0.2002
AT1G23060	-0.0051	-0.1095	-0.0939	0.5895	0.8852	-0.2191	0.0577	-0.1757	-0.5333	-0.2399	0.4885	0.1356	-0.1269	0.1173	0.2178
AT1G23070	0.1115	0.1792	-0.1272	0.0670	0.0739	0.0198	0.1970	0.1072	0.1874	0.1269	-0.0961	0.1007	-0.0848	-0.0847	0.0711
AT1G23074	-0.0718	-0.1095	-0.2338	0.0643	-0.0796	-0.0622	0.0011	0.0586	-0.0371	-0.0148	-0.0869	-0.0669	-0.1330	0.0266	-0.4232
AT1G23080	-0.0584	-0.0425	-0.4341	0.3447	-0.9203	0.1583	0.1844	-0.2863	-0.1794	-0.0118	-0.0172	-0.3565	-0.4013	-0.1679	-0.3524
AT1G23090	0.2034	0.3875	-0.3531	-0.0993	0.1002	-0.3015	-0.0716	-0.1073	-0.1497	0.2403	0.0764	-0.0355	-0.0111	0.3123	0.2297
AT1G23100	0.6601	0.3097	0.0149	0.1616	-0.3176	-0.1788	0.5005	0.2361	0.3111	0.2662	0.3190	0.2887	0.3195	0.0564	-0.0365
AT1G23110	0.1060	0.0765	-0.4448	-0.2275	-0.1522	0.2206	0.0880	-0.0252	-0.8864	-0.2083	-0.0488	-0.0772	-0.0375	-0.1787	-0.0075
AT1G23120	-0.0706	-0.4151	0.1039	-0.2761	0.4074	-0.0050	0.4160	-0.0116	-0.2002	-0.1196	-0.0698	-0.0817	0.3150	0.6822	0.2318
AT1G23130	-0.1128	-0.4438	-1.4886	-0.7531	1.1049	0.0150	-0.9674	-0.1315	-0.8643	-0.3127	0.1706	-0.2334	-0.3761	-0.6208	0.4481
AT1G23140	0.0293	0.3108	1.0093	0.9397	1.1019	0.4772	0.7035	0.5546	-0.2372	0.2461	0.1249	-0.2007	0.9270	-0.1802	0.2587
AT1G23145	-0.0424	-0.0723	0.2511	-0.0555	0.0497	-0.0975	0.0391	0.0406	-0.1166	-0.1452	0.0775	-0.1135	0.1177	-0.1247	-0.2644
AT1G23147	0.0030	0.0200	0.1667	0.2019	-0.0001	-0.0180	-0.1436	0.2806	0.0668	0.0416	0.0127	0.0106	-0.2111	-0.2188	0.0796
AT1G23149	0.2246	-0.2143	0.6520	0.1362	0.2541	0.0194	0.0889	0.0067	-0.0547	-0.0459	0.0979	0.1586	-0.0245	0.1315	0.0493
AT1G23160	0.0172	-0.0336	0.2027	-0.3364	-0.4400	0.1617	-0.1037	0.0531	0.2752	-0.1710	-0.1278	0.0148	-0.0572	-0.0146	-0.0521
AT1G23170	-0.0337	-0.2447	0.1393	0.1358	-0.2634	-0.1557	0.0710	-0.1223	0.0585	0.0983	-0.0682	0.0700	0.1802	0.0459	0.2033
AT1G23180	0.1780	0.5250	0.0194	0.3010	-0.2901	0.3103	-0.1121	-0.0685	0.2431	0.0483	-0.0250	-0.1848	-0.2264	-0.3558	-0.0403
AT1G23190	0.2131	0.5863	0.6314	0.4181	1.0359	0.3406	0.2190	0.0749	0.0648	0.4341	0.1002	0.0278	0.2616	0.2668	0.5696
AT1G23200	0.1112	-0.0910	0.1989	0.2156	0.0296	0.2793	0.0391	0.1201	0.0380	-0.0467	0.1486	0.0840	0.1264	-0.1070	-0.0667
AT1G23201	0.0288	-0.1286	-0.1007	-0.2589	0.1150	0.2063	-0.1285	-0.0762	0.2560	-0.2443	-0.0137	0.1203	0.0128	0.2311	-0.1247
AT1G23205	0.2071	0.7515	0.2229	0.9892	-0.4692	0.8711	0.7113	0.2984	0.5306	0.6225	-0.1314	-0.1414	-0.2647	-0.0515	0.1645
AT1G23210	0.0144	0.0467	0.2418	0.0070	-0.2520	0.3447	-0.1069	0.0981	-0.1363	0.0476	-0.0029	-0.1053	0.0022	-0.0991	0.1308
AT1G23220	0.0543	0.1230	-0.2090	-0.0975	0.0707	-0.1012	-0.0191	0.0613	-0.0084	0.1025	0.0658	0.1185	-0.0660	0.0528	-0.0278
AT1G23230	0.1273	0.1289	0.0920	0.0032	0.0990	0.0734	-0.0981	-0.1356	-0.0398	-0.0457	-0.0010	0.0764	0.0100	-0.0405	0.0295
AT1G23240	-0.1756	-0.0027	0.1488	-0.1155	0.1110	0.0042	0.0711	-0.0918	-0.2601	-0.1810	-0.0412	0.1030	-0.0996	-0.1442	-0.0535
AT1G23240	-0.1780	0.1170	0.4354	0.4017	-0.0351	0.0749	-0.1482	-0.0771	0.1562	0.1602	0.0715	-0.1332	0.0386	0.0446	0.0275
AT1G23250	0.2343	0.1199	0.2677	0.1938	0.2172	0.0428	0.0189	-0.1140	-0.2031	-0.0958	-0.2998	0.1279	0.1055	-0.0023	0.0133
AT1G23260	0.0187	-0.1953	0.0445	-0.1184	0.1989	-0.0981	-0.0303	-0.0646	-0.0660	-0.1694	-0.0595	0.0754	0.1445	0.1391	0.1545
AT1G23270	-0.0558	-0.1246	-0.1734	0.1467	-0.0190	0.0442	-0.1693	-0.0464	-0.0815	-0.1049	-0.1575	-0.3086	0.0019	-0.2227	0.0347
AT1G23280	0.2773	0.6185	0.1801	0.1369	-0.7293	-0.0648	0.1961	0.1292	0.4735	-0.0309	0.2732	0.2268	0.1075	-0.0509	0.0455
AT1G23290	-0.1251	-0.1997	-0.0381	0.0475	-0.1250	-0.0172	-0.1199	-0.0576	-0.1989	-0.0911	-0.2436	-0.0797	-0.1260	0.0626	-0.0835
AT1G23300	0.1163	-0.2833	0.0642	-0.0870	-0.2399	-0.1244	-0.0761	0.2030	-0.1218	-0.1515	0.0315	0.0577	-0.0744	-0.1640	-0.0435
AT1G23310	-0.4238	-0.4727	-0.7713	-0.4067	-0.0906	0.2238	-0.0815	0.1012	-0.2603	-0.2980	-0.4607	-0.4896	-0.3864	-0.3944	-0.3094
AT1G23320	-0.0594	0.0919	-0.1291	-0.0689	0.0875	0.2417	-0.0049	0.1175	0.0035	-0.0915	0.2155	0.0132	-0.3435	-0.1045	0.1682
AT1G23330	-0.2023	0.0042	0.0487	-0.1254	-0.3126	0.4310	0.1990	0.0881	0.1000	0.0107	-0.0955	0.0434	-0.3654	-0.1614	-0.2390
AT1G23340	-0.2244	0.0014	0.1351	-0.3133	-0.1587	0.6430	0.2096	0.2217	-0.0427	0.0059	0.1235	-0.0647	-0.2898	-0.2522	-0.1130
AT1G23350	-0.1077	-0.1667	-0.0121	-0.1754	-0.1436	0.0874	0.1584	0.1004	0.0704	0.0963	-0.1909	0.1113	-0.1234	-0.0981	0.1734
AT1G23360	-0.2522	-0.1428	-0.3178	-0.0410	-0.8579	0.1760	-0.2585	-0.0843	0.1731	-0.0318	-0.0570	-0.1184	-0.3312	-0.1265	-0.2322
AT1G23380	-0.2047	-0.1949	0.1112	-0.1484	0.3334	0.0878	0.2267	0.2461	0.1006	-0.0804	0.2333	0.1223	-0.0899	0.0524	0.0797
AT1G23390	-0.5188	-0.7949	-0.2402	-0.6243	-0.1122	-0.9912	-1.1878	-0.8143	-1.3933	-1.1181	0.5705	-0.9755	-0.6213	-0.3230	-0.7791
AT1G23400	-0.2208	-0.1053	-0.5026	-0.2084	-0.5854	-0.1038	-0.2986	-0.1453	-0.0388	-0.1068	-0.2555	-0.3810	-0.5365	-0.2858	-0.3628
AT1G23410	0.3453	0.7907	0.1281	0.3757	-0.7427	-0.0316	-0.0130	0.0492	0.8721	0.2534	0.4568	0.5201	0.2525	-0.1759	0.1652
AT1G23420	0.0091	-0.0337	-0.3050	-0.0295	0.1201	0.0042	0.1430	0.0180	0.0516	-0.0545	0.0300	-0.0278	0.2082	0.2404	0.4914
AT1G23440	0.0157	-0.5691	0.5727	-0.4419	1.0119	-0.1952	0.1053	0.0417	-0.5037	0.0117	0.0237	0.1773	0.5637	0.3035	0.1945
AT1G23450	-0.0898	0.0548	0.1491	0.1665	-0.1997	-0.1488	-0.1738	-0.2356	-0.0519	-0.2668	-0.0412	0.2551	-0.1094	0.0393	-0.0093
AT1G23450	-0.0860	-0.0644	0.0289	0.0718	0.0625	0.0179	0.2359	-0.3177	0.0475	-0.0152	-0.0399	-0.0364	-0.1321	-0.0267	-0.2704
AT1G23460	-0.0469	-0.1274	0.0692	0.1875	-0.1115	-0.0716	-0.1704	0.0668	-0.0456	-0.1296	0.1720	-0.0860	-0.1372	-0.1070	0.1215
AT1G23465	0.0165	0.2135	-0.4771	0.1601	-0.0829	-0.1014	-0.1637	-0.0148	0.1171	-0.0421	0.1568	0.2396	0.0400	0.1321	0.2802
AT1G23470	0.1946	0.0406	0.5692	0.0008	0.1507	0.1406	-0.0605	-0.0223	-0.0248	-0.1194	-0.1211	0.1749	0.2136	0.0712	-0.0340
AT1G23480	-0.0235	-0.0638	0.1809	-0.1565	-0.6129	0.2994	0.4343	-0.0528	-0.0075	0.3345	0.2256	0.0749	-0.6490	-0.2495	-0.2190
AT1G23490	0.2837	0.4634	0.7388	0.3296	0.1752	-0.1323	0.3118	0.2480	-0.0196	0.0167	0.0602	0.1989	0.3528	0.3358	0.2902
AT1G23500	-0.1407	-0.2819	-0.0412	0.0900	-0.0889	-0.3145	0.2218	-0.0586	0.2595	0.2308	-0.2469	-0.0606	0.0131	-0.0894	-0.1596
AT1G23510	0.3428	0.0967	-0.1733	0.1105	0.0610	0.0589	-0.0938	0.0184	0.0649	-0.1804	-0.0151	0.1354	-0.0438	0.2437	-0.0406
AT1G23520	0.1244	0.0622	-0.0785	-0.1403	-0.1335	-0.0275	0.4319	-0.0233	0.1453	0.1167	0.2448	-0.2673	-0.1434	-0.0814	0.1283
AT1G23530	0.0535	0.3817	-0.5670	0.2593	0.0218	0.1770	-0.7066	0.3365	0.8208	-0.3189	0.2439	0.0641	0.3239	0.1469	0.1190
AT1G23540	0.1201	0.2075	-0.0346	0.0544	0.1749	0.2149	0.0272	0.1357	0.1321	-0.0679	0.0690	0.1474	0.0114	-0.0061	-0.2534
AT1G23540	-0.1069	-0.0066	-0.1104	0.3760	-0.0314	0.2723	0.2604	0.3277	-0.0198	0.2101	0.0237	-0.1343	0.1262	0.1091	0.1473
AT1G23550	0.2782	0.0740	-0.0447	0.1565	0.9248	-0.4776	0.3070	0.3134	-0.4016	-0.0522	-0.7235	-0.1606	0.3530	0.0404	-0.3011
AT1G23560	-0.1739	0.0377	0.8354	-0.0678	0.2955	0.1378	0.3692	-0.1786	-0.0528	-0.5495	-0.2119	0.1890	0.1867	0.3939	0.3603
AT1G23570	-0.0939	0.0923	0.1002	0.3452	0.0841	0.2433	-0.0714	0.0821	0.0249	0.0627	-0.0268	0.0230	-0.1634	-0.2048	-0.1151
AT1G23580	-0.1130	-0.1473	0.1965	-0.1661	-0.0069	-0.0984	-0.1494	-0.0505	-0.3934	-0.2264	-0.2572	-0.1033	0.1954	0.1208	0.0036
AT1G23590	0.0012	0.0734	0.0910	0.0023	-0.1815	0.0712	0.0511	-0.0173	0.1081	0.2592	0.0614	0.0469	0.2784	-0.0230	-0.2759
AT1G23600	0.1661	-0.2112	-0.2874	-0.1284	0.0134	-0.0777	-0.0181	-0.1235	0.0377	-0.3135	0.0168	-0.0915	-0.1708	-0.1410	0.1459
AT1G23610	-0.0590	-0.1165	-0.0671	-0.0350	0.0058	0.1016	-0.2607	0.3400	0.0529	-0.2040	-0.0999	0.0231	-0.0094	-0.0971	-0.1495
AT1G23620	-0.0533	-0.1938	0.3430	0.1146	0.0123	-0.0552	0.0880	0.1974	0.3240	-0.2203	0.1498	0.0284	0.0090	0.0891	0.0159
AT1G23630	0.0445	-0.0890	0.0163	0.2209	-0.4616	0.0700	-0.1176	-0.0952	0.1202	0.0589	0.1206	-0.0830	0.2293	-0.1400	0.1106
AT1G23640	0.0798	-0.0271	0.1020	0.0302	0.0881	0.1025	0.2800	0.1415	0.0625	-0.1181	-0.0674	-0.2473	0.1273	-0.2334	0.0201
AT1G23650	-0.1804	0.0302	-0.1752	0.0823	-0.1225	-0.0408	-0.0916	-0.1671	0.2154	0.2521	-0.2740	-0.2336	-0.1800	0.0092	-0.1528
AT1G23660	-0.0869	0.0407	-0.1516	-0.0579	-0.1372	0.1151	0.1287	-0.1190	-0.0569	0.0813	0.0667	0.0832	-0.0037	-0.0202	0.0692
AT1G23660	0.2041	-0.3117	0.1425	-0.0698	-0.0959	0.0055	-0.0225	0.1126	0.0564	-0.0301	-0.1034	0.0520	-0.3016	-0.3083	-0.0563
AT1G23670	0.1067	-0.0972	0.3824	-0.2557	0.1897	-0.1061	-0.0634	0.0947	-0.0712	-0.0005	-0.0984	-0.0064	0.0228	0.0404	-0.1716
AT1G23680	-0.1041	-0.0155	0.3627	-0.0170	0.0759	0.0723	-0.0128	-0.0876	-0.0633	0.1064	-0.0741	-0.0297	-0.0820	0.0503	-0.2449
AT1G23690	-0.1060	-0.0945	-0.2177	0.0642	0.0319	-0.2968	0.0233	0.0896	-0.0282	0.0898	0.1295	-0.2675	0.1185	0.1375	-0.0264
AT1G23700	0.1026	0.3253	0.1348	0.2778	0.0234	-0.0898	0.1291	0.1001	-0.2500	-0.0176	0.1267	0.1446	-0.2606	-0.2883	0.2751
AT1G23710	-0.5660	-1.3724	0.3906	-0.1212	0.6986	-1.0318	-1.3164	-0.4586	-1.3114	-1.4292	-0.4877	-0.3265	0.4718	-0.0873	-0.5881
AT1G23720	-0.2514	-0.7351	-0.6502	-0.7630	-0.2848	3.0348	3.1910	1.0823	1.8661	1.5127	-0.8170	0.9969	0.3357	1.4023	1.2338
AT1G23724	0.0368	0.0039	0.5530	-0.1432	-0.1455	-0.1498	0.0584	0.2262	0.1262	0.1505	0.0220	0.1480	-0.1280	0.1604	-0.0477
AT1G23730	0.0664	-0.1461	1.6657	0.3181	1.7690	-0.4326	0.2377	-0.3675	-1.3966	-0.0601	0.2236	-0.3896	1.0460	0.2098	-0.0911
AT1G23740	-0.0211	-0.3205	-0.9144	-0.2033	-0.5584	0.0472	0.0743	-0.0511	-0.1250	-0.1408	-0.1803	-0.4502	-0.0842	-0.5695	-0.4211
AT1G23740	-0.0696	-0.3448	-1.1260	-0.1846	-0.4568	-0.0420	0.0109	-0.2377	-0.1274	-0.2552	-0.0415	-0.4189	-0.0042	-0.3913	-0.3119
AT1G23750	-0.1557	-0.2416	-0.3496	0.2755	-0.2716	0.6989	0.4228	0.2029	0.7346	0.2783	0.0250	-0.1881	-0.1929	-0.1926	0.1295
AT1G23760	-0.0065	-0.1561	0.1950	0.0008	-0.0819	-0.0416	-0.0326	0.0317	0.0041	0.0029	0.1010	0.0301	0.0015	0.0883	-0.1070
AT1G23770	-0.1406	-0.0299	-0.2619	-0.0015	0.0302	-0.0371	0.3059	-0.1557	0.2825	-0.2375	-0.1385	-0.0594	-0.2161	-0.1818	0.2426
AT1G23780	0.1269	0.0281	0.0479	-0.1112	0.0635	-0.0072	0.1582	0.1361	0.0942	0.1852	-0.1519	-0.1365	0.1368	-0.0241	0.0807
AT1G23790	0.0118	0.0681	-0.4303	-0.1586	-0.4131	-0.4954	-0.4699	-0.1970	-0.0047	0.3592	0.0299	0.1666	-0.0183	-0.1025	-0.0907
AT1G23800	-0.1999	-0.0340	0.9369	0.1635	1.8947	0.0691	0.4055	0.5681	-0.0440	0.6813	0.5016	0.0240	1.2140	0.5535	0.6428
AT1G23810	-0.0702	-0.0435	0.0914	0.1741	-0.3391	-0.3139	-0.2810	0.3217	-0.1655	0.0657	0.0137	-0.0090	-0.3018	-0.0248	0.1020
AT1G23820	0.2369	0.2822	-0.1010	-0.0145	0.1152	0.4532	0.3581	0.2075	0.3246	0.3893	-0.0054	0.1046	0.0064	-0.3073	0.0370
AT1G23830	0.1469	0.0716	0.4013	-0.1627	0.3880	-0.2883	0.2861	-0.1716	-0.4896	-0.1488	0.0551	0.1882	0.3005	0.2168	0.2877
AT1G23840	-0.0804	0.2232	0.2855	-0.2237	0.3544	-0.4691	-0.3049	-0.1916	-0.1121	-0.6025	0.1853	-0.0123	0.1301	-0.0975	0.2244
AT1G23850	0.0073	0.1757	0.5643	0.2864	-0.7090	0.8347	0.8399	0.6447	0.5100	-0.1366	-0.3267	0.3556	0.5195	0.8532	0.7069
AT1G23860	-0.1130	-0.0443	-0.0310	-0.3857	-0.2626	0.2800	-0.0818	0.0827	0.0628	-0.0245	0.0256	-0.0107	-0.1720	-0.2183	-0.0105
AT1G23870	-0.3265	-0.4632	-0.2256	-0.3380	-0.5510	-0.5230	-0.6684	-0.4155	-0.2998	-0.3293	-0.1722	-0.3621	-0.1943	-0.0381	-0.3765
AT1G23880	0.0830	-0.0423	-0.3499	-0.1080	-0.5148	-0.0709	-0.0096	-0.0379	-0.0434	0.1023	0.2829	0.0999	-0.0673	0.0947	-0.1459
AT1G23890	-0.2191	-0.2148	-0.2760	-0.2498	0.0673	0.5450	0.0899	0.0648	0.2180	-0.1203	-0.0594	-0.2370	-0.0663	-0.3732	-0.4985
AT1G23890	-0.0219	-0.0526	-0.2184	-0.0185	0.0178	0.1255	0.1133	-0.1327	-0.2205	0.0183	0.0532	-0.2233	0.0057	-0.0759	-0.0776
AT1G23900	0.2257	0.2876	-0.1510	-0.2311	0.3948	-0.3224	0.0606	0.0149	-0.0468	0.2191	0.1178	0.0395	0.2562	0.0185	-0.0572
AT1G23910	-0.1295	-0.0214	0.1262	-0.0334	-0.1217	-0.0099	0.0491	-0.1787	0.0562	0.0331	0.0616	0.1112	0.1003	-0.2481	0.1791
AT1G23920	-0.1159	0.1883	0.0652	0.1920	-0.1794	0.1102	-0.0533	0.1206	-0.3835	0.1340	-0.0108	0.0148	0.1483	-0.2648	0.2089
AT1G23930	-0.0034	-0.2266	0.2181	-0.3631	-0.0172	0.0160	-0.0636	-0.2386	0.1367	-0.2242	0.1241	0.0312	-0.0094	0.0146	0.2638
AT1G23930	-0.0678	0.1826	0.1746	-0.0265	-0.0800	-0.0460	-0.0445	0.1807	0.1952	-0.0822	0.0612	-0.0241	0.1503	0.0644	0.0049
AT1G23935	-0.1509	-0.0277	-0.5399	0.0774	-0.3299	-0.1103	-0.3305	-0.3607	-0.1934	-0.2248	-0.0684	-0.0597	-0.1375	-0.0274	-0.0637
AT1G23940	-0.1339	0.1332	-0.4451	-0.2400	-0.5934	0.2041	-0.2553	-0.2359	0.2271	-0.2430	-0.4017	-0.3489	-0.4289	-0.4972	-0.8586
AT1G23950	0.3429	0.0190	0.2470	0.1746	0.2760	-0.0474	-0.0596	-0.0788	-0.3109	-0.2386	0.1871	0.2124	0.1563	-0.0096	0.2457
AT1G23960	-0.0116	-0.0579	0.1683	-0.0424	0.0346	-0.0475	0.0564	-0.0357	-0.1099	0.0422	-0.0435	-0.0430	-0.0497	0.1222	0.0196
AT1G23970	0.3377	0.0200	0.0877	0.1700	0.3897	-0.3404	-0.0019	-0.1375	-0.2438	-0.0260	0.4071	0.2085	0.2786	0.0301	0.3214
AT1G23980	0.3176	0.0562	0.0735	-0.0378	-0.3388	0.0329	-0.0985	-0.1300	-0.3335	0.1240	0.2488	0.0303	0.1167	-0.0451	-0.0621
AT1G23990	-0.1476	0.0809	-0.0263	-0.1712	-0.1830	-0.0867	-0.1500	0.1286	-0.0201	0.0967	0.0896	0.0520	0.0219	-0.2272	-0.0788
AT1G24000	0.1048	-0.1215	-0.2066	0.0437	0.0743	-0.1870	0.2059	-0.3394	0.1519	-0.0880	-0.1446	-0.1568	-0.0627	-0.1584	-0.0536
AT1G24010	0.0609	-0.0200	0.0344	0.1045	0.1005	-0.0868	0.1068	-0.0234	-0.2915	-0.0394	0.0221	0.0891	-0.1693	0.1994	0.0210
AT1G24020	0.7172	0.6431	0.0769	0.7746	0.4025	-0.2877	-0.7981	0.2862	0.3768	0.3810	-0.0156	0.1747	-0.1004	-0.5504	0.4295
AT1G24030	0.1188	0.0303	-0.2731	0.1495	-0.1413	-0.1988	-0.1046	0.0583	0.1085	0.0313	-0.0908	0.0246	-0.1359	0.2482	-0.0078
AT1G24040	-0.3726	0.1004	0.0267	0.0737	-0.1655	-0.2636	0.1373	-0.0160	0.0893	-0.0870	0.1563	0.1266	-0.0493	-0.1681	0.0349
AT1G24040	0.0229	-0.0699	0.1261	-0.3483	-0.3736	0.1705	-0.0683	-0.1006	-0.1869	0.2085	0.1308	-0.0493	0.0018	-0.0666	-0.1337
AT1G24050	0.2276	-0.0371	-0.1128	-0.0708	-0.1711	0.1038	0.1884	0.0861	0.2457	0.1274	0.3380	0.4819	0.2345	0.0792	0.2704
AT1G24060	0.0859	0.1813	0.0399	-0.1638	0.0039	-0.0884	-0.1702	-0.0351	0.0750	0.0689	-0.0123	0.2188	0.1447	0.0044	0.1975
AT1G24062	0.0035	-0.0054	-0.2050	0.0579	-0.0876	-0.1748	0.0502	-0.1859	-0.2876	-0.1364	0.0891	0.1180	-0.0560	0.0367	0.0410
AT1G24068	-0.1405	0.0113	0.2561	-0.0073	0.0470	-0.1317	-0.0665	0.0415	0.3780	0.0418	0.2960	0.1832	-0.2902	0.1304	0.3200
AT1G24070	-0.1769	-0.1530	-0.0739	0.3019	-0.1594	0.1373	0.1867	0.2711	0.0184	0.1776	-0.1321	-0.0106	-0.0765	0.0387	-0.0028
AT1G24090	0.3995	0.8757	0.4329	0.8495	0.8759	-0.3259	-0.2740	0.4656	0.3757	0.0215	-0.2073	0.0649	0.0987	0.1622	-0.0110
AT1G24100	0.3340	0.6061	0.4631	0.5378	1.1780	-0.5603	0.0711	0.5591	-0.6902	-0.2092	0.1027	0.2013	0.4406	0.1804	0.2917
AT1G24110	-0.1040	-0.0156	0.0824	-0.0461	0.0825	-0.0669	0.0072	0.1412	0.0515	-0.1213	-0.1466	0.0614	-0.1244	0.1379	-0.0153
AT1G24120	-0.0578	-0.2840	0.0617	0.0442	-0.7238	0.2251	-0.2454	-0.2781	0.0617	-0.1121	0.2045	-0.0664	-0.1958	-0.1738	-0.1664
AT1G24130	-0.1343	-0.0759	-0.3147	0.1616	0.0025	0.0328	-0.1296	-0.0731	-0.0902	0.0275	-0.0246	0.0256	0.0775	-0.1030	-0.1769
AT1G24140	0.0972	0.1518	0.2040	-0.0362	0.3087	-0.3785	-0.2490	0.0240	-0.1354	-0.1500	0.3169	0.1247	-0.0670	-0.0532	-0.1274
AT1G24145	0.4330	0.2794	1.0083	0.0735	2.8699	-0.9431	-0.7253	-0.3534	-0.7429	-1.4886	0.5064	0.4974	0.9950	0.5925	0.4663
AT1G24147	-0.2104	0.6174	1.7973	-1.0695	3.8626	-1.0106	-0.4620	-0.2904	-1.1057	-1.5774	0.7077	1.4185	1.2939	1.4358	1.3251
AT1G24148	-0.6069	-0.3747	-0.1783	-0.6194	0.5286	0.1855	-0.0560	-0.2923	-0.5802	-0.2760	0.1431	0.1178	-0.4450	-0.2562	-0.2886
AT1G24150	0.0773	0.1294	-0.1385	-0.1127	0.0010	-0.3001	0.0125	-0.1468	0.1156	-0.1022	0.2382	0.1045	-0.0218	0.3737	0.0225
AT1G24160	-0.6060	-0.3681	0.2722	0.3751	-1.7666	-0.7110	-0.7355	-0.7379	-0.7249	-0.5152	0.3733	-0.3237	-0.6262	-0.1430	-0.5161
AT1G24170	0.6459	0.2916	-0.4984	-0.0638	-0.2776	-0.2625	0.9329	-0.0567	-0.1283	0.7297	0.1735	0.3663	-0.0644	0.0558	0.3540
AT1G24180	0.1387	-0.1457	-0.0108	0.5626	-0.1006	-0.2230	-0.2245	0.0685	-0.1892	-0.2753	-0.4893	-0.2471	0.4208	0.4531	0.1956
AT1G24190	-0.4468	-0.2391	-0.0993	0.0461	-0.2695	-0.0269	-0.2907	-0.1983	-0.2656	0.0266	-0.3273	-0.0710	-0.1333	0.0258	-0.0068
AT1G24200	-0.0626	0.0503	0.0300	-0.0563	0.2011	-0.0146	-0.1629	-0.0071	0.0086	-0.2205	-0.1890	-0.0308	0.0847	0.0434	-0.0620
AT1G24210	0.2416	-0.0351	-0.0801	0.0241	-0.3791	-0.1810	0.0762	-0.1836	0.1345	-0.0422	0.0971	0.1993	0.0292	-0.0425	0.2265
AT1G24212	-0.0080	0.1006	-0.1175	-0.0640	-0.0311	-0.1580	-0.1292	0.0915	0.0766	-0.3078	-0.0448	0.0287	0.0411	-0.1505	-0.3929
AT1G24220	0.0390	-0.1697	-0.2499	0.1784	0.1018	0.0214	-0.0808	-0.0170	-0.0953	-0.1514	0.1020	0.0909	-0.1127	-0.0494	-0.0215
AT1G24220	-0.0288	-0.0242	0.1385	0.0592	0.0018	0.3283	-0.1753	0.0646	-0.0197	0.0304	-0.1303	-0.0049	-0.0283	-0.0179	0.1226
AT1G24230	-0.0465	0.1248	0.0922	-0.1140	0.0803	-0.1154	0.3312	0.0947	-0.0353	0.0530	0.1189	0.2544	-0.0729	-0.0400	0.0448
AT1G24240	0.2373	0.5481	0.4263	0.4354	0.1323	0.5144	0.1770	0.1573	0.2661	0.3178	0.0010	-0.2386	-0.3199	-0.3395	-0.1078
AT1G24250	-0.1381	0.1429	0.4201	-0.1324	-0.1784	0.1425	0.1222	0.1497	0.0435	-0.0968	0.2577	-0.0391	0.1119	-0.0455	0.2357
AT1G24256	0.0226	-0.1699	0.0618	-0.0137	-0.2637	-0.0669	-0.2076	0.2059	-0.0778	-0.1326	0.0597	0.2354	-0.3002	0.0322	-0.1970
AT1G24256	-0.2183	-0.0124	-0.1799	-0.0558	0.1466	0.0266	-0.1388	0.0242	0.2031	0.0636	-0.0635	0.0334	0.0673	0.0389	-0.0522
AT1G24260	0.4274	0.2444	0.3690	1.4960	-0.8782	1.0982	0.3420	1.1453	-0.3654	0.9403	0.2015	-0.0318	-1.5546	0.5958	0.0575
AT1G24265	0.4468	0.0076	-0.1485	0.1195	-0.1563	0.1880	0.0088	0.1787	0.1781	-0.2278	0.1770	-0.0037	0.1114	-0.1217	-0.0242
AT1G24267	0.1059	-0.0191	-0.1328	-0.0789	0.0070	0.1369	0.0067	0.1003	-0.0128	-0.1063	0.0652	-0.0408	0.0605	-0.0995	0.0379
AT1G24270	0.1192	0.0419	-0.3830	0.1017	0.0051	-0.0867	0.0002	-0.2402	-0.1147	-0.0298	0.1160	-0.2366	0.2050	-0.0075	0.1951
AT1G24280	-0.0162	-0.0274	-0.1271	0.1852	-0.2634	0.0287	0.1762	-0.1292	-0.2201	-0.0319	-0.2422	-0.1408	0.0984	-0.2210	0.2177
AT1G24290	0.2337	-0.0633	-0.2377	0.0611	-0.0822	-0.1722	-0.3478	-0.2491	0.3781	0.1720	0.1639	0.1081	0.0229	0.0522	0.1109
AT1G24300	-0.1191	0.0005	-0.1625	0.0414	0.0142	-0.1427	-0.2420	-0.3367	-0.2483	-0.1737	-0.0092	0.2333	-0.2165	-0.2013	0.1102
AT1G24310	0.2091	0.2200	-0.3402	-0.0872	-0.0666	-0.0336	-0.0673	-0.1995	-0.0697	0.1745	0.1353	0.0077	0.2874	-0.0665	0.1503
AT1G24320	0.1203	0.4182	0.4604	-0.1679	0.1115	1.2136	1.3263	0.8364	0.8706	0.3216	-0.0065	0.3743	0.3902	0.4196	0.2305
AT1G24330	-0.4957	-0.1766	0.0116	-0.2069	0.0276	0.4369	-0.2494	0.2485	-0.2756	-0.2190	-0.3977	-0.4343	-0.4585	-0.5411	-0.5436
AT1G24340	0.0289	-0.0528	-0.1743	0.0968	-0.4983	-0.3173	-0.2303	-0.2883	-0.0817	0.0037	-0.1839	-0.1785	-0.0045	0.0036	0.0174
AT1G24350	0.0047	0.0143	0.3577	-0.0576	0.4059	-0.2528	-0.0025	-0.1825	-0.4049	-0.0634	-0.0227	0.1105	0.0919	0.1668	0.1310
AT1G24360	-0.0539	0.0238	-0.3514	0.2470	-0.1713	-0.1093	-0.1901	-0.1029	-0.1685	-0.2993	0.3235	-0.0318	0.1576	-0.1617	-0.0936
AT1G24370	0.0851	-0.3519	0.3138	0.1610	0.0822	-0.0969	0.2287	-0.1913	0.0025	-0.2361	0.0925	0.2060	-0.1556	-0.1516	-0.0726
AT1G24380	0.1607	0.0823	-0.3055	0.1835	-0.1045	-0.0998	-0.3088	-0.0078	-0.0191	0.1896	0.0918	-0.0385	0.1147	0.1109	-0.3554
AT1G24388	0.3432	0.1784	-0.0517	0.0609	0.2061	-0.1853	0.1644	0.1461	-0.2121	0.0747	0.1776	0.2045	-0.0579	-0.2547	-0.0651
AT1G24388	-0.0566	0.1910	-0.0618	-0.3448	-0.1893	0.0110	-0.1234	0.1062	-0.0978	-0.2148	0.1955	0.1557	0.0271	-0.1773	-0.1084
AT1G24390	0.0362	0.0146	0.0591	-0.0770	-0.1248	0.0749	0.3001	0.0701	-0.0214	0.2259	-0.0677	-0.0063	0.1844	-0.1805	-0.0057
AT1G24390	0.0750	0.0923	-0.3859	-0.0723	0.0377	0.1248	0.1564	-0.0323	0.2096	0.0539	0.0180	0.0091	-0.0596	-0.3058	-0.0188
AT1G24400	0.0285	-0.2509	-0.0730	-0.6024	-0.4411	-0.1766	-0.4748	-0.2870	-0.3390	-0.2965	0.6334	-0.1226	0.3190	-0.0155	-0.0761
AT1G24405	0.1201	0.0821	-0.0014	-0.0436	-0.1705	0.0019	-0.0843	-0.0428	0.0732	-0.1484	0.0402	0.0906	-0.2237	-0.2047	0.0406
AT1G24420	0.0129	0.1670	-0.2309	0.0145	0.1639	0.0619	-0.0666	0.0315	0.1633	0.2411	-0.1424	0.1792	0.2307	-0.1064	-0.0009
AT1G24430	-0.0841	-0.3112	-0.1742	-0.1135	1.1073	0.9032	1.6729	0.2807	0.3292	-0.0051	-0.1290	-0.2049	0.1499	-0.2696	-0.0593
AT1G24440	-0.5149	-0.7372	-0.3267	-0.6281	0.1489	-0.0350	-0.3590	-0.1224	-0.1706	-0.1623	-0.3920	-0.5520	-0.0809	-0.2148	-0.4189
AT1G24450	-0.0821	-0.2996	-0.1993	-0.1941	-0.7228	0.2005	0.1362	-0.1474	0.1347	0.1384	0.1167	0.1982	0.1701	0.0053	0.2005
AT1G24460	0.1466	-0.0257	-0.1107	-0.0234	0.0039	-0.2163	0.0131	-0.2289	-0.2135	-0.0654	-0.0464	0.4226	-0.0246	0.0662	-0.0386
AT1G24460	-0.5608	-0.2974	0.2578	0.4810	-0.8889	-0.2842	-0.4177	-0.2003	-0.4885	-0.3825	0.2360	-0.0866	0.0143	0.3436	0.0469
AT1G24470	0.3626	0.0296	-0.3138	0.0252	-0.6502	0.3278	0.1129	0.2042	0.2744	0.0700	0.1887	0.3329	-0.0314	-0.0843	0.1262
AT1G24480	0.1304	0.1580	0.0316	-0.0158	-0.2449	0.0037	0.1017	-0.0215	-0.0481	0.0842	0.0358	-0.1665	0.1459	0.3096	-0.0024
AT1G24480	-0.1482	-0.1041	0.0999	-0.1257	-0.1010	-0.2797	-0.1457	-0.2626	-0.0115	0.0384	0.1079	-0.1607	0.0148	-0.1260	-0.1142
AT1G24485	-0.1029	0.0034	0.0156	-0.0334	-0.0832	0.1849	-0.1553	0.0239	0.0254	-0.3206	-0.2102	0.1977	0.0946	-0.1881	0.0122
AT1G24490	0.0968	0.2178	-0.0090	-0.1108	-0.6181	0.1074	-0.0078	-0.0840	0.2813	0.2835	-0.0735	-0.0689	-0.1324	-0.3529	-0.2622
AT1G24510	0.2225	0.3616	-0.3432	0.0640	0.1006	-0.0632	0.3481	0.1079	0.3314	0.5234	-0.1874	-0.0520	0.1758	-0.1400	0.1920
AT1G24520	0.0857	0.1325	-0.3859	-0.2060	0.1618	-0.2327	-0.3874	-0.0890	-0.3126	-0.3056	0.6383	0.0965	0.1678	0.2181	0.3398
AT1G24530	0.7393	0.5037	-0.1058	0.0179	0.7231	-0.2610	0.3743	0.1567	0.1159	0.5396	0.1015	0.1713	0.1825	0.0404	0.0591
AT1G24530	0.4454	0.1537	0.0286	-0.1620	0.4735	-0.0017	0.1028	0.0181	0.1242	0.0055	-0.0043	0.3071	0.1679	0.0309	0.0368
AT1G24540	0.0329	-0.0060	-0.2799	0.2012	-0.3711	0.2118	-0.2398	0.0322	0.0037	-0.0945	-0.0234	-0.0444	-0.0716	0.0653	-0.3019
AT1G24540	0.1144	0.1189	-0.3268	0.2398	-0.5678	0.1825	-0.1432	-0.1978	-0.0354	-0.4545	-0.0075	0.1043	0.0954	-0.1256	0.2193
AT1G24560	-0.0223	-0.0650	-0.0472	0.0964	-0.0238	-0.0456	-0.1426	0.1710	0.1274	-0.0406	0.0603	0.0228	0.1934	0.1496	0.0383
AT1G24560	0.1301	-0.1952	-0.1487	-0.0417	-0.1937	-0.0290	-0.2569	0.2648	0.1493	0.0711	-0.1589	0.0481	-0.0716	0.1143	0.1288
AT1G24570	0.0059	-0.1403	0.0892	0.0199	-0.0106	-0.0270	0.1586	-0.0263	-0.0114	-0.0228	0.0852	0.0784	0.2575	0.0612	-0.0532
AT1G24575	-0.2424	0.0655	-0.7557	0.2455	0.9832	-0.0104	-0.8298	0.6525	0.2535	-0.2926	-0.0357	-0.5816	0.4912	-0.2274	-0.4995
AT1G24577	0.1753	0.0233	-0.0962	-0.1639	-0.1043	0.1288	-0.2569	0.1122	-0.0379	0.0327	0.0943	0.0181	0.0622	-0.0787	-0.0583
AT1G24580	-0.3602	-0.3735	-0.3414	0.0412	-0.0233	0.3058	0.3398	0.1472	-0.2328	-0.1051	0.0343	0.4822	0.4043	0.4659	0.1821
AT1G24590	0.0967	-0.1524	0.0799	0.1498	-0.1920	-0.1123	0.0989	-0.0497	0.1029	-0.0950	-0.0861	0.1154	-0.1208	-0.0345	0.0330
AT1G24600	-0.1177	-0.8099	-0.3613	-0.1671	-0.3235	-0.0860	-0.1448	0.7333	-0.5330	0.0853	-0.2174	-0.3767	-0.2219	-0.1446	-0.1969
AT1G24610	-0.0822	0.1002	-0.3490	-0.0715	-0.2959	0.3238	-0.0727	-0.1047	0.0916	-0.0484	-0.2642	-0.2953	-0.4034	-0.4321	-0.3451
AT1G24610	-0.1425	0.1068	-0.4944	-0.2243	-0.2953	-0.1885	-0.0003	0.0076	0.1882	-0.0008	-0.0475	0.1526	-0.2059	0.0442	0.0358
AT1G24620	0.3347	-0.0274	0.1645	0.0399	0.3615	0.4329	0.2061	0.0943	0.1490	0.1111	0.2169	-0.1286	0.1397	0.1567	0.1338
AT1G24625	-0.1730	-0.1954	-0.2683	-0.2653	-0.3448	0.4344	0.5307	0.3807	0.2240	0.5356	-0.0876	-0.4192	-0.2346	-0.3041	-0.1711
AT1G24640	0.0788	0.2312	-0.2166	0.1113	0.0125	0.2805	0.1391	-0.1540	-0.1507	-0.2652	0.1078	-0.0607	0.0568	-0.1473	0.1397
AT1G24650	0.0301	0.1667	0.2809	0.4109	-0.0344	-0.0040	0.0072	-0.0505	-0.2716	0.0138	-0.0061	-0.1245	-0.1914	0.0134	-0.0975
AT1G24657	0.0599	0.0647	0.0789	0.0494	0.2922	0.0398	0.0929	0.1632	-0.0228	-0.1280	-0.1601	0.1064	-0.0161	-0.1820	0.0709
AT1G24706	-0.1616	0.0766	0.0310	0.0988	-0.6079	0.2484	-0.1456	0.0490	0.1323	-0.1428	-0.0163	0.0285	-0.3075	-0.2556	-0.0838
AT1G24733	0.0028	-0.0909	-0.1371	-0.2975	0.4789	0.2522	-0.2533	-0.0514	0.0888	-0.4366	-0.1094	-0.1255	0.2092	-0.1671	-0.1269
AT1G24735	0.0710	0.0249	-0.3093	-0.1540	0.4563	0.0587	-0.3280	0.2531	0.2112	-0.2091	-0.1295	-0.3488	0.0775	-0.2204	-0.0932
AT1G24764	-0.4945	-0.3259	0.0752	0.3829	-1.4198	-0.1700	-0.3637	-0.2468	-0.1268	-0.1491	-0.0870	-0.1056	-0.1123	0.0509	-0.4125
AT1G24792	-0.3213	-0.2511	-0.0044	-0.1122	-0.1227	0.0897	0.1623	-0.0371	-0.2218	-0.0960	-0.1341	-0.0097	-0.0117	-0.1274	0.2304
AT1G24792	-0.3600	-0.4620	-0.2220	0.1025	-0.1867	0.0273	0.1308	-0.1923	-0.1026	-0.1757	-0.1052	-0.3557	0.0220	-0.1918	-0.2588
AT1G24793	-0.0684	-0.1308	-0.4728	-0.2942	-0.5050	0.3218	0.2004	0.0574	0.2693	0.0744	-0.2068	-0.0015	-0.3471	-0.2542	-0.0994
AT1G24793	0.1371	-0.1773	-0.7202	-0.1864	-0.3582	0.3359	0.1179	0.1168	0.0840	0.1383	0.1620	0.0069	-0.0678	-0.1423	0.0168
AT1G24793	-0.0494	-0.1407	-0.3543	-0.2902	-0.4372	0.4423	0.2466	0.0237	0.3175	0.1439	-0.2091	-0.1106	-0.5085	-0.1242	-0.1012
AT1G24793	0.0406	-0.0694	-0.5796	-0.4316	-0.5761	0.1523	0.2870	-0.0558	0.1655	-0.0537	0.1514	0.1349	-0.2749	-0.0247	0.0518
AT1G24800	0.5460	0.2320	-0.1218	0.2922	0.2081	-0.3590	0.0017	-0.2343	-0.2586	-0.1258	0.3439	0.3036	0.1763	0.2478	0.3941
AT1G24807	0.2068	-0.0461	-0.2169	-0.0617	0.9150	-0.7386	-0.4896	-0.0156	-0.3909	-0.8892	0.2402	0.2834	0.1541	0.2820	0.0953
AT1G24807	0.1557	0.2713	1.1237	0.1637	1.6081	-1.1385	-0.7531	-0.0568	-1.4013	-1.3379	-0.2023	0.5978	0.9902	0.6207	0.7450
AT1G24822	-0.2151	-0.4168	-0.4262	-0.7505	-0.5933	0.0667	0.1138	0.1032	-0.2013	0.1208	-0.2036	-0.0635	-0.2731	-0.2710	-0.4301
AT1G24822	-0.1089	0.1314	0.2146	-0.4007	0.1146	0.0074	-0.1538	-0.1971	-0.0798	-0.2605	0.1411	0.0509	-0.0303	0.1750	0.0083
AT1G24822	-0.0938	0.0434	0.0906	0.3058	-0.3003	-0.1477	-0.0462	-0.2107	0.0446	0.0006	0.1079	-0.0757	0.0950	0.0322	-0.0211
AT1G24822	-0.3054	-0.4884	-0.3353	-0.6948	-0.6989	-0.0406	0.0675	-0.0955	-0.3723	0.0508	-0.2080	0.0286	-0.2433	-0.3043	-0.2737
AT1G24825	-0.1737	-0.2873	-0.7382	-0.6997	-0.1830	0.0581	0.1809	-0.0731	-0.0311	0.1179	-0.2631	0.0410	-0.1895	-0.0807	-0.0535
AT1G24825	-0.1966	-0.2850	-0.7464	-0.6580	-0.2463	0.0715	0.1987	-0.0442	-0.0351	0.0961	-0.2949	0.0429	-0.1706	-0.0932	-0.0828
AT1G24851	-0.3233	0.0968	-0.5906	0.1676	-0.1987	-0.3249	-0.5502	-0.2484	-0.0964	0.1687	-0.0113	-0.0680	-0.2061	0.4870	0.0984
AT1G24967	-0.1068	-0.0976	0.2258	-0.0326	0.0563	-0.1280	-0.0962	-0.2167	-0.0309	0.0318	0.1255	0.0923	0.0009	0.2901	0.1072
AT1G25209	-0.0021	-0.0847	-0.2123	-0.0519	-0.1070	-0.1551	0.0808	-0.2787	-0.3724	0.0456	-0.0357	-0.0670	0.1668	0.0821	-0.0216
AT1G25211	0.1696	0.3991	0.5712	0.0761	0.6720	0.0060	0.1414	-0.0888	-0.0166	0.3610	-0.0506	-0.0267	-0.2092	0.1461	0.2122
AT1G25220	0.1948	0.4647	1.4007	0.2538	2.0637	-0.9326	-0.7124	0.0772	-1.2433	-1.3903	-0.2193	0.6529	0.8266	0.6947	0.7862
AT1G25230	0.0280	0.0514	-0.7824	0.2487	-0.2530	-0.4181	-0.0928	-0.2078	-0.2604	0.5734	0.2244	0.2124	-0.1112	0.1860	0.0886
AT1G25240	0.0237	-0.1350	-0.3249	0.3448	-0.4379	0.1834	0.5969	-0.0857	0.3201	0.0619	0.1018	-0.0134	0.0028	-0.1271	-0.1419
AT1G25250	-0.1519	0.0612	0.0158	0.3328	0.0318	0.0152	0.2648	0.2976	0.0626	0.0490	0.1386	0.1764	0.0997	0.0206	0.1276
AT1G25260	0.2209	0.3529	-0.2458	-0.4096	-0.3879	0.2242	0.2610	0.2451	0.6531	0.1060	-0.0361	0.1841	0.0282	-0.0256	0.1611
AT1G25270	-0.1754	-0.0883	0.5101	0.0577	-0.2055	-0.0871	-0.0078	-0.0851	-0.1342	-0.2066	-0.0539	0.1532	-0.0339	0.0365	0.0160
AT1G25275	-0.1188	-0.1406	0.0805	0.0343	-0.1250	-0.6551	-0.1413	-0.0885	-0.1989	-0.0911	0.0845	-0.1025	0.8921	0.1518	0.0839
AT1G25280	-0.0953	-0.3870	-0.5218	-0.1185	0.1498	-0.0982	0.0934	-0.2651	-0.2643	-0.0924	-0.2149	-0.3123	0.1764	0.2423	-0.0884
AT1G25290	0.1853	0.1372	-0.5763	-0.0215	-0.1131	0.2995	0.1022	0.1193	0.0705	-0.1224	0.0912	0.0150	0.1104	-0.1054	0.1634
AT1G25300	0.0158	-0.0528	0.0997	-0.0135	-0.0825	-0.1206	-0.1526	-0.0260	-0.0188	0.2497	0.0243	0.2759	-0.0327	-0.0785	-0.0961
AT1G25310	0.2170	0.0786	0.0759	-0.0357	-0.1659	0.0833	-0.1331	0.1002	0.0501	-0.2134	0.0974	0.0223	0.2640	0.2806	-0.0253
AT1G25320	0.2191	0.0340	-0.1969	0.0412	0.0504	-0.1170	0.0094	-0.0117	-0.3327	0.1725	0.1489	-0.3151	-0.1934	-0.1812	0.1754
AT1G25330	-0.0887	0.1081	0.3404	-0.0635	-0.1134	-0.1226	-0.0990	0.1637	0.0406	0.1775	0.1541	-0.0055	0.1436	0.0982	-0.0737
AT1G25340	-0.0282	-0.0245	0.1332	-0.1454	-0.1802	0.1950	-0.0988	-0.0731	-0.0463	0.2382	0.0954	-0.1355	-0.1192	0.0452	-0.3117
AT1G25350	0.3834	0.5761	-0.3311	-0.0666	-0.0690	-0.3016	0.1223	-0.1001	0.0384	0.4035	-0.0227	0.1448	0.3741	0.0489	0.2198
AT1G25360	-0.1323	0.1446	-0.1825	0.3100	-0.1184	-0.0481	-0.1217	-0.2773	-0.0483	0.0578	-0.0543	-0.1942	-0.1865	0.0720	0.2119
AT1G25370	0.3340	-0.0068	0.4134	0.1956	1.0095	-0.9778	-0.4499	-0.1058	-0.6997	-0.5663	-0.1839	0.3650	0.5800	0.4222	0.6629
AT1G25375	0.0723	0.0117	-0.0533	0.2622	-0.0712	-0.2626	0.0991	0.2403	-0.0543	0.2166	-0.3083	-0.1751	0.0069	0.1488	-0.0100
AT1G25380	0.1004	0.0723	0.1432	-0.0132	-0.1120	0.0137	-0.1484	-0.0310	-0.0147	-0.0516	0.0088	-0.1249	0.0169	0.0491	0.0115
AT1G25390	-0.1511	0.0139	1.0125	0.0061	1.3401	-0.8233	-0.6786	-0.2848	-0.5662	-0.6357	0.3166	0.0094	0.1230	-0.0852	0.0374
AT1G25400	-0.5933	-1.3389	0.1477	-0.5236	0.9758	-1.4853	-1.1711	-0.8834	-1.8377	-1.7601	0.2367	-0.7482	0.3508	-0.3902	-0.4518
AT1G25410	-0.2123	-0.0298	0.0453	-0.1841	0.1807	0.1758	-0.0946	0.2100	-0.1333	0.1313	0.1121	-0.0328	0.0232	-0.0821	-0.3132
AT1G25420	0.0732	0.0257	0.1391	-0.0179	-0.2490	0.1615	0.0876	0.0190	-0.1506	-0.0838	0.0690	0.0741	0.0394	0.0811	-0.0993
AT1G25425	0.2943	0.2370	-0.3690	-0.1811	-0.7084	0.4853	0.5563	0.1898	0.3123	0.0612	0.2340	0.0606	-0.1117	-0.1076	0.0446
AT1G25430	-0.0963	-0.0681	0.0318	0.2318	-0.2389	0.4723	0.4823	0.1463	0.3136	-0.2002	-0.0509	-0.0778	0.0619	0.0627	0.0940
AT1G25430	-0.0305	0.0267	0.1666	0.2256	-0.0600	0.0665	0.0359	0.0276	-0.2265	0.0615	-0.2304	0.0235	-0.1883	-0.0876	-0.2612
AT1G25440	0.0239	0.2738	-0.5613	-0.3603	-0.3450	0.9388	0.2451	0.2465	-0.2843	0.0772	0.0156	-0.2616	-0.9066	-0.2595	-0.0384
AT1G25450	0.2187	0.3096	0.0365	-0.2462	-0.8273	0.3376	0.1057	-0.2168	0.0103	0.3094	0.0779	0.1687	-0.2491	-0.3377	-0.1214
AT1G25460	0.1201	-0.0044	0.1219	0.0205	0.0505	-0.0301	0.1329	0.2966	-0.0266	-0.0385	0.2699	0.3629	-0.0304	0.1814	0.1852
AT1G25470	0.1596	0.0578	-0.2100	-0.3828	-0.0167	-0.2200	-0.0101	-0.0411	-0.1002	0.0486	0.2380	0.2293	0.1232	0.1260	0.2111
AT1G25480	0.2174	0.0757	0.2135	0.0336	0.0884	0.0194	0.0514	-0.3172	0.2647	-0.1996	-0.1406	0.0913	0.0777	0.1832	0.0415
AT1G25490	-0.2287	-0.2669	0.0491	0.3820	-0.8000	-0.2387	-0.0503	-0.3370	-0.3450	0.0880	-0.2229	-0.1139	0.1434	0.3368	-0.1153
AT1G25500	0.0452	-0.2049	-0.1146	0.0946	0.0069	-0.0561	-0.0350	-0.0737	0.0181	0.0903	0.3187	-0.1591	-0.1213	0.0532	0.0703
AT1G25510	0.0912	0.1516	-0.4335	-0.0290	0.0907	0.1231	0.2065	0.0709	0.3459	0.2153	0.0306	0.0159	0.1638	-0.1898	0.1581
AT1G25520	0.1933	-0.1039	0.4765	0.2223	0.1957	0.2784	0.0339	0.0617	-0.1432	-0.0335	0.3121	0.3428	0.2574	0.0143	0.1839
AT1G25530	0.6272	0.7056	0.0566	0.3600	1.3062	0.8939	1.0812	0.6294	0.7621	0.6887	0.3695	0.5211	0.2654	0.5882	0.7358
AT1G25540	-0.0970	-0.1557	-0.4428	-0.3980	0.2307	-0.2862	-0.2537	0.0158	-0.2748	-0.1862	-0.0952	-0.0461	0.2093	0.5250	-0.0504
AT1G25540	-0.3213	-0.0119	0.6843	0.2557	-0.0890	-0.3055	-0.1018	-0.1221	-0.1244	-0.0878	-0.4206	0.0699	0.1004	0.1947	-0.0305
AT1G25550	0.0384	-0.1059	-0.0565	-0.1152	0.0483	-0.6688	-0.2952	-0.2817	-0.4915	-0.3398	0.3240	0.0417	1.2167	0.0893	0.0901
AT1G25560	0.1317	0.0360	-0.2143	-0.3479	0.5828	-0.8886	-0.0578	-0.3784	-0.6179	0.0051	0.1773	-0.5828	0.2160	0.1300	0.0737
AT1G25570	0.1662	0.1400	-0.3001	0.1631	0.0906	-0.1362	0.2153	-0.3811	-0.3256	0.1209	0.1930	-0.0450	-0.1094	-0.0173	0.1118
AT1G25580	-0.0433	-0.0412	-0.0551	-0.2642	-0.0886	0.1633	-0.0218	0.0524	0.0356	-0.1449	0.0582	0.0462	0.0243	-0.1829	-0.0694
AT1G25682	0.1473	0.1995	0.1725	0.3835	-0.0505	-0.4829	-0.3050	-0.2495	-0.4099	-0.0603	-0.4320	0.0368	0.2195	0.2662	-0.1836
AT1G25784	-0.1600	0.0075	-0.0079	-0.1429	0.0629	0.1648	-0.2586	0.1882	-0.1486	-0.1215	0.2793	-0.0923	-0.0117	0.1334	0.0314
AT1G25784	0.1452	0.1299	0.6099	0.0460	-0.0218	-0.2495	0.0634	-0.1111	-0.1814	0.1656	0.0005	0.0227	0.1890	-0.0044	0.2073
AT1G25784	-0.0838	0.1245	-0.0372	-0.0089	-0.3026	0.1039	-0.1248	-0.2276	0.1799	0.0586	-0.1636	-0.2332	0.1978	0.1708	-0.1321
AT1G25886	-0.0361	0.2256	0.2483	-0.0323	0.0905	0.0157	-0.0446	0.1940	-0.1256	0.0301	0.0585	0.0274	-0.1198	-0.0909	0.1926
AT1G25886	-0.0443	-0.1059	-0.1100	-0.0518	-0.1715	-0.2414	0.1428	0.1055	-0.0908	-0.3088	0.1495	-0.2624	0.1454	0.0367	-0.0944
AT1G25988	-0.0389	-0.0493	0.3865	-0.0939	-0.0168	0.0400	0.0288	0.2210	0.0201	0.0868	-0.0483	-0.2319	0.0821	0.1611	-0.2792
AT1G26090	0.1314	0.0596	-0.2675	0.0637	-0.1917	-0.1354	-0.1147	-0.1457	-0.0554	-0.0533	0.2926	0.0496	0.0946	-0.1415	-0.0809
AT1G26100	0.2907	-0.0103	-0.3544	0.2572	-0.3104	0.4234	0.5056	0.1447	0.7386	0.8225	0.1932	0.1039	0.0605	-0.3448	0.1660
AT1G26110	0.1260	0.3649	-0.8047	-0.5099	0.8046	0.1317	0.3222	-0.1004	-0.2992	0.1582	-0.1454	0.0276	-0.1030	0.1385	0.1627
AT1G26120	0.0168	0.0729	-0.1601	-0.0087	0.1341	-0.3717	-0.0336	-0.0229	-0.0891	0.1161	0.0283	0.0915	-0.1962	-0.0156	-0.0686
AT1G26130	-0.1925	0.0213	0.3548	-0.1086	0.8315	-0.0508	-0.3340	-0.1245	-0.1912	-0.4887	0.1790	0.3634	0.1987	0.0127	0.1404
AT1G26140	-0.0367	-0.1361	-0.0255	-0.1193	0.1114	-0.3195	-0.0605	-0.0591	-0.0734	-0.1274	-0.1437	-0.2010	0.0210	0.1053	-0.2282
AT1G26150	-0.1062	-0.1109	-0.4944	-0.1505	0.0185	0.3446	-0.0514	-0.1108	0.0575	-0.2552	-0.1050	-0.2246	-0.1181	-0.0198	-0.1018
AT1G26160	-0.1284	0.1700	-0.4245	-0.2155	-0.2406	-0.0091	0.0592	-0.2302	-0.1899	0.0395	-0.1203	-0.1245	0.2004	-0.1057	0.0687
AT1G26170	0.3332	0.3529	0.0131	-0.0730	-0.2600	0.1784	0.1155	-0.0056	0.2162	0.0328	0.1237	-0.0337	0.0640	-0.0064	0.0041
AT1G26180	0.0270	-0.1062	-0.4252	-0.1963	0.0537	0.0996	0.1142	-0.0949	-0.2250	0.3075	-0.0557	-0.0266	0.0332	-0.4437	0.1475
AT1G26190	0.2022	0.0721	-0.1149	-0.0601	0.1740	0.2238	0.0355	0.0811	0.1864	0.1485	0.0939	0.0060	-0.2553	-0.0390	-0.0407
AT1G26200	0.3763	0.2148	-0.0763	-0.0820	0.5859	-0.3368	-0.0731	-0.0285	0.1034	-0.0778	0.1659	0.0065	0.1126	0.2982	0.0192
AT1G26208	0.1027	0.0259	-0.1261	-0.0029	-0.6491	0.4476	0.2561	-0.4016	0.1033	0.2085	0.0002	-0.2591	-0.3972	-0.1751	-0.0431
AT1G26208	-0.1456	-0.0577	-0.1848	-0.0625	-0.1038	0.2378	0.1805	0.0985	0.0968	-0.1799	-0.1178	-0.0483	-0.1795	-0.1517	-0.1107
AT1G26210	-0.0155	0.3628	0.3289	-0.0833	-0.6368	0.7736	0.5540	0.0817	0.1224	0.2680	-0.3902	0.0063	-0.7070	-0.4849	-0.1713
AT1G26210	-0.0600	0.5039	0.2023	0.2098	-0.8147	0.3751	0.3942	-0.1940	-0.3080	0.0703	-0.0438	0.2353	-0.5138	-0.1349	-0.0491
AT1G26218	0.1296	-0.1116	-0.3086	-0.0031	-0.2580	0.2223	0.0308	0.0318	-0.1741	0.0400	-0.1216	0.1202	0.0132	0.1104	-0.2868
AT1G26220	-0.2149	-0.1357	-0.3862	-0.0995	-0.4021	-0.0365	-0.1332	-0.2184	-0.3238	-0.0619	0.1424	-0.2346	0.0559	-0.4164	-0.0059
AT1G26220	0.0205	0.0763	0.6170	-0.1673	-0.0152	0.1493	-0.1692	0.0381	0.0183	0.1151	-0.0206	-0.1891	-0.1255	0.1755	-0.0515
AT1G26220	-0.0182	0.1212	0.8196	-0.0463	-0.2464	0.0888	-0.0272	-0.3132	-0.1735	-0.0097	-0.0010	0.0694	-0.0288	-0.1101	-0.0087
AT1G26220	0.1479	0.0617	0.1036	-0.0033	-0.1505	-0.2287	0.0116	0.0665	-0.2000	-0.0827	-0.1016	-0.1706	-0.0144	-0.1349	0.0100
AT1G26230	-0.1085	0.0597	-0.8340	0.2182	-0.4059	0.1944	-0.1556	-0.0939	0.1733	0.1148	-0.4212	-0.4739	-0.1595	-0.1497	-0.0218
AT1G26230	0.0834	0.0920	-0.1463	-0.0091	0.0661	0.0822	0.2563	0.0428	0.0647	0.1046	0.0666	-0.1292	-0.2122	-0.1573	0.1454
AT1G26230	0.0708	0.1419	-0.0176	0.0684	-0.2017	0.1417	0.1762	-0.0598	0.0890	-0.0060	-0.0073	-0.0419	-0.1640	0.1141	-0.0117
AT1G26230	-0.2475	0.2010	-0.1062	-0.0464	0.1263	0.2202	0.2060	-0.0496	-0.0730	0.2014	-0.1781	0.1212	-0.3604	0.1859	-0.1316
AT1G26233	-0.1311	0.3800	0.4264	0.3767	0.4062	0.9244	0.0606	-0.1845	-0.0011	0.0816	-0.5030	-0.0331	0.2217	0.3565	0.1485
AT1G26235	-0.0505	0.2086	0.0794	0.4674	-0.5251	-0.1243	0.0743	0.0274	0.0634	0.3886	-0.1370	-0.2890	-0.0776	-0.2368	0.0127
AT1G26240	-0.0804	-0.0230	0.1542	-0.1673	0.5705	0.1350	0.0079	-0.3593	-0.3874	-0.4145	0.3055	-0.1044	-0.4080	-0.1024	0.2173
AT1G26250	0.6983	-0.5495	1.6225	0.1965	0.9817	-0.4388	-0.8106	-1.1355	0.5425	0.6384	-0.7932	1.5865	0.5222	1.7870	1.7413
AT1G26260	-0.1864	-0.0898	0.1263	0.3142	-0.4087	-0.2035	-0.1695	-0.1758	-0.1049	-0.3474	0.0624	0.1631	-0.0977	-0.1015	0.1414
AT1G26270	0.0025	-0.2136	0.3976	0.0376	0.2451	-0.3651	-0.2403	-0.2091	-0.2988	-0.5169	0.5218	0.5457	0.6921	0.1919	0.4030
AT1G26290	0.2106	0.1556	-0.1447	0.2864	-0.0912	-0.0577	-0.3750	-0.3886	-0.6580	-0.8377	0.3002	0.4075	0.2925	0.0328	0.4231
AT1G26300	0.1751	0.2282	-0.1882	-0.2230	0.3529	-0.1058	0.1821	-0.0822	0.0305	0.1464	0.1957	-0.0636	0.1984	0.0878	-0.0274
AT1G26300	-0.0355	-0.1291	-0.2105	0.0215	0.1696	-0.0751	0.1382	-0.0455	0.0699	-0.1701	-0.0190	-0.0205	0.0424	-0.1109	0.0852
AT1G26310	0.0187	-0.1884	0.0036	-0.0013	-0.1825	0.0718	0.1580	0.5704	-0.2482	0.0863	0.0392	-0.1273	-0.5971	-0.1507	-0.3481
AT1G26320	-0.2313	0.0590	0.0630	-0.0978	-0.0680	0.1180	0.0087	0.0112	-0.0013	0.0641	-0.0257	0.0550	0.3414	-0.1953	0.0672
AT1G26330	-0.1179	0.2179	-0.4078	0.0330	-0.3023	-0.0646	-0.0831	-0.1782	0.0741	0.1751	-0.2314	0.1138	0.1000	0.0720	0.1803
AT1G26340	0.2613	0.5519	0.3707	0.3807	0.0553	0.0962	0.1151	-0.0852	0.0545	0.0300	0.4174	0.3024	0.2961	-0.1793	0.1980
AT1G26350	0.1086	0.0618	0.1851	-0.0635	-0.0947	0.1581	0.2402	-0.0999	-0.0162	0.1426	0.1006	0.0444	0.1010	-0.1625	0.0043
AT1G26355	0.0737	0.3441	-0.0460	0.0386	-0.1115	-0.1190	0.1115	0.0202	0.0527	0.2047	-0.2736	0.3631	-0.0875	0.1357	-0.1922
AT1G26360	-0.0867	-0.0968	0.1338	0.0993	-0.0695	0.0157	-0.0967	-0.1853	-0.1075	0.0324	0.0053	-0.0232	0.0494	-0.3026	0.1120
AT1G26370	0.0813	0.2405	-0.1785	-0.0098	0.1563	0.1034	0.1042	0.0305	0.1999	0.0650	0.0122	-0.0268	0.0130	-0.0073	0.1903
AT1G26380	0.4785	1.1346	4.6035	-0.0822	7.0223	-4.4732	-3.3203	-1.3837	-4.0570	-2.6852	0.0369	1.5463	1.7229	1.3951	1.3733
AT1G26390	0.3034	0.1358	2.3297	-0.2450	6.4840	-2.9414	-2.2589	-4.4199	-5.2663	-1.0742	1.5744	2.4486	2.8099	1.9396	1.9965
AT1G26400	0.7805	1.7180	3.4147	0.5168	5.7106	-3.7910	-2.2688	-1.1837	-2.9638	-1.6618	0.2110	1.4109	1.5921	1.9969	1.3861
AT1G26410	0.6403	1.6919	5.1376	0.3084	7.3964	-4.9304	-3.6279	-2.1057	-3.8921	-2.6244	1.3050	2.3106	1.8148	2.0419	2.4091
AT1G26420	0.3813	0.8233	1.6403	0.2851	3.7834	-2.7509	-1.7981	-1.7131	-2.9567	-1.1965	0.4615	0.8355	0.6973	1.2729	0.6511
AT1G26430	-0.0437	0.1606	0.2840	0.1248	-0.4042	0.2319	-0.5315	-0.0868	0.1543	-0.1477	-0.4608	0.2917	0.4103	0.0912	0.4722
AT1G26440	-0.5584	-0.7606	0.1319	0.0182	-0.4285	-0.2344	-0.4312	-0.0956	-0.3215	-0.7296	-0.0924	-0.0400	-0.0384	0.3726	0.0792
AT1G26450	-0.0703	0.0781	-0.7326	-0.4797	0.1386	0.0863	-0.9531	0.0182	0.7676	-0.0550	0.0219	-0.1068	0.1594	-0.2269	-0.1206
AT1G26460	0.1707	0.4001	0.0654	0.2309	-0.2776	0.2243	0.1342	0.0176	0.3812	0.1471	0.0379	0.2149	-0.1145	-0.1992	-0.0312
AT1G26470	0.4657	0.2539	0.4109	0.0522	0.0175	-0.1004	0.1289	0.2105	0.0867	0.0266	0.1624	0.2504	0.2872	0.0743	0.1217
AT1G26480	0.0745	0.0692	1.0519	0.0221	0.1063	-0.0701	-0.0315	0.0258	-0.0754	0.2173	0.0460	-0.0215	-0.1000	0.1422	-0.0045
AT1G26500	0.0758	0.1341	-0.3695	-0.0678	-0.3855	0.0705	0.1668	-0.0155	0.0802	0.0177	-0.1074	-0.1018	-0.0739	-0.3104	-0.0324
AT1G26510	0.1750	0.1440	-0.0747	-0.0112	0.1405	0.0394	-0.2600	-0.1576	-0.1469	0.0129	-0.1618	-0.0136	0.0365	-0.2045	0.1266
AT1G26520	-0.1763	0.0696	-0.1155	0.3129	-0.6379	-0.2173	-0.2497	-0.1761	-0.2163	-0.1481	-0.0126	-0.0697	-0.1626	0.2000	-0.0642
AT1G26530	0.0755	0.4678	0.0654	0.1829	-0.6839	0.0773	-0.1650	0.1734	0.3444	0.0707	0.0271	0.1046	-0.2958	-0.1097	0.0961
AT1G26540	0.1630	0.0827	-0.2107	-0.0795	-0.0620	-0.0641	-0.0353	0.0408	0.1142	0.1618	-0.0859	-0.2106	-0.1294	-0.0217	-0.1209
AT1G26550	0.2231	0.3568	0.4388	0.2867	0.5013	0.2705	0.2302	0.1618	0.2753	0.2114	0.0674	0.1079	0.1325	0.1267	0.3987
AT1G26558	0.2337	0.2078	0.1813	0.3619	0.2070	0.0362	0.0673	0.0514	0.2649	0.3179	0.2605	0.1093	0.3302	0.0557	-0.1200
AT1G26558	-0.0361	0.0033	-0.0878	-0.0570	-0.0006	0.5483	0.4429	-0.0830	0.0701	0.4295	-1.2108	-1.7614	-1.3565	-1.4198	-1.0383
AT1G26560	0.0522	0.3485	0.2139	0.4241	0.2066	0.7005	0.6686	0.6028	0.3233	0.7440	0.2457	-0.1609	-0.2401	-0.1582	0.3567
AT1G26570	0.2837	0.2364	-0.0122	0.0975	0.0422	-0.0309	-0.0044	0.0321	0.0026	0.2623	0.1055	0.3254	0.0788	-0.0836	0.0278
AT1G26580	-0.4174	-0.3993	-0.5686	-0.4025	-0.6197	-0.1265	-0.0843	0.0391	-0.2651	0.0050	-0.1783	-0.1243	-0.3145	0.1394	-0.1497
AT1G26590	-0.0251	0.3196	0.1960	0.1117	0.0756	0.0518	0.2304	0.1034	0.1313	0.3217	0.1072	0.3040	0.1941	-0.0957	0.0490
AT1G26600	0.1059	0.0291	-0.1431	0.0015	-0.0048	0.1455	-0.0706	0.2453	0.1002	-0.1163	-0.0266	-0.1509	0.1289	0.0937	-0.0208
AT1G26610	-0.2193	0.0606	0.0072	0.0765	0.2518	0.0934	0.1827	-0.0039	-0.1587	-0.0780	-0.2131	-0.3007	-0.0239	0.0857	-0.1246
AT1G26620	-0.0539	-0.1938	0.0680	-0.0508	-0.0731	-0.0271	-0.3706	-0.1907	-0.1606	-0.3680	-0.0566	0.1802	0.2662	-0.0278	-0.1229
AT1G26630	0.2082	0.8820	0.0068	-0.3630	0.5200	-0.0068	0.8875	0.6432	0.4800	1.4776	-0.7067	-0.3915	0.1179	0.0009	-0.2437
AT1G26640	-0.1554	0.1846	0.3355	0.0385	0.3752	0.5661	0.4507	0.2903	-0.1109	-0.0714	-0.1006	-0.1730	-0.3731	-0.0602	-0.0275
AT1G26650	0.0204	0.1474	-0.1697	0.0972	-1.0010	0.3735	0.5138	0.3246	0.3694	0.5585	0.1296	0.0692	-0.4128	0.0790	0.1320
AT1G26660	0.0277	0.3132	-0.1636	-0.0434	-0.2829	0.0901	0.0629	0.1353	0.3788	0.0290	-0.1790	-0.0569	0.0062	-0.1963	-0.1355
AT1G26665	-0.1844	-0.5315	-0.5937	-0.4226	-0.3826	-0.1374	-0.0139	-0.2623	-0.1501	0.1049	-0.0587	-0.0201	0.0649	0.1516	-0.0595
AT1G26670	-0.2593	-0.5621	-0.1204	-0.5002	0.0163	0.0120	0.0590	0.1573	-0.3290	-0.1221	-0.3694	-0.2345	-0.1443	-0.0164	-0.0900
AT1G26670	-0.1816	-0.5941	-0.3948	-0.4088	-0.0865	-0.3697	0.2042	0.0852	-0.5099	-0.0584	0.0086	-0.0486	-0.0305	0.2451	0.0311
AT1G26680	-0.1777	0.0654	-0.0365	-0.1401	0.1683	-0.2034	0.2190	0.1828	-0.1551	-0.2447	0.0697	-0.0215	-0.2721	-0.0360	-0.2220
AT1G26690	0.2905	0.3929	1.3778	0.3598	1.6657	-0.3272	-0.1519	-0.0391	-0.2156	-0.2712	0.4307	0.3288	0.7266	0.4079	0.5765
AT1G26700	0.1468	0.1846	-0.5101	-0.1663	-0.1554	0.5372	0.6386	0.0296	0.5859	0.0827	0.0568	0.1093	-0.1176	0.1221	0.0409
AT1G26710	0.1629	0.0741	0.3109	-0.1909	0.0098	-0.0355	0.1842	0.3551	-0.1703	0.0129	0.0836	-0.1414	-0.0845	0.0594	-0.1682
AT1G26720	0.0206	-0.1629	0.5165	0.0729	-0.1232	0.2553	-0.2333	0.2190	0.0477	-0.0036	-0.0962	-0.0415	0.1965	0.0662	0.0275
AT1G26730	0.2138	0.0959	0.4904	0.0078	0.4904	-0.4854	0.0630	0.5292	-0.6779	0.0986	0.0633	0.4594	0.3154	0.5657	0.4755
AT1G26740	0.2823	0.5541	0.0137	0.2991	-0.0868	0.0195	0.3228	0.2436	0.4846	0.4488	-0.0194	0.2401	0.2861	-0.2032	0.0611
AT1G26750	0.2460	0.4225	0.1082	0.3746	-0.4317	0.0147	0.0914	0.0035	0.3980	0.1575	0.0659	0.0754	0.1453	0.0775	-0.0013
AT1G26760	-0.0603	0.2905	-0.4718	0.0697	-0.4659	-0.2880	-0.6826	0.0339	0.4854	-0.0001	0.0154	-0.1154	-0.3060	-0.5203	-0.0485
AT1G26761	-0.3942	-0.3471	-1.1981	-0.4811	-0.5244	0.1000	-0.0488	-0.1901	-0.4704	-0.0849	0.0132	-0.1866	-0.5680	-0.2569	-0.2386
AT1G26762	0.2120	0.2072	0.0819	0.7653	-0.5588	1.3753	1.4761	1.2165	0.7435	1.6240	0.1482	0.0601	-0.2336	-0.1558	0.1189
AT1G26770	0.1628	-0.0238	-0.2903	-0.5602	-1.0534	0.5953	1.0255	0.5965	0.2893	1.2754	0.9159	0.5276	0.6150	1.1533	0.1835
AT1G26771	0.0343	0.1640	-0.0490	-0.0533	0.0904	-0.1544	-0.2460	0.0902	-0.0213	-0.1590	0.2648	-0.1493	-0.1092	0.0144	-0.0173
AT1G26773	-0.0794	0.0071	0.2406	-0.3019	-0.0855	0.3566	0.0589	0.0266	0.1576	-0.2291	0.3834	0.1133	0.0303	0.1003	0.0514
AT1G26780	-0.1030	-0.1535	-0.0244	-0.0313	0.0076	-0.0801	0.0983	0.1560	-0.0799	0.0522	0.0546	-0.0319	0.1344	0.1141	0.0774
AT1G26790	-0.2453	-0.1133	0.3468	0.1315	0.0865	0.0425	-0.1639	0.0334	-0.3607	0.1224	-0.2795	-0.0085	-0.1032	0.1800	-0.0958
AT1G26795	-0.1579	0.1308	0.4946	-0.0168	0.0932	-0.0157	-0.1066	-0.0600	-0.0379	-0.0283	-0.0711	-0.1892	0.0408	-0.0544	-0.1285
AT1G26796	-0.0284	0.0642	-0.0155	0.1817	0.1215	-0.1967	0.4150	-0.0850	-0.0169	0.0083	-0.0440	0.0234	-0.2234	0.0004	-0.0072
AT1G26797	-0.1205	0.0120	0.0692	0.0553	-0.0404	-0.0509	-0.0953	0.1224	-0.0449	0.0550	0.1039	-0.2629	0.0601	0.1802	0.0745
AT1G26798	-0.0767	0.0251	0.1777	0.1281	0.1087	-0.1175	-0.2155	-0.0558	0.0340	-0.0918	-0.0343	-0.0754	-0.0854	0.0712	-0.1117
AT1G26799	-0.1033	-0.0633	0.0058	-0.0743	-0.2165	0.1909	-0.2483	-0.0919	-0.0131	-0.0889	0.1937	-0.2435	-0.0740	-0.0587	0.0382
AT1G26800	-0.5542	-0.9485	-0.0663	-0.4788	-0.2424	-0.2304	-0.3973	-0.5219	-1.0495	-0.9348	0.5821	-0.3069	0.4269	-0.0909	-0.2502
AT1G26810	-0.1558	-0.0014	0.0983	-0.1211	-0.6929	0.5447	0.0544	0.0750	0.2466	-0.0740	0.2759	-0.1573	-0.0554	-0.4531	-0.0932
AT1G26820	1.0430	0.3431	0.3951	0.9666	1.0377	0.9739	0.9771	0.7269	0.4681	0.6844	0.0358	0.0895	-0.1291	-0.0359	0.0255
AT1G26830	-0.0923	0.0653	0.2147	-0.0443	0.1933	0.2887	0.0524	0.1196	0.1522	0.0041	-0.0889	-0.0198	-0.1782	-0.0498	-0.0487
AT1G26840	0.1447	0.4435	0.4661	0.7942	-0.6051	0.4344	-0.1640	-0.0568	0.1778	-0.2850	0.4153	0.3885	0.0891	0.0716	0.0997
AT1G26850	0.1618	0.3775	0.2915	-0.0635	-0.1772	0.2387	0.3101	0.0786	0.2569	0.1104	0.1204	0.1351	-0.0311	0.0764	0.3091
AT1G26860	0.0153	-0.0616	-0.0411	-0.1112	0.0433	0.0460	-0.1699	-0.2035	-0.3864	-0.0452	0.1783	0.0954	0.1382	0.1095	0.1170
AT1G26870	0.1938	0.1817	0.0422	-0.0080	0.1829	0.1467	0.0210	0.1034	0.2511	0.0467	-0.0037	0.0984	0.1196	0.0088	0.0716
AT1G26880	-0.1251	-0.0652	0.0657	0.0475	-0.1002	-0.0172	-0.1199	-0.0576	0.0382	-0.0247	-0.1724	0.0726	-0.0919	-0.0012	0.2562
AT1G26890	0.2854	0.1014	0.3821	0.1038	-0.1782	-0.0555	-0.3159	0.0944	-0.1105	0.0623	0.2354	0.0007	-0.0481	-0.5370	-0.1891
AT1G26900	0.0937	0.0874	0.0880	-0.0748	-0.2693	0.0796	0.0574	-0.1104	0.2824	0.1176	0.0231	-0.1551	0.1203	-0.2601	-0.1660
AT1G26910	0.3449	0.5057	0.2777	0.3034	-0.2771	0.1483	0.2843	0.2237	0.6984	0.3210	0.1126	0.3080	0.2667	-0.0836	0.0610
AT1G26916	0.0019	0.0267	0.1427	0.0643	0.3733	-0.0951	-0.0280	-0.0172	-0.1028	-0.1136	0.1113	0.0061	-0.3009	0.1552	0.3309
AT1G26920	-0.0750	0.0127	-0.3189	0.0857	-0.7978	0.1665	-0.1418	-0.0334	-0.4345	-0.1512	0.1568	-0.0874	-0.4911	-0.1012	-0.2934
AT1G26921	0.1663	-0.0555	0.1321	-0.1437	0.0384	-0.1425	-0.0423	-0.0569	-0.1612	0.1903	-0.0742	-0.1312	-0.0127	0.2074	-0.1872
AT1G26930	-0.0166	-0.1471	-0.3826	-0.2118	0.3651	-0.3649	0.2282	-0.1109	-0.1172	0.4825	0.0387	0.1465	0.1206	0.3118	0.1998
AT1G26940	-0.0704	0.0131	0.2679	0.2828	-0.0677	0.1534	0.1008	0.0783	0.0649	-0.1609	0.1563	0.2638	-0.0536	0.1438	0.2524
AT1G26945	-0.0433	-0.1207	0.0048	0.0847	0.6947	0.5221	0.3486	-0.0285	-0.2206	-0.0219	0.5464	0.6600	0.3663	0.1462	0.1643
AT1G26950	0.0894	-0.0184	0.0596	0.0864	-0.1388	-0.2137	0.0634	-0.0962	0.1927	0.1490	0.1075	-0.1911	0.0071	-0.1996	0.0314
AT1G26960	-0.0831	0.0781	0.0455	0.4487	-0.1113	-0.0246	0.4157	-0.1741	0.0038	0.1813	0.1539	0.2565	0.1320	0.3706	0.1660
AT1G26970	0.4608	-0.0700	0.0384	-0.0590	0.1099	0.3716	0.2250	0.1829	0.4121	-0.1244	-0.1184	0.3001	0.1287	-0.0717	0.0485
AT1G26973	0.0225	-0.0475	-0.0472	0.1076	-0.0365	0.1699	-0.2399	-0.0170	-0.6201	-0.1427	0.1477	-0.0548	-0.0217	-0.1953	-0.1314
AT1G26973	0.0668	0.1191	0.1242	-0.0765	0.0562	0.0175	-0.1157	0.0440	-0.0688	0.1149	0.1048	-0.0887	-0.0285	-0.1573	-0.0018
AT1G26975	-0.1330	0.0122	0.2835	-0.1158	-0.0056	-0.0921	0.2709	-0.1253	-0.1342	0.0130	0.0704	0.0307	0.1133	-0.3191	-0.2609
AT1G26975	0.0031	-0.2291	0.2927	0.0891	0.0746	0.1053	-0.0546	0.3163	-0.0890	-0.0684	-0.1245	0.4019	-0.0494	0.0966	0.1616
AT1G26985	0.1456	-0.0136	0.6476	-0.1303	0.0621	-0.1219	-0.3405	-0.1224	0.0018	-0.0510	-0.0845	-0.1830	0.1346	-0.1574	0.0370
AT1G26990	0.0242	-0.0366	0.0787	-0.0312	-0.2182	0.1739	-0.1106	-0.0832	-0.1478	-0.2612	-0.1135	0.0282	0.1664	0.0590	-0.0533
AT1G27000	0.1003	-0.0220	0.1633	-0.0615	0.4105	-0.1549	0.1952	0.1244	-0.1468	-0.1336	-0.0143	0.0932	0.3622	0.3364	0.2517
AT1G27008	-0.0471	0.0012	-0.1471	-0.4186	-0.0871	-0.2369	-0.1058	-0.1529	-0.2093	-0.1621	0.1086	-0.1647	-0.2165	0.3274	0.1447
AT1G27020	1.0254	1.0160	1.9096	1.4378	0.9227	-1.1406	-0.4696	-0.1405	-0.6083	0.0600	1.6644	1.7348	2.0351	1.3614	2.1728
AT1G27030	-0.2939	-0.2643	0.0359	0.6530	0.7876	1.1136	1.0409	0.6354	1.1898	1.3413	0.3092	0.0692	0.2495	-0.3192	-0.1366
AT1G27040	-0.1442	-0.0605	-0.3395	-0.0310	-0.0345	-0.1770	-0.1968	0.0964	-0.1850	0.2765	0.1994	-0.2664	-0.0577	-0.0052	0.0057
AT1G27050	0.2539	0.0753	-0.1766	0.1120	-0.1951	-0.0009	-0.0727	-0.0018	-0.0992	-0.1174	0.0067	0.1090	0.1129	0.0566	0.3336
AT1G27050	0.0754	0.2715	-0.3811	-0.1366	-0.4861	-0.0123	0.2298	0.0213	0.1898	0.1286	0.3740	-0.0628	0.1066	-0.0339	0.0007
AT1G27060	0.1798	0.2961	0.1544	0.1297	-0.8175	-0.0393	-0.1800	-0.0008	0.1934	0.1068	0.3307	0.2498	-0.1291	0.1457	0.0590
AT1G27070	-0.0423	-0.1895	-0.5202	-0.0086	-0.1854	-0.1900	-0.0602	-0.2021	0.0520	0.1120	0.0635	-0.1516	-0.0579	-0.1048	-0.0562
AT1G27080	0.0848	-0.1283	-0.2277	-0.1342	0.0150	-0.1543	-0.2137	0.1075	-0.0721	-0.0041	0.1382	-0.2172	-0.0509	0.1059	0.1986
AT1G27090	0.0700	-0.2145	-0.1883	-0.1358	-0.3833	0.2654	-0.1986	-0.0144	0.2061	-0.1610	0.2698	0.0537	-0.0667	-0.2077	0.0392
AT1G27100	-0.7636	-1.6496	0.1593	0.0449	0.3577	-1.1863	-0.8189	-0.9184	-1.5954	-1.1114	0.1762	-0.0768	0.4828	0.8368	0.1835
AT1G27110	-0.1645	-0.1036	0.2103	-0.0651	0.3659	-0.0494	-0.1999	-0.0002	0.0808	-0.1815	0.0264	0.0140	0.1145	-0.0762	-0.1326
AT1G27120	0.0797	0.1746	-0.2272	-0.0653	0.0518	-0.0310	0.0358	0.0607	-0.0639	-0.0601	-0.1003	0.2671	0.1257	0.1658	0.1798
AT1G27130	0.0221	-0.4942	-0.1746	-0.1675	-0.4540	0.4123	0.3274	0.3575	0.0932	0.1288	0.0867	0.2735	0.4310	-0.0865	0.0929
AT1G27135	0.0705	0.0554	0.1125	-0.2043	0.1871	-0.1150	-0.0186	0.2612	-0.0173	0.0699	0.0961	0.0674	0.1070	-0.2713	-0.1503
AT1G27140	-0.4603	-1.1341	-0.5779	-0.7310	-0.1831	1.1656	0.9091	0.2343	0.9696	0.3333	-0.1542	0.0172	0.0486	0.1861	-0.0605
AT1G27150	-0.4186	-0.6209	-0.3538	-0.3090	-0.3347	0.1703	-0.0226	0.0048	-0.0327	-0.1601	-0.0024	-0.3464	-0.1953	-0.3098	-0.3260
AT1G27160	0.0423	-0.0461	-0.0835	-0.1362	-0.0443	-0.1546	-0.1159	0.0144	0.0249	-0.1533	-0.1595	0.0800	0.0529	0.0513	0.1718
AT1G27170	0.0039	-0.1797	0.0572	-0.4053	0.0478	0.3718	0.4868	0.0694	0.1993	0.2083	-0.4156	-0.4099	-0.1374	-0.2314	-0.3107
AT1G27180	-0.1555	-0.1836	0.1577	0.1404	0.0548	0.0270	-0.1528	0.0445	-0.1846	0.0622	-0.2634	-0.1346	-0.3676	0.0691	0.2040
AT1G27180	-0.1825	-0.1803	0.1089	0.0846	-0.3349	0.2007	0.0330	0.0007	-0.0708	-0.0713	0.0919	0.2156	-0.0198	0.1957	0.2538
AT1G27190	0.2019	-0.1283	-0.3753	-0.0743	-0.4706	0.2513	0.0852	0.0848	0.0809	0.0769	0.3497	0.1588	-0.1661	-0.2874	-0.0045
AT1G27200	0.1407	-0.0200	-0.1252	-0.0418	0.0744	-0.2263	0.1259	-0.0222	0.0474	0.1096	-0.0602	0.0411	-0.0567	-0.0436	0.1317
AT1G27210	-0.2646	-0.1016	-0.3418	-0.2840	-0.3344	0.2686	-0.3244	-0.0302	-0.0717	-0.1636	0.1429	-0.2373	-0.5732	-0.3130	-0.0948
AT1G27213	0.0202	-0.0818	0.1333	0.0838	-0.0606	-0.1655	0.2545	-0.0622	-0.1947	0.2192	-0.0725	0.1835	-0.0131	-0.0750	0.1988
AT1G27220	0.1602	0.0493	0.2050	-0.0233	0.1821	0.0269	-0.0495	-0.1395	0.1237	0.2577	0.1323	0.0183	-0.1476	0.3727	-0.1294
AT1G27240	-0.0219	0.0942	-0.2774	-0.1800	0.1860	-0.1443	-0.2267	0.0660	-0.5114	-0.1004	0.1599	0.1134	-0.3354	-0.0420	0.0490
AT1G27250	-0.0818	0.0547	0.1442	0.1357	-0.1136	0.0853	0.3859	-0.0470	0.0288	-0.1333	0.1419	0.3577	0.1387	-0.0853	0.1247
AT1G27260	0.0734	0.0257	0.0148	0.2507	-0.0671	-0.0422	-0.0629	-0.1560	-0.0942	0.1840	0.0673	0.0626	-0.1944	0.0554	0.3050
AT1G27270	0.0743	0.0439	-0.0042	0.0327	-0.0065	-0.2504	0.0602	-0.0367	-0.1638	-0.2462	0.0080	0.0938	-0.0222	-0.0398	0.0025
AT1G27280	-0.0091	0.1738	-0.0183	-0.0804	0.0969	-0.0270	0.0021	0.0729	-0.1350	0.0020	0.0322	-0.0613	0.1565	0.2004	0.1854
AT1G27285	0.0741	-0.1087	-0.2026	0.0597	0.1522	0.0415	0.0304	-0.1333	0.0182	0.0832	-0.0942	0.1284	0.1293	0.1810	0.0666
AT1G27290	-0.3093	-0.6456	-0.1076	-0.1979	-0.3693	-0.5017	-0.4774	-0.3359	-0.5275	-0.1657	-0.1439	-0.4111	-0.3367	-0.1264	-0.4304
AT1G27300	0.1188	-0.0075	0.4757	-0.0607	0.1775	-0.5340	0.1987	-0.0453	-0.2064	0.2303	0.1410	0.0213	0.3682	0.1776	-0.0470
AT1G27310	0.2462	0.0348	-0.0619	0.2847	-0.0984	-0.2549	-0.0202	-0.1507	0.1170	0.1179	0.4346	0.3310	0.5056	0.2100	0.4232
AT1G27320	-0.5279	-0.5465	-0.1649	-0.0595	-0.2533	-0.1677	-0.2149	-0.2372	-0.3499	0.1674	-0.3920	-0.3319	-0.2647	-0.0233	-0.1857
AT1G27330	0.4680	0.4770	0.7116	0.2701	1.0100	-0.0686	0.0621	0.1291	0.2321	-0.1633	0.3211	0.3424	0.5896	0.2820	0.4323
AT1G27340	0.1042	-0.0498	-0.4471	-0.1651	0.2420	0.0155	0.6299	0.1004	0.1196	0.4428	0.3199	0.0288	0.0567	0.1248	0.0334
AT1G27350	0.3753	0.4996	0.6072	0.2288	0.7423	-0.2399	0.0769	-0.0483	-0.0611	0.0810	0.1641	0.1856	0.4268	0.2480	0.1525
AT1G27360	-0.4672	-0.8402	-0.3658	-0.1806	-0.3870	0.3443	-0.0187	0.2857	-0.1306	-0.0849	0.0044	-0.3598	-0.2361	0.1329	-0.2684
AT1G27360	-0.6902	-0.5009	-0.6076	-0.3583	-0.0322	0.7259	0.0520	0.4539	0.1119	-0.0205	0.0394	-0.3827	-0.3175	-0.0705	-0.1885
AT1G27370	-0.4456	-0.2922	-0.2381	-0.3522	-0.2553	0.5502	-0.0476	0.1655	0.1826	0.0288	-0.2728	-0.4489	-0.5256	-0.2894	-0.0693
AT1G27380	-0.2738	-0.2763	-0.2709	-0.1345	-0.2407	0.7111	0.2751	0.4093	-0.1221	-0.2082	-0.2270	-0.3798	0.0494	0.0235	0.1717
AT1G27385	0.3284	0.2072	-0.3324	-0.0488	0.0593	-0.2978	0.0294	-0.1385	-0.2110	-0.1364	-0.2047	-0.2682	0.1424	-0.1092	-0.1037
AT1G27390	0.3001	0.5525	0.3249	0.4100	-0.3452	-0.4706	0.0423	-0.1814	0.0248	0.2212	0.1104	0.3169	0.3504	-0.0919	-0.0287
AT1G27400	-0.1858	0.1343	0.1332	-0.0018	-0.1047	-0.0172	-0.1199	-0.0576	0.3896	-0.0263	0.2137	0.0948	-0.0613	-0.0833	0.1633
AT1G27410	-0.2821	-0.3323	-0.2431	0.0733	-1.1233	-0.0337	-0.3098	-0.0432	0.1881	-0.1875	-0.2500	-0.2978	-0.4787	0.0917	-0.4438
AT1G27420	-0.2099	-0.0231	0.0345	-0.4621	-0.4335	0.6258	0.1681	0.0601	0.4758	-0.1531	-0.3392	-0.1029	-0.5043	-0.2809	-0.1702
AT1G27430	0.1511	0.0299	0.2249	0.0798	-0.0425	0.0231	-0.0259	-0.0793	-0.0402	-0.1376	-0.0112	-0.1007	-0.1990	-0.0175	-0.0647
AT1G27435	0.2084	0.3761	0.1017	0.4773	-0.5539	0.2043	0.1610	0.1987	0.5143	0.1833	0.0425	0.1756	0.1554	0.0600	-0.0497
AT1G27440	0.0517	0.2406	-0.0991	-0.1727	0.1630	0.1977	-0.0813	0.3158	0.2109	0.0309	0.1914	-0.0926	0.0133	0.0924	-0.0387
AT1G27450	0.2590	0.3070	0.0772	0.0986	0.0767	0.1051	0.2416	0.1309	0.3373	0.0962	0.4084	0.3437	0.2889	0.0625	0.4540
AT1G27460	-0.0778	0.1224	-0.3833	-0.0990	-0.8967	0.6140	0.0434	-0.0316	0.3425	-0.0022	-0.1190	-0.0810	-0.7323	-0.3634	-0.1547
AT1G27461	-0.2331	-0.0083	-0.2720	-0.1568	0.1628	0.0950	0.2475	-0.1241	-0.1564	-0.2407	0.0477	-0.2654	-0.0890	-0.1156	-0.1569
AT1G27470	0.4082	0.2273	0.0564	0.1044	-0.5608	-0.0937	0.0088	-0.0053	0.4031	-0.1700	0.2873	0.0908	0.1245	0.2364	0.0488
AT1G27480	-0.2144	-0.1701	-0.7095	-0.2703	-0.4674	0.2382	-0.0261	-0.1087	-0.2555	-0.1723	-0.2012	-0.5895	-0.6968	-0.4202	-0.5458
AT1G27490	0.0807	-0.0401	-0.0404	0.0886	0.1974	-0.1592	-0.0104	0.0279	-0.1511	0.2001	0.1434	0.1180	0.0566	0.1933	-0.0608
AT1G27500	-0.1508	-0.1740	-0.0709	0.3291	-0.4303	-0.1842	-0.3439	-0.1648	-0.2352	-0.0536	0.0691	0.1001	0.0155	0.0672	0.1389
AT1G27510	-0.2047	-0.2339	-0.3838	-0.2880	-0.3757	0.0698	-0.2665	-0.2226	0.0357	-0.1731	-0.1770	-0.2450	-0.2667	-0.3040	-0.2986
AT1G27520	0.0050	-0.3650	-0.3034	-0.1685	-0.5246	0.0965	-0.0392	0.0424	-0.0391	-0.2285	0.0692	-0.0687	-0.2664	-0.2277	-0.1919
AT1G27530	0.2974	0.2352	-0.2807	0.1676	0.6191	-0.1716	0.1471	0.0199	0.1221	0.2356	0.1613	-0.0181	0.5108	0.1584	0.2971
AT1G27540	0.1651	-0.0612	-0.0981	-0.0944	-0.0489	-0.0712	0.1270	0.0223	-0.0081	0.1362	0.0228	-0.1184	0.0156	0.0022	-0.0128
AT1G27550	0.0283	0.0954	-0.1978	0.0969	-0.1089	-0.0086	0.1926	-0.1097	-0.0422	0.1903	-0.0060	0.0714	-0.1128	-0.1315	-0.0617
AT1G27560	0.1421	0.1557	-0.1551	-0.2062	0.0283	-0.1987	0.1445	-0.0587	-0.0310	0.1243	0.1437	0.1149	0.0389	-0.2216	-0.0326
AT1G27565	0.1584	0.2163	-0.1902	-0.2540	0.1083	0.0871	0.0677	-0.0495	-0.0528	0.2251	-0.1420	-0.2068	0.2875	0.0579	-0.0946
AT1G27565	0.1817	0.0532	-0.1239	0.1313	-0.5009	-0.3242	-0.2767	-0.1865	-0.2406	-0.2389	0.3829	0.2656	0.2016	0.3878	0.2949
AT1G27570	-0.0336	0.1227	0.2204	0.0375	-0.0168	0.1183	-0.1097	-0.0400	-0.2105	-0.2682	-0.1612	0.0247	-0.1776	-0.1912	0.0899
AT1G27580	0.0410	0.0556	-0.0906	0.2070	-0.0404	-0.1570	0.1728	0.0151	-0.1215	0.0384	0.2807	-0.2876	0.1572	-0.0733	-0.1447
AT1G27590	-0.0723	-0.2773	-0.3162	-0.5252	-0.2042	0.1300	0.1105	-0.0420	-0.1136	-0.2175	-0.0865	-0.3339	-0.0040	0.1603	0.0021
AT1G27595	-0.1181	0.0418	-0.2145	-0.1279	-0.1955	0.1451	-0.1058	-0.0336	0.2701	0.0651	-0.3427	0.0032	-0.2089	0.0847	-0.1128
AT1G27600	0.0876	-0.1005	-0.0247	0.2551	-0.3372	0.1674	-0.0850	-0.1850	0.1785	-0.1013	0.0896	0.1796	0.0295	0.0123	-0.1427
AT1G27610	0.0761	-0.0296	0.1917	-0.1606	-0.0871	0.2722	-0.0545	-0.1021	0.3829	0.1992	-0.2175	-0.3147	-0.0159	0.2135	-0.2130
AT1G27620	0.2473	0.1200	0.0190	-0.0592	-0.1200	-0.1158	-0.2818	-0.0268	0.0607	-0.2762	-0.1061	0.2047	0.3978	-0.0158	0.2215
AT1G27630	-0.0588	-0.0928	0.0307	-0.0623	-0.3080	0.1845	0.0570	-0.0033	0.0382	-0.1131	0.0475	0.0179	-0.4103	-0.1989	-0.0832
AT1G27640	-0.0243	0.0451	0.0894	0.0767	0.1500	0.1706	-0.0198	0.2529	0.1448	0.0648	-0.2531	-0.2098	-0.2105	-0.2257	-0.0158
AT1G27650	-0.0717	-0.1873	-0.3621	-0.2677	-0.2328	-0.0754	-0.0404	0.0609	0.1596	-0.0669	-0.1309	-0.0902	-0.0366	-0.2894	-0.1943
AT1G27660	0.0476	-0.1742	-0.1041	-0.1817	-0.2282	0.1854	-0.1219	0.1901	-0.1608	0.1588	0.0099	-0.0941	0.2135	-0.2033	0.0451
AT1G27670	-0.0023	-0.4725	-0.0863	0.1459	-0.0018	0.2016	0.4062	0.2044	0.2649	0.0626	0.2608	0.0982	0.0003	0.4629	0.2646
AT1G27671	0.1021	0.0302	-0.0365	-0.0031	0.0861	0.1116	0.2011	-0.1673	-0.2266	-0.0658	-0.0500	0.1118	-0.1060	-0.0377	0.3042
AT1G27680	0.1510	0.0641	-0.1218	0.0416	-0.2542	0.0887	-0.2076	-0.1204	0.1156	0.0621	0.0297	-0.2937	-0.2967	0.0961	0.1449
AT1G27690	-0.1061	-0.0947	-0.1142	-0.2620	0.1144	0.0395	0.1335	-0.0268	-0.1059	0.1948	0.0709	-0.0612	-0.0415	-0.2996	-0.2680
AT1G27695	0.1153	0.1359	0.2960	0.1163	0.3998	0.1269	0.0361	0.0872	0.1542	0.0743	-0.3238	-0.1825	-0.1896	-0.2294	-0.0607
AT1G27700	0.0595	-0.0020	-0.0009	0.1156	-0.3806	0.2665	0.0612	0.1057	-0.0278	-0.1837	0.3251	0.1474	0.0394	-0.3015	-0.0280
AT1G27710	0.1548	-0.1774	0.0710	-0.0774	0.1120	0.1215	0.0460	0.1309	0.0674	-0.0341	0.0160	0.1425	-0.1705	-0.1802	-0.1756
AT1G27710	0.0824	-0.0471	-0.0722	-0.0832	0.0547	0.3219	0.0427	-0.1927	0.1420	-0.1065	0.1273	0.1241	0.0043	-0.0719	-0.2272
AT1G27720	0.3794	0.3328	0.3156	0.2236	0.8183	-0.3465	-0.4535	-0.2382	-0.4462	-0.6225	0.0749	0.0193	0.0207	-0.0662	0.1075
AT1G27730	-0.6274	-0.6272	0.3022	-0.6637	2.4068	-1.4773	-0.7200	-0.2771	-1.5568	-1.3363	-0.6350	-0.0841	0.6176	0.1345	-0.1829
AT1G27740	-0.1648	-0.1390	-0.1432	0.2378	0.1692	1.2227	1.9088	0.4975	0.8142	0.8987	-0.0387	0.0442	-0.0559	0.1757	0.1086
AT1G27750	-0.0894	-0.2380	-0.2876	-0.2474	0.1439	0.1156	-0.0572	0.0963	0.1223	0.0133	-0.2662	-0.0853	-0.0780	-0.1177	-0.1781
AT1G27752	-0.2421	0.0064	0.0508	0.3376	-0.7357	-0.5258	-0.7203	-0.3559	-0.4256	-0.2962	0.1010	0.1218	-0.0273	0.0983	-0.2604
AT1G27760	0.2827	0.0367	-0.0273	0.1626	1.4683	-0.4554	0.2297	0.0243	-0.1939	0.4325	-0.1868	-0.0932	0.5504	0.0600	0.0501
AT1G27770	-0.3199	-0.6578	0.6869	0.4160	-0.4572	-0.6882	-0.3576	-0.4513	-0.6631	-0.3618	-0.0310	0.0106	0.0048	0.2183	-0.1633
AT1G27780	-0.0318	-0.1276	-0.0218	0.0178	0.1922	0.1124	0.2365	0.0581	0.0820	-0.0210	-0.3936	-0.0608	0.0701	0.1325	0.0124
AT1G27780	-0.1046	0.1009	-0.0547	0.0350	0.0848	0.2349	-0.0492	-0.5398	-0.0237	-0.2601	0.3313	0.0445	0.0955	0.1255	0.0689
AT1G27790	0.1362	-0.1148	0.0988	0.0308	-0.2013	0.3573	0.1895	-0.1834	-0.1541	-0.1471	-0.0629	0.0140	0.1632	-0.3558	-0.1664
AT1G27800	0.0686	0.1310	-0.0393	-0.1111	-0.0094	-0.0277	-0.0849	0.1531	0.0158	-0.0498	0.0446	-0.1051	0.0912	-0.1720	0.2036
AT1G27800	0.1085	-0.0264	0.0019	0.2734	0.0583	-0.0483	-0.1969	0.0660	-0.1173	0.2146	-0.0164	0.1222	-0.0421	0.0662	-0.1938
AT1G27810	0.0494	-0.0693	-0.0413	-0.0095	0.1919	0.0464	-0.1781	0.1048	-0.1545	-0.1481	0.0619	-0.0467	0.2247	0.0900	0.0048
AT1G27815	-0.1278	-0.0961	-0.1982	0.0114	-0.1039	0.2829	0.2098	-0.0415	0.0703	-0.3491	0.0574	-0.0460	0.2473	-0.1778	-0.0160
AT1G27820	0.2240	0.1239	0.1233	0.3330	0.1451	0.1912	0.1860	0.0628	0.1993	-0.0245	-0.0265	0.0153	-0.2322	0.0787	0.1546
AT1G27840	-0.1932	-0.1870	-0.0644	-0.3125	-0.2116	0.3446	0.0934	0.0052	-0.0758	-0.0425	-0.0023	-0.0164	-0.2304	-0.2262	-0.2018
AT1G27850	-0.1118	-0.3568	-0.2414	0.2321	-0.8421	-0.3476	-0.2826	-0.1869	-0.3114	-0.1439	0.0323	0.1162	-0.2067	-0.0671	-0.1307
AT1G27860	0.0487	-0.1449	-0.1269	0.1455	0.2469	0.2452	0.0579	-0.1580	0.0797	0.0365	0.0027	0.1314	0.0852	0.1281	0.0439
AT1G27860	0.0120	-0.0756	0.2808	-0.2994	-0.1784	0.0893	0.0956	-0.1714	0.3065	-0.2157	0.0977	-0.0909	-0.2443	-0.0254	-0.2618
AT1G27870	-0.1304	0.1496	0.1061	-0.0404	-0.2970	-0.0280	-0.1171	-0.0301	-0.0740	0.0130	-0.0606	-0.0400	-0.2063	-0.1558	-0.2223
AT1G27880	0.0191	0.2418	-0.5313	0.1228	-0.3263	-0.0689	0.0168	-0.0409	0.3149	0.1056	0.1307	0.1281	0.0031	-0.0620	-0.0855
AT1G27880	0.1776	0.0456	-0.0448	-0.1003	-0.2850	-0.1471	0.0413	-0.1902	-0.0934	-0.1754	0.0476	0.0475	0.1451	-0.0243	0.2122
AT1G27890	-0.0950	0.1479	0.6036	0.3003	0.4569	0.2927	-0.0354	-0.0138	0.1066	-0.1125	0.2671	0.1356	0.3118	-0.0488	0.0792
AT1G27900	0.2594	-0.0306	-0.0068	0.5463	-0.4477	-0.2240	-0.2076	-0.3680	-0.0939	-0.3774	0.3025	0.2617	0.2271	0.1247	0.0967
AT1G27910	0.0930	0.0426	0.0875	-0.2161	-0.4657	0.2186	0.2747	0.3335	0.1154	0.2126	-0.1894	0.0762	-0.2385	0.0475	0.0001
AT1G27920	0.1101	0.1250	-0.4392	0.1121	-0.2865	0.2761	0.4486	0.4304	0.2850	-0.1057	0.0338	0.2197	-0.2651	-0.1088	0.1676
AT1G27920	-0.0560	-0.0313	-0.0090	0.0460	-0.0232	0.0596	-0.0505	0.1529	-0.0292	0.0457	-0.2004	-0.0714	-0.0472	-0.0471	0.0259
AT1G27920	-0.2001	-0.0479	-0.0551	0.1173	-0.2749	-0.0931	0.0010	-0.0290	0.0107	0.2459	-0.0598	-0.1095	0.2005	0.1753	0.0210
AT1G27921	-0.2992	-0.0267	-0.3807	0.1653	-0.4771	-0.0348	-0.0078	-0.0386	-0.1216	-0.0103	0.1020	0.0567	-0.1633	-0.1282	0.1105
AT1G27921	-0.2010	-0.2092	-0.5248	-0.0306	-0.2034	0.0180	0.0786	-0.0270	-0.0766	0.1465	-0.0125	-0.0178	-0.3409	-0.1536	0.0911
AT1G27921	-0.2669	-0.1728	-0.2358	-0.1594	-0.6217	-0.0117	-0.0568	-0.1756	0.1960	0.4455	-0.3397	0.1632	-0.2026	0.3368	-0.0003
AT1G27930	0.2438	0.2966	0.2551	0.1595	0.4150	-0.0272	0.1228	-0.0625	0.0921	0.2925	0.3772	0.2830	0.3269	0.2535	0.3254
AT1G27940	0.2664	0.2474	0.6097	-0.0646	-0.4163	0.2821	0.3918	0.0932	0.1579	0.0357	-0.0516	0.1667	0.1799	0.2065	0.0048
AT1G27950	0.0712	0.5856	0.2446	0.1293	-0.6233	0.3620	0.4106	0.0260	0.3819	0.2435	-0.2753	0.0776	-0.1489	0.0566	0.2939
AT1G27960	0.0981	-0.0787	-0.0684	-0.3348	-0.4157	-0.2296	0.1697	0.2806	0.2176	-0.1730	-0.0809	0.2264	0.1869	-0.0527	-0.1654
AT1G27970	0.5608	0.4935	0.5615	0.3268	0.5251	-0.4579	0.3241	-0.0770	-0.1866	0.5596	0.1608	0.3135	0.5744	0.1807	0.4415
AT1G27980	0.4752	0.5001	-0.0760	0.2215	0.9791	-0.7046	0.2114	0.0591	-0.3712	0.1599	0.1424	0.1288	0.3733	0.4527	0.2637
AT1G27990	0.1643	-0.1528	0.1532	0.0473	-0.0237	-0.2447	0.0022	-0.1308	0.1351	0.0869	0.0658	-0.1030	-0.0789	-0.1885	-0.2021
AT1G28000	0.1011	-0.1414	0.1391	0.2086	-0.0987	-0.2035	-0.2409	-0.1137	-0.0806	0.1153	-0.2035	0.1445	-0.0229	0.0149	-0.0938
AT1G28007	0.0732	-0.0216	0.7254	-0.1153	0.0355	0.0265	-0.0323	0.1023	-0.1980	-0.1803	-0.2861	-0.1516	-0.2148	-0.1455	0.0262
AT1G28010	0.1744	0.7467	0.7505	0.0422	-0.7544	0.1426	-0.0027	-0.1403	-0.1489	-0.0814	-0.1367	-0.0562	-0.2100	0.2460	0.1685
AT1G28020	0.0245	-0.1003	0.4446	-0.1664	0.1524	0.0703	0.0818	0.0620	0.3233	-0.3288	0.0012	-0.1110	0.1053	0.2268	-0.1743
AT1G28020	0.0268	-0.1489	-0.0581	0.1056	-0.0732	-0.0335	-0.2039	0.1007	-0.0686	-0.0091	0.2197	-0.1290	0.1213	-0.0603	0.1199
AT1G28030	0.1642	-0.2489	0.1384	0.2523	-0.0214	-0.1570	-0.0368	0.0700	0.1393	-0.0023	-0.2349	0.1950	-0.1486	0.0984	-0.0469
AT1G28040	0.0300	-0.1869	-0.1627	-0.0718	-0.1217	0.1017	0.1059	-0.3003	-0.0584	-0.0460	-0.0776	0.1015	0.0977	0.2493	-0.1596
AT1G28050	-0.0583	0.0913	0.2066	-0.2812	0.0984	0.2465	0.1833	0.1603	0.0783	0.2757	-0.2536	0.0415	-0.1657	0.0175	0.0374
AT1G28060	-0.3516	-0.0760	-0.0269	0.4694	-1.1383	-0.4866	-0.6978	-0.5189	-0.2943	-0.3679	0.1555	-0.0048	-0.1913	0.2222	-0.2015
AT1G28070	-0.4088	-0.6983	-0.4734	-0.8453	-0.0498	0.3463	0.2748	0.1591	0.3145	0.0534	-0.4893	-0.1240	-0.6752	-0.3774	-0.1713
AT1G28080	0.1411	-0.1474	-0.0246	-0.4312	-0.2020	0.0746	0.1078	0.0328	-0.0558	0.0072	-0.4792	-0.2576	0.0772	0.3408	-0.0637
AT1G28090	-0.0631	0.0467	0.0555	0.3278	-0.5837	-0.0797	-0.2301	-0.3651	-0.0468	-0.1348	0.0106	0.0289	-0.1251	-0.0494	-0.1440
AT1G28100	-0.1236	-0.4631	-0.7909	-0.1556	-0.6195	0.1581	-0.3916	-0.0897	0.2083	0.3710	-0.1561	-0.2078	-0.2570	-0.2323	-0.2494
AT1G28110	0.0490	-0.0098	-0.1805	-0.0494	0.0189	0.2275	0.0786	-0.0458	0.1801	-0.0074	-0.0806	0.0310	-0.0741	-0.0630	0.1446
AT1G28120	-0.0056	0.0098	-0.0806	-0.1193	0.0553	0.1170	0.2275	0.0513	0.2018	0.0698	0.0703	-0.0866	0.0528	0.0138	0.0738
AT1G28130	-0.1761	-0.1484	-0.5855	-0.2166	0.3405	0.2169	0.6645	-0.1969	0.1051	0.1450	-0.0219	-0.0895	0.3675	0.0353	0.0324
AT1G28135	-0.0865	-0.2953	0.1125	0.1031	-0.0384	0.0048	-0.0859	0.0388	-0.0059	0.1783	0.0151	-0.2395	-0.0970	-0.0196	0.0343
AT1G28140	-0.2825	-0.3231	-0.0663	-0.3221	-0.1806	0.0491	-0.2087	-0.1672	-0.3339	-0.2172	0.0661	-0.1405	-0.3145	-0.1372	-0.3378
AT1G28150	-0.2051	-0.3811	-0.7519	-0.4388	-0.4658	-0.2204	-0.3824	-0.2371	-0.0274	-0.2143	-0.3318	-0.4033	-0.4072	0.0140	-0.4382
AT1G28160	-0.1931	0.0777	-0.0644	0.0185	0.1064	-0.2541	0.1237	-0.2069	0.0140	-0.0927	0.1140	-0.0828	-0.0429	0.2310	0.0212
AT1G28170	-0.0208	-0.0283	-0.0179	0.0926	-0.0550	0.0955	-0.0579	-0.2620	0.1243	0.0092	0.0140	-0.0343	0.1908	-0.2361	-0.2431
AT1G28180	0.0419	-0.2708	0.0374	-0.0823	0.1707	0.1222	-0.0339	-0.1554	-0.0344	0.0713	-0.2031	0.4878	0.0639	-0.0786	-0.0177
AT1G28180	-0.2957	-0.0081	-0.2590	0.0580	-0.1269	-0.0106	0.0602	0.2312	-0.4025	-0.3574	-0.0613	-0.0118	-0.0122	0.2308	0.1948
AT1G28190	-0.2114	-0.3272	0.5645	-0.0958	1.1882	-1.5886	-1.1994	-0.1965	-1.5667	-1.4524	-0.4833	0.4329	0.7380	0.4585	0.2371
AT1G28200	0.3040	0.0102	0.3403	-0.0607	0.3727	-0.1989	-0.1114	-0.0265	-0.2935	-0.1872	-0.0012	0.1760	0.2234	0.1647	0.1114
AT1G28210	0.1286	0.5831	0.2832	0.1472	0.1735	0.1780	0.0240	0.0672	0.0432	0.0044	0.1475	-0.0645	-0.0347	-0.0471	-0.2733
AT1G28220	0.0822	-0.0766	0.1677	0.2989	0.1144	-0.1346	-0.0051	-0.2287	-0.1953	0.1358	-0.0196	-0.0327	-0.1084	0.0093	0.0134
AT1G28230	0.1065	0.0554	-0.1016	0.0813	0.3712	-0.0953	0.2496	-0.0038	-0.0413	0.2031	-0.0549	0.1093	-0.1620	0.0587	0.0489
AT1G28240	-0.1388	-0.1862	0.2428	0.2452	-0.6813	-0.2916	-0.2298	-0.3577	-0.5403	-0.4881	0.0045	-0.0428	-0.1468	0.4768	0.0085
AT1G28250	0.0902	0.1771	-0.0098	-0.2834	0.2068	-0.3071	0.1455	-0.0582	-0.0528	0.0450	-0.4282	0.2970	-0.0461	0.1355	0.2146
AT1G28260	-0.0605	-0.3886	-0.0304	-0.6485	0.0680	-0.2383	-0.2659	-0.1243	-0.0572	-0.0715	0.0858	-0.0181	0.1019	0.0402	-0.2706
AT1G28270	0.1675	0.1284	0.0917	-0.1324	-0.3605	-0.1931	-0.3150	0.0457	-0.0240	-0.2023	-0.1147	0.1805	0.2617	0.1373	-0.1058
[truncated: 3,943,321 more chars]
