# Supplementary material for: Mitochondrial Transcriptome Control and Intercompartment Cross-Talk During Plant Development
Source: Cells. 2019 Jun 13;8(6):583. doi: 10.3390/cells8060583 (PMC6627697; doi:10.3390/cells8060583)
Supplement: Supplementary file 1 [file cells-08-00583-s001.zip › Supplementary File 3.xlsx]

## Sheet: Dark-grown
sonde	coef	AGI	annotation
CATMA1OA43140F1	-0.00237962	AT1G52060	"unknown protein"
CATMA1OA48530F1	0.00123502	AT1G58400	"disease resistance protein (CC-NBS-LRR class), putative"
CATMA1OA55200F1	0.00155128	AT1G65910	"ANAC028 (Arabidopsis NAC domain containing protein 28); transcription factor"
CATMA1OA59210F1	-0.00189773	AT1G69900	"unknown protein"
CATMA1OA62270F1	0.001371	AT1G73030,AT1G73040	"jacalin lectin family protein"
CATMA1OA62680F1	0.00125694	AT1G73370	"SUS6; UDP-glycosyltransferase/ sucrose synthase"
CATMA1OC71247R1	0.000681625	AT1G16540	"ABA3/ATABA3/LOS5/SIR3 (ABA DEFICIENT 3); Mo-molybdopterin cofactor sulfurase/ selenocysteine lyase"
CATMA1OC71481R1	-0.00329196	AT1G30990	"major latex protein-related / MLP-related"
CATMA1OC71632R1	-0.00213942	AT1G45201	"triacylglycerol lipase"
CATMA1OC72053R1	0.00321668	AT1G68230	"reticulon family protein (RTNLB14)"
CATMA1ON102663F1	0.00187851	AT1G55690	"SEC14 cytosolic factor family protein / phosphoglyceride transfer family protein"
CATMA1ON92510F1	0.00369551	AT1G05750,AT1G05760AT1G05750,AT1G05760	"RTM1 (RESTRICTED TEV MOVEMENT 1)"
CATMA1ON93497R1	-0.00240292	AT1G70185
CATMA1ON98984R1	-0.0022673	AT1G18820,AT1G74610,AT4G16475	"tRNA-Leu (anticodon: CAG)","tRNA-Leu (anticodon: CAG)","tRNA-Leu (anticodon: CAG)"
CATMA2OA03450F1	0.00356393	AT2G04460
CATMA2OA17030R1	-0.00141184	AT2G18370	"protease inhibitor/seed storage/lipid transfer protein (LTP) family protein"
CATMA2OA32340R1	0.00200627	AT2G34210	"KOW domain-containing transcription factor family protein"
CATMA2OA33570R1	0.0017177	AT2G35480	"unknown protein"
CATMA2OA34100F1	-0.00050381	AT2G35910	"zinc finger (C3HC4-type RING finger) family protein"
CATMA2OA41250F1	0.00168159	AT2G42820	"abscisic acid-responsive HVA22 family protein"
CATMA2OC47282F1	-0.00086949	AT2G18980	"peroxidase, putative"
CATMA2ON90433F1	-0.00097334	AT2G02930	"ATGSTF3 (GLUTATHIONE S-TRANSFERASE 16); glutathione transferase"
CATMA2ON90522F1	0.0025296	AT2G30770	"CYP71A13 (cytochrome P450, family 71, subfamily A, polypeptide 13); oxygen binding"
CATMA3OA03000F1	0.00120939	AT3G04030	"myb family transcription factor"
CATMA3OA03340R1	-0.0014629	AT3G04370	"unknown protein"
CATMA3OA07810R1	0.00197503	AT3G08970	"DNAJ heat shock N-terminal domain-containing protein"
CATMA3OA12810R1	-0.00121797	AT3G13650	"disease resistance response"
CATMA3OA28420R1	0.00276467	AT3G28540	"AAA-type ATPase family protein"
CATMA3OA50000F1	0.00209882	AT3G57010	"strictosidine synthase family protein"
CATMA3ON101107F1	-0.00359078	AT3G45860	"receptor-like protein kinase, putative"
CATMA3ON94652R1	-0.0019665	AT3G54590	"ATHRGP1 (ATHRGP1); structural constituent of cell wall"
CATMA3ON98606F1	-0.00236682	AT1G74570,AT2G21670,AT2G26090,AT3G13223,AT3G61105,AT4G13265,AT5G03705,AT5G09975,AT5G40945,AT5G60280,AT5G60285,AT5G60285,AT5G64855	"tRNA-Leu (anticodon: AAG)","tRNA-Leu (anticodon: AAG)","tRNA-Leu (anticodon: AAG)","tRNA-Leu (anticodon: AAG)","tRNA-Leu (anticodon: AAG)","tRNA-Leu (anticodon: AAG)","tRNA-Leu (anticodon: AAG)","tRNA-Leu (anticodon: AAG)","tRNA-Leu (anticodon: AAG)","lectin protein kinase family protein","tRNA-Leu (anticodon: AAG)","tRNA-Leu (anticodon: AAG)"
CATMA3ON98661F1	-0.00194639	AT1G74570,AT2G21670,AT2G26090,AT3G13223,AT3G61105,AT4G13265,AT5G03705,AT5G09975,AT5G40945,AT5G60280,AT5G60285,AT5G60285,AT5G64855	"tRNA-Leu (anticodon: AAG)","tRNA-Leu (anticodon: AAG)","tRNA-Leu (anticodon: AAG)","tRNA-Leu (anticodon: AAG)","tRNA-Leu (anticodon: AAG)","tRNA-Leu (anticodon: AAG)","tRNA-Leu (anticodon: AAG)","tRNA-Leu (anticodon: AAG)","tRNA-Leu (anticodon: AAG)","lectin protein kinase family protein","tRNA-Leu (anticodon: AAG)","tRNA-Leu (anticodon: AAG)"
CATMA4OA29315F1	0.00303922	AT4G27670	"HSP21 (HEAT SHOCK PROTEIN 21)"
CATMA4OA36900R1	-0.00383025	AT4G35170,AT4G35180	"Late embryogenesis abundant (LEA) hydroxyproline-rich glycoprotein family"						LYS/HIS transporter 7
CATMA4OC42219F1	0.00117104	AT4G11080	"high mobility group (HMG1/2) family protein"
CATMA4ON100210R1	-0.00425025	AT4G13495
CATMA5OA01600R1	0.000919668	AT5G02520,AT5G02530	"dentin sialophosphoprotein-like protein"			ALY2 RNA-binding (RRM/RBD/RNP motifs) family protein
CATMA5OA04055R1	0.00201706	AT5G04890	"RTM2 (RESTRICTED TEV MOVEMENT 2)"
CATMA5OA19980R1	-0.00377225	AT5G22520	"unknown protein"
CATMA5OA21560F1	-0.00196511	AT5G24040	"F-box family protein"
CATMA5OA51540R1	0.00203159	AT5G55810,AT5G55820	"nicotinate/nicotinamide mononucleotide adenyltransferase"					ARK-binding region protein
CATMA5OA52500R1	0.00219196	AT5G56720	"malate dehydrogenase, cytosolic, putative"
CATMA5OA61270R1	-0.00231566	AT5E61900	calcium-dependent, phospholipid binding protein
CATMA5OC64061F1	0.00309823	AT5G04680	"Ankyrin repeat family protein"
CATMA5OC64247F1	0.000912752	AT5G15440,AT5G15450	"APG6/CLPB-P/CLPB3 (ALBINO AND PALE GREEN 6); ATP binding / ATPase"
CATMA5OC64595F1	-0.00151905	AT5G38020	"S-adenosyl-L-methionine:carboxyl methyltransferase family protein"
CATMA5OD03336F1	-0.00160294	AT5G40395	"Small nuclear RNA U6atac"
CATMA5ON98441F1	-0.00196159	AT1G74570,AT2G21670,AT2G26090,AT3G13223,AT3G61105,AT4G13265,AT5G03705,AT5G09975,AT5G40945,AT5G60280,AT5G60285,AT5G60285,AT5G64855	"tRNA-Leu (anticodon: AAG)","tRNA-Leu (anticodon: AAG)","tRNA-Leu (anticodon: AAG)","tRNA-Leu (anticodon: AAG)","tRNA-Leu (anticodon: AAG)","tRNA-Leu (anticodon: AAG)","tRNA-Leu (anticodon: AAG)","tRNA-Leu (anticodon: AAG)","tRNA-Leu (anticodon: AAG)","lectin protein kinase family protein","tRNA-Leu (anticodon: AAG)","tRNA-Leu (anticodon: AAG)"
CATMA5ON98481R1	-0.00224488	AT5G60280,AT5G60285,AT5G60285	"lectin protein kinase family protein","tRNA-Leu (anticodon: AAG)"
CATMA5ON99757R1	0.00182361	AT5G47510	"SEC14 cytosolic factor family protein / phosphoglyceride transfer family protein"

## Sheet: Light-grown
sonde	coef	AGI	annotation
CATMA1OA02540F1	0.00181156	AT5E27200AT5G28090
CATMA1OA04040F1	0.00147527	AT5G63195AT5G63190,AT5G63195	"MA3 domain-containing protein"
CATMA1OA04710R1	-0.00201958	AT5G44286	snoRNA
CATMA1OA05095R1	-0.00212327	AT5G31855
CATMA1OA06040F1	0.00203805	AT5G64550,AT5G64550,AT5G64552,AT5G64552	loricrin-related,"unknown protein"
CATMA1OA07063R1	-0.00129647	AT5G44417	pseudogene
CATMA1OA07480R1	0.00188223	AT5G58640,AT5G58650AT5G58640,AT5G58650	"unknown protein"
CATMA1OA07680R1	0.00226826	AT5G46890	"protease inhibitor/seed storage/lipid transfer protein (LTP) family protein"
CATMA1OA07725F1	0.00217731	AT5G46900	"protease inhibitor/seed storage/lipid transfer protein (LTP) family protein"
CATMA1OA08080R1	-0.00213051	AT5G59720	"HSP18.2 (HEAT SHOCK PROTEIN 18.2)"
CATMA1OA08260F1	-0.00185241	AT5G38780	"S-adenosyl-L-methionine:carboxyl methyltransferase family protein"
CATMA1OA09410F1	-0.00235446	AT5G17000	"NADP-dependent oxidoreductase, putative"
CATMA1OA09810R1	0.00180833	AT5G12420	"unknown protein"
CATMA1OA10270F1	0.00188888	AT5G08600	"U3 ribonucleoprotein (Utp) family protein"
CATMA1OA11425R1	0.00181532	AT5G08150	"unknown protein"
CATMA1OA14350R1	0.00166234	AT5G64710	"unknown protein"
CATMA1OA15010R1	0.00157922	AT5G59570	"myb family transcription factor"
CATMA1OA17860F1	0.00173423	AT5G59560	"SRR1 (SENSITIVITY TO RED LIGHT REDUCED 1)"
CATMA1OA18420F1	0.00181227	AT5G59540	oxidoreductase
CATMA1OA21690R1	0.00172561	AT5G58660	"oxidoreductase, 2OG-Fe(II) oxygenase family protein"
CATMA1OA22950R1	-0.00166226	AT5G57930	"APO2 (ACCUMULATION OF PHOTOSYSTEM ONE 2)"
CATMA1OA23510R1	0.00190476	AT5G51760	"protein phosphatase 2C, putative / PP2C, putative"
CATMA1OA31740R1	0.00191012	AT5G50750	"RGP4 (RGP4); alpha-1,4-glucan-protein synthase (UDP-forming)"
CATMA1OA32050R1	0.00199749	AT5G47110	"lil3 protein, putative"
CATMA1OA33430F1	-0.00242561	AT5G45680	"FK506-binding protein 1 (FKBP13)"
CATMA1OA36300R1	0.00219952	AT5G43450	"2-oxoglutarate-dependent dioxygenase, putative"
CATMA1OA37510F1	0.00164205	AT5G41570	"WRKY24 (WRKY DNA-binding protein 24); transcription factor"
CATMA1OA39410R1	-0.00185103	AT5G41040	"transferase family protein"
CATMA1OA42180R1	0.00218617	AT5G28840	"GME (GDP-D-MANNOSE 3p,5p-EPIMERASE); GDP-mannose 3,5-epimerase/ NAD binding / catalytic"
CATMA1OA44936F1	-0.00213851	AT5G18560	"AP2 domain-containing transcription factor, putative"
CATMA1OA50890R1	0.00165223	AT5G16110	"unknown protein"
CATMA1OA53400F1	0.0020506	AT5G09290,AT5G09300	"2-oxoisovalerate dehydrogenase, putative / 3-methyl-2-oxobutanoate dehydrogenase, putative / branched-chain alpha-keto acid dehydrogenase E1 alpha subunit, putative"
CATMA1OA54570R1	0.0017895	AT5G08650	"GTP-binding protein LepA, putative"
CATMA1OA56420F1	0.00164518	AT5G01670	"aldose reductase, putative"
CATMA1OA57080R1	0.00172642	AT4G13245	snoRNA
CATMA1OA58010R1	0.00167815	AT4G02550,AT4G02555AT4G02555	snoRNA
CATMA1OA58250F1	-0.00165792	AT4G39366	snoRNA
CATMA1OA65310F1	0.0020806	AT4G34881,NPCRNA072	"unknown protein"
CATMA1OA65450F1	0.00224135	AT4G03420	"unknown protein"
CATMA1OA68990R1	0.00177067	AT4G04155
CATMA1OA70160R1	0.00220057	AT4G00380	"XH/XS domain-containing protein / XS zinc finger domain-containing protein"
CATMA1OC71005F1	0.0018071	AT4G26230,AT4G26240AT4G26230,AT4G26240	"60S ribosomal protein L31 (RPL31B)"
CATMA1OC71081F1	-0.00207461	AT4G10240	"zinc finger (B-box type) family protein"
CATMA1OC71141F1	-0.00200819	AT4G02430	"pre-mRNA splicing factor, putative / SR1 protein, putative"
CATMA1OC71247R1	0.0020601	AT4G39210	"APL3 (large subunit of AGP 3)"
CATMA1OC71258R1	-0.0017735	AT4G38480	"transducin family protein / WD-40 repeat family protein"
CATMA1OC71288R1	0.00215902	AT4G37710	"VQ motif-containing protein"
CATMA1OC71411R1	-0.00155006	AT4G37280	"MRG family protein"
CATMA1OC71535R1	0.00220214	AT4G37080	"unknown protein"
CATMA1OC71730F1	0.00216158	AT4G36600	"late embryogenesis abundant domain-containing protein / LEA domain-containing protein"
CATMA1OC72171F1	0.00217826	AT4G36010	"pathogenesis-related thaumatin family protein"
CATMA1OC72179R1	0.00180946	AT4G34350	"CLB6 (CHLOROPLAST BIOGENESIS 6); 4-hydroxy-3-methylbut-2-en-1-yl diphosphate reductase"
CATMA1OC72426F1	-0.00202909	AT4G33040	"glutaredoxin family protein"
CATMA1OD02663F1	0.00231931	AT4G28760,AT4G28770	"unknown protein"
CATMA1ON102030R1	0.00220976	AT4G28740	"unknown protein"
CATMA1ON102109F1	0.00131551	AT4G25700	"BETA-OHASE 1 (BETA-HYDROXYLASE 1)"
CATMA1ON102467F1	-0.00150113	AT4G25330	"unknown protein"
CATMA1ON92113F1	0.00200332	AT4G25290	"deoxyribodipyrimidine photolyase family protein / DNA photolyase family protein"
CATMA1ON92567R1	0.0020955	AT4G20360,AT4G20362	"AtRABE1b/AtRab8D (Arabidopsis Rab GTPase homolog E1b); translation elongation factor"
CATMA1ON92568F1	0.00227606	AT4G20260	"DREPP plasma membrane polypeptide family protein"
CATMA1ON92608R1	0.00180077	AT4G15710	"unknown protein"
CATMA1ON94957F1	0.00200181	AT4G10920	KELP
CATMA1ON95241R1	-0.00235643	AT4G05150	"octicosapeptide/Phox/Bem1p (PB1) domain-containing protein"
CATMA1ON95662F1	0.00177745	AT4G01460	"basic helix-loop-helix (bHLH) family protein"
CATMA1ON98316F1	-0.00234356	AT3G13061AT3G13060,AT3G13061
CATMA1ON98321R1	-0.00210107	AT3G58196	snoRNA
CATMA1ON98322R1	-0.00211636	AT3G58193	snoRNA
CATMA1ON98329R1	-0.0023176	AT3G47347	snoRNA
CATMA2OA01705F1	-0.00183682	AT3G47342	snoRNA
CATMA2OA01885R1	-0.00275591	AT3G27865	snoRNA
CATMA2OA04350F1	0.0019074	AT3G29734
CATMA2OA08346F1	0.00228876	AT3G29710 VANDAL21_314
CATMA2OA16700R1	0.00198282	AT3G10280	"fatty acid elongase 3-ketoacyl-CoA synthase, putative"
CATMA2OA16860F1	-0.00178307	AT3G07274	pseudogene
CATMA2OA19490R1	0.00222009	AT3G54660	"GR (GLUTATHIONE REDUCTASE); glutathione-disulfide reductase"
CATMA2OA20740F1	0.00192735	AT3G48100	"ARR5 (ARABIDOPSIS RESPONSE REGULATOR 5); transcription regulator/ two-component response regulator"
CATMA2OA23220F1	0.00194159	AT3E33690
CATMA2OA28315F1	0.00231516	AT2G01023	"unknown protein"
CATMA2OA31880R1	0.00133852	AT3G26900	"shikimate kinase family protein"
CATMA2OA32000F1	0.00204842	AT3E25370AT3G24225	"CLE19 (CLAVATA3/ESR-RELATED 19); receptor binding"
CATMA2OA32630F1	-0.00230443	AT3G63490,AT3G63500	"ribosomal protein L1 family protein"
CATMA2OA40820R1	-0.00215946	AT3G62100	"IAA30 (indoleacetic acid-induced protein 30); transcription factor"
CATMA2OA41025R1	-0.00187004	AT3G59900	"(ARGOS); unknown protein"
CATMA2OA41460R1	-0.00173532	AT3G56940,AT3G56950	"AT103 (DICARBOXYLATE DIIRON 1)"
CATMA2OA44070F1	0.00184785	AT3G46490	"oxidoreductase, 2OG-Fe(II) oxygenase family protein"
CATMA2OA44470F1	0.00277738	AT3G24715	"octicosapeptide/Phox/Bem1p (PB1) domain-containing protein"
CATMA2OA45470F1	-0.00160833	AT3G09680	"40S ribosomal protein S23 (RPS23A)"
CATMA2OC47531R1	0.00185061	AT3G60300	"RWD domain-containing protein"
CATMA2ON101345F1	0.00161782	AT3G60120	"glycosyl hydrolase family 1 protein"
CATMA2ON101561R1	0.00211567	AT3G59220	"PRN (PIRIN); calmodulin binding"
CATMA2ON101942F1	0.00174619	AT3G54760	"dentin sialophosphoprotein-related"
CATMA2ON90522F1	0.00134934	AT3G51760	"unknown protein"
CATMA2ON90664F1	-0.00193181	AT3G51750	"unknown protein"
CATMA2ON90681R1	-0.00212147	AT3G48930	"EMB1080 (EMBRYO DEFECTIVE 1080); structural constituent of ribosome"
CATMA2ON94701R1	-0.00193765	AT3G46930	"protein kinase family protein"
CATMA2ON94742R1	-0.0021114	AT3G43850 ATREP1_4403	"unknown protein"
CATMA2ON94782F1	0.00232382	AT3G30300	"unknown protein"
CATMA2ON98305F1	-0.002267	AT3G25910,AT3G25920	"RPL15 (ribosomal protein L15)"
CATMA2ON98307F1	-0.00205952	AT3G25730	"AP2 domain-containing transcription factor, putative"
CATMA2ON98313R1	-0.00221895	AT3G24140	"FMA (FAMA); DNA binding / transcription factor/ transcriptional activator"
CATMA2ON99088F1	-0.00180147	AT3G24070	"zinc knuckle (CCHC-type) family protein"
CATMA2ON99184R1	0.00168391	AT3G22104	"phototropic-responsive NPH3 protein-related"
CATMA3OA01400F1	-0.00213623	AT3G16650	"PP1/PP2A phosphatases pleiotropic regulator 2 (PRL2)"
CATMA3OA15090F1	-0.00187296	AT3G16240,AT3G16250	"DELTA-TIP (delta tonoplast integral protein); water channel"
CATMA3OA15645R1	0.00194983	AT3E16060
CATMA3OA16085R1	-0.00213533	AT3G02440	"unknown protein"
CATMA3OA22050R1	0.00203469	AT2G13550 AT2E08240
CATMA3OA23990R1	0.00208198	AT2G36790,AT2G36792AT2G36790,AT2G36792	"UGT73C6 (UDP-glucosyl transferase 73C6); UDP-glucosyltransferase/ UDP-glycosyltransferase/ transferase, transferring glycosyl groups"
CATMA3OA24080F1	0.00248297	AT2G43110,AT2G43110,AT2G43137,AT2G43138,AT2G43139,AT2G43141,AT2G43141	"unknown protein",snoRNA
CATMA3OA25530R1	-0.00190557	AT2G35387	snoRNA
CATMA3OA25740F1	0.00206378	AT2G35382	snoRNA
CATMA3OA30560F1	0.00154196	AT2G20290	"XIG (Myosin-like protein XIG); motor/ protein binding"
CATMA3OA36740F1	0.00200937	AT2G13422	"unknown protein"
CATMA3OA40010R1	-0.00234967	AT2G01008,AT2G01010,AT2G01020,AT2G01021	"unknown protein"
CATMA3OA41910F1	-0.00200963	AT2G40765,AT2G40770	"unknown protein"
CATMA3OA44710F1	0.00195364	AT2G36790,AT2G36792	"UGT73C6 (UDP-glucosyl transferase 73C6); UDP-glucosyltransferase/ UDP-glycosyltransferase/ transferase, transferring glycosyl groups"
CATMA3OA44720F1	0.00227788	AT2G47930 AT2E43990	"AGP26/ATAGP26 (ARABINOGALACTAN PROTEINS 26)"
CATMA3OA47680F1	0.00181505	AT2G15840 AT2E10170
CATMA3OA52270R1	-0.00174491	AT2G03090	"ATEXPA15 (ARABIDOPSIS THALIANA EXPANSIN A15)"
CATMA3OA53130R1	0.00141599	AT2G31380,AT2G31390	"STH (salt tolerance homologue); transcription factor/ zinc ion binding"
CATMA3OA53320R1	0.00187747	AT2G47000	"PGP4 (P-GLYCOPROTEIN 4, P-GLYCOPROTEIN4); ATPase, coupled to transmembrane movement of substances / xenobiotic-transporting ATPase"
CATMA3OC57136F1	-0.0020565	AT2G46070	"ATMPK12 (Arabidopsis thaliana MAP kinase 12); MAP kinase/ kinase"
CATMA3OC57369R1	0.00195905	AT2G45670	"calcineurin B subunit-related"
CATMA3OC57596R1	0.00150065	AT2G43060	"transcription factor"
CATMA3OC57834R1	0.00180579	AT2G42610	"unknown protein"
CATMA3OC57880R1	-0.00165895	AT2G42430	"LBD16 (ASYMMETRIC LEAVES2-LIKE18)"
CATMA3OC57911R1	-0.00194618	AT2G34490	"CYP710A2 (cytochrome P450, family 710, subfamily A, polypeptide 2); C-22 sterol desaturase/ oxygen binding"
CATMA3OC57930R1	0.00197973	AT2G33800	"ribosomal protein S5 family protein"
CATMA3ON100830R1	-0.00209029	AT2G33720	"transcription factor"
CATMA3ON100877F1	0.00225818	AT2G29980	"FAD3 (FATTY ACID DESATURASE 3); omega-3 fatty acid desaturase"
CATMA3ON101022F1	-0.00210048	AT2G24850	"TAT3 (TYROSINE AMINOTRANSFERASE 3); transaminase"
CATMA3ON101030R1	-0.00148167	AT2G22200	"AP2 domain-containing transcription factor"
CATMA3ON101137F1	0.00159603	AT2G20890,AT2G20900	"PSB29 (THYLAKOID FORMATION1)"
CATMA3ON101205F1	0.0021929	AT2G18193	"AAA-type ATPase family protein"
CATMA3ON90966F1	0.00208484	AT2G18030	"peptide methionine sulfoxide reductase family protein"
CATMA3ON91285R1	0.00203175	AT2G10410 ATHAT10_8220
CATMA3ON96785F1	-0.00178265	AT2G05620	"PGR5 (PROTON GRADIENT REGULATION 5)"
CATMA3ON96986R1	0.00269809	AT2G02990	"RNS1 (RIBONUCLEASE 1); endoribonuclease"
CATMA3ON98293R1	-0.00216999	AT2G02800	"APK2B (PROTEIN KINASE 2B); kinase"
CATMA3ON98294R1	-0.00217115	AT1G75166	snoRNA
CATMA3ON98295R1	-0.00212922	AT1G19376	snoRNA
CATMA3ON98298R1	-0.00196097	AT1G19373	snoRNA
CATMA3ON98299R1	-0.00209104	AT1G03743	snoRNA
CATMA3ON99048F1	0.00158488	AT1G44880 VANDAL4_1430 VANDAL4_30
CATMA4OA01660R1	0.00157472	AT1G76820,AT1G76820,AT1G76825,AT1G76825AT1G76820,AT1G76820,AT1G76825,AT1G76825	"unknown protein","eukaryotic translation initiation factor 2 family protein / eIF-2 family protein"
CATMA4OA05800R1	0.0022437	AT1G19840	"auxin-responsive family protein"
CATMA4OA11015F1	-0.00197094	AT1G24793,AT1G24880,AT1G25054,AT1G25141,AT1G25210	"UDP-3-0-acyl N-acetylglucosamine deacetylase family protein / F-box protein-related","UDP-3-0-acyl N-acetylglucosamine deacetylase family protein / F-box protein-related","UDP-3-O-acyl N-acetylglycosamine deacetylase family protein","UDP-3-0-acyl N-acetylglucosamine deacetylase family protein / F-box protein-related","UDP-3-O-acyl N-acetylglycosamine deacetylase family protein"
CATMA4OA16470R1	0.00208413	AT1G57980	"purine permease-related"
CATMA4OA21515R1	0.00178192	AT1G07901 AT1E07460
CATMA4OA21620R1	0.00195988	AT1G29460	"auxin-responsive protein, putative"
CATMA4OA26980F1	0.00161988	AT1G44100	"AAP5 (amino acid permease 5); amino acid permease"
CATMA4OA27040R1	-0.00184458	AT1G13360	"unknown protein"
CATMA4OA27390F1	0.00230704	AT1G07901 AT1E07460
CATMA4OA30430R1	0.00197797	AT1G58235	"unknown protein"
CATMA4OA30450R1	0.0016174	AT1G67195	MIR414
CATMA4OA34780F1	-0.00183172	AT1G76450,AT1G76460	"oxygen-evolving complex-related"
CATMA4OA36180F1	0.00231913	AT1G76090	"SMT3 (S-adenosyl-methionine-sterol-C-methyltransferase 3); S-adenosylmethionine-dependent methyltransferase"
CATMA4OA37660F1	-0.00171755	AT1G50090	"aminotransferase class IV family protein"
CATMA4OA38140R1	-0.00210131	AT1G33320	"cystathionine gamma-synthase, chloroplast, putative / O-succinylhomoserine (Thiol)-lyase, putative"
CATMA4OA38660R1	0.00176886	ATREP2_17393AT1G27030	"unknown protein"
CATMA4OA38850F1	0.00180324	AT1G19397	"unknown protein"
CATMA4OA39230R1	0.00177142	AT1G17180	"ATGSTU25 (Arabidopsis thaliana Glutathione S-transferase (class tau) 25); glutathione transferase"
CATMA4OA39980R1	-0.00177063	AT1G10370	"ATGSTU17/ERD9/GST30/GST30B (EARLY-RESPONSIVE TO DEHYDRATION 9, GLUTATHIONE S-TRANSFERASE 30, GLUTATHIONE S-TRANSFERASE 30B); glutathione transferase"
CATMA4OA40640R1	-0.00211875	AT1G07440	oxidoreductase
CATMA4OC42053R1	0.00181884	AT1G01390	"UDP-glucoronosyl/UDP-glucosyl transferase family protein"
CATMA4OC42198F1	-0.00223883	AT1G80940	"unknown protein"
CATMA4OC42505R1	-0.00209816	AT1G79840	"GL2 (GLABRA 2); DNA binding / transcription factor"
CATMA4OD03069R1	-0.00101046	AT1G76250	"unknown protein"
CATMA4OF01461R1	-0.0018442	AT1G76080	"ATCDSP32/CDSP32 (CHLOROPLASTIC DROUGHT-INDUCED STRESS PROTEIN OF 32 KD); thiol-disulfide exchange intermediate"
CATMA4ON100029R1	0.00191052	AT1G68850	"peroxidase, putative"
CATMA4ON90135R2	0.0021963	AT1G68630	"unknown protein"
CATMA4ON92738R2	-0.00205076	AT1G67700	"unknown protein"
CATMA4ON98281R1	-0.00228289	AT1G67110	"CYP735A2 (cytochrome P450, family 735, subfamily A, polypeptide 2); oxygen binding"
CATMA4ON98283R1	-0.00216164	AT1G65280	"heat shock protein binding / unfolded protein binding"
CATMA5OA00710R1	0.00194225	AT1G64150	"unknown protein"
CATMA5OA08000F1	0.00169308	AT1G61810	"BGLU45; hydrolase, hydrolyzing O-glycosyl compounds"
CATMA5OA08110F1	-0.00203176	AT1G53850	"PAE1 (20S proteasome alpha subunit E1)"
CATMA5OA14400F1	0.00192162	AT1G51110	"plastid-lipid associated protein PAP / fibrillin family protein"
CATMA5OA16870F1	-0.00209844	AT1G48325	"unknown protein"
CATMA5OA26920F1	0.00185255	AT1G44000	"unknown protein"
CATMA5OA36700R1	-0.00194242	AT1G42970	"GAPB (GLYCERALDEHYDE-3-PHOSPHATE DEHYDROGENASE B SUBUNIT); glyceraldehyde-3-phosphate dehydrogenase"
CATMA5OA37170R1	-0.00167692	AT1G35310	"Bet v I allergen family protein"
CATMA5OA39310F1	-0.00146673	AT1G33811	"GDSL-motif lipase/hydrolase family protein"
CATMA5OA41670R1	0.00151255	AT1G33470	"RNA recognition motif (RRM)-containing protein"
CATMA5OA43110F1	0.0021129	AT1G24580	"zinc finger (C3HC4-type RING finger) family protein"
CATMA5OA46700R1	-0.00178495	AT1G24090	"RNase H domain-containing protein"
CATMA5OA47690R1	-0.00180168	AT1G22590	"MADS-box family protein"
CATMA5OA53690R1	0.00187272	AT1G19400	"unknown protein"
CATMA5OA54410R1	-0.0015404	AT1G18810	"phytochrome kinase substrate-related"
CATMA5OA55280F1	-0.00162344	AT1G15980,AT1G15990	"unknown protein"
CATMA5OA55300F1	0.00166495	AT1G15330	"CBS domain-containing protein"
CATMA5OA55310R1	0.00204246	AT1G12410	"CLPR2 (Clp protease proteolytic subunit 2); endopeptidase Clp"
CATMA5OA60160R1	0.00215292	AT1G11340	"S-locus lectin protein kinase family protein"
CATMA5OC64123F1	-0.00190678	AT1G10910	"unknown protein"
CATMA5OC64128R1	-0.0018773	AT1G10550	"XTH33 (xyloglucan:xyloglucosyl transferase 33); hydrolase, acting on glycosyl bonds"
CATMA5OC64201F1	-0.00159688	AT1G09420,AT1G09421 AT1G09421	"G6PD4 (GLUCOSE-6-PHOSPHATE DEHYDROGENASE 4); glucose-6-phosphate 1-dehydrogenase"
CATMA5OC64275F1	-0.00201561	AT1G09240	"nicotianamine synthase, putative"
CATMA5OC64616R1	-0.00258978	AT1G08810	"MYB60 (myb domain protein 60); DNA binding"
CATMA5OC65045R1	-0.00192526	AT1G08770,AT1G08780	"prenylated rab acceptor (PRA1) family protein"
CATMA5ON91627F1	0.00203247	AT1G08520	"CHLD/PDE166 (PIGMENT DEFECTIVE 166); ATP binding / magnesium chelatase/ nucleoside-triphosphatase/ nucleotide binding"
CATMA5ON91673F1	0.00184363	AT1G08090	"ATNRT2:1 (Arabidopsis thaliana high affinity nitrate transporter 2.1); nitrate transporter"
CATMA5ON91977F1	-0.00178123	AT1G06980	"unknown protein"
CATMA5ON94031F1	0.00168992	AT1G06080	"ADS1 (DELTA 9 DESATURASE 1); oxidoreductase"
CATMA5ON94137F1	-0.00200437	AT1G05710	"ethylene-responsive protein, putative"
CATMA5ON97662F1	0.00198186	AT1G05190	"EMB2394 (EMBRYO DEFECTIVE 2394); structural constituent of ribosome"
CATMA5ON98274R1	-0.00209017	AT1G03670	"ankyrin repeat family protein"
CATMA5ON99005R1	0.00190752	AT2G30770	"CYP71A13 (cytochrome P450, family 71, subfamily A, polypeptide 13); oxygen binding"
CATMA5ON99524F1	-0.002227	AT1G16540	"ABA3/ATABA3/LOS5/SIR3 (ABA DEFICIENT 3); Mo-molybdopterin cofactor sulfurase/ selenocysteine lyase"
