# Supplementary material for: Mitochondrial Transcriptome Control and Intercompartment Cross-Talk During Plant Development
Source: Cells. 2019 Jun 13;8(6):583. doi: 10.3390/cells8060583 (PMC6627697; doi:10.3390/cells8060583)
Supplement: Supplementary file 1 [file cells-08-00583-s001.zip › Supplementary File 4.txt]

			0 day	0 day	1 day	1 day	2 days	2 days	3 days	3 days	4 days	4 days
ID CATMAv7	AGI	ANNOTATION	log2FC	adj pvalue	log2FC	adj pvalue	log2FC	adj pvalue	log2FC	adj pvalue	log2FC	adj pvalue
CATMACON93561F1	ATCG00770	chloroplast 30S ribosomal protein S8	-1,46	5,96E-5	-2,94	0,00E+0	-1,57	0,00E+0	-0,84	3,86E-3	-1,87	7,44E-8
CATMACON93818F1	ATCG00800,ATCG00810	encodes a chloroplast ribosomal protein S3, a constituent of the small subunit of the ribosomal complex	-1,13	1,05E-2	-2,81	0,00E+0	-1,27	4,02E-9	-0,30	1,00E+0	-1,70	1,97E-6
CATMACON93610F1	ATCG00780	encodes a chloroplast ribosomal protein L14, a constituent of the large subunit of the ribosomal complex	-1,27	1,40E-3	-2,75	0,00E+0	-1,62	0,00E+0	-0,79	1,01E-2	-2,18	4,88E-11
CATMACON93538F1	ATCG00740	RNA polymerase alpha subunit	-1,46	6,64E-5	-2,73	0,00E+0	-1,24	8,58E-9	-0,66	7,94E-2	-1,78	4,91E-7
CATMACON93608R1	ATCG00650	chloroplast-encoded ribosomal protein S18	-1,21	3,11E-3	-2,64	0,00E+0	-1,26	5,57E-9	-0,66	7,93E-2	-1,46	1,25E-4
CATMACON93817F1	ATCG00760	encodes a chloroplast ribosomal protein L36, a constituent of the large subunit of the ribosomal complex	-1,10	1,49E-2	-2,60	0,00E+0	-0,94	7,01E-5	-0,49	5,91E-1	-1,46	1,22E-4
CATMACON93598F1	ATCG00790	chloroplast gene encoding a ribosomal protein L16, which is a constituent of 50S large ribosomal subunit	-1,45	7,56E-5	-2,44	0,00E+0	-2,00	0,00E+0	-0,87	1,90E-3	-2,34	6,78E-13
CATMA3ON101010F1	AT3E33340 AT3E33350	0	-3,17	0,00E+0	-2,43	0,00E+0	-3,42	0,00E+0	-3,62	0,00E+0	-3,18	0,00E+0
CATMACON93559F1	ATCG00160	Chloroplast ribosomal protein S2	-1,17	6,29E-3	-2,41	0,00E+0	-1,36	1,48E-10	-1,05	3,64E-5	-1,33	8,30E-4
CATMA3ON101009F1	AT3G33004 AT3E33290	pseudogene	-1,40	1,58E-4	-2,41	0,00E+0	-1,55	0,00E+0	-1,19	7,07E-7	-1,56	2,80E-5
CATMACON93604F1	ATCG00750	30S chloroplast ribosomal protein S11	-1,27	1,43E-3	-2,40	0,00E+0	-1,23	1,26E-8	-0,58	2,48E-1	-1,66	4,13E-6
CATMA5OA04475R1	AT5G05290	ATEXPA2 (ARABIDOPSIS THALIANA EXPANSIN A2)	-2,03	1,32E-10	-2,40	0,00E+0	0,10	1,00E+0	0,62	1,41E-1	1,09	1,55E-2
CATMA1OA11800R1	AT1G12805	nucleotide binding	-1,34	4,84E-4	-2,36	0,00E+0	0,10	1,00E+0	0,38	1,00E+0	-0,04	1,00E+0
CATMACON93536F1	ATCG01100	NADH dehydrogenase ND1	-1,06	2,57E-2	-2,35	0,00E+0	-1,18	7,79E-8	-0,99	1,36E-4	-1,65	5,15E-6
CATMA3OC58048F1	AT3G33004	pseudogene	-0,81	3,46E-1	-2,31	0,00E+0	-0,74	4,97E-3	-0,81	6,77E-3	-1,10	1,36E-2
CATMA4OF03195R1	AT4G31970	CYP82C2 (cytochrome P450, family 82, subfamily C, polypeptide 2); oxygen binding	-1,90	3,51E-9	-2,31	0,00E+0	-1,84	0,00E+0	-2,29	0,00E+0	-3,60	0,00E+0
CATMA3OA33376F1	AT3G33004	pseudogene	-1,48	4,99E-5	-2,30	0,00E+0	-1,63	0,00E+0	-1,08	1,71E-5	-1,20	4,06E-3
CATMA1ON92166F1	AT1G32110	pseudogene	-1,18	5,09E-3	-2,30	0,00E+0	-1,61	0,00E+0	-1,07	1,89E-5	-1,34	6,74E-4
CATMACON93594F1	ATCG01120	encodes a chloroplast ribosomal protein S15, a constituent of the small subunit of the ribosomal complex	-1,04	3,25E-2	-2,28	0,00E+0	-0,99	1,77E-5	-0,54	3,67E-1	-1,35	6,53E-4
CATMACON93577F1	ATCG01000,ATCG01010	Chloroplast encoded NADH dehydrogenase unit.	-1,33	4,99E-4	-2,23	0,00E+0	-1,24	9,76E-9	-0,97	2,33E-4	-1,14	8,78E-3
CATMACON93539R1	ATCG00640	encodes a chloroplast ribosomal protein L33, a constituent of the large subunit of the ribosomal complex	-1,08	2,00E-2	-2,19	0,00E+0	-1,10	7,50E-7	-0,46	7,55E-1	-1,07	1,86E-2
CATMACON93530F1	ATCG00180	RNA polymerase beta subunit-1	-1,01	5,01E-2	-2,18	0,00E+0	-1,11	5,63E-7	-0,84	3,84E-3	-1,35	6,14E-4
CATMA1OA33035R1	AT1G34680	pseudogene	-0,90	1,58E-1	-2,17	0,00E+0	-0,83	8,30E-4	-0,92	7,39E-4	-0,82	1,61E-1
CATMA2OA27220F1	AT2G28820	structural constituent of ribosome	-1,25	1,96E-3	-2,15	0,00E+0	-1,77	0,00E+0	-0,68	6,19E-2	-1,96	9,40E-9
CATMA2OA22890R1	AT2G24560	carboxylic ester hydrolase	-1,10	1,48E-2	-2,14	0,00E+0	-0,97	3,22E-5	-0,19	1,00E+0	-0,64	5,20E-1
CATMA4ON100455R1	AT4G31940	CYP82C4 (cytochrome P450, family 82, subfamily C, polypeptide 4); oxygen binding	-1,75	1,98E-7	-2,13	0,00E+0	-1,66	0,00E+0	-2,06	0,00E+0	-3,10	0,00E+0
CATMA4OA22560R1	VANDAL17_18478AT4G21020	late embryogenesis abundant domain-containing protein / LEA domain-containing protein	-1,44	8,92E-5	-2,12	0,00E+0	-1,94	0,00E+0	-0,47	7,29E-1	-1,32	9,54E-4
CATMACON93576F1	ATCG01110	Encodes the 49KDa plastid NAD(P)H dehydrogenase subunit H protein. Its transcription is regulated by an ndhF-specific plastid sigma factor, SIG4.	-1,04	3,57E-2	-2,07	0,00E+0	-1,48	1,29E-12	-0,80	7,34E-3	-1,55	3,03E-5
CATMA2ON101392R1	AT2E05040 AT2G07080	0	-1,11	1,41E-2	-2,04	0,00E+0	-1,59	0,00E+0	-0,98	1,70E-4	-1,39	3,67E-4
CATMACON93572F1	ATCG00170	RNA polymerase beta subunit-2	-0,76	5,25E-1	-2,04	0,00E+0	-0,54	1,18E-1	-0,71	3,71E-2	-0,87	1,15E-1
CATMA1OD02660F1	AT1G56240,AT1G56242	ATPP2-B13 (Phloem protein 2-B13)	-1,25	1,88E-3	-2,04	0,00E+0	-0,79	2,19E-3	-0,96	2,66E-4	-0,86	1,20E-1
CATMACON93548F1	ATCG00050	Homologous to the bacterial ribosomal protein S16	-0,85	2,40E-1	-2,02	0,00E+0	-1,01	1,18E-5	-0,51	4,97E-1	-0,85	1,35E-1
CATMA2OA36550F1	AT2G38240	oxidoreductase, 2OG-Fe(II) oxygenase family protein	-1,60	4,63E-6	-2,02	0,00E+0	-1,12	4,77E-7	-0,72	3,40E-2	-1,38	3,76E-4
CATMACON93567F1	ATCG01130	hypothetical protein	-1,17	6,40E-3	-2,02	0,00E+0	-1,53	2,48E-13	-0,57	2,71E-1	-1,92	2,25E-8
CATMA1ON102459R1	AT1G43780	SCPL44 (serine carboxypeptidase-like 44); serine carboxypeptidase	-1,38	2,48E-4	-1,98	0,00E+0	0,34	7,83E-1	-0,24	1,00E+0	-0,50	1,00E+0
CATMA3OA33374F1	AT3G33002	pseudogene	-0,74	6,13E-1	-1,97	0,00E+0	-0,64	3,05E-2	-0,54	3,82E-1	-0,85	1,32E-1
CATMA4OA10010R1	AT4G09950	avirulence-responsive family protein / avirulence induced gene (AIG1) family protein	-1,09	1,70E-2	-1,95	0,00E+0	-1,45	3,43E-12	-0,91	8,05E-4	-2,23	1,41E-11
CATMA4ON90125R1	AT4G31950	CYP82C3 (cytochrome P450, family 82, subfamily C, polypeptide 3); oxygen binding	-1,66	1,61E-6	-1,93	0,00E+0	-1,47	1,98E-12	-1,83	0,00E+0	-3,10	0,00E+0
CATMA2ON90691F1	AT2G30750	CYP71A12 (cytochrome P450, family 71, subfamily A, polypeptide 12); oxygen binding	-1,44	8,38E-5	-1,91	0,00E+0	-1,65	0,00E+0	-1,75	0,00E+0	-2,56	0,00E+0
CATMA4OA30720R1	AT4G29060	EMB2726 (EMBRYO DEFECTIVE 2726); translation elongation factor	-0,75	5,75E-1	-1,91	0,00E+0	-1,07	1,93E-6	-0,40	1,00E+0	-1,33	8,12E-4
CATMA5OC65239R1	AT5G31909,ATCG00170	pseudogene,"RNA polymerase beta subunit-2 -1,06 2,58E-2 -1,90 0,00E+0 -1,46 2,43E-12 -0,95 3,44E-4 -1,31 1,05E-3 CATMACON93540F1 ATCG00820 Encodes a 6.8-kDa protein of the small ribosomal subunit. -0,49 1,00E+0 -1,87 0,00E+0 -0,48 2,29E-1 -0,12 1,00E+0 -0,50 1,00E+0 CATMA5ON91885R1 AT5G14450,AT5G14460AT5G14450,AT5G14460 GDSL-motif lipase/hydrolase family protein -0,87 2,13E-1 -1,83 0,00E+0 -0,56 …	-0,79	3,99E-1	-1,12	2,19E-5	-0,50	1,83E-1	-0,45	8,34E-1	-0,57	7,64E-1
CATMA5OA16510F1	AT5G18240,AT5G18245 AT5G18245	MYR1 (MYB-RELATED PROTEIN 1)	-0,45	1,00E+0	-1,12	2,22E-5	-0,31	9,71E-1	-0,07	1,00E+0	-0,67	4,47E-1
CATMA5OC64215R1	AT5G13320	PBS3 (AVRPPHB SUSCEPTIBLE 3)	-0,48	1,00E+0	-1,12	2,22E-5	-0,39	5,16E-1	-0,90	1,13E-3	-0,76	2,54E-1
CATMA3OA03000F1	AT3G04030	myb family transcription factor	-0,61	1,00E+0	-1,12	2,27E-5	-0,87	3,87E-4	-0,57	2,82E-1	-1,32	8,82E-4
CATMA1OA53140F1	AT1G63880	disease resistance protein (TIR-NBS-LRR class), putative	-0,76	5,22E-1	-1,12	2,33E-5	-0,56	8,23E-2	-0,38	1,00E+0	-0,28	1,00E+0
CATMA1OA16230R1	AT1G17220	translation initiation factor IF-2, chloroplast, putative	-0,57	1,00E+0	-1,11	2,39E-5	-0,81	1,45E-3	-0,27	1,00E+0	-0,72	3,30E-1
CATMA1OA32050R1	AT1G33811	GDSL-motif lipase/hydrolase family protein	-0,54	1,00E+0	-1,11	2,40E-5	-0,40	4,91E-1	-0,07	1,00E+0	-0,25	1,00E+0
CATMA4OA17790R1	AT4G16820	lipase class 3 family protein	-1,24	2,13E-3	-1,11	2,41E-5	-0,99	2,04E-5	-1,03	5,08E-5	-1,62	9,16E-6
CATMA2OA15240F1	AT2G16430	PAP10; acid phosphatase/ protein serine/threonine phosphatase	-0,28	1,00E+0	-1,11	2,41E-5	-0,24	1,00E+0	-0,48	6,90E-1	-0,77	2,33E-1
CATMA4OA40990R1	AT4G39620	EMB2453 (EMBRYO DEFECTIVE 2453); binding	-0,45	1,00E+0	-1,11	2,41E-5	-0,67	1,71E-2	-0,25	1,00E+0	-1,32	9,64E-4
CATMA5ON94049R1	AT5G48240	unknown protein	-0,28	1,00E+0	-1,11	2,49E-5	-0,85	5,71E-4	-0,48	6,58E-1	-1,48	1,01E-4
CATMA1OA59670F1	AT1G70410	carbonic anhydrase, putative / carbonate dehydratase, putative	-0,68	8,88E-1	-1,11	2,53E-5	-0,53	1,26E-1	-0,26	1,00E+0	-0,61	6,20E-1
CATMA5OA15460R1	AT5G17170	rubredoxin family protein	-0,58	1,00E+0	-1,11	2,57E-5	-0,68	1,52E-2	-0,25	1,00E+0	-0,65	5,08E-1
CATMA1OA54080R1	AT1G64770	unknown protein	-0,54	1,00E+0	-1,11	2,68E-5	-0,44	3,40E-1	0,06	1,00E+0	-0,40	1,00E+0
CATMA5OA47680R1	AT5G51750	subtilase family protein	-0,43	1,00E+0	-1,11	2,80E-5	-0,25	1,00E+0	0,19	1,00E+0	-0,49	1,00E+0
CATMA1OA31300R1	AT1G32990	PRPL11 (PLASTID RIBOSOMAL PROTEIN L11); structural constituent of ribosome	-0,39	1,00E+0	-1,11	2,86E-5	-0,29	1,00E+0	-0,01	1,00E+0	-0,32	1,00E+0
CATMA1OA30400R1	AT1G32060	PRK (PHOSPHORIBULOKINASE); ATP binding / phosphoribulokinase/ protein binding	-0,69	8,43E-1	-1,11	2,85E-5	-0,83	9,01E-4	-0,10	1,00E+0	-0,29	1,00E+0
CATMACON93537F1	ATCG00660	encodes a chloroplast ribosomal protein L20, a constituent of the large subunit of the ribosomal complex	0,01	1,00E+0	-1,10	2,94E-5	-0,01	1,00E+0	0,06	1,00E+0	-0,12	1,00E+0
CATMA5OC64254R1	AT5G15970	KIN2 (COLD-RESPONSIVE 6.6)	-0,53	1,00E+0	-1,10	3,04E-5	-0,71	8,32E-3	-0,35	1,00E+0	-0,80	1,88E-1
CATMA3OA23010R1	AT3G23070,AT3G23080	unknown protein	-0,32	1,00E+0	-1,10	3,13E-5	-0,62	3,70E-2	0,08	1,00E+0	-1,12	1,12E-2
CATMA3OA43550R1	AT3G50480	HR4 (HOMOLOG OF RPW8 4)	-0,38	1,00E+0	-1,10	3,23E-5	-0,72	7,46E-3	-1,05	3,53E-5	-1,35	6,02E-4
CATMA1OA51915F1	AT1G62780	unknown protein	-0,32	1,00E+0	-1,10	3,29E-5	-0,64	2,96E-2	-0,19	1,00E+0	-0,86	1,23E-1
CATMA1OA56120F1	AT1G66840	unknown protein	-1,03	3,75E-2	-1,10	3,30E-5	-0,85	5,67E-4	-0,46	7,99E-1	-1,11	1,26E-2
CATMA4OC42135F1	AT4G05631	unknown protein	-0,56	1,00E+0	-1,10	3,44E-5	-0,82	1,18E-3	-0,20	1,00E+0	-1,13	9,47E-3
CATMA2OC47769F1	AT2G45100	RNA polymerase II transcription factor	-0,32	1,00E+0	-1,10	3,56E-5	-0,66	2,18E-2	-0,20	1,00E+0	-1,15	8,00E-3
CATMA1OA40140R1	AT1G49010	myb family transcription factor	-0,58	1,00E+0	-1,10	3,57E-5	-0,67	1,84E-2	-0,08	1,00E+0	-0,46	1,00E+0
CATMA3OD02932F1	AT3G16530	legume lectin family protein	-0,94	1,09E-1	-1,09	3,67E-5	-0,70	1,10E-2	-0,88	1,60E-3	-2,03	2,02E-9
CATMA4OD03069R1	AT4G00380	XH/XS domain-containing protein / XS zinc finger domain-containing protein	-0,27	1,00E+0	-1,09	3,67E-5	-0,55	9,83E-2	-0,02	1,00E+0	-0,95	5,72E-2
CATMA3OA23230F1	AT3G23230	ethylene-responsive factor, putative	-0,68	8,82E-1	-1,09	3,72E-5	-0,65	2,45E-2	-0,24	1,00E+0	-0,29	1,00E+0
CATMA4OA09550F1	AT4G09530	auxin-responsive family protein	-0,95	1,02E-1	-1,09	3,77E-5	-0,42	3,98E-1	-0,37	1,00E+0	-0,57	7,46E-1
CATMA1OA07725F1	AT1G08810	MYB60 (myb domain protein 60); DNA binding	-0,40	1,00E+0	-1,09	3,97E-5	-0,55	9,91E-2	-0,24	1,00E+0	-0,81	1,82E-1
CATMA2OA00970F1	AT2G01918	calcium ion binding	-0,49	1,00E+0	-1,09	4,09E-5	-0,55	9,58E-2	-0,13	1,00E+0	-0,42	1,00E+0
CATMA4OA11180R1	AT4G11100	unknown protein	-0,32	1,00E+0	-1,09	4,13E-5	-0,51	1,59E-1	-0,06	1,00E+0	-0,78	2,17E-1
CATMA5OA50455R1	AT5G54600	50S ribosomal protein L24, chloroplast (CL24)	-0,19	1,00E+0	-1,09	4,15E-5	-0,33	8,38E-1	0,00	1,00E+0	-0,64	5,22E-1
CATMA1OA64220F1	AT1G74850	PTAC2 (PLASTID TRANSCRIPTIONALLY ACTIVE2); binding	-0,50	1,00E+0	-1,09	4,19E-5	-0,54	1,08E-1	-0,19	1,00E+0	-0,46	1,00E+0
CATMA1OF00011F1	AT1G02930	ATGSTF6 (EARLY RESPONSIVE TO DEHYDRATION 11); glutathione transferase	-0,71	7,44E-1	-1,09	4,20E-5	-0,94	6,80E-5	-1,14	3,01E-6	-1,90	3,37E-8
CATMA1OA14350R1	AT1G15330	CBS domain-containing protein	-1,23	2,59E-3	-1,09	4,22E-5	-1,36	1,31E-10	-0,14	1,00E+0	-0,49	1,00E+0
CATMA1OA65113R1	AT1G75830	LCR67/PDF1.1 (Low-molecular-weight cysteine-rich 67)	0,21	1,00E+0	-1,09	4,23E-5	-1,27	3,25E-9	-0,15	1,00E+0	-0,22	1,00E+0
CATMA1OA38070R1	AT1E38580	0	-1,47	5,41E-5	-1,09	4,26E-5	-0,86	4,66E-4	-1,21	4,10E-7	-1,45	1,48E-4
CATMA3OA11950R1	AT3G12960	unknown protein	-1,31	7,76E-4	-1,09	4,39E-5	-1,59	0,00E+0	-0,61	1,59E-1	-0,75	2,73E-1
CATMA3OA14760F1	AT3G15352,AT3G15353	MT3 (METALLOTHIONEIN 3)	-0,46	1,00E+0	-1,08	4,43E-5	-0,54	1,12E-1	-0,03	1,00E+0	-0,50	1,00E+0
CATMA4OA41340R1	AT4G39950	CYP79B2 (cytochrome P450, family 79, subfamily B, polypeptide 2); oxygen binding	-0,39	1,00E+0	-1,08	4,46E-5	-0,34	7,58E-1	-0,56	3,14E-1	-0,94	6,27E-2
CATMA5OA14310R1	AT5G16030,AT5G16040	unknown protein	-0,88	1,87E-1	-1,08	4,55E-5	-1,22	2,29E-8	-0,06	1,00E+0	-0,95	5,97E-2
CATMA1OA14290F1	AT1G15290	binding	-0,85	2,50E-1	-1,08	4,98E-5	-0,83	9,02E-4	-0,41	1,00E+0	-0,11	1,00E+0
CATMA5OA43180F1	AT5G47190	ribosomal protein L19 family protein	-0,30	1,00E+0	-1,08	4,98E-5	-0,25	1,00E+0	-0,24	1,00E+0	-0,66	4,71E-1
CATMA3OA46660F1	AT3G53720	ATCHX20 (CATION/H+ EXCHANGER 20); monovalent cation:proton antiporter	-0,43	1,00E+0	-1,08	5,05E-5	-0,30	9,89E-1	-0,11	1,00E+0	-0,25	1,00E+0
CATMA5OA34500F1	AT5G38895,AT5G38900	DSBA oxidoreductase family protein	-1,01	4,69E-2	-1,08	5,05E-5	-1,00	1,58E-5	-1,17	1,14E-6	-1,78	4,47E-7
CATMA2OA29640F1	AT2G31410	unknown protein	-0,34	1,00E+0	-1,08	5,11E-5	-0,61	4,43E-2	-0,50	5,55E-1	-1,20	4,44E-3
CATMA5OA50230R1	AT5G54370	late embryogenesis abundant protein-related / LEA protein-related	-0,41	1,00E+0	-1,08	5,14E-5	2,20	0,00E+0	0,71	4,06E-2	2,66	0,00E+0
CATMA5ON93917R1	AT5G25040	transporter	-0,55	1,00E+0	-1,08	5,18E-5	-0,44	3,37E-1	-0,30	1,00E+0	-0,43	1,00E+0
CATMA5OA44800R1	AT5G48890	transcription factor	-0,25	1,00E+0	-1,08	5,35E-5	0,16	1,00E+0	-0,26	1,00E+0	0,10	1,00E+0
CATMA2OC47656R1	AT2G38823	unknown protein	-0,94	1,09E-1	-1,07	5,57E-5	-1,77	0,00E+0	-1,42	3,41E-10	-2,16	8,95E-11
CATMA3OA18360F1	AT3G18750	WNK6 (Arabidopsis WNK kinase 6); kinase	-0,38	1,00E+0	-1,07	5,74E-5	-0,70	1,13E-2	-0,17	1,00E+0	-0,81	1,84E-1
CATMA5OA21890R1	AT5G24314,AT5G24316	PDE225/PTAC7 (PIGMENT DEFECTIVE 225)	-0,45	1,00E+0	-1,07	5,76E-5	-0,54	1,11E-1	-0,14	1,00E+0	-0,78	2,12E-1
CATMA5OA59050R1	AT5G63530	ATFP3 (Arabidopsis thaliana farnesylated protein 3)	-0,74	6,15E-1	-1,07	5,91E-5	-0,47	2,51E-1	-0,14	1,00E+0	-1,10	1,35E-2
CATMA1OA09850R1	AT1G10960	ATFD1 (FERREDOXIN 1); electron carrier/ iron ion binding	-0,35	1,00E+0	-1,07	6,00E-5	-0,27	1,00E+0	0,40	1,00E+0	-0,06	1,00E+0
CATMA1ON92386R1	AT1G58848	ATP binding / protein binding	-0,69	8,19E-1	-1,07	5,99E-5	-0,77	2,96E-3	-0,44	8,86E-1	-0,73	3,04E-1
CATMA1OA22140F1	AT1G23070	unknown protein	-1,02	4,05E-2	-1,07	6,15E-5	-1,18	7,46E-8	-0,46	7,58E-1	-0,77	2,35E-1
CATMA2OA27040F1	AT2G28620	kinesin motor protein-related	-0,45	1,00E+0	-1,07	6,32E-5	-0,27	1,00E+0	-0,31	1,00E+0	-1,12	1,12E-2
CATMA3OC57460R1	AT3G29320,AT3G29330	glucan phosphorylase, putative	-0,55	1,00E+0	-1,07	6,31E-5	-0,62	3,67E-2	0,02	1,00E+0	-0,41	1,00E+0
CATMA5OA07540F1	AT5G08270,AT5G08280	HEMC (HYDROXYMETHYLBILANE SYNTHASE); hydroxymethylbilane synthase	-0,36	1,00E+0	-1,07	6,46E-5	-0,36	6,62E-1	-0,03	1,00E+0	-0,40	1,00E+0
CATMA5OA11860F1	AT5G13630	GUN5 (GENOMES UNCOUPLED 5)	-0,80	3,80E-1	-1,07	6,47E-5	-0,71	9,14E-3	-0,07	1,00E+0	-0,40	1,00E+0
CATMA1ON102022F1	AT1G07160	protein phosphatase 2C, putative / PP2C, putative	-0,76	5,37E-1	-1,07	6,63E-5	-0,73	6,75E-3	-0,52	4,66E-1	-0,59	6,74E-1
CATMA1OA02200R1	AT1G03320	unknown protein	-0,12	1,00E+0	-1,06	6,69E-5	-0,33	8,51E-1	0,00	1,00E+0	-0,70	3,67E-1
CATMA3OC57319F1	AT3G22200,AT3G22210	unknown protein	-0,60	1,00E+0	-1,06	6,72E-5	-0,54	1,13E-1	-0,02	1,00E+0	-0,30	1,00E+0
CATMA1OA19020R1	AT1G20020	ATLFNR2 (LEAF FNR 2)	-0,61	1,00E+0	-1,06	6,71E-5	-0,83	7,78E-4	-0,40	1,00E+0	-0,58	7,16E-1
CATMA3OA53310R1	AT3G60290	oxidoreductase, acting on paired donors, with incorporation or reduction of molecular oxygen, 2-oxoglutarate as one donor, and incorporation of one atom each of oxygen into both donors	-0,36	1,00E+0	-1,06	6,86E-5	-0,24	1,00E+0	-0,13	1,00E+0	-0,49	1,00E+0
CATMA2OC47400F1	AT2G24020	unknown protein	-0,19	1,00E+0	-1,06	6,93E-5	-0,41	4,48E-1	-0,26	1,00E+0	-0,86	1,18E-1
CATMA4OC42219F1	AT4G11080	high mobility group (HMG1/2) family protein	-0,48	1,00E+0	-1,06	7,22E-5	-0,57	7,45E-2	-0,25	1,00E+0	-1,14	9,31E-3
CATMA1OF00023F1	AT1G05680	UDP-glucoronosyl/UDP-glucosyl transferase family protein	-0,81	3,47E-1	-1,06	7,26E-5	-0,79	1,86E-3	-0,44	8,93E-1	-1,05	2,33E-2
CATMA4ON90395F1	AT4G08695	pseudogene	-0,29	1,00E+0	-1,06	7,29E-5	-0,24	1,00E+0	0,06	1,00E+0	-0,14	1,00E+0
CATMA3OA08120R1	AT3G09250,AT3G09260	DNA binding / nuclease	-0,54	1,00E+0	-1,06	7,29E-5	-0,53	1,29E-1	-0,19	1,00E+0	-0,82	1,66E-1
CATMA4OA11260R1	AT4G11175	translation initiation factor IF-1, chloroplast, putative	-0,47	1,00E+0	-1,06	7,42E-5	-0,66	2,00E-2	-0,22	1,00E+0	-0,79	2,03E-1
CATMA5ON99045F1	AT5G19210,AT5G19220,AT5G19221 AT5G19221	ADG2 (ADPG PYROPHOSPHORYLASE 2); glucose-1-phosphate adenylyltransferase	-0,45	1,00E+0	-1,06	7,66E-5	-0,82	9,58E-4	-0,07	1,00E+0	-0,95	5,97E-2
CATMA4OA26830R1	AT4G25140,AT4G25150	OLEO1 (OLEOSIN1)	-0,53	1,00E+0	-1,06	7,69E-5	-1,72	0,00E+0	0,13	1,00E+0	-0,20	1,00E+0
CATMA1OA45950R1	AT1G54890	late embryogenesis abundant protein-related / LEA protein-related	-0,83	3,06E-1	-1,06	7,69E-5	-0,37	6,33E-1	-0,25	1,00E+0	0,63	5,69E-1
CATMA5OA33960F1	AT5G38410	ribulose bisphosphate carboxylase small chain 3B / RuBisCO small subunit 3B (RBCS-3B) (ATS3B)	-0,75	5,74E-1	-1,06	7,69E-5	-0,28	1,00E+0	0,09	1,00E+0	0,36	1,00E+0
CATMA1OA24460F1	AT1G26218,AT1G26230	chaperonin, putative	-0,29	1,00E+0	-1,06	7,82E-5	-0,47	2,37E-1	-0,27	1,00E+0	-0,90	8,97E-2
CATMA1OA16465R1	AT1G17420	LOX3 (Lipoxygenase 3); iron ion binding / lipoxygenase	-0,85	2,40E-1	-1,06	7,88E-5	-0,86	4,97E-4	-0,57	2,67E-1	-0,59	6,74E-1
CATMA5OA57820R1	AT5G62230	ERL1 (ERECTA-LIKE 1); kinase	-0,46	1,00E+0	-1,06	8,08E-5	-0,49	2,10E-1	-0,03	1,00E+0	-0,69	4,05E-1
CATMA1OA25700F1	AT1G27461	unknown protein	-1,27	1,45E-3	-1,05	8,21E-5	-1,84	0,00E+0	0,12	1,00E+0	0,18	1,00E+0
CATMA3OA41875F1	AT3G48870	ATCLPC (CASEINOLYTIC PROTEASE C); ATP binding / ATPase	-0,28	1,00E+0	-1,05	8,27E-5	-0,41	4,51E-1	-0,25	1,00E+0	-0,61	6,04E-1
CATMA3OA37910R1	AT3G44890	RPL9 (ribosomal protein L9); structural constituent of ribosome	-0,26	1,00E+0	-1,05	8,34E-5	-0,39	5,46E-1	-0,16	1,00E+0	-0,64	5,16E-1
CATMA2OA02960R1	AT2G04030	CR88 (EMBRYO DEFECTIVE 1956); ATP binding	0,00	1,00E+0	-1,05	8,37E-5	-0,39	5,19E-1	-0,19	1,00E+0	-0,73	3,03E-1
CATMA5OA38700F1	AT5G42890	sterol carrier protein 2 (SCP-2) family protein	-0,45	1,00E+0	-1,05	8,41E-5	-0,45	3,04E-1	-0,61	1,56E-1	-1,10	1,42E-2
CATMA1OA22530R1	AT1G23550,AT1G23560	SRO2 (SIMILAR TO RCD ONE 2); NAD+ ADP-ribosyltransferase	-0,92	1,31E-1	-1,05	8,48E-5	-1,04	4,50E-6	-0,97	2,06E-4	-1,13	1,03E-2
CATMA5OC64133F1	AT5G08720	unknown protein	-0,34	1,00E+0	-1,05	8,47E-5	-0,68	1,49E-2	-0,19	1,00E+0	-0,76	2,50E-1
CATMA4OA23040R1	AT4G21420	0	-0,75	5,73E-1	-1,05	8,48E-5	-0,42	4,14E-1	-0,50	5,56E-1	-0,46	1,00E+0
CATMA4OC42195R1	AT4G10020,AT4G10030	short-chain dehydrogenase/reductase (SDR) family protein	-0,82	3,31E-1	-1,05	8,48E-5	-0,60	4,85E-2	-0,20	1,00E+0	-0,34	1,00E+0
CATMA3OA03040F1	AT3G04070	ANAC047 (Arabidopsis NAC domain containing protein 47); transcription factor	-0,96	8,33E-2	-1,05	8,69E-5	-0,88	3,01E-4	-1,16	1,82E-6	-1,73	1,11E-6
CATMA5OC64907R1	AT5G52760	heavy-metal-associated domain-containing protein	-0,97	7,54E-2	-1,05	8,76E-5	-0,97	3,39E-5	-1,07	2,14E-5	-1,34	6,87E-4
CATMA5OA20920F1	AT5G23420	HMGB6 (High mobility group B 6); transcription factor	-0,24	1,00E+0	-1,05	8,91E-5	-0,49	1,89E-1	-0,21	1,00E+0	-1,31	1,11E-3
CATMA4OA21620R1	AT4G20360,AT4G20362	AtRABE1b/AtRab8D (Arabidopsis Rab GTPase homolog E1b); translation elongation factor	-0,63	1,00E+0	-1,05	9,54E-5	-0,43	3,75E-1	-0,21	1,00E+0	-0,11	1,00E+0
CATMA5OA04920F1	AT5G05740	peptidase M50 family protein / sterol-regulatory element binding protein (SREBP) site 2 protease family protein	-0,53	1,00E+0	-1,05	9,61E-5	-0,26	1,00E+0	0,02	1,00E+0	-0,33	1,00E+0
CATMA5OA05870F1	AT5G06670	kinesin motor protein-related	-0,41	1,00E+0	-1,05	9,82E-5	-0,53	1,19E-1	-0,40	1,00E+0	-0,76	2,61E-1
CATMA3OA54480F1	AT3G61340	F-box family protein	-0,78	4,39E-1	-1,04	1,00E-4	-0,75	3,96E-3	-0,89	1,37E-3	-0,58	6,98E-1
CATMA4OA01560R1	AT4G01360	unknown protein	-0,85	2,42E-1	-1,04	1,03E-4	-1,11	5,70E-7	-1,08	1,68E-5	-1,37	4,83E-4
CATMA3OC57216R1	AT3G15190,AT3G15200	chloroplast 30S ribosomal protein S20, putative	-0,46	1,00E+0	-1,04	1,03E-4	-0,32	8,68E-1	-0,15	1,00E+0	-0,34	1,00E+0
CATMA1ON95232F1	AT1G74880	NDH-O (NAD(P)H:PLASTOQUINONE DEHYDROGENASE COMPLEX SUBUNIT O)	-0,19	1,00E+0	-1,04	1,03E-4	-0,45	3,05E-1	0,35	1,00E+0	-0,23	1,00E+0
CATMA5ON99463R1	AT5E22910	0	-0,61	1,00E+0	-1,04	1,05E-4	-0,74	5,37E-3	-0,50	5,66E-1	-0,43	1,00E+0
CATMA5OA49080F1	AT5G53170	FTSH11 (FtsH protease 11); ATP-dependent peptidase/ ATPase/ metallopeptidase	-0,51	1,00E+0	-1,04	1,08E-4	-0,58	6,48E-2	-0,31	1,00E+0	-0,57	7,62E-1
CATMA4OA39445F1	AT4G37930	SHM1 (SERINE HYDROXYMETHYLTRANSFERASE 1); glycine hydroxymethyltransferase	-0,46	1,00E+0	-1,04	1,09E-4	-0,71	9,48E-3	-0,10	1,00E+0	-0,49	1,00E+0
CATMA3OC57145F1	AT3G10405	unknown protein	-0,58	1,00E+0	-1,04	1,11E-4	-0,91	1,33E-4	-0,21	1,00E+0	-0,95	5,84E-2
CATMA5OA58950R1	AT5G63420	EMB2746 (EMBRYO DEFECTIVE 2746); catalytic	-0,29	1,00E+0	-1,04	1,13E-4	-0,46	2,86E-1	-0,10	1,00E+0	-0,67	4,33E-1
CATMA3OA40150F1	AT3G47070	unknown protein	-0,81	3,48E-1	-1,04	1,17E-4	-0,84	6,89E-4	-0,45	8,83E-1	-0,33	1,00E+0
CATMA3OA47050R1	AT3G54090	pfkB-type carbohydrate kinase family protein	-0,14	1,00E+0	-1,04	1,18E-4	-0,35	7,07E-1	-0,13	1,00E+0	-0,79	2,07E-1
CATMA5OA42410R1	AT5G46420	16S rRNA processing protein RimM family	-0,22	1,00E+0	-1,04	1,20E-4	-0,46	2,78E-1	-0,02	1,00E+0	-0,84	1,38E-1
CATMA5ON93930F1	AT5G26190	DC1 domain-containing protein	-0,57	1,00E+0	-1,03	1,22E-4	-0,44	3,39E-1	-0,68	6,58E-2	-0,75	2,74E-1
CATMA3OA29470R1	AT3G29290	EMB2076 (EMBRYO DEFECTIVE 2076); binding	-0,37	1,00E+0	-1,03	1,22E-4	-0,58	6,56E-2	-0,38	1,00E+0	-0,91	8,04E-2
CATMA5OA00450F1	AT5G01380	transcription factor	-0,81	3,48E-1	-1,03	1,22E-4	-1,21	2,77E-8	-0,88	1,48E-3	-1,30	1,17E-3
CATMA4ON90335F1	AT4G33120	coclaurine N-methyltransferase, putative	-0,61	1,00E+0	-1,03	1,24E-4	-0,48	2,11E-1	-0,18	1,00E+0	-0,73	3,02E-1
CATMA5OA16710F1	AT5G18430	GDSL-motif lipase/hydrolase family protein	-0,50	1,00E+0	-1,03	1,32E-4	-0,50	1,72E-1	0,03	1,00E+0	0,00	1,00E+0
CATMA4OA08060F1	AT4G08310	unknown protein	-0,58	1,00E+0	-1,03	1,32E-4	-1,00	1,28E-5	-0,28	1,00E+0	-1,49	7,96E-5
CATMA3OA07910R1	AT3G09050	unknown protein	-0,68	9,21E-1	-1,03	1,32E-4	-0,76	3,36E-3	-0,16	1,00E+0	-0,79	1,96E-1
CATMA5OM00375F1	HYPMIR_264_255	0	-0,23	1,00E+0	-1,03	1,34E-4	-0,71	8,28E-3	-0,51	5,16E-1	-1,17	5,99E-3
CATMA1OA34520F1	AT1G36380,AT1G36390	co-chaperone grpE family protein	-0,22	1,00E+0	-1,03	1,35E-4	-0,45	2,87E-1	-0,18	1,00E+0	-0,96	5,43E-2
CATMA5OA20375F1	AT5G22880	histone H2B, putative	-0,38	1,00E+0	-1,03	1,37E-4	-0,44	3,21E-1	-0,43	9,79E-1	-1,06	2,11E-2
CATMA4OA20380R1	AT4G19190	zinc knuckle (CCHC-type) family protein	-0,47	1,00E+0	-1,03	1,38E-4	-0,99	2,14E-5	-0,27	1,00E+0	-1,23	2,98E-3
CATMA2OD05059R1	AT2G12905	unknown protein	-0,41	1,00E+0	-1,03	1,38E-4	-0,75	4,51E-3	-0,28	1,00E+0	-0,64	5,31E-1
CATMA1OA07250R1	AT1G08260	EMB2284/POL2A/TIL1 (EMBRYO DEFECTIVE 2284); DNA-directed DNA polymerase	-0,44	1,00E+0	-1,03	1,41E-4	-0,65	2,25E-2	-0,32	1,00E+0	-0,54	8,55E-1
CATMA2ON90533R1	AT2G15680,AT2G15690AT2G15680,AT2G15690	calmodulin-related protein, putative	-0,71	7,37E-1	-1,03	1,41E-4	-0,46	2,62E-1	-0,38	1,00E+0	-0,14	1,00E+0
CATMA1ON102810F1	AT1G69760	unknown protein	-0,42	1,00E+0	-1,03	1,41E-4	-0,78	2,34E-3	-0,32	1,00E+0	-1,22	3,34E-3
CATMA1OC71829F1	AT1G55100AT1G55090	0	-0,47	1,00E+0	-1,03	1,42E-4	-0,37	6,35E-1	-0,29	1,00E+0	-0,45	1,00E+0
CATMA1ON102694R1	AT1E49700AT1G58602	ATP binding / protein binding	-0,41	1,00E+0	-1,03	1,42E-4	-0,69	1,22E-2	-0,27	1,00E+0	-0,80	1,90E-1
CATMACON98341R1	ATCG00370	tRNA-Ser	-0,46	1,00E+0	-1,03	1,44E-4	-0,56	8,98E-2	-0,25	1,00E+0	0,02	1,00E+0
CATMA3OA03230F1	AT3G04260	PTAC3 (PLASTID TRANSCRIPTIONALLY ACTIVE3); DNA binding	-0,40	1,00E+0	-1,03	1,45E-4	-0,48	2,27E-1	-0,02	1,00E+0	-0,50	1,00E+0
CATMA4OA10320R1	AT4G10270,AT4G10280	wound-responsive family protein	-0,38	1,00E+0	-1,03	1,45E-4	0,22	1,00E+0	0,41	1,00E+0	-0,03	1,00E+0
CATMA4OA15086R1	AT4G14690	ELIP2 (EARLY LIGHT-INDUCIBLE PROTEIN 2); chlorophyll binding	-0,54	1,00E+0	-1,02	1,49E-4	-0,71	9,09E-3	1,02	7,47E-5	0,20	1,00E+0
CATMA5OC64267R1	AT5G16350	unknown protein	-0,34	1,00E+0	-1,02	1,52E-4	-0,81	1,32E-3	-0,37	1,00E+0	-1,04	2,41E-2
CATMA3OA56380F1	AT3G63190	ribosome recycling factor, chloroplast, putative / ribosome releasing factor, chloroplast, putative	-0,37	1,00E+0	-1,02	1,61E-4	-0,57	8,07E-2	-0,17	1,00E+0	-0,50	1,00E+0
CATMA5OA52620F1	AT5G56860	GNC (GATA, NITRATE-INDUCIBLE, CARBON METABOLISM-INVOLVED); transcription factor	-0,55	1,00E+0	-1,02	1,61E-4	-0,58	7,13E-2	-0,03	1,00E+0	-0,52	9,48E-1
CATMA2OA03240R1	AT2G04270,AT2G04280	glycoside hydrolase starch-binding domain-containing protein	-0,46	1,00E+0	-1,02	1,64E-4	-0,58	7,05E-2	-0,19	1,00E+0	-0,48	1,00E+0
CATMA1OA44890R1	AT1G53801AT1G53800,AT1G53801	endonuclease	-0,38	1,00E+0	-1,02	1,72E-4	-0,72	7,36E-3	-0,07	1,00E+0	-1,14	8,68E-3
CATMA5OC64737F1	AT5G43745	phosphotransferase-related	-0,37	1,00E+0	-1,02	1,78E-4	-0,43	3,54E-1	-0,05	1,00E+0	-0,84	1,42E-1
CATMA2OA37130F1	AT2G38870	protease inhibitor, putative	-1,11	1,36E-2	-1,02	1,79E-4	-0,97	2,96E-5	-1,01	8,40E-5	-1,64	6,72E-6
CATMA1OA10860R1	AT1G11850	unknown protein	-0,26	1,00E+0	-1,02	1,79E-4	0,01	1,00E+0	0,52	4,44E-1	0,63	5,49E-1
CATMA1ON102201R1	AT1E20940 AT1G20390	0	-0,57	1,00E+0	-1,02	1,81E-4	-0,71	8,57E-3	-0,24	1,00E+0	-0,20	1,00E+0
CATMA3OA56080F1	AT3G62910	APG3 (ALBINO AND PALE GREEN); translation release factor	0,07	1,00E+0	-1,01	1,81E-4	-0,46	2,72E-1	-0,04	1,00E+0	-0,90	9,07E-2
CATMA1OA07491R1	AT1G08540	SIGB (SIGMA FACTOR B); DNA binding / DNA-directed RNA polymerase/ transcription factor	-0,23	1,00E+0	-1,01	1,83E-4	-0,55	1,03E-1	0,14	1,00E+0	-0,64	5,17E-1
CATMA5OA48640F1	AT5G52780	unknown protein	-0,62	1,00E+0	-1,01	1,89E-4	-0,53	1,19E-1	-0,08	1,00E+0	-0,08	1,00E+0
CATMA4ON100515F1	AT4G36910	LEJ2 (LOSS OF THE TIMING OF ET AND JA BIOSYNTHESIS 2)	-0,25	1,00E+0	-1,01	1,94E-4	-0,30	1,00E+0	0,00	1,00E+0	-0,47	1,00E+0
CATMA2OA01250F1	AT2G02170	remorin family protein	-0,10	1,00E+0	-1,01	1,99E-4	-0,39	5,20E-1	-0,25	1,00E+0	-1,19	4,94E-3
CATMA2OA12640F1	AT2G14060	S-adenosyl-L-methionine:carboxyl methyltransferase family protein	-0,69	8,74E-1	-1,01	2,00E-4	-0,31	9,34E-1	-0,19	1,00E+0	0,19	1,00E+0
CATMA1OA61860F1	AT1G72640	unknown protein	-0,53	1,00E+0	-1,01	2,03E-4	-0,69	1,31E-2	-0,40	1,00E+0	-0,80	1,92E-1
CATMA3OA45230R1	AT3G52290	IQD3 (IQ-domain 3); calmodulin binding	-0,35	1,00E+0	-1,01	2,04E-4	-0,38	5,79E-1	0,01	1,00E+0	-0,49	1,00E+0
CATMA3OA17030R1	AT3G17609	HYH (HY5-HOMOLOG)	-0,55	1,00E+0	-1,01	2,08E-4	-1,48	1,44E-12	-0,74	2,31E-2	-0,48	1,00E+0
CATMA5OA16880F1	AT5G18570	GTP1/OBG family protein	0,07	1,00E+0	-1,01	2,08E-4	-0,12	1,00E+0	0,10	1,00E+0	-0,20	1,00E+0
CATMA3ON96518F1	AT3G29798	0	-0,12	1,00E+0	-1,01	2,08E-4	-1,00	1,26E-5	-0,38	1,00E+0	-0,43	1,00E+0
CATMA3OC57415F1	AT3G26932	DRB3 (DSRNA-BINDING PROTEIN 3); double-stranded RNA binding	-0,55	1,00E+0	-1,01	2,12E-4	-0,64	2,79E-2	0,06	1,00E+0	-0,80	1,87E-1
CATMA4OA12810R1	AT4G12670	DNA binding	-0,46	1,00E+0	-1,01	2,14E-4	-0,68	1,59E-2	-0,29	1,00E+0	-0,64	5,37E-1
CATMA2OA04730R1	AT2G05935	0	-0,40	1,00E+0	-1,01	2,15E-4	-0,53	1,25E-1	-0,23	1,00E+0	-0,59	6,81E-1
CATMA4OA05070F1	AT4G04490	protein kinase family protein	-0,94	1,04E-1	-1,01	2,17E-4	-0,79	1,91E-3	-1,03	5,26E-5	-1,27	1,69E-3
CATMA1OA07493R1	AT1G08550	NPQ1 (NON-PHOTOCHEMICAL QUENCHING 1)	-0,47	1,00E+0	-1,01	2,18E-4	-0,63	3,33E-2	-0,06	1,00E+0	-0,96	5,48E-2
CATMA5OA49540R1	AT5G53660	AtGRF7 (GROWTH-REGULATING FACTOR 7)	-0,41	1,00E+0	-1,01	2,20E-4	0,01	1,00E+0	0,11	1,00E+0	-0,77	2,34E-1
CATMA1OA08080R1	AT1G09240	nicotianamine synthase, putative	-0,62	1,00E+0	-1,00	2,21E-4	-0,34	7,82E-1	-0,39	1,00E+0	-0,50	1,00E+0
CATMA4ON90013F1	AT4G39030,AT4G39040AT4G39030,AT4G39040	unknown protein	-0,26	1,00E+0	-1,00	2,24E-4	-0,32	8,81E-1	0,02	1,00E+0	-0,63	5,69E-1
CATMA4OA00540F1	AT4G00480	ATMYC1 (Arabidopsis thaliana myc-related transcription factor 1); DNA binding / transcription factor	-0,54	1,00E+0	-1,00	2,24E-4	-0,47	2,47E-1	0,08	1,00E+0	-0,59	6,89E-1
CATMA2OA30150F1	AT2G31880,AT2G31890	unknown protein	-0,41	1,00E+0	-1,00	2,36E-4	-0,40	4,79E-1	-0,08	1,00E+0	-0,56	8,01E-1
CATMA3OA25670F1	AT3G25840 VANDAL17_16988	protein kinase family protein	-0,54	1,00E+0	-1,00	2,37E-4	-0,85	5,90E-4	-0,45	8,24E-1	-0,55	8,15E-1
CATMA3OC57735R1	AT3G53130,AT3G53140	LUT1 (LUTEIN DEFICIENT 1); oxygen binding	-0,46	1,00E+0	-1,00	2,37E-4	-0,54	1,15E-1	-0,10	1,00E+0	-0,57	7,31E-1
CATMA3OA10585R1	AT3G11630	2-cys peroxiredoxin, chloroplast (BAS1)	-0,22	1,00E+0	-1,00	2,38E-4	-0,28	1,00E+0	0,17	1,00E+0	-0,31	1,00E+0
CATMA3OA40460F1	AT3G47440,AT3G47450	ATNOS1/NOS1	-0,19	1,00E+0	-1,00	2,39E-4	-0,56	9,26E-2	-0,09	1,00E+0	-0,72	3,17E-1
CATMA5OA50720F1	AT5G54910	DEAD/DEAH box helicase, putative	0,03	1,00E+0	-1,00	2,39E-4	-0,53	1,20E-1	-0,32	1,00E+0	-1,19	4,79E-3
CATMA1ON102189F1	AT1G19720	pentatricopeptide (PPR) repeat-containing protein	-0,75	5,72E-1	-1,00	2,42E-4	-0,90	1,76E-4	-0,44	9,33E-1	-0,58	7,27E-1
CATMA3OC57669R1	AT3G49620	DIN11 (DARK INDUCIBLE 11); oxidoreductase	-0,60	1,00E+0	-1,00	2,42E-4	-0,53	1,31E-1	-0,68	6,26E-2	-1,10	1,34E-2
CATMA2OA21520R1	AT2G23050	phototropic-responsive NPH3 family protein	-0,69	8,48E-1	-1,00	2,45E-4	0,26	1,00E+0	-0,22	1,00E+0	-0,50	1,00E+0
CATMACON93808R1	ATCG00270,ATCG00280ATCG00270,ATCG00270,ATCG00280,ATCG00280	PSII D2 protein	-0,66	1,00E+0	-1,00	2,44E-4	-0,80	1,81E-3	-0,41	1,00E+0	-0,46	1,00E+0
CATMA5OC64128R1	AT5G08600	U3 ribonucleoprotein (Utp) family protein	-0,25	1,00E+0	-1,00	2,47E-4	-0,92	9,87E-5	-0,38	1,00E+0	-1,22	3,34E-3
CATMA3OA47110F1	AT3G54150	embryo-abundant protein-related	-0,22	1,00E+0	-1,00	2,48E-4	-0,92	1,10E-4	-0,66	8,63E-2	-1,63	7,77E-6
CATMA2OC47636F1	AT2G37450	nodulin MtN21 family protein	-0,22	1,00E+0	-1,00	2,49E-4	-0,52	1,43E-1	-0,25	1,00E+0	-0,58	7,15E-1
CATMA1OA11880R1	AT1G12880	ATNUDT12 (Arabidopsis thaliana Nudix hydrolase homolog 12); hydrolase	-0,30	1,00E+0	-1,00	2,51E-4	-0,44	3,35E-1	-0,33	1,00E+0	-0,78	2,12E-1
CATMA5OA52700R1	AT5G56950	NAP1;3 (NUCLEOSOME ASSEMBLY PROTEIN1;3); DNA binding	-0,18	1,00E+0	-1,00	2,51E-4	-0,69	1,16E-2	-0,39	1,00E+0	-1,24	2,68E-3
CATMA4OA19910F1	AT4G18810	transcriptional repressor	-0,50	1,00E+0	-1,00	2,51E-4	-0,53	1,28E-1	-0,17	1,00E+0	-0,18	1,00E+0
CATMA5OA20550F1	AT5G23060	unknown protein	-0,61	1,00E+0	-1,00	2,51E-4	-0,80	1,56E-3	-0,38	1,00E+0	-0,46	1,00E+0
CATMA1OA57900F1	AT1G68520	zinc finger (B-box type) family protein	-0,90	1,65E-1	-1,00	2,53E-4	-0,47	2,41E-1	-0,17	1,00E+0	-0,04	1,00E+0
CATMA4OA27910F1	AT4G26370	antitermination NusB domain-containing protein	-0,24	1,00E+0	-1,00	2,55E-4	-0,39	5,15E-1	-0,10	1,00E+0	-0,38	1,00E+0
CATMA3OA00350R1	AT3G01370	unknown protein	-0,23	1,00E+0	-1,00	2,63E-4	-0,56	9,06E-2	-0,02	1,00E+0	-0,81	1,84E-1
CATMA1ON95746F1	AT1G55470	0	-1,00	5,61E-2	-0,99	2,73E-4	-0,88	2,54E-4	-0,92	6,56E-4	0,06	1,00E+0
CATMA5OA18890F1	AT5G20420	CHR42 (chromatin remodeling 42); ATP binding / DNA binding / helicase	-0,41	1,00E+0	-0,99	2,74E-4	-0,59	6,15E-2	-0,36	1,00E+0	-0,28	1,00E+0
CATMA5OA28920F1	AT5G33300	chromosome-associated kinesin-related	-0,32	1,00E+0	-0,99	2,75E-4	-0,63	3,29E-2	-0,48	6,65E-1	-1,48	9,79E-5
CATMA1OA13560R1	AT1G14550	anionic peroxidase, putative	-0,81	3,49E-1	-0,99	2,78E-4	-0,50	1,72E-1	-0,34	1,00E+0	-0,82	1,59E-1
CATMA2OA35300R1	AT2G37025	TRFL8 (TRF-LIKE 8); DNA binding	-0,16	1,00E+0	-0,99	2,83E-4	-0,08	1,00E+0	0,03	1,00E+0	-1,01	3,38E-2
CATMA3OA41620R1	AT3G48650	pseudogene	-0,69	8,36E-1	-0,99	2,84E-4	-0,43	3,73E-1	-0,30	1,00E+0	-0,36	1,00E+0
CATMA4OA14470F1	AT4G14200	unknown protein	-0,35	1,00E+0	-0,99	2,87E-4	-0,16	1,00E+0	0,12	1,00E+0	-0,49	1,00E+0
CATMA1OA61750R1	AT1G72520	lipoxygenase, putative	-0,86	2,17E-1	-0,99	2,91E-4	-0,58	6,85E-2	-0,53	4,04E-1	-0,34	1,00E+0
CATMA3OA14940F1	AT3G15518,AT3G15520	peptidyl-prolyl cis-trans isomerase TLP38, chloroplast / thylakoid lumen PPIase of 38 kDa / cyclophilin / rotamase	-0,49	1,00E+0	-0,99	2,91E-4	-0,63	3,15E-2	-0,02	1,00E+0	-0,43	1,00E+0
CATMA5OA25100R1	AT5G27690	heavy-metal-associated domain-containing protein	-0,57	1,00E+0	-0,99	2,91E-4	-0,33	8,39E-1	-0,36	1,00E+0	-0,32	1,00E+0
CATMA3OA13700R1	AT3G14420	(S)-2-hydroxy-acid oxidase, peroxisomal, putative / glycolate oxidase, putative / short chain alpha-hydroxy acid oxidase, putative	-0,71	7,50E-1	-0,99	2,95E-4	-0,67	1,70E-2	-0,09	1,00E+0	-0,33	1,00E+0
CATMA3OA26070F1	AT3G26230	CYP71B24 (cytochrome P450, family 71, subfamily B, polypeptide 24); oxygen binding	-0,88	1,92E-1	-0,99	2,97E-4	-0,80	1,50E-3	-1,26	8,00E-8	-1,30	1,16E-3
CATMA1OA31170R1	AT1G32870,AT1G32880	ANAC013 (Arabidopsis NAC domain containing protein 13); transcription factor	-0,65	1,00E+0	-0,99	2,96E-4	-1,07	1,91E-6	-1,07	1,82E-5	-1,28	1,49E-3
CATMA1OA05150R1	AT1G06135,NPCRNA004	unknown protein	-1,00	5,71E-2	-0,99	2,96E-4	-0,42	4,17E-1	-0,31	1,00E+0	-0,88	1,02E-1
CATMACON93532F1	ATCG00420	Encodes NADH dehydrogenase subunit J. Its transcription is increased upon sulfur depletion.	-0,23	1,00E+0	-0,99	3,05E-4	-0,31	9,60E-1	0,01	1,00E+0	-0,25	1,00E+0
CATMA4OA41420F1	AT4G40010	SNRK2-7/SNRK2.7/SRK2F (SNF1-RELATED PROTEIN KINASE 2-7, SNF1-RELATED PROTEIN KINASE 2.7); kinase	-0,28	1,00E+0	-0,99	3,06E-4	-0,65	2,41E-2	-0,29	1,00E+0	-0,93	6,67E-2
CATMA1OA37850R1	AT1G44900	ATP binding / DNA binding / DNA-dependent ATPase	-0,10	1,00E+0	-0,99	3,07E-4	-0,19	1,00E+0	-0,05	1,00E+0	-0,96	5,15E-2
CATMA3OA52300F1	AT3G59250	F-box family protein	-0,36	1,00E+0	-0,99	3,08E-4	-0,55	9,46E-2	-0,13	1,00E+0	-0,74	2,83E-1
CATMA1OA00060F1	AT1G01080	33 kDa ribonucleoprotein, chloroplast, putative / RNA-binding protein cp33, putative	-0,35	1,00E+0	-0,99	3,08E-4	-0,49	1,97E-1	-0,15	1,00E+0	-0,79	1,97E-1
CATMA2OA41250F1	AT2G42820	abscisic acid-responsive HVA22 family protein	-0,73	6,96E-1	-0,99	3,10E-4	-0,80	1,72E-3	-0,69	5,09E-2	-0,75	2,70E-1
CATMA4ON90142R1	AT4G15700	glutaredoxin family protein	-0,31	1,00E+0	-0,99	3,09E-4	-0,25	1,00E+0	-0,14	1,00E+0	0,09	1,00E+0
CATMAMON93703R1	AT2G07783,ATMG00830,NPCRNA370	pseudogene,"cytochrome c biogenesis orf382 -0,78 4,41E-1 -0,99 3,11E-4 -0,66 2,05E-2 -0,54 3,75E-1 -0,38 1,00E+0 CATMA3OA41390R1 AT3G48420 haloacid dehalogenase-like hydrolase family protein -0,19 1,00E+0 -0,99 3,14E-4 -0,35 7,42E-1 -0,07 1,00E+0 -0,27 1,00E+0 CATMA4OA25920F1 AT4G24190 SHD (SHEPHERD); ATP binding -0,15 1,00E+0 -0,99 3,14E-4 -0,30 1,00E+0 -0,27 1,00E+0 -1,08 1,62E-2 CATMA4OA31320F…	-0,35	1,00E+0	-0,90	1,50E-3	-0,51	1,64E-1	-0,19	1,00E+0	0,12	1,00E+0
CATMA3OA50190F1	AT3G57180	GTP binding	0,01	1,00E+0	-0,90	1,53E-3	-0,14	1,00E+0	0,14	1,00E+0	-0,33	1,00E+0
CATMA5OA15040R1	AT5G16715	EMB2247 (EMBRYO DEFECTIVE 2247); ATP binding / aminoacyl-tRNA ligase	-0,18	1,00E+0	-0,90	1,55E-3	-0,32	8,80E-1	-0,12	1,00E+0	-0,21	1,00E+0
CATMA2ON90423R1	AT2G39470,AT2G39480	calcium ion binding	-0,65	1,00E+0	-0,90	1,56E-3	-0,65	2,60E-2	-0,36	1,00E+0	-0,50	1,00E+0
CATMA1OA66725F1	AT1G77580	myosin heavy chain-related	-0,59	1,00E+0	-0,90	1,56E-3	-0,48	2,23E-1	-0,31	1,00E+0	-0,85	1,29E-1
CATMA3OA39870R1	AT3G46780	PTAC16 (PLASTID TRANSCRIPTIONALLY ACTIVE18)	-0,35	1,00E+0	-0,90	1,56E-3	-0,88	3,05E-4	-0,06	1,00E+0	-0,49	1,00E+0
CATMA5OA34260F1	AT5G38690	unknown protein	-0,72	6,99E-1	-0,90	1,58E-3	-0,66	2,14E-2	-0,25	1,00E+0	-1,37	4,82E-4
CATMA5OA42000F1	AT5G46020	unknown protein	-0,24	1,00E+0	-0,90	1,59E-3	-0,73	6,81E-3	-0,47	7,36E-1	-1,36	4,97E-4
CATMAMON98360F1	AT2E06370AT2G07728,AT2G07757,AT2G07757,ATMG00230	0	-0,46	1,00E+0	-0,89	1,62E-3	-0,44	3,21E-1	-0,23	1,00E+0	-0,10	1,00E+0
CATMA3OA46410F1	AT3G53460	CP29 (chloroplast 29 kDa ribonucleoprotein); RNA binding	-0,40	1,00E+0	-0,89	1,62E-3	-0,17	1,00E+0	0,09	1,00E+0	-0,23	1,00E+0
CATMA3ON91169F1	AT3G26290	CYP71B26 (cytochrome P450, family 71, subfamily B, polypeptide 26); oxygen binding	-0,57	1,00E+0	-0,89	1,63E-3	-1,04	4,13E-6	-0,62	1,52E-1	-1,30	1,18E-3
CATMA1OA46480R1	AT1G55370	unknown protein	-0,54	1,00E+0	-0,89	1,65E-3	-0,50	1,86E-1	-0,07	1,00E+0	-0,50	1,00E+0
CATMA2ON101779F1	AT2G32880	meprin and TRAF homology domain-containing protein / MATH domain-containing protein	-0,32	1,00E+0	-0,89	1,65E-3	-0,36	6,86E-1	0,19	1,00E+0	0,25	1,00E+0
CATMA3OC57728R1	AT3G52900,AT3G52905	unknown protein	-0,05	1,00E+0	-0,89	1,66E-3	-0,61	4,29E-2	-0,38	1,00E+0	-1,20	4,41E-3
CATMA2OA36670F1	AT2G38370	unknown protein	-0,52	1,00E+0	-0,89	1,72E-3	-0,76	3,56E-3	-0,30	1,00E+0	-1,13	9,98E-3
CATMA1ON92594F1	AT1G19710,AT1G19715AT1G19710,AT1G19715	jacalin lectin family protein	-0,36	1,00E+0	-0,89	1,72E-3	-0,51	1,60E-1	-0,20	1,00E+0	-0,49	1,00E+0
CATMA2ON101541R1	AT2G14840	pseudogene	-0,81	3,57E-1	-0,89	1,73E-3	-0,53	1,33E-1	-0,44	9,19E-1	-0,53	8,99E-1
CATMA2OA03490F1	AT2G04520	eukaryotic translation initiation factor 1A, putative / eIF-1A, putative / eIF-4C, putative	-0,50	1,00E+0	-0,89	1,78E-3	-0,76	3,79E-3	-0,72	3,00E-2	-1,19	5,07E-3
CATMA2ON101392F1	AT2E05040 AT2G07080	0	-0,26	1,00E+0	-0,89	1,78E-3	-0,71	8,74E-3	0,02	1,00E+0	-0,18	1,00E+0
CATMA1OA52900R1	AT1G63680	atMurE, former PDE316 (PIGMENT DEFECTIVE EMBRYO); ATP binding	-0,21	1,00E+0	-0,89	1,80E-3	-0,40	4,76E-1	-0,12	1,00E+0	-0,52	9,58E-1
CATMA4OA14880F1	AT4G14510	unknown protein	-0,40	1,00E+0	-0,89	1,83E-3	-0,66	2,03E-2	-0,13	1,00E+0	-1,10	1,37E-2
CATMA1OA09830F1	AT1G10930	ATSGS1/RECQL4A; ATP-dependent helicase	-0,06	1,00E+0	-0,89	1,83E-3	-0,21	1,00E+0	0,02	1,00E+0	-0,59	6,68E-1
CATMA2OC47294F1	AT2G19320	unknown protein	-1,05	2,99E-2	-0,89	1,84E-3	-1,49	1,14E-12	0,37	1,00E+0	-0,77	2,43E-1
CATMA4OF01621R1	AT4G15660	glutaredoxin family protein	-0,24	1,00E+0	-0,89	1,86E-3	-0,17	1,00E+0	-0,02	1,00E+0	0,08	1,00E+0
CATMA1OA48950R1	AT1G59890	paired amphipathic helix repeat-containing protein	-0,34	1,00E+0	-0,89	1,86E-3	-0,55	9,72E-2	-0,35	1,00E+0	-0,72	3,16E-1
CATMA5OC64384F1	AT5G22320	leucine-rich repeat family protein	-0,51	1,00E+0	-0,89	1,88E-3	-0,78	2,44E-3	-0,13	1,00E+0	-1,45	1,48E-4
CATMA2OA20070R1	AT2G21385	unknown protein	-0,49	1,00E+0	-0,89	1,88E-3	-0,65	2,63E-2	-0,29	1,00E+0	-0,53	8,85E-1
CATMA1OC72107R1	AT1G71880	SUC1 (SUCROSE-PROTON SYMPORTER 1); carbohydrate transporter/ sucrose:hydrogen symporter/ sugar porter	-0,40	1,00E+0	-0,88	1,90E-3	-0,33	8,30E-1	-0,51	4,89E-1	-0,53	8,93E-1
CATMA1OA11120F1	AT1G12064	unknown protein	-0,41	1,00E+0	-0,88	1,90E-3	-0,45	3,04E-1	0,05	1,00E+0	-0,01	1,00E+0
CATMA1OA48790F1	AT1G59760	ATP-dependent RNA helicase, putative	-0,32	1,00E+0	-0,88	1,92E-3	-0,54	1,12E-1	-0,33	1,00E+0	-0,85	1,34E-1
CATMA5OC65165R1	AT5G67570 AT5E63720	EMB1408 (EMBRYO DEFECTIVE 1408); binding	-0,41	1,00E+0	-0,88	1,92E-3	-0,75	4,51E-3	-0,26	1,00E+0	-0,92	7,37E-2
CATMA2OA02060R1	AT2G03150	EMB1579 (EMBRYO DEFECTIVE 1579); binding	-0,20	1,00E+0	-0,88	1,93E-3	-0,62	3,74E-2	-0,16	1,00E+0	-1,09	1,56E-2
CATMA4OA31030R1	AT4G29400	oxidoreductase/ transition metal ion binding	-0,12	1,00E+0	-0,88	1,94E-3	-0,33	8,31E-1	-0,14	1,00E+0	-0,44	1,00E+0
CATMA2OA15760R1	AT2G17040	ANAC036 (Arabidopsis NAC domain containing protein 36); transcription factor	-0,69	8,63E-1	-0,88	1,95E-3	-1,05	3,47E-6	-0,59	1,96E-1	-0,76	2,54E-1
CATMA1OA67520R1	AT1G78430	unknown protein	0,00	1,00E+0	-0,88	1,95E-3	0,14	1,00E+0	0,21	1,00E+0	-0,51	9,87E-1
CATMA3OA48980R1	AT3G56010	unknown protein	-0,39	1,00E+0	-0,88	1,97E-3	-0,55	1,04E-1	-0,18	1,00E+0	-0,56	7,99E-1
CATMA4OA36120R1	AT4G34290	SWIB complex BAF60b domain-containing protein	-0,23	1,00E+0	-0,88	1,97E-3	-0,08	1,00E+0	0,01	1,00E+0	-0,02	1,00E+0
CATMA5OA37790F1	AT5G42070	unknown protein	-0,53	1,00E+0	-0,88	1,98E-3	-0,32	8,58E-1	0,10	1,00E+0	-0,02	1,00E+0
CATMA1ON93501F2	AT1G33615	0	-0,40	1,00E+0	-0,88	1,99E-3	-0,70	1,07E-2	-0,50	5,63E-1	-0,84	1,37E-1
CATMA4OA12820R1	AT4G12680	unknown protein	-0,48	1,00E+0	-0,88	1,99E-3	-0,97	3,14E-5	-0,14	1,00E+0	-0,72	3,28E-1
CATMA2OA16890R1	AT2G18220	unknown protein	-0,12	1,00E+0	-0,88	1,99E-3	-0,61	4,17E-2	-0,18	1,00E+0	-1,06	2,05E-2
CATMA1OA68530F1	AT1G79430	APL (ALTERED PHLOEM DEVELOPMENT); transcription factor	-0,40	1,00E+0	-0,88	2,00E-3	-0,12	1,00E+0	-0,25	1,00E+0	-0,07	1,00E+0
CATMA4OC42261R1	AT4G12870	gamma interferon responsive lysosomal thiol reductase family protein / GILT family protein	-0,19	1,00E+0	-0,88	2,01E-3	0,08	1,00E+0	0,19	1,00E+0	-0,84	1,39E-1
CATMA1OA49610F1	AT1G60600	ABC4 (ABERRANT CHLOROPLAST DEVELOPMENT 4); 1,4-dihydroxy-2-naphthoate octaprenyltransferase/ prenyltransferase	-0,50	1,00E+0	-0,88	2,02E-3	-0,25	1,00E+0	0,00	1,00E+0	-0,42	1,00E+0
CATMA3OA26752F1	AT3G26960	unknown protein	-0,28	1,00E+0	-0,88	2,02E-3	0,03	1,00E+0	-0,21	1,00E+0	-0,14	1,00E+0
CATMA2OC47341F1	AT2G21250	mannose 6-phosphate reductase (NADPH-dependent), putative	-0,25	1,00E+0	-0,88	2,04E-3	-0,43	3,78E-1	-0,25	1,00E+0	-1,12	1,06E-2
CATMA2ON90827R1	AT2G29280	pseudogene	0,00	1,00E+0	-0,88	2,04E-3	-0,13	1,00E+0	0,30	1,00E+0	-0,65	4,92E-1
CATMA5OA62690F1	AT5G67230,AT5G67240	exonuclease	-0,30	1,00E+0	-0,88	2,05E-3	-0,77	3,14E-3	-0,18	1,00E+0	-1,37	4,31E-4
CATMA5OA49840F1	AT5G53920,AT5G53930	unknown protein	-0,68	9,30E-1	-0,88	2,05E-3	-0,70	1,15E-2	-0,41	1,00E+0	-1,34	7,33E-4
CATMA3OA56220F1	AT3G63050	unknown protein	-0,62	1,00E+0	-0,88	2,06E-3	-0,41	4,33E-1	-0,38	1,00E+0	-0,49	1,00E+0
CATMA1ON92503R1	AT1G16960,AT1G16970	unknown protein	-0,27	1,00E+0	-0,88	2,06E-3	-0,53	1,22E-1	-0,16	1,00E+0	-0,66	4,78E-1
CATMA2ON90515F1	AT2G17080	unknown protein	-0,41	1,00E+0	-0,88	2,06E-3	0,09	1,00E+0	-0,08	1,00E+0	0,13	1,00E+0
CATMA1OA28660R1	AT1G30610	EMB2279 (EMBRYO DEFECTIVE 2279); binding	-0,37	1,00E+0	-0,88	2,06E-3	-0,57	7,80E-2	-0,04	1,00E+0	-1,07	1,77E-2
CATMA2OC47756R1	AT2G44460	glycosyl hydrolase family 1 protein	-0,67	9,39E-1	-0,88	2,08E-3	-0,76	3,66E-3	-0,04	1,00E+0	-1,05	2,31E-2
CATMA4OA26410F1	AT4G24700	unknown protein	-0,71	7,49E-1	-0,88	2,09E-3	-0,96	4,50E-5	-0,60	1,94E-1	-0,72	3,36E-1
CATMA4OA10640F1	AT4G10600	PHD finger family protein	-0,71	7,40E-1	-0,88	2,08E-3	-0,49	2,06E-1	-0,11	1,00E+0	-0,52	9,45E-1
CATMA3OA09710R1	AT3G10680	heat shock protein-related	-0,73	6,78E-1	-0,88	2,08E-3	-0,58	6,38E-2	-0,40	1,00E+0	-0,39	1,00E+0
CATMA2OA33425F1	AT2G35300	late embryogenesis abundant group 1 domain-containing protein / LEA group 1 domain-containing protein	-0,82	3,18E-1	-0,88	2,09E-3	-0,83	7,90E-4	-0,29	1,00E+0	-0,24	1,00E+0
CATMA5OA34700R1	AT5G39080	transferase family protein	-0,85	2,44E-1	-0,88	2,11E-3	-0,31	9,63E-1	-0,05	1,00E+0	-0,20	1,00E+0
CATMA3OA14980F1	AT3G15560,AT3G15570	phototropic-responsive NPH3 family protein	-0,52	1,00E+0	-0,88	2,11E-3	-0,38	5,86E-1	0,06	1,00E+0	-0,23	1,00E+0
CATMA4OC42565F1	AT4G30610,AT4G30620AT4G30610,AT4G30620	unknown protein	-0,18	1,00E+0	-0,88	2,12E-3	-0,47	2,49E-1	-0,21	1,00E+0	-0,88	1,07E-1
CATMA2OA04970R1	AT2G06200	AtGRF6 (GROWTH-REGULATING FACTOR 6)	-0,37	1,00E+0	-0,88	2,17E-3	0,00	1,00E+0	0,01	1,00E+0	-0,29	1,00E+0
CATMA1OA48460F1	AT1G58290	HEMA1; glutamyl-tRNA reductase	-0,88	1,86E-1	-0,88	2,18E-3	-1,01	1,26E-5	-0,55	3,54E-1	-0,85	1,30E-1
CATMA1OA62340F1	AT1G73100,AT1G73110	ribulose bisphosphate carboxylase/oxygenase activase, putative / RuBisCO activase, putative	-0,15	1,00E+0	-0,88	2,21E-3	-0,51	1,61E-1	-0,08	1,00E+0	-0,73	2,95E-1
CATMA3OA10205R1	AT3G11170	FAD7 (FATTY ACID DESATURASE 7); omega-3 fatty acid desaturase	-0,25	1,00E+0	-0,87	2,22E-3	-0,27	1,00E+0	0,02	1,00E+0	-0,46	1,00E+0
CATMA4OC42552F1	AT4G29510,AT4G29520	unknown protein	-0,10	1,00E+0	-0,87	2,23E-3	-0,39	5,13E-1	-0,38	1,00E+0	-1,17	5,84E-3
CATMA1OA01310F1	AT1G02330	unknown protein	-0,27	1,00E+0	-0,87	2,25E-3	-0,69	1,32E-2	-0,35	1,00E+0	-1,17	5,87E-3
CATMA3OB49115F1	AT3G56150	EIF3C (EUKARYOTIC TRANSLATION INITIATION FACTOR 3)	-0,39	1,00E+0	-0,87	2,25E-3	-0,41	4,30E-1	-0,27	1,00E+0	-0,55	8,21E-1
CATMA1OA28240F1	AT1G30210	TCP24; transcription factor	-0,36	1,00E+0	-0,87	2,26E-3	-0,38	5,77E-1	-0,16	1,00E+0	-0,83	1,48E-1
CATMA5OA16200F1	AT5G17930	RNA binding	-0,48	1,00E+0	-0,87	2,26E-3	-0,51	1,55E-1	-0,25	1,00E+0	-1,20	4,09E-3
CATMA1OA57640F1	AT1G68250	unknown protein	-0,90	1,55E-1	-0,87	2,28E-3	-1,10	9,63E-7	-0,53	4,13E-1	-0,61	6,17E-1
CATMA1OA54550R1	AT1G65260	PTAC4 (PLASTID TRANSCRIPTIONALLY ACTIVE4)	-0,45	1,00E+0	-0,87	2,28E-3	-0,69	1,20E-2	-0,31	1,00E+0	-0,78	2,17E-1
CATMA5OA46700R1	AT5G50750	RGP4 (RGP4); alpha-1,4-glucan-protein synthase (UDP-forming)	-0,74	6,38E-1	-0,87	2,32E-3	-0,60	5,24E-2	-0,46	7,73E-1	-0,77	2,41E-1
CATMA2OA14140R1	AT2G15310	ATARFB1A (ADP-ribosylation factor B1A); GTP binding	-0,64	1,00E+0	-0,87	2,33E-3	-0,41	4,25E-1	-0,61	1,67E-1	-0,30	1,00E+0
CATMA5ON93887R1	AT5G19480	unknown protein	-0,44	1,00E+0	-0,87	2,34E-3	-0,90	1,89E-4	-0,40	1,00E+0	-1,08	1,63E-2
CATMA5OA48040R1	AT5G52100	dihydrodipicolinate reductase family protein	-0,15	1,00E+0	-0,87	2,34E-3	-0,56	9,06E-2	0,03	1,00E+0	-0,50	1,00E+0
CATMA3OA47680F1	AT3G54760	dentin sialophosphoprotein-related	-0,53	1,00E+0	-0,87	2,34E-3	-0,44	3,46E-1	-0,12	1,00E+0	-0,74	2,83E-1
CATMA3ON93471F1	AT3G46658,AT3G46660AT3G46658,AT3G46660	UDP-glucoronosyl/UDP-glucosyl transferase family protein	-0,88	1,87E-1	-0,87	2,35E-3	-0,72	8,05E-3	-0,62	1,44E-1	-1,01	3,20E-2
CATMA5OA52760R1	AT5G57010	calmodulin-binding family protein	-0,64	1,00E+0	-0,87	2,36E-3	-0,59	5,85E-2	-0,67	7,37E-2	-0,58	7,17E-1
CATMA1OA03410R1	AT1G04560	AWPM-19-like membrane family protein	-1,16	7,60E-3	-0,87	2,36E-3	-1,52	2,48E-13	-0,30	1,00E+0	-0,41	1,00E+0
CATMA1ON102180R1	AT1G18620	unknown protein	-0,63	1,00E+0	-0,87	2,38E-3	-0,68	1,39E-2	-0,08	1,00E+0	-0,46	1,00E+0
CATMA2OA34340R1	AT2G36140,AT2G36145	unknown protein	-0,49	1,00E+0	-0,87	2,38E-3	-0,17	1,00E+0	0,21	1,00E+0	-0,02	1,00E+0
CATMA4OA11550F1	AT4G11420	EIF3A (eukaryotic translation initiation factor 3A)	-0,36	1,00E+0	-0,87	2,38E-3	-0,39	5,06E-1	-0,28	1,00E+0	-0,66	4,74E-1
CATMA1OC71266F1	AT1G17840,AT1G17850	unknown protein	-0,07	1,00E+0	-0,87	2,38E-3	-0,29	1,00E+0	-0,15	1,00E+0	-0,47	1,00E+0
CATMA1OA18990R1	AT1G19990	unknown protein	-0,24	1,00E+0	-0,87	2,40E-3	-0,71	8,71E-3	-0,44	9,23E-1	-1,17	5,89E-3
CATMA4OA41180F1	AT4G39790	unknown protein	-0,30	1,00E+0	-0,87	2,41E-3	-0,01	1,00E+0	-0,28	1,00E+0	-0,61	6,16E-1
CATMA4OA39000R1	AT4G37440	unknown protein	-0,38	1,00E+0	-0,87	2,42E-3	-0,72	8,01E-3	-0,37	1,00E+0	-1,02	2,88E-2
CATMA3OA40440R1	AT3G47430	peroxisomal biogenesis factor 11 family protein / PEX11 family protein	-0,64	1,00E+0	-0,87	2,43E-3	-0,57	7,89E-2	-0,30	1,00E+0	-0,44	1,00E+0
CATMA2OA20210R1	AT2G21530,AT2G21540	forkhead-associated domain-containing protein / FHA domain-containing protein	-0,47	1,00E+0	-0,87	2,45E-3	-0,32	8,87E-1	-0,17	1,00E+0	-0,16	1,00E+0
CATMA2OA22610R1	AT2G24280	serine carboxypeptidase S28 family protein	-0,46	1,00E+0	-0,87	2,46E-3	-0,34	7,93E-1	-0,14	1,00E+0	-0,48	1,00E+0
CATMA5OA52170F1	AT5G56360	calmodulin-binding protein	-0,10	1,00E+0	-0,87	2,51E-3	-0,47	2,48E-1	0,11	1,00E+0	-1,19	4,90E-3
CATMA5OA54020F1	AT5G58260	unknown protein	-0,44	1,00E+0	-0,87	2,55E-3	-0,47	2,51E-1	0,20	1,00E+0	-0,13	1,00E+0
CATMA2OA26390R1	AT2G28000	CPN60A (chloroplast / 60 kDa chaperonin alpha subunit); ATP binding / protein binding / unfolded protein binding	-0,30	1,00E+0	-0,87	2,56E-3	-0,27	1,00E+0	-0,11	1,00E+0	-0,03	1,00E+0
CATMA2OA01460F1	AT2G02570	nucleic acid binding	-0,32	1,00E+0	-0,87	2,56E-3	-0,71	9,16E-3	-0,46	7,60E-1	-1,13	9,96E-3
CATMA3OA25100R1	AT3G25250	AGC2-1 (OXIDATIVE SIGNAL-INDUCIBLE1); kinase	-0,81	3,49E-1	-0,87	2,58E-3	-1,05	3,35E-6	-0,99	1,45E-4	-1,03	2,76E-2
CATMA4OA13720R1	AT4G13540	unknown protein	-0,89	1,80E-1	-0,87	2,58E-3	-0,67	1,84E-2	-0,17	1,00E+0	-1,47	1,05E-4
CATMA1OC71684R1	AT1G47970	unknown protein	-0,57	1,00E+0	-0,87	2,59E-3	-0,67	1,76E-2	-0,23	1,00E+0	-0,76	2,53E-1
CATMA3OA49900F1	AT3G56900,AT3G56910	PSRP5 (PLASTID-SPECIFIC 50S RIBOSOMAL PROTEIN 5)	-0,37	1,00E+0	-0,87	2,59E-3	-0,33	8,42E-1	0,21	1,00E+0	-0,14	1,00E+0
CATMA5OA56615F1	AT5G60970	TCP family transcription factor, putative	-0,35	1,00E+0	-0,87	2,61E-3	-0,26	1,00E+0	0,00	1,00E+0	-0,45	1,00E+0
CATMA5OA49470F1	AT5G53580	aldo/keto reductase family protein	-0,31	1,00E+0	-0,86	2,61E-3	-0,46	2,60E-1	-0,07	1,00E+0	-0,60	6,32E-1
CATMA5OA62780R1	AT5G67320	WD-40 repeat family protein	-0,52	1,00E+0	-0,86	2,62E-3	-0,62	3,71E-2	-0,17	1,00E+0	-1,01	3,25E-2
CATMA3OC57945F1	AT3G06778	heat shock protein binding / unfolded protein binding	-0,41	1,00E+0	-0,86	2,63E-3	0,04	1,00E+0	-0,31	1,00E+0	-0,73	3,07E-1
CATMA3OA54940F1	AT3G61780	EMB1703 (EMBRYO DEFECTIVE 1703)	-0,26	1,00E+0	-0,86	2,66E-3	-0,49	1,91E-1	0,04	1,00E+0	-0,77	2,33E-1
CATMA2OA21780R1	AT2G23270	unknown protein	-0,73	6,78E-1	-0,86	2,67E-3	-0,45	3,10E-1	-1,13	4,22E-6	-1,04	2,38E-2
CATMA2OA46525R1	AT2G48120	PAC (PALE CRESS)	-0,06	1,00E+0	-0,86	2,70E-3	-0,24	1,00E+0	-0,05	1,00E+0	-0,38	1,00E+0
CATMA2OA15740R1	AT2G17033	pentatricopeptide (PPR) repeat-containing protein	-0,41	1,00E+0	-0,86	2,71E-3	-0,31	9,27E-1	-0,03	1,00E+0	-0,27	1,00E+0
CATMA5OA53740F1	AT5G57990	UBP23 (UBIQUITIN-SPECIFIC PROTEASE 23); ubiquitin-specific protease	-0,37	1,00E+0	-0,86	2,72E-3	-0,76	3,44E-3	-0,38	1,00E+0	-0,50	1,00E+0
CATMA5OA60550F1	AT5G65165	SDH2-3 (Succinate dehydrogenase 2-3)	-1,06	2,70E-2	-0,86	2,76E-3	-1,08	1,53E-6	-0,10	1,00E+0	-0,18	1,00E+0
CATMA3OA56330F1	AT3G63130,AT3G63140	mRNA-binding protein, putative	-0,23	1,00E+0	-0,86	2,76E-3	-0,38	5,67E-1	0,02	1,00E+0	-0,30	1,00E+0
CATMA5OA19500F1	AT5G20950	glycosyl hydrolase family 3 protein	-0,42	1,00E+0	-0,86	2,78E-3	0,00	1,00E+0	-0,07	1,00E+0	-0,31	1,00E+0
CATMA2OC47722R1	AT2G42680,AT2G42690	ATMBF1A/MBF1A (MULTIPROTEIN BRIDGING FACTOR 1A); DNA binding / transcription coactivator	-0,30	1,00E+0	-0,86	2,78E-3	-0,58	6,45E-2	-0,31	1,00E+0	-0,89	9,71E-2
CATMA5OA18830F1	AT5G20360	octicosapeptide/Phox/Bem1p (PB1) domain-containing protein / tetratricopeptide repeat (TPR)-containing protein	-0,48	1,00E+0	-0,86	2,78E-3	-0,53	1,19E-1	-0,27	1,00E+0	-0,66	4,78E-1
CATMA3OA54630R1	AT3G61490	glycoside hydrolase family 28 protein / polygalacturonase (pectinase) family protein	-0,80	3,88E-1	-0,86	2,84E-3	-0,07	1,00E+0	-0,27	1,00E+0	0,07	1,00E+0
CATMA2OA27290F1	AT2G28900	OEP16 (OUTER ENVELOPE PROTEIN 16); protein translocase	0,49	1,00E+0	-0,86	2,85E-3	-0,20	1,00E+0	-0,31	1,00E+0	-0,96	5,41E-2
CATMA4OA32710F1	AT4G31010,AT4G31020	unknown protein	-0,47	1,00E+0	-0,86	2,85E-3	-0,18	1,00E+0	-0,51	5,06E-1	-0,51	9,97E-1
CATMA3OA46750R1	AT3G53800	armadillo/beta-catenin repeat family protein	-0,38	1,00E+0	-0,86	2,87E-3	-0,55	9,53E-2	0,00	1,00E+0	-0,42	1,00E+0
CATMA3OA00470R1	AT3G01480	peptidyl-prolyl cis-trans isomerase, putative / cyclophilin, putative / rotamase, putative	-0,58	1,00E+0	-0,86	2,92E-3	-0,53	1,20E-1	-0,10	1,00E+0	-0,43	1,00E+0
CATMA3OA44720F1	AT3G51760	unknown protein	-0,47	1,00E+0	-0,86	2,99E-3	-0,21	1,00E+0	-0,19	1,00E+0	-0,25	1,00E+0
CATMA1OA51526F1	AT1G62390	octicosapeptide/Phox/Bem1p (PB1) domain-containing protein / tetratricopeptide repeat (TPR)-containing protein	-0,28	1,00E+0	-0,86	2,99E-3	-0,53	1,33E-1	-0,32	1,00E+0	-0,83	1,54E-1
CATMA5OC65085F1	AT5G62480	ATGSTU9 (GLUTATHIONE S-TRANSFERASE TAU 9); glutathione transferase	-0,75	5,45E-1	-0,86	3,07E-3	-1,40	2,49E-11	-1,59	7,39E-13	-1,56	2,81E-5
CATMA1OA44825F1	AT1G53750	RPT1A (regulatory particle triple-A 1A); ATPase	-0,44	1,00E+0	-0,85	3,10E-3	-0,46	2,60E-1	-0,31	1,00E+0	-0,86	1,25E-1
CATMA3OA21990R1	AT3G22060	receptor protein kinase-related	-0,36	1,00E+0	-0,85	3,12E-3	-0,43	3,47E-1	-0,42	1,00E+0	-0,22	1,00E+0
CATMA5ON93846F1	AT5G05420	immunophilin, putative / FKBP-type peptidyl-prolyl cis-trans isomerase, putative	0,04	1,00E+0	-0,85	3,12E-3	-0,45	3,11E-1	-0,41	1,00E+0	-0,60	6,43E-1
CATMA3OA47150F1	AT3G54210	ribosomal protein L17 family protein	-0,29	1,00E+0	-0,85	3,12E-3	-0,31	9,71E-1	0,21	1,00E+0	-0,23	1,00E+0
CATMA5OA23360F1	AT5G25590	unknown protein	-0,42	1,00E+0	-0,85	3,13E-3	-0,20	1,00E+0	-0,01	1,00E+0	-0,40	1,00E+0
CATMA2ON101944R1	AT4G37510	ribonuclease III family protein	-0,36	1,00E+0	-0,85	3,16E-3	-0,37	6,03E-1	-0,05	1,00E+0	-0,45	1,00E+0
CATMA3OD05086F1	AT3G13403	unknown protein	-0,22	1,00E+0	-0,85	3,16E-3	-0,21	1,00E+0	-0,09	1,00E+0	-0,58	7,15E-1
CATMA4ON100014R1	AT4G02510	TOC159 (translocon outer membrane complex 159)	-0,46	1,00E+0	-0,85	3,16E-3	-0,47	2,58E-1	-0,18	1,00E+0	-0,35	1,00E+0
CATMA5OC65165R2	AT5G67570 AT5E63720	0	-0,63	1,00E+0	-0,85	3,16E-3	-0,83	8,08E-4	-0,30	1,00E+0	-0,91	8,10E-2
CATMA3ON100716F1	AT3G14330	pentatricopeptide (PPR) repeat-containing protein	-1,05	3,25E-2	-0,85	3,17E-3	-1,23	1,25E-8	-0,07	1,00E+0	-0,52	9,59E-1
CATMA1OA54190R1	AT1G64880	ribosomal protein S5 family protein	0,00	1,00E+0	-0,85	3,18E-3	-0,40	4,73E-1	-0,18	1,00E+0	-1,14	9,28E-3
CATMA3OA28035R1	AT3G28210	PMZ; zinc ion binding	-0,58	1,00E+0	-0,85	3,19E-3	-1,17	9,16E-8	-0,79	1,01E-2	-1,30	1,21E-3
CATMA2OA33520R1	AT2G35410,AT2G35420	33 kDa ribonucleoprotein, chloroplast, putative / RNA-binding protein cp33, putative	-0,20	1,00E+0	-0,85	3,21E-3	-0,40	5,01E-1	-0,05	1,00E+0	-0,59	6,63E-1
CATMA3OC57962R1	AT3E13410	0	-0,78	4,37E-1	-0,85	3,22E-3	-0,46	2,84E-1	-0,84	3,45E-3	-1,26	1,92E-3
CATMA3OA44680R1	AT3G51720	unknown protein	0,00	1,00E+0	-0,85	3,22E-3	-0,16	1,00E+0	-0,29	1,00E+0	-0,91	8,29E-2
CATMA2ON90745R1	AT2G40880,AT2G40890	FL3-27; cysteine protease inhibitor	-0,53	1,00E+0	-0,85	3,25E-3	-0,85	5,58E-4	-0,40	1,00E+0	-1,05	2,30E-2
CATMA1OA23590R1	AT1G24706	unknown protein	-0,30	1,00E+0	-0,85	3,28E-3	-0,54	1,08E-1	-0,16	1,00E+0	-0,65	4,86E-1
CATMA3OA06490F1	AT3G07250	nuclear transport factor 2 (NTF2) family protein / RNA recognition motif (RRM)-containing protein	-1,13	1,05E-2	-0,85	3,28E-3	-1,33	3,51E-10	-0,23	1,00E+0	0,19	1,00E+0
CATMA3OA30560F1	AT3G30300	unknown protein	-0,35	1,00E+0	-0,85	3,29E-3	-0,39	5,05E-1	-0,39	1,00E+0	-0,62	5,99E-1
CATMA5OA41670R1	AT5G45680	FK506-binding protein 1 (FKBP13)	-0,76	5,28E-1	-0,85	3,30E-3	-0,44	3,36E-1	-0,13	1,00E+0	-0,18	1,00E+0
CATMA1OA37510F1	AT1G44000	unknown protein	-0,75	5,88E-1	-0,85	3,31E-3	-0,62	3,93E-2	-0,55	3,42E-1	-0,09	1,00E+0
CATMA1OA02060R1	AT1G03170	unknown protein	-0,26	1,00E+0	-0,85	3,31E-3	-0,28	1,00E+0	-0,06	1,00E+0	-0,10	1,00E+0
CATMA4OM00095R1	AT4G13493,AT4G13495	MIR850a	-0,23	1,00E+0	-0,85	3,31E-3	-0,56	9,27E-2	-0,45	8,27E-1	-0,60	6,46E-1
CATMA5OA23400R1	AT5G25630	pentatricopeptide (PPR) repeat-containing protein	-0,47	1,00E+0	-0,85	3,32E-3	-0,60	4,91E-2	-0,32	1,00E+0	-0,83	1,54E-1
CATMA4OC42043F1	AT4G01790,AT4G01800	preprotein translocase secA subunit, putative	-0,27	1,00E+0	-0,85	3,33E-3	-0,68	1,43E-2	-0,04	1,00E+0	-0,86	1,20E-1
CATMA5OA26920F1	AT5G28840	GME (GDP-D-MANNOSE 3p,5p-EPIMERASE); GDP-mannose 3,5-epimerase/ NAD binding / catalytic	-0,57	1,00E+0	-0,85	3,36E-3	-0,47	2,52E-1	-0,25	1,00E+0	-0,43	1,00E+0
CATMA2OC47570R1	AT2G33450	50S ribosomal protein L28, chloroplast (CL28)	-0,20	1,00E+0	-0,85	3,36E-3	-0,23	1,00E+0	0,20	1,00E+0	-0,39	1,00E+0
CATMA5OA04055R1	AT5G04890	RTM2 (RESTRICTED TEV MOVEMENT 2)	-0,59	1,00E+0	-0,85	3,36E-3	-0,67	1,69E-2	-0,43	9,91E-1	-0,57	7,68E-1
CATMA5OA18570F1	AT5G20130,AT5G20140	SOUL heme-binding family protein	-0,06	1,00E+0	-0,85	3,38E-3	-0,43	3,54E-1	-0,09	1,00E+0	-0,74	2,93E-1
CATMA1ON92357F1	AT1G26420	FAD-binding domain-containing protein	-0,80	3,81E-1	-0,85	3,44E-3	-0,73	6,25E-3	-1,05	3,11E-5	-1,66	4,41E-6
CATMA3OA45280R1	AT3G52340,AT3G52345	SPP2 (SPP2); sucrose-phosphatase	-0,04	1,00E+0	-0,85	3,43E-3	-0,33	8,10E-1	-0,33	1,00E+0	-0,69	3,99E-1
CATMA2OA20060R1	AT2G21380	kinesin motor protein-related	-0,20	1,00E+0	-0,85	3,45E-3	-0,60	5,01E-2	-0,06	1,00E+0	-0,64	5,18E-1
CATMA4OA36830F1	AT4G35110	unknown protein	-0,59	1,00E+0	-0,85	3,48E-3	-0,35	7,25E-1	-0,41	1,00E+0	-0,45	1,00E+0
CATMA4OA35880F1	AT4G34080,AT4G34090	unknown protein	-0,32	1,00E+0	-0,85	3,48E-3	-0,40	4,70E-1	0,00	1,00E+0	-0,61	6,15E-1
CATMA3OA10280R1	AT3G11260	WOX5 (WUSCHEL-related homeobox 5); transcription factor	-0,59	1,00E+0	-0,85	3,49E-3	-0,39	5,21E-1	-0,76	1,46E-2	-1,43	1,98E-4
CATMA2ON101332F1	AT2G02160 ATENSPM1A_19333	zinc finger (CCCH-type) family protein	-0,46	1,00E+0	-0,85	3,51E-3	-0,77	2,74E-3	-0,35	1,00E+0	-1,05	2,31E-2
CATMA4OA36810R1	AT4G35070	unknown protein	-0,50	1,00E+0	-0,85	3,56E-3	-0,11	1,00E+0	0,05	1,00E+0	-0,20	1,00E+0
CATMA1OA46590F1	AT1G55490	CPN60B (CHAPERONIN 60 BETA); ATP binding / protein binding / unfolded protein binding	0,04	1,00E+0	-0,84	3,68E-3	-0,17	1,00E+0	0,08	1,00E+0	-0,61	6,24E-1
CATMA1OA01726F1	AT1G02800	ATCEL2 (Arabidopsis thaliana Cellulase 2); hydrolase, hydrolyzing O-glycosyl compounds	-0,56	1,00E+0	-0,84	3,68E-3	0,25	1,00E+0	0,49	6,32E-1	0,33	1,00E+0
CATMA3OA24010F1	AT3G24080	KRR1 family protein	-0,32	1,00E+0	-0,84	3,68E-3	-0,57	7,76E-2	-0,13	1,00E+0	-1,13	9,40E-3
CATMA4OA41020R1	AT4G39670	unknown protein	-0,82	3,31E-1	-0,84	3,73E-3	-0,84	6,94E-4	-0,84	3,44E-3	-0,98	4,60E-2
CATMA3OA51690R1	AT3G58680	ATMBF1B/MBF1B (MULTIPROTEIN BRIDGING FACTOR 1B); DNA binding / transcription coactivator	-0,43	1,00E+0	-0,84	3,73E-3	-0,86	4,81E-4	-0,41	1,00E+0	-1,27	1,76E-3
CATMA5OA23510F1	AT5G25840	unknown protein	-0,61	1,00E+0	-0,84	3,76E-3	-0,40	4,74E-1	-0,06	1,00E+0	-0,27	1,00E+0
CATMA5OA14990F1	AT5G16680	PHD finger family protein	-0,38	1,00E+0	-0,84	3,77E-3	-0,72	7,10E-3	-0,29	1,00E+0	-0,88	1,03E-1
CATMA5OA38640R1	AT5G42830	transferase family protein	-0,85	2,42E-1	-0,84	3,77E-3	-0,45	2,92E-1	-0,75	1,86E-2	-0,96	5,12E-2
CATMA3OA17410F1	AT3G17930	unknown protein	-0,25	1,00E+0	-0,84	3,78E-3	-0,59	5,86E-2	-0,34	1,00E+0	-0,88	1,03E-1
CATMA2OA21860R1	AT2G23360	transport protein-related	-0,53	1,00E+0	-0,84	3,78E-3	-0,74	5,30E-3	-0,09	1,00E+0	-1,07	1,84E-2
CATMA1OA28750R1	AT1G30700	FAD-binding domain-containing protein	-1,20	3,88E-3	-0,84	3,78E-3	-1,04	5,06E-6	-0,88	1,70E-3	-1,65	5,55E-6
CATMA3OA29300F1	AT3G29185	unknown protein	-0,06	1,00E+0	-0,84	3,82E-3	-0,16	1,00E+0	-0,03	1,00E+0	-0,38	1,00E+0
CATMA5ON93904F2	AT5G23770	agenet domain-containing protein	-0,34	1,00E+0	-0,84	3,84E-3	-0,55	9,36E-2	-0,21	1,00E+0	-0,92	7,63E-2
CATMA3OA36320R1	AT3G43590	zinc knuckle (CCHC-type) family protein	-0,33	1,00E+0	-0,84	3,84E-3	-0,53	1,28E-1	-0,39	1,00E+0	-0,68	4,11E-1
CATMA5OA24590R1	AT5G27230	unknown protein	-0,31	1,00E+0	-0,84	3,84E-3	-0,38	5,58E-1	-0,32	1,00E+0	-0,60	6,46E-1
CATMA1OA19340R1	AT1G20350	ATTIM17-1 (Arabidopsis thaliana translocase inner membrane subunit 17-1); protein translocase	-1,01	4,58E-2	-0,84	3,84E-3	-1,07	2,13E-6	-0,82	5,03E-3	-0,64	5,21E-1
CATMA3OA19540F1	AT3G19920	unknown protein	-1,06	2,67E-2	-0,84	3,87E-3	-0,77	3,16E-3	-0,64	1,09E-1	-0,41	1,00E+0
CATMA1OC72346F1	AT1G36622	unknown protein	-1,24	2,30E-3	-0,84	3,87E-3	-0,78	2,46E-3	-1,18	1,00E-6	-1,38	3,85E-4
CATMA4ON90134R1	AT4G13215AT4G13210,AT4G13215	pectate lyase family protein	-0,39	1,00E+0	-0,84	3,88E-3	0,38	5,54E-1	0,35	1,00E+0	-0,15	1,00E+0
CATMA1OA19090F1	AT1G20100	unknown protein	-0,18	1,00E+0	-0,84	3,88E-3	-0,51	1,62E-1	-0,57	2,78E-1	-0,89	9,60E-2
CATMACON93545R1	ATCG00710	Encodes a 8 kD phosphoprotein that is a component of the photosystem II oxygen evolving core. Its exact molecular function has not been determined but it may play a role in mediating electron transfer between the secondary quinone acceptors, QA and QB, associated with the acceptor side of PSII.	-0,51	1,00E+0	-0,84	3,92E-3	-0,31	9,66E-1	-0,35	1,00E+0	-0,22	1,00E+0
CATMA1OA47670F1	AT1G56580	unknown protein	-0,14	1,00E+0	-0,84	3,93E-3	-0,30	1,00E+0	0,14	1,00E+0	-0,34	1,00E+0
CATMA4OA17620F1	AT4G16680	RNA helicase, putative	-0,59	1,00E+0	-0,84	3,93E-3	-0,93	8,59E-5	-0,59	2,09E-1	-0,86	1,26E-1
CATMA2OA24675F1	AT2G26330	ER (ERECTA, QUANTITATIVE RESISTANCE TO PLECTOSPHAERELLA 1)	-0,50	1,00E+0	-0,84	3,94E-3	-0,22	1,00E+0	-0,01	1,00E+0	-0,29	1,00E+0
CATMA1OA59680F1	AT1G70420	unknown protein	-0,84	2,75E-1	-0,84	3,97E-3	-0,98	2,16E-5	-0,79	1,01E-2	-0,96	5,53E-2
CATMACON93541R1	ATCG01020	encodes a chloroplast ribosomal protein L32, a constituent of the large subunit of the ribosomal complex	0,23	1,00E+0	-0,84	4,00E-3	-0,22	1,00E+0	0,22	1,00E+0	-0,31	1,00E+0
CATMA5OA39207F1	AT5G43380	TOPP6 (Type one serine/threonine protein phosphatase 6); protein phosphatase type 1	-0,57	1,00E+0	-0,84	4,04E-3	-0,30	1,00E+0	-0,58	2,43E-1	-0,41	1,00E+0
CATMA1ON101983F1	AT1G04620	coenzyme F420 hydrogenase family / dehydrogenase, beta subunit family	-0,33	1,00E+0	-0,84	4,07E-3	-0,44	3,43E-1	-0,20	1,00E+0	-0,62	5,80E-1
CATMA5OA35660F1	AT5G40000	AAA-type ATPase family protein	-0,95	9,08E-2	-0,84	4,07E-3	-0,82	1,06E-3	-0,77	1,25E-2	-1,71	1,64E-6
CATMA2OA42630R1	AT2G44200	unknown protein	-0,75	5,77E-1	-0,84	4,13E-3	-0,83	8,78E-4	-0,24	1,00E+0	-0,94	6,24E-2
CATMA5OA60280F1	AT5G64840	ATGCN5 (Arabidopsis thaliana general control non-repressible 5)	-0,43	1,00E+0	-0,84	4,13E-3	-1,06	2,44E-6	-0,39	1,00E+0	-1,17	5,91E-3
CATMA3OA04690F1	AT3G05660	kinase/ protein binding	-0,17	1,00E+0	-0,84	4,15E-3	0,06	1,00E+0	0,07	1,00E+0	-0,47	1,00E+0
CATMA4OA38700R1	AT4G37120	SMP2 (swellmap 2)	-0,40	1,00E+0	-0,84	4,16E-3	-0,79	2,14E-3	-0,23	1,00E+0	-1,20	4,11E-3
CATMA1ON95241R1	AT1G76820,AT1G76820,AT1G76825,AT1G76825AT1G76820,AT1G76820,AT1G76825,AT1G76825	unknown protein"",""eukaryotic translation initiation factor 2 family protein / eIF-2 family protein	-0,40	1,00E+0	-0,84	4,15E-3	-0,74	5,37E-3	-0,42	1,00E+0	-0,69	4,03E-1
CATMA4OA25390R1	AT4G23550	WRKY29 (WRKY DNA-binding protein 29); transcription factor	-0,58	1,00E+0	-0,84	4,17E-3	-0,51	1,53E-1	-0,43	9,61E-1	-0,96	5,26E-2
CATMA2OA38270R1	AT2G40060	unknown protein	-0,47	1,00E+0	-0,84	4,17E-3	-0,69	1,17E-2	-0,42	1,00E+0	-0,82	1,61E-1
CATMA3OA13350F1	AT3G14100,AT3G14110	FLU (FLUORESCENT IN BLUE LIGHT); binding	-0,41	1,00E+0	-0,84	4,17E-3	-0,55	9,78E-2	-0,25	1,00E+0	-0,48	1,00E+0
CATMA1OA01660R1	AT1G02700	unknown protein	-1,04	3,45E-2	-0,84	4,18E-3	-1,26	4,84E-9	0,13	1,00E+0	0,03	1,00E+0
CATMA1OC71367R1	AT1G23410	ubiquitin extension protein, putative / 40S ribosomal protein S27A (RPS27aA)	-0,38	1,00E+0	-0,83	4,22E-3	-0,01	1,00E+0	-0,38	1,00E+0	-0,72	3,37E-1
CATMA5ON94039R1	AT5G45990	crooked neck protein, putative / cell cycle protein, putative	-0,56	1,00E+0	-0,83	4,24E-3	-0,54	1,18E-1	-0,68	6,47E-2	-0,69	3,85E-1
CATMA5OA47150R1	AT5G51210	OLEO3 (OLEOSIN3)	-0,75	5,67E-1	-0,83	4,30E-3	-0,19	1,00E+0	0,34	1,00E+0	-0,12	1,00E+0
CATMA2ON101764F1	AT2G31840	unknown protein	-0,09	1,00E+0	-0,83	4,31E-3	-0,45	3,11E-1	-0,30	1,00E+0	-1,13	9,80E-3
CATMA5OA24790F1	AT5G27395	protein translocase	0,00	1,00E+0	-0,83	4,32E-3	-0,44	3,35E-1	-0,33	1,00E+0	-1,23	2,91E-3
CATMA3OA14290R1	AT3G14930	HEME1; uroporphyrinogen decarboxylase	-0,46	1,00E+0	-0,83	4,33E-3	-0,51	1,64E-1	-0,07	1,00E+0	-0,22	1,00E+0
CATMA5OC64034F1	AT5G02820,AT5G02830	pentatricopeptide (PPR) repeat-containing protein	-0,27	1,00E+0	-0,83	4,35E-3	-0,68	1,52E-2	-0,27	1,00E+0	-0,71	3,51E-1
CATMA4OA28940F1	AT4G27370	VIIIB (Myosin-like protein VIIB); motor	-0,32	1,00E+0	-0,83	4,42E-3	-0,69	1,22E-2	-0,35	1,00E+0	-1,17	6,06E-3
CATMA1OA00660F1	AT1G01680	U-box domain-containing protein	-0,54	1,00E+0	-0,83	4,43E-3	-0,39	5,12E-1	-0,51	5,26E-1	-1,06	2,00E-2
CATMA4OA32615F1	AT4G30950	FAD6 (FATTY ACID DESATURASE 6); omega-6 fatty acid desaturase	-0,32	1,00E+0	-0,83	4,44E-3	-0,37	6,06E-1	-0,06	1,00E+0	-0,51	9,77E-1
CATMA1OA11790F1	AT1G12800	S1 RNA-binding domain-containing protein	-0,39	1,00E+0	-0,83	4,45E-3	-0,51	1,62E-1	-0,14	1,00E+0	-0,58	7,04E-1
CATMA1ON92091F2	AT1G17840,AT1G17850	unknown protein	-0,13	1,00E+0	-0,83	4,46E-3	-0,36	6,64E-1	-0,17	1,00E+0	-0,53	9,16E-1
CATMA5OA32740F1	AT5G37440 AT5G37430	DNAJ heat shock N-terminal domain-containing protein	0,00	1,00E+0	-0,83	4,50E-3	-0,46	2,76E-1	-0,47	7,33E-1	-1,11	1,27E-2
CATMA5OA22550F1	AT5G24850	CRY3 (CRYPTOCHROME 3); DNA binding / DNA photolyase/ FMN binding	-0,25	1,00E+0	-0,83	4,52E-3	-0,25	1,00E+0	-0,12	1,00E+0	-0,27	1,00E+0
CATMA5OA09710F1	AT5G10950	cylicin-related	-0,17	1,00E+0	-0,83	4,53E-3	-0,63	3,30E-2	-0,20	1,00E+0	-1,21	3,71E-3
CATMA1OA53800F1	AT1G64510	ribosomal protein S6 family protein	-0,41	1,00E+0	-0,83	4,53E-3	-0,40	4,94E-1	0,03	1,00E+0	-0,21	1,00E+0
CATMA5ON99839F1	AT5G55300	TOP1BETA (DNA TOPOISOMERASE 1 BETA); DNA topoisomerase type I	-0,51	1,00E+0	-0,83	4,56E-3	-0,71	9,30E-3	-0,09	1,00E+0	-0,98	4,60E-2
CATMA5OA38160F1	AT5G42400	SET domain-containing protein (TXR7)	-0,38	1,00E+0	-0,83	4,56E-3	-0,48	2,14E-1	-0,34	1,00E+0	-0,67	4,52E-1
CATMA2OA35580F1	AT2G37300	unknown protein	-0,39	1,00E+0	-0,83	4,58E-3	-0,34	7,86E-1	0,02	1,00E+0	-0,64	5,24E-1
CATMA1OA62940R1	AT1G73620	thaumatin-like protein, putative / pathogenesis-related protein, putative	-0,33	1,00E+0	-0,83	4,59E-3	0,54	1,16E-1	0,13	1,00E+0	0,47	1,00E+0
CATMA4OA30430R1	AT4G28740	unknown protein	-0,47	1,00E+0	-0,83	4,64E-3	-0,41	4,58E-1	-0,22	1,00E+0	-0,12	1,00E+0
CATMA1OA10720R1	AT1G11720	ATSS3 (STARCH SYNTHASE 3); starch synthase/ transferase, transferring glycosyl groups	-0,36	1,00E+0	-0,83	4,67E-3	-0,54	1,05E-1	-0,02	1,00E+0	-0,59	6,74E-1
CATMA1OA24130F1	AT1G25440	zinc finger (B-box type) family protein	-0,65	1,00E+0	-0,83	4,69E-3	-0,48	2,28E-1	-0,23	1,00E+0	-0,16	1,00E+0
CATMA3OA55155R1	AT3G62030,AT3G62040	ROC4 (rotamase CyP 4); peptidyl-prolyl cis-trans isomerase	-0,18	1,00E+0	-0,83	4,69E-3	0,06	1,00E+0	0,10	1,00E+0	-0,32	1,00E+0
CATMA5OA52500R1	AT5G56720	malate dehydrogenase, cytosolic, putative	-0,77	4,76E-1	-0,83	4,69E-3	-0,65	2,28E-2	-0,66	8,58E-2	-0,85	1,27E-1
CATMA3OA02090F1	AT3G03200	ANAC045 (Arabidopsis NAC domain containing protein 45); transcription factor	-0,40	1,00E+0	-0,83	4,71E-3	-0,24	1,00E+0	-0,53	4,20E-1	-0,69	4,04E-1
CATMA5OA07670R1	AT5G08391	unknown protein	-0,27	1,00E+0	-0,83	4,72E-3	-0,06	1,00E+0	-0,14	1,00E+0	0,05	1,00E+0
CATMA4ON94344R1	AT4G34300	glycine-rich protein	-0,54	1,00E+0	-0,83	4,72E-3	-0,55	9,65E-2	-0,95	3,69E-4	-0,92	7,27E-2
CATMA2OC47713R1	AT2G42170	actin, putative	-0,54	1,00E+0	-0,83	4,72E-3	-0,65	2,24E-2	-0,27	1,00E+0	-0,43	1,00E+0
CATMA3OC57142R1	AT3G10200	dehydration-responsive protein-related	-0,67	9,87E-1	-0,83	4,72E-3	-0,54	1,15E-1	0,00	1,00E+0	-0,38	1,00E+0
CATMA5OA15110F1	AT5G16780	SART-1 family protein	-0,45	1,00E+0	-0,83	4,72E-3	-0,62	4,06E-2	-0,08	1,00E+0	-0,83	1,55E-1
CATMA5ON91980R1	AT5G05580,AT5G05590	FAD8 (FATTY ACID DESATURASE 8); omega-3 fatty acid desaturase	0,03	1,00E+0	-0,83	4,72E-3	-0,24	1,00E+0	0,01	1,00E+0	-0,20	1,00E+0
CATMA1OA45550F1	AT1G54410	dehydrin family protein	-0,51	1,00E+0	-0,83	4,73E-3	-0,99	1,99E-5	-0,25	1,00E+0	-1,03	2,76E-2
CATMA4OA09020F1	AT4G09040	RNA recognition motif (RRM)-containing protein	-0,42	1,00E+0	-0,83	4,73E-3	-0,18	1,00E+0	-0,04	1,00E+0	-0,34	1,00E+0
CATMA4ON94181R1	AT4G04540	protein kinase family protein	-0,29	1,00E+0	-0,83	4,77E-3	-0,15	1,00E+0	-0,09	1,00E+0	-0,58	7,14E-1
CATMA4OA27540R1	AT4G25850	oxysterol-binding family protein	-0,95	9,98E-2	-0,83	4,78E-3	-1,35	2,18E-10	-0,77	1,35E-2	-1,65	4,97E-6
CATMA4OA34775R1	AT4G33030	SQD1 (sulfoquinovosyldiacylglycerol 1); UDPsulfoquinovose synthase	-0,43	1,00E+0	-0,83	4,82E-3	-0,36	6,72E-1	-0,21	1,00E+0	-0,63	5,46E-1
CATMA3ON91196F1	AT3G01329	unknown protein	-0,59	1,00E+0	-0,83	4,84E-3	-0,57	7,43E-2	-0,32	1,00E+0	-0,34	1,00E+0
CATMA2OA45480R1	AT2G47010	unknown protein	-0,17	1,00E+0	-0,83	4,84E-3	-0,03	1,00E+0	-0,07	1,00E+0	-0,12	1,00E+0
CATMA5OA08485F1	AT5G09660	PMDH2 (PEROXISOMAL NAD-MALATE DEHYDROGENASE 2)	-0,74	6,29E-1	-0,83	4,85E-3	-0,66	2,11E-2	-0,11	1,00E+0	-0,48	1,00E+0
CATMA2ON99057F1	AT2G23670,AT2G23672 AT2G23672	YCF37 (Arabidopsis homolog of Synechocystis YCF37)	-0,29	1,00E+0	-0,83	4,86E-3	-0,61	4,67E-2	-0,22	1,00E+0	-0,16	1,00E+0
CATMA3OA21150F1	AT3G21300	RNA methyltransferase family protein	0,02	1,00E+0	-0,83	4,86E-3	-0,19	1,00E+0	-0,10	1,00E+0	-0,30	1,00E+0
CATMA2OA02050R1	AT2G03140	CAAX amino terminal protease family protein	-0,38	1,00E+0	-0,83	4,86E-3	-0,59	5,61E-2	-0,25	1,00E+0	-0,60	6,55E-1
CATMA3OA55020R1	AT3G61870	unknown protein	-0,38	1,00E+0	-0,83	4,87E-3	-0,22	1,00E+0	0,10	1,00E+0	-0,01	1,00E+0
CATMA2OA28685F1	AT2G30390	ferrochelatase II	-0,35	1,00E+0	-0,83	4,86E-3	-0,32	8,63E-1	-0,05	1,00E+0	-0,32	1,00E+0
CATMA3OA17130F1	AT3G17680	unknown protein	-0,38	1,00E+0	-0,82	4,89E-3	0,04	1,00E+0	-0,14	1,00E+0	-0,26	1,00E+0
CATMA1OA59350F1	AT1G70070	PDE317 (PIGMENT DEFECTIVE 317); ATP-dependent helicase	-0,19	1,00E+0	-0,82	4,90E-3	-0,41	4,30E-1	-0,19	1,00E+0	-0,42	1,00E+0
CATMA4OA09810R1	AT4G09750,AT4G09760	short-chain dehydrogenase/reductase (SDR) family protein	-0,16	1,00E+0	-0,82	4,95E-3	-0,41	4,48E-1	-0,30	1,00E+0	-0,63	5,49E-1
CATMA3OF01304F1	AT3G46080	zinc finger (C2H2 type) family protein	-0,86	2,17E-1	-0,82	4,95E-3	-1,18	7,80E-8	-0,91	8,44E-4	-1,08	1,67E-2
CATMACON93547F1	ATCG01050	Represents a plastid-encoded subunit of a NAD(P)H dehydrogenase complex. Its mRNA is edited at four positions. Translation data is not available for this gene.	-0,59	1,00E+0	-0,82	4,97E-3	-0,28	1,00E+0	-0,58	2,43E-1	-0,39	1,00E+0
CATMA1OA59340R1	AT1G70060	paired amphipathic helix repeat-containing protein	-0,41	1,00E+0	-0,82	5,00E-3	-0,50	1,77E-1	-0,15	1,00E+0	-0,64	5,26E-1
CATMA4OA41370R1	AT4G39960,AT4G39970	DNAJ heat shock family protein	-0,08	1,00E+0	-0,82	5,00E-3	-0,35	7,20E-1	-0,17	1,00E+0	-0,60	6,46E-1
CATMA1OA40580R1	AT1G49475	DNA binding / transcription factor	-0,55	1,00E+0	-0,82	5,00E-3	-0,14	1,00E+0	-0,25	1,00E+0	-0,43	1,00E+0
CATMA1OA62270F1	AT1G73030,AT1G73040	jacalin lectin family protein	-0,49	1,00E+0	-0,82	5,02E-3	-0,48	2,18E-1	-0,53	4,13E-1	-0,75	2,66E-1
CATMA5OA22580F1	AT5G24890	unknown protein	-0,71	7,37E-1	-0,82	5,03E-3	-0,81	1,28E-3	-0,43	9,53E-1	-0,81	1,78E-1
CATMA1ON102135R1	AT1G15980,AT1G15990AT1G15980,AT1G15990	unknown protein	-0,56	1,00E+0	-0,82	5,10E-3	-0,49	2,08E-1	0,15	1,00E+0	0,01	1,00E+0
CATMA5OA39150F1	AT5G43290	WRKY49 (WRKY DNA-binding protein 49); transcription factor	-0,27	1,00E+0	-0,82	5,12E-3	-0,14	1,00E+0	0,04	1,00E+0	-0,71	3,42E-1
CATMA3OA08380R1	AT3G09520	ATEXO70H4 (exocyst subunit EXO70 family protein H4); protein binding	-1,20	3,99E-3	-0,82	5,13E-3	-0,49	1,96E-1	-0,63	1,19E-1	-0,59	6,72E-1
CATMA3OA45990F1	AT3G53040	late embryogenesis abundant protein, putative / LEA protein, putative	-0,60	1,00E+0	-0,82	5,22E-3	-0,65	2,48E-2	0,04	1,00E+0	-0,33	1,00E+0
CATMA2OA25520F1	AT2G27140	heat shock family protein	-0,53	1,00E+0	-0,82	5,26E-3	-0,55	1,05E-1	-0,20	1,00E+0	-0,81	1,75E-1
CATMA1OA06120F1	AT1G07050	CONSTANS-like protein-related	-0,64	1,00E+0	-0,82	5,30E-3	-0,30	1,00E+0	-0,76	1,54E-2	-0,40	1,00E+0
CATMA3OA22920R1	AT3G22961	unknown protein	-0,90	1,64E-1	-0,82	5,34E-3	-0,60	5,00E-2	-0,93	6,04E-4	-0,11	1,00E+0
CATMA3OA42290R1	AT3G49260	IQD21 (IQ-domain 21); calmodulin binding	-0,20	1,00E+0	-0,82	5,34E-3	-0,26	1,00E+0	0,23	1,00E+0	0,04	1,00E+0
CATMA1OA22190R1	AT1G23130	Bet v I allergen family protein	0,70	7,73E-1	-0,82	5,41E-3	0,00	1,00E+0	0,54	3,57E-1	0,27	1,00E+0
CATMA5OA09860R1	AT5G11100	C2 domain-containing protein	-0,35	1,00E+0	-0,82	5,41E-3	-0,37	5,93E-1	-0,56	2,95E-1	-0,54	8,43E-1
CATMA3ON99116F1	AT3G46668,AT3G46670 AT3G46668	UDP-glucoronosyl/UDP-glucosyl transferase family protein	-0,34	1,00E+0	-0,82	5,43E-3	-0,50	1,88E-1	-0,38	1,00E+0	-0,37	1,00E+0
CATMA3OA50300R1	AT3G57300	transcriptional activator, putative	-0,27	1,00E+0	-0,82	5,49E-3	-0,51	1,60E-1	-0,18	1,00E+0	-0,80	1,93E-1
CATMA5OA62930F1	AT5G67480	BT4 (BTB AND TAZ DOMAIN PROTEIN 4); protein binding	-0,46	1,00E+0	-0,82	5,52E-3	-0,66	2,08E-2	-0,79	9,78E-3	-1,39	3,70E-4
CATMA5OA09970F1	AT5G11210	ATGLR2.5 (Arabidopsis thaliana glutamate receptor 2.5)	-0,62	1,00E+0	-0,82	5,63E-3	-0,64	2,84E-2	-0,69	5,72E-2	-0,94	6,50E-2
CATMA2OA44780R1	AT2G46420	unknown protein	-0,18	1,00E+0	-0,82	5,63E-3	-0,35	7,27E-1	-0,24	1,00E+0	-0,34	1,00E+0
CATMA5OA42920R1	AT5G46910	transcription factor jumonji (jmj) family protein	-0,55	1,00E+0	-0,82	5,64E-3	-0,68	1,59E-2	-0,18	1,00E+0	-0,31	1,00E+0
CATMA3OA53150R1	AT3G60140	DIN2 (DARK INDUCIBLE 2); hydrolase, hydrolyzing O-glycosyl compounds	-1,10	1,67E-2	-0,82	5,65E-3	-1,79	0,00E+0	-0,91	9,26E-4	-1,88	5,36E-8
CATMA5ON99861R1	AT5G57010	calmodulin-binding family protein	-0,55	1,00E+0	-0,82	5,66E-3	-0,45	2,93E-1	-0,71	3,73E-2	-0,79	1,96E-1
CATMA5ON99307R1	AT5G11500	unknown protein	-0,36	1,00E+0	-0,81	5,71E-3	-0,71	8,45E-3	-0,44	9,09E-1	-1,10	1,33E-2
CATMA2OA29350F1	AT2G31130	unknown protein	-0,50	1,00E+0	-0,81	5,74E-3	-0,83	8,00E-4	-0,33	1,00E+0	-1,22	3,58E-3
CATMA5OA32830R1	AT5G37490	U-box domain-containing protein	-0,54	1,00E+0	-0,81	5,82E-3	-0,62	3,87E-2	-0,61	1,56E-1	-0,61	6,28E-1
CATMA2OA35390R1	AT2G37100	protamine P1 family protein	-0,48	1,00E+0	-0,81	5,83E-3	-0,21	1,00E+0	-0,18	1,00E+0	-0,06	1,00E+0
CATMACON98338R1	ATCG00290	tRNA-Ser	-0,57	1,00E+0	-0,81	5,87E-3	-0,74	5,59E-3	-0,46	8,05E-1	-0,15	1,00E+0
CATMA4OA26030R1	AT4G24280	CPHSC70-1 (chloroplast heat shock protein 70-1); ATP binding / unfolded protein binding	0,21	1,00E+0	-0,81	5,89E-3	-0,27	1,00E+0	0,06	1,00E+0	-0,56	7,74E-1
CATMA4OA35240F1	AT4G33500	protein phosphatase 2C-related / PP2C-related	-0,34	1,00E+0	-0,81	5,96E-3	-0,53	1,25E-1	-0,18	1,00E+0	-0,92	7,37E-2
CATMA1OA44940F1	AT1G53860	remorin family protein	-0,52	1,00E+0	-0,81	5,96E-3	-0,22	1,00E+0	-0,23	1,00E+0	-1,31	1,03E-3
CATMA5OA45825R1	AT5G49910,AT5G49920	cpHSC70-2 (HEAT SHOCK PROTEIN 70-7); ATP binding / unfolded protein binding	-0,07	1,00E+0	-0,81	5,98E-3	-0,43	3,58E-1	-0,36	1,00E+0	-0,43	1,00E+0
CATMA5OA46020R1	AT5G50100	unknown protein	-0,49	1,00E+0	-0,81	6,01E-3	-0,93	9,41E-5	-0,60	1,94E-1	-1,00	3,60E-2
CATMA2OA02310F1	AT2G03390	uvrB/uvrC motif-containing protein	-0,35	1,00E+0	-0,81	6,04E-3	-0,64	2,79E-2	-0,27	1,00E+0	-1,04	2,41E-2
CATMA4OA02535R1	AT4G02260	RSH1 (RELA-SPOT HOMOLOG); catalytic	-0,28	1,00E+0	-0,81	6,07E-3	-0,58	7,10E-2	-0,19	1,00E+0	-0,49	1,00E+0
CATMA3OC57777F1	AT3G53560	chloroplast lumen common family protein	0,09	1,00E+0	-0,81	6,09E-3	0,06	1,00E+0	0,22	1,00E+0	-0,28	1,00E+0
CATMA3OC57284F1	AT3G19800,AT3G19810	unknown protein	-0,25	1,00E+0	-0,81	6,18E-3	-0,34	7,93E-1	-0,34	1,00E+0	-1,03	2,79E-2
CATMA1OA53370F1	AT1G64110	AAA-type ATPase family protein	-0,40	1,00E+0	-0,81	6,20E-3	-0,66	2,09E-2	-0,45	8,61E-1	-0,86	1,23E-1
CATMA1ON102702F1	AT1G60940	SNRK2-10/SNRK2.10/SRK2B (SNF1-RELATED PROTEIN KINASE 2.10, SUCROSE NONFERMENTING 1-RELATED PROTEIN KINASE 2-10); kinase	-0,58	1,00E+0	-0,81	6,24E-3	-0,90	1,87E-4	-0,44	8,87E-1	-0,91	8,03E-2
CATMA5OA34300F1	AT5G38720	unknown protein	-0,40	1,00E+0	-0,81	6,24E-3	-0,74	5,37E-3	-0,47	7,32E-1	-1,55	3,11E-5
CATMA3ON94612R1	AT3G47360	short-chain dehydrogenase/reductase (SDR) family protein	-0,44	1,00E+0	-0,81	6,26E-3	-0,32	8,99E-1	-0,14	1,00E+0	-0,47	1,00E+0
CATMA2OA24050F1	AT2G25670	unknown protein	-0,18	1,00E+0	-0,81	6,29E-3	-0,43	3,51E-1	-0,16	1,00E+0	-0,61	6,10E-1
CATMA2OA45470F1	AT2G47000	PGP4 (P-GLYCOPROTEIN 4, P-GLYCOPROTEIN4); ATPase, coupled to transmembrane movement of substances / xenobiotic-transporting ATPase	-0,47	1,00E+0	-0,81	6,29E-3	-1,03	5,85E-6	-0,53	4,16E-1	-0,84	1,41E-1
CATMA2OA22410R1	AT2G24060	translation initiation factor 3 (IF-3) family protein	-0,48	1,00E+0	-0,81	6,30E-3	-0,51	1,54E-1	-0,08	1,00E+0	-0,02	1,00E+0
CATMA2OA45310R1	AT2G46870	NGA1 (NGATHA1); transcription factor	-0,33	1,00E+0	-0,81	6,30E-3	-0,28	1,00E+0	-0,04	1,00E+0	-0,40	1,00E+0
CATMA1OA55695F1	AT1G66410	CAM4 (CALMODULIN 4); calcium ion binding	-0,33	1,00E+0	-0,81	6,30E-3	-0,58	6,84E-2	-0,54	3,71E-1	-1,01	3,42E-2
CATMA5OC64171F1	AT5G11410	protein kinase family protein	-0,62	1,00E+0	-0,81	6,31E-3	-0,63	3,18E-2	-0,65	1,03E-1	-0,88	1,07E-1
CATMA1OA15010R1	AT1G15980,AT1G15990	unknown protein	-0,61	1,00E+0	-0,81	6,36E-3	-0,53	1,20E-1	-0,02	1,00E+0	-0,18	1,00E+0
CATMA2OA27610R1	AT2G29180,AT2G29190	unknown protein	-0,37	1,00E+0	-0,81	6,37E-3	-0,21	1,00E+0	-0,03	1,00E+0	-0,43	1,00E+0
CATMA5OA43085F1	AT5G47080	CKB1 (casein kinase II beta chain 1); protein kinase CK2 regulator	-0,27	1,00E+0	-0,81	6,42E-3	-0,69	1,17E-2	-0,44	9,34E-1	-0,98	4,61E-2
CATMA3OA43380F1	AT3G50330	basic helix-loop-helix (bHLH) family protein	-0,47	1,00E+0	-0,81	6,46E-3	-0,04	1,00E+0	-0,01	1,00E+0	0,03	1,00E+0
CATMA3OA24450F1	AT3G24515	UBC37 (ubiquitin-conjugating enzyme 34); ubiquitin-protein ligase	-0,34	1,00E+0	-0,81	6,60E-3	-0,50	1,68E-1	-0,39	1,00E+0	-0,73	3,02E-1
CATMA3OA15740R1	AT3G16330	unknown protein	-0,52	1,00E+0	-0,81	6,61E-3	-0,23	1,00E+0	-0,50	5,50E-1	-0,81	1,77E-1
CATMA1ON95094R1	AT1G50900,AT1G50910AT1G50900,AT1G50910	unknown protein	-0,24	1,00E+0	-0,81	6,62E-3	-0,05	1,00E+0	0,17	1,00E+0	0,12	1,00E+0
CATMA1OA60920R1	AT1G71720	S1 RNA-binding domain-containing protein	-0,35	1,00E+0	-0,81	6,63E-3	-0,51	1,60E-1	-0,14	1,00E+0	-0,71	3,42E-1
CATMA1OC72179R1	AT1G76450,AT1G76460	oxygen-evolving complex-related	-0,34	1,00E+0	-0,80	6,66E-3	-0,53	1,27E-1	-0,26	1,00E+0	-0,60	6,54E-1
CATMA3OA05070F1	AT3G06010	homeotic gene regulator, putative	-0,35	1,00E+0	-0,80	6,68E-3	-0,66	2,11E-2	-0,18	1,00E+0	-0,61	6,04E-1
CATMA4ON94290R1	AT4G21880AT4G21880	pentatricopeptide (PPR) repeat-containing protein	-0,12	1,00E+0	-0,80	6,71E-3	-0,42	4,10E-1	-0,21	1,00E+0	-0,77	2,42E-1
CATMA3OA41440R1	AT3G48460	GDSL-motif lipase/hydrolase family protein	-0,44	1,00E+0	-0,80	6,75E-3	-0,04	1,00E+0	0,08	1,00E+0	0,19	1,00E+0
CATMA3ON94420F1	AT3G12203	SCPL17 (serine carboxypeptidase-like 17); serine carboxypeptidase	-0,25	1,00E+0	-0,80	6,82E-3	-0,49	2,07E-1	-0,07	1,00E+0	-0,46	1,00E+0
CATMA4OA02840F1	AT4G02530	chloroplast thylakoid lumen protein	-0,40	1,00E+0	-0,80	6,94E-3	-0,48	2,19E-1	-0,26	1,00E+0	-0,49	1,00E+0
CATMA3OA44260R1	AT3G51280	male sterility MS5, putative	-0,29	1,00E+0	-0,80	6,95E-3	0,08	1,00E+0	-0,07	1,00E+0	-0,63	5,62E-1
CATMA5ON98039R1	AT5G35337 SIMPLEGUY1_4545	0	-0,22	1,00E+0	-0,80	6,98E-3	-0,60	5,23E-2	-0,39	1,00E+0	-0,68	4,12E-1
CATMA3OA45070R1	AT3G52150	RNA binding	-0,19	1,00E+0	-0,80	7,00E-3	-0,16	1,00E+0	0,15	1,00E+0	-0,26	1,00E+0
CATMA4OA38850F1	AT4G37280	MRG family protein	-0,36	1,00E+0	-0,80	7,04E-3	-0,54	1,12E-1	-0,25	1,00E+0	-0,93	6,91E-2
CATMA3OA02620R1	AT3G03710	RIF10 (RESISTANT TO INHIBITION WITH FSM 10); 3p-5p-exoribonuclease/ RNA binding / nucleic acid binding	-0,27	1,00E+0	-0,80	7,04E-3	-0,34	7,83E-1	-0,07	1,00E+0	-0,40	1,00E+0
CATMA5ON99514R1	AT5E26780	0	-0,60	1,00E+0	-0,80	7,10E-3	-0,48	2,31E-1	-0,28	1,00E+0	-0,15	1,00E+0
CATMA1OA21440F1	AT1G22310	MBD8 (methyl-CpG-binding domain 8)	-0,27	1,00E+0	-0,80	7,12E-3	-0,52	1,36E-1	-0,38	1,00E+0	-0,59	6,81E-1
CATMA5OA36710F1	AT5G41050	unknown protein	-0,31	1,00E+0	-0,80	7,18E-3	-0,31	9,21E-1	-0,10	1,00E+0	-0,07	1,00E+0
CATMA5OA50505R1	AT5G54670	ATK3 (ARABIDOPSIS THALIANA KINESIN 3); microtubule motor	-0,36	1,00E+0	-0,80	7,20E-3	-0,16	1,00E+0	-0,13	1,00E+0	-0,39	1,00E+0
CATMA1OA06070R1	AT1G07010,AT1G07020	calcineurin-like phosphoesterase family protein	-0,26	1,00E+0	-0,80	7,21E-3	-0,58	6,55E-2	-0,30	1,00E+0	-0,43	1,00E+0
CATMA5OA62150R1	AT5G66750	DDM1 (DECREASED DNA METHYLATION 1); helicase	-0,39	1,00E+0	-0,80	7,23E-3	-0,24	1,00E+0	-0,20	1,00E+0	-0,36	1,00E+0
CATMA1OA54570R1	AT1G65280	heat shock protein binding / unfolded protein binding	-0,52	1,00E+0	-0,80	7,24E-3	-0,67	1,65E-2	-0,37	1,00E+0	-0,78	2,16E-1
CATMA2OA03750F1	AT2G04842	threonyl-tRNA synthetase, putative / threonine--tRNA ligase, putative	-0,18	1,00E+0	-0,80	7,25E-3	-0,38	5,77E-1	-0,03	1,00E+0	-0,47	1,00E+0
CATMA5OC64419R1	AT5G24490,AT5G24500	30S ribosomal protein, putative	-0,71	7,67E-1	-0,80	7,24E-3	-0,67	1,69E-2	-0,04	1,00E+0	-0,77	2,33E-1
CATMA1OA10270F1	AT1G11340	S-locus lectin protein kinase family protein	-0,27	1,00E+0	-0,80	7,37E-3	-0,37	6,33E-1	-0,15	1,00E+0	-0,52	9,49E-1
CATMA4OA21230F1	AT4G19985	GCN5-related N-acetyltransferase (GNAT) family protein	-0,35	1,00E+0	-0,80	7,44E-3	-0,14	1,00E+0	-0,08	1,00E+0	-0,20	1,00E+0
CATMA3OA52440F1	AT3G59400	GUN4 (Genomes uncoupled 4)	-0,75	5,88E-1	-0,80	7,46E-3	-0,79	2,15E-3	-0,11	1,00E+0	0,43	1,00E+0
CATMA1OA58440F1	AT1G69060,AT1G69070	unknown protein	-0,07	1,00E+0	-0,80	7,46E-3	-0,40	4,85E-1	-0,21	1,00E+0	-0,98	4,66E-2
CATMA5OA17650F1	AT5G19210,AT5G19220,AT5G19221 AT5G19221	ADG2 (ADPG PYROPHOSPHORYLASE 2); glucose-1-phosphate adenylyltransferase	-0,46	1,00E+0	-0,80	7,52E-3	-0,54	1,11E-1	-0,11	1,00E+0	-0,25	1,00E+0
CATMA1OA08250F1	AT1G09415AT1G09410,AT1G09415	NIMIN-3 (NIM1-INTERACTING 3)	-0,69	8,59E-1	-0,80	7,53E-3	-1,09	1,07E-6	-0,23	1,00E+0	-1,24	2,65E-3
CATMA5OA57730F1	AT5G62140	unknown protein	-0,56	1,00E+0	-0,80	7,53E-3	-0,44	3,37E-1	-0,21	1,00E+0	-0,48	1,00E+0
CATMA1ON92681F1	AT1G60270	pseudogene	-0,38	1,00E+0	-0,80	7,53E-3	-0,22	1,00E+0	-0,41	1,00E+0	-0,45	1,00E+0
CATMA1OC71024F1	AT1G02950,AT1G02952	ATGSTF4 (GLUTATHIONE S-TRANSFERASE 31); glutathione transferase	-0,25	1,00E+0	-0,80	7,54E-3	-0,37	5,98E-1	-0,39	1,00E+0	-0,58	7,10E-1
CATMA1OC71824R1	AT1G54780,AT1G54790	thylakoid lumen 18.3 kDa protein	-0,29	1,00E+0	-0,80	7,57E-3	-0,34	7,71E-1	0,09	1,00E+0	-0,08	1,00E+0
CATMA2OA38480F1	AT2G40220	ABI4 (ABA INSENSITIVE 4); DNA binding / transcription factor	-0,69	8,67E-1	-0,80	7,59E-3	-0,46	2,65E-1	-0,30	1,00E+0	-0,30	1,00E+0
CATMA1OC71260F1	AT1G17380	unknown protein	-0,23	1,00E+0	-0,80	7,59E-3	-0,26	1,00E+0	-0,47	7,39E-1	-0,60	6,38E-1
CATMA1OA66330F1	AT1G77120,AT1G77122	unknown protein	-0,34	1,00E+0	-0,80	7,59E-3	-0,45	2,96E-1	-0,26	1,00E+0	-0,76	2,54E-1
CATMA3OC57062F1	AT3G03560	unknown protein	-0,22	1,00E+0	-0,80	7,62E-3	-0,56	8,87E-2	-0,51	5,25E-1	-0,92	7,47E-2
CATMA4OC42065R1	AT4G02800	unknown protein	-0,22	1,00E+0	-0,80	7,62E-3	-0,13	1,00E+0	-0,34	1,00E+0	-1,14	9,30E-3
CATMA5ON91757F1	AT5G14565,AT5G14570AT5G14565,AT5G14570	ATNRT2.7 (Arabidopsis thaliana high affinity nitrate transporter 2.7); nitrate transporter	-0,47	1,00E+0	-0,80	7,64E-3	-0,33	8,17E-1	-0,07	1,00E+0	0,13	1,00E+0
CATMA2OA44130F1	AT2G45720,AT2G45730	eukaryotic initiation factor 3 gamma subunit family protein	-0,22	1,00E+0	-0,79	7,77E-3	-0,28	1,00E+0	-0,21	1,00E+0	-0,96	5,26E-2
CATMA1OA55946F1	AT1G66670	CLPP3 (Clp protease proteolytic subunit 3); endopeptidase Clp	-0,32	1,00E+0	-0,79	7,80E-3	-0,40	4,66E-1	-0,09	1,00E+0	-0,77	2,33E-1
CATMA3OD02963R1	AT3G27830	RPL12-A (RIBOSOMAL PROTEIN L12-A); structural constituent of ribosome	-0,35	1,00E+0	-0,79	7,85E-3	-0,16	1,00E+0	0,16	1,00E+0	0,06	1,00E+0
CATMA5OA38300R1	AT5G42540	XRN2 (EXORIBONUCLEASE 2); 5p-3p exonuclease/ nucleic acid binding	-0,27	1,00E+0	-0,79	7,85E-3	-0,66	1,94E-2	-0,13	1,00E+0	-1,05	2,33E-2
CATMA5OA58610R1	AT5G63050,AT5G63060	EMB2759 (EMBRYO DEFECTIVE 2759)	-0,39	1,00E+0	-0,79	7,86E-3	-0,33	8,23E-1	-0,11	1,00E+0	-0,21	1,00E+0
CATMA1OA54290R1	AT1G65010	unknown protein	-0,47	1,00E+0	-0,79	7,87E-3	-0,38	5,72E-1	0,18	1,00E+0	-0,80	1,91E-1
CATMA1OA11900F1	AT1G12900	GAPA-2	-0,57	1,00E+0	-0,79	7,90E-3	-0,43	3,66E-1	0,11	1,00E+0	-0,29	1,00E+0
CATMA2OA27030R1	AT2G28605	unknown protein	-0,37	1,00E+0	-0,79	7,99E-3	-0,35	7,35E-1	-0,07	1,00E+0	-0,40	1,00E+0
CATMA2OA28600F1	AT2G30320	tRNA pseudouridine synthase family protein	-0,03	1,00E+0	-0,79	8,04E-3	-0,15	1,00E+0	-0,10	1,00E+0	-0,64	5,20E-1
CATMA5OA49130F1	AT5G53210	DNA binding / transcription factor	-0,24	1,00E+0	-0,79	8,04E-3	-0,18	1,00E+0	0,12	1,00E+0	-0,20	1,00E+0
CATMA5OA47950F1	AT5G52010	zinc finger (C2H2 type) family protein	-0,17	1,00E+0	-0,79	8,06E-3	-0,25	1,00E+0	0,02	1,00E+0	-0,34	1,00E+0
CATMA5OA45060F1	AT5G49120	senescence-associated protein-related	-0,46	1,00E+0	-0,79	8,10E-3	-0,31	9,62E-1	0,15	1,00E+0	-0,28	1,00E+0
CATMA3OA24080F1	AT3G24140	FMA (FAMA); DNA binding / transcription factor/ transcriptional activator	-0,47	1,00E+0	-0,79	8,11E-3	-0,34	7,75E-1	-0,15	1,00E+0	-0,36	1,00E+0
CATMA3ON90941R1	AT3G18960,AT3G18970	transcriptional factor B3 family protein	-0,44	1,00E+0	-0,79	8,15E-3	-0,28	1,00E+0	0,05	1,00E+0	-0,43	1,00E+0
CATMA2OA31410R1	AT2G33250	unknown protein	-0,30	1,00E+0	-0,79	8,16E-3	-0,52	1,34E-1	-0,08	1,00E+0	-0,41	1,00E+0
CATMA5OA00290R1	AT5G01260	glycoside hydrolase starch-binding domain-containing protein	-0,22	1,00E+0	-0,79	8,16E-3	-0,40	5,01E-1	-0,24	1,00E+0	-0,76	2,47E-1
CATMA4OA27670R1	AT4G26110	NAP1;1 (NUCLEOSOME ASSEMBLY PROTEIN1;1); DNA binding	-0,11	1,00E+0	-0,79	8,19E-3	-0,57	8,18E-2	-0,46	8,04E-1	-1,27	1,90E-3
CATMA5OA14460R1	AT5G16180	ATCRS1/CRS1 (ARABIDOPSIS ORTHOLOG OF MAIZE CHLOROPLAST SPLICING FACTOR CRS1)	-0,44	1,00E+0	-0,79	8,26E-3	-0,78	2,44E-3	-0,17	1,00E+0	-0,92	7,75E-2
CATMA3OA22770R1	AT3G22830	AT-HSFA6B (Arabidopsis thaliana heat shock transcription factor A6B); DNA binding / transcription factor	-0,39	1,00E+0	-0,79	8,28E-3	-0,45	3,00E-1	-0,29	1,00E+0	-0,53	9,14E-1
CATMA1OA11520F1	AT1G12530	unknown protein	-0,19	1,00E+0	-0,79	8,29E-3	-0,61	4,38E-2	-0,14	1,00E+0	-1,23	3,07E-3
CATMA1ON95088R1	AT1G49930AT1G49930	unknown protein	0,08	1,00E+0	-0,79	8,30E-3	-0,69	1,27E-2	-0,38	1,00E+0	-0,78	2,26E-1
CATMA1OA68810F1	AT1G79680	wall-associated kinase, putative	-0,82	3,34E-1	-0,79	8,29E-3	-0,41	4,44E-1	-0,87	1,82E-3	-1,15	7,82E-3
CATMA5ON93964R1	AT5G35950	jacalin lectin family protein	-0,50	1,00E+0	-0,79	8,31E-3	0,07	1,00E+0	-0,15	1,00E+0	0,11	1,00E+0
CATMA3OA50730F1	AT3G57710AT3G57710	protein kinase family protein	-0,24	1,00E+0	-0,79	8,34E-3	-0,58	6,81E-2	-0,29	1,00E+0	-1,24	2,65E-3
CATMA5OA50090F1	AT5G54165,AT5G54170	unknown protein	-0,53	1,00E+0	-0,79	8,38E-3	-0,57	7,59E-2	-0,55	3,39E-1	-0,73	3,08E-1
CATMA5OA31520F1	AT5G36002AT5G36001,AT5G36002	0	-0,53	1,00E+0	-0,79	8,38E-3	-0,49	1,92E-1	-0,34	1,00E+0	-0,50	1,00E+0
CATMA1OA54165R1	AT1G64860	SIGA (SIGMA FACTOR A); DNA binding / DNA-directed RNA polymerase/ transcription factor	-0,52	1,00E+0	-0,79	8,43E-3	-0,77	2,72E-3	-0,27	1,00E+0	-0,68	4,13E-1
CATMA4ON94280R1	AT4G19500	disease resistance protein (TIR-NBS-LRR class), putative	-0,47	1,00E+0	-0,79	8,57E-3	-0,41	4,57E-1	-0,29	1,00E+0	-0,40	1,00E+0
CATMA4OA03140R1	AT4G02790	GTP-binding family protein	-0,04	1,00E+0	-0,79	8,60E-3	-0,21	1,00E+0	-0,01	1,00E+0	-0,44	1,00E+0
CATMA1OA31340R1	AT1G33040,AT1G33050	nascent polypeptide-associated complex (NAC) domain-containing protein	-0,18	1,00E+0	-0,79	8,61E-3	-0,29	1,00E+0	-0,25	1,00E+0	-0,84	1,44E-1
CATMA2OC47714R1	AT2G42190	unknown protein	-0,49	1,00E+0	-0,79	8,71E-3	-0,59	6,14E-2	-0,20	1,00E+0	-0,67	4,32E-1
CATMA5ON99722F1	AT5G44417 AT5E39240	pseudogene	-0,36	1,00E+0	-0,79	8,71E-3	0,03	1,00E+0	-0,05	1,00E+0	-0,81	1,84E-1
CATMA3OA19960R1	AT3G20270	lipid-binding serum glycoprotein family protein	-0,27	1,00E+0	-0,79	8,74E-3	-0,11	1,00E+0	-0,04	1,00E+0	-0,27	1,00E+0
CATMA1OF00078R1	AT1G15910	XH/XS domain-containing protein / XS zinc finger domain-containing protein	-0,34	1,00E+0	-0,79	8,80E-3	-0,46	2,66E-1	0,00	1,00E+0	-0,70	3,79E-1
CATMA5OF03335F1	AT5G40220	MADS-box family protein	-0,42	1,00E+0	-0,79	8,81E-3	-0,50	1,68E-1	-0,46	7,56E-1	-0,53	8,99E-1
CATMA4OF03208R1	AT4G37560	formamidase, putative / formamide amidohydrolase, putative	-0,24	1,00E+0	-0,79	8,81E-3	-0,56	8,51E-2	-0,11	1,00E+0	-0,98	4,55E-2
CATMA5OA19250R1	AT5G20720,AT5G20730	CPN20 (CHAPERONIN 20); calmodulin binding	-0,19	1,00E+0	-0,78	8,90E-3	-0,31	9,70E-1	0,11	1,00E+0	-0,32	1,00E+0
CATMA2OA23190R1	AT2G24820,AT2G24830	TIC55 (TRANSLOCON AT THE INNER ENVELOPE MEMBRANE OF CHLOROPLASTS 55); oxidoreductase	-0,57	1,00E+0	-0,78	8,90E-3	-0,41	4,41E-1	-0,11	1,00E+0	-0,19	1,00E+0
CATMA3ON101130R1	AT3G47760	ATATH4 (ABC2 homolog 4); ATPase, coupled to transmembrane movement of substances	-0,20	1,00E+0	-0,78	8,93E-3	-0,32	8,64E-1	-0,06	1,00E+0	-0,31	1,00E+0
CATMA1OC72167F1	AT1G75780	TUB1 (tubulin beta-1 chain); structural molecule	-0,38	1,00E+0	-0,78	8,97E-3	-0,16	1,00E+0	0,25	1,00E+0	0,08	1,00E+0
CATMA5OA23080F1	AT5G25370	PLDALPHA3 (PHOSPHLIPASE D ALPHA 3); phospholipase D	-0,71	7,69E-1	-0,78	8,98E-3	-0,59	5,83E-2	-0,44	9,00E-1	-0,56	7,71E-1
CATMA4OA05320F1	AT4G04760,AT4G04770	ATABC1 (ARABIDOPSIS THALIANA NUCLEOSOME ASSEMBLY PROTEIN 1)	-0,61	1,00E+0	-0,78	8,98E-3	-0,58	6,27E-2	-0,30	1,00E+0	-0,53	8,82E-1
CATMA4OA27420F1	AT4G25730	FtsJ-like methyltransferase family protein	0,07	1,00E+0	-0,78	8,98E-3	-0,32	8,85E-1	-0,20	1,00E+0	-0,97	5,12E-2
CATMA2OC47511F1	AT2G30660	3-hydroxyisobutyryl-coenzyme A hydrolase, putative / CoA-thioester hydrolase, putative	-0,58	1,00E+0	-0,78	9,00E-3	-0,45	3,09E-1	-0,33	1,00E+0	-0,44	1,00E+0
CATMA1OA18640R1	AT1G19620	unknown protein	-0,54	1,00E+0	-0,78	9,01E-3	-0,21	1,00E+0	0,13	1,00E+0	-0,13	1,00E+0
CATMA3OA16210F1	AT3G16810	APUM24 (ARABIDOPSIS PUMILIO 24); RNA binding	-0,24	1,00E+0	-0,78	9,02E-3	-0,40	4,81E-1	-0,35	1,00E+0	-0,61	6,16E-1
CATMA3OA48450F1	AT3G55500	ATEXPA16 (ARABIDOPSIS THALIANA EXPANSIN A16)	-0,30	1,00E+0	-0,78	9,04E-3	-0,48	2,26E-1	0,02	1,00E+0	0,04	1,00E+0
CATMA2OA38460R1	AT2G40200	basic helix-loop-helix (bHLH) family protein	-0,68	9,07E-1	-0,78	9,04E-3	-0,63	3,33E-2	-0,93	6,03E-4	-1,05	2,36E-2
CATMA5OF02241R1	AT5G54560	unknown protein	-0,79	3,99E-1	-0,78	9,05E-3	-1,36	1,49E-10	-1,02	7,16E-5	-0,74	2,88E-1
CATMA1OA18510F1	AT1G19490	bZIP transcription factor family protein	-0,67	9,50E-1	-0,78	9,05E-3	-0,57	7,32E-2	-0,24	1,00E+0	-0,49	1,00E+0
CATMA1OA43045R1	AT1G51920	unknown protein	-0,72	7,04E-1	-0,78	9,04E-3	-0,53	1,25E-1	-0,40	1,00E+0	-0,90	8,63E-2
CATMA5OD03307R1	AT5G35510	unknown protein	-0,60	1,00E+0	-0,78	9,12E-3	-0,47	2,44E-1	-0,54	3,56E-1	-0,73	3,11E-1
CATMA5OA14430F1	AT5G16140	peptidyl-tRNA hydrolase family protein	-0,16	1,00E+0	-0,78	9,12E-3	-0,55	9,86E-2	-0,20	1,00E+0	-0,89	9,95E-2
CATMA5OA33520F1	AT5G38140	histone-like transcription factor (CBF/NF-Y) family protein	-0,36	1,00E+0	-0,78	9,17E-3	-0,58	6,55E-2	-0,12	1,00E+0	-0,49	1,00E+0
CATMA1OA69960R1	AT1G80750,AT1G80760	60S ribosomal protein L7 (RPL7A)	0,08	1,00E+0	-0,78	9,18E-3	-0,41	4,44E-1	-0,21	1,00E+0	-1,09	1,43E-2
CATMA3OA10150R1	AT3G11090	LOB domain family protein / lateral organ boundaries domain family protein (LBD21)	-0,29	1,00E+0	-0,78	9,27E-3	-0,19	1,00E+0	0,12	1,00E+0	-0,21	1,00E+0
CATMA1OA48210F1	AT1G58025	DNA binding	-0,37	1,00E+0	-0,78	9,28E-3	-0,61	4,66E-2	0,02	1,00E+0	-1,12	1,11E-2
CATMA2OC47152F1	AT2G12170	unknown protein	-0,21	1,00E+0	-0,78	9,29E-3	-0,41	4,32E-1	-0,09	1,00E+0	-0,57	7,31E-1
CATMA1OC71258R1	AT1G17180	ATGSTU25 (Arabidopsis thaliana Glutathione S-transferase (class tau) 25); glutathione transferase	-0,44	1,00E+0	-0,78	9,36E-3	-0,67	1,64E-2	-0,53	4,16E-1	-1,03	2,60E-2
CATMA3OC57388R1	AT3G25770	AOC2 (ALLENE OXIDE CYCLASE 2)	-0,23	1,00E+0	-0,78	9,46E-3	-0,89	2,50E-4	0,25	1,00E+0	-0,20	1,00E+0
CATMA3ON101241F1	AT3G58220	unknown protein	-0,19	1,00E+0	-0,78	9,58E-3	-0,42	3,90E-1	-0,37	1,00E+0	-0,83	1,54E-1
CATMA5ON91768R1	AT5G41200	MADS-box family protein	-0,65	1,00E+0	-0,78	9,60E-3	-0,52	1,34E-1	-0,53	4,24E-1	-0,60	6,46E-1
CATMA1OA05230F1	AT1G06190	ATP binding / ATPase, coupled to transmembrane movement of ions, phosphorylative mechanism	0,04	1,00E+0	-0,78	9,61E-3	-0,08	1,00E+0	0,10	1,00E+0	-0,41	1,00E+0
CATMA4OF03213F1	AT4G39500	CYP96A11 (cytochrome P450, family 96, subfamily A, polypeptide 11); oxygen binding	-0,52	1,00E+0	-0,78	9,68E-3	-0,28	1,00E+0	-0,48	6,77E-1	-0,54	8,68E-1
CATMA4OA06180R1	AT4G05520	calcium-binding EF hand family protein	0,00	1,00E+0	-0,78	9,76E-3	-0,11	1,00E+0	-0,22	1,00E+0	-0,83	1,51E-1
CATMA1OA18850F1	AT1G19835	unknown protein	-0,49	1,00E+0	-0,78	9,76E-3	-0,66	2,17E-2	0,05	1,00E+0	-0,59	6,71E-1
CATMA2OA39310R1	AT2G40960	nucleic acid binding	-0,23	1,00E+0	-0,78	9,86E-3	-0,24	1,00E+0	-0,03	1,00E+0	-0,28	1,00E+0
CATMA5OA58890F1	AT5G63320	unknown protein	-0,38	1,00E+0	-0,78	9,96E-3	-0,77	3,04E-3	-0,04	1,00E+0	-1,05	2,20E-2
CATMA5OA48390R1	AT5G52520	OVA6 (OVULE ABORTION 6); ATP binding / aminoacyl-tRNA ligase	-0,07	1,00E+0	-0,78	9,95E-3	-0,24	1,00E+0	0,02	1,00E+0	-0,41	1,00E+0
CATMA2OA23485R1	AT2G25170,AT2G25171	PKL/SSL2 (PICKLE, SUPPRESSOR OF SLR2)	-0,26	1,00E+0	-0,78	1,00E-2	-0,39	5,17E-1	-0,07	1,00E+0	-0,57	7,31E-1
CATMA1OC71278F1	AT1G18540	60S ribosomal protein L6 (RPL6A)	-0,11	1,00E+0	-0,78	1,00E-2	-0,23	1,00E+0	-0,51	4,91E-1	-0,85	1,29E-1
CATMA2OA01320R1	AT2G02410	unknown protein	-0,42	1,00E+0	-0,78	1,01E-2	-0,53	1,31E-1	-0,29	1,00E+0	-0,57	7,38E-1
CATMA1OA50020F1	AT1G61000	unknown protein	-0,22	1,00E+0	-0,78	1,01E-2	-0,55	9,46E-2	-0,14	1,00E+0	-1,30	1,16E-3
CATMA3OC57713F1	AT3G52210,AT3G52220	unknown protein	-0,41	1,00E+0	-0,78	1,01E-2	-0,82	1,10E-3	-0,33	1,00E+0	-0,89	9,98E-2
CATMA3OA20920F1	AT3G21080	ABC transporter-related	-0,60	1,00E+0	-0,78	1,02E-2	-0,17	1,00E+0	-0,44	9,11E-1	-0,32	1,00E+0
CATMA2OA30245R1	AT2G31970	RAD50; ATP binding / ATPase/ nuclease/ zinc ion binding	-0,50	1,00E+0	-0,78	1,02E-2	-0,88	2,57E-4	-0,06	1,00E+0	-0,97	4,80E-2
CATMA4OA23430F1	AT4G21760,AT4G21770	pseudouridine synthase family protein	-0,03	1,00E+0	-0,78	1,02E-2	-0,23	1,00E+0	0,05	1,00E+0	-0,36	1,00E+0
CATMA1OA57770R1	AT1G68390	unknown protein	-0,84	2,72E-1	-0,78	1,02E-2	-0,29	1,00E+0	-0,18	1,00E+0	-0,22	1,00E+0
CATMA5OA62170R1	AT5G66780	unknown protein	-0,72	7,03E-1	-0,78	1,03E-2	-0,83	9,33E-4	-0,05	1,00E+0	-0,48	1,00E+0
CATMA3OA22365R1	AT3G22370	AOX1A (alternative oxidase 1A); alternative oxidase	-0,58	1,00E+0	-0,77	1,03E-2	-0,98	2,30E-5	-1,00	1,01E-4	-1,41	2,67E-4
CATMA2OA41980F1	AT2G43550,AT2G43560	immunophilin / FKBP-type peptidyl-prolyl cis-trans isomerase family protein	-0,29	1,00E+0	-0,77	1,03E-2	-0,52	1,44E-1	-0,14	1,00E+0	-0,47	1,00E+0
CATMA3OA06930R1	AT3G07670	SET domain-containing protein	-0,26	1,00E+0	-0,77	1,03E-2	-0,43	3,78E-1	-0,05	1,00E+0	-0,31	1,00E+0
CATMA1OA63980F1	AT1G74590	ATGSTU10 (Arabidopsis thaliana Glutathione S-transferase (class tau) 10); glutathione transferase	-0,62	1,00E+0	-0,77	1,03E-2	-0,91	1,33E-4	-0,79	9,06E-3	-1,74	1,01E-6
CATMA1OA08820F1	AT1G09940	HEMA2; glutamyl-tRNA reductase	-0,68	9,06E-1	-0,77	1,03E-2	-0,54	1,11E-1	-0,43	9,87E-1	-0,59	6,68E-1
CATMA5OA58010R1	AT5G62410	SMC2 (STRUCTURAL MAINTENANCE OF CHROMOSOMES 2)	-0,26	1,00E+0	-0,77	1,04E-2	-0,23	1,00E+0	0,12	1,00E+0	-0,70	3,79E-1
CATMA3OA41540R1	AT3G48580	xyloglucan:xyloglucosyl transferase, putative / xyloglucan endotransglycosylase, putative / endo-xyloglucan transferase, putative	-0,52	1,00E+0	-0,77	1,04E-2	-0,25	1,00E+0	-0,59	2,10E-1	-1,29	1,43E-3
CATMA3OA41690R1	AT3G48710	GTP binding / RNA binding	-0,33	1,00E+0	-0,77	1,04E-2	-0,55	1,04E-1	-0,17	1,00E+0	-1,43	2,09E-4
CATMA5OA20605R1	AT5G23120	HCF136 (High chlorophyll fluorescence 136)	-0,70	7,82E-1	-0,77	1,04E-2	-0,67	1,84E-2	-0,12	1,00E+0	-0,52	9,47E-1
CATMA2OA29570F1	AT2G31345	unknown protein	-1,08	2,20E-2	-0,77	1,04E-2	-0,49	1,91E-1	-0,86	2,64E-3	-1,19	4,89E-3
CATMA2ON101629F1	AT2G21870	unknown protein	-0,23	1,00E+0	-0,77	1,04E-2	-0,32	8,93E-1	-0,11	1,00E+0	-0,66	4,71E-1
CATMA3OA48460R1	AT3G55510	unknown protein	0,01	1,00E+0	-0,77	1,05E-2	-0,24	1,00E+0	-0,41	1,00E+0	-1,10	1,35E-2
CATMA3OA14110R1	AT3G14760	unknown protein	-0,21	1,00E+0	-0,77	1,05E-2	-0,28	1,00E+0	0,11	1,00E+0	-0,05	1,00E+0
CATMA1OA38980F1	AT1G47900	unknown protein	-0,35	1,00E+0	-0,77	1,05E-2	-0,32	9,12E-1	-0,10	1,00E+0	-0,62	5,98E-1
CATMA2OC47772F1	AT2G45190	AFO (ABNORMAL FLORAL ORGANS); transcription factor	-0,25	1,00E+0	-0,77	1,06E-2	-0,27	1,00E+0	-0,02	1,00E+0	-0,07	1,00E+0
CATMA3OA22980F1	AT3G23020	pentatricopeptide (PPR) repeat-containing protein	-0,28	1,00E+0	-0,77	1,07E-2	-0,49	1,98E-1	-0,19	1,00E+0	-0,80	1,96E-1
CATMA5OC64608F1	AT5G38430	ribulose bisphosphate carboxylase small chain 1B / RuBisCO small subunit 1B (RBCS-1B) (ATS1B)	-0,42	1,00E+0	-0,77	1,07E-2	-0,33	8,09E-1	0,11	1,00E+0	0,52	9,49E-1
CATMA1OA59930R1	AT1G70645,AT1G70650	zinc finger (Ran-binding) family protein	-0,16	1,00E+0	-0,77	1,07E-2	-0,59	6,08E-2	-0,30	1,00E+0	-0,93	6,65E-2
CATMA1ON93501F1	AT1G33615 AT1G33615	0	-0,38	1,00E+0	-0,77	1,07E-2	-0,66	2,04E-2	-0,28	1,00E+0	-0,53	9,18E-1
CATMA2OA19490R1	AT2G20890,AT2G20900	PSB29 (THYLAKOID FORMATION1)	-0,63	1,00E+0	-0,77	1,08E-2	-0,27	1,00E+0	-0,19	1,00E+0	-0,35	1,00E+0
CATMA2OA42060R1	AT2G43650	Sas10/U3 ribonucleoprotein (Utp) family protein	-0,15	1,00E+0	-0,77	1,08E-2	-0,61	4,66E-2	-0,11	1,00E+0	-1,07	1,81E-2
CATMA1OA70150F1	AT1G80930	MIF4G domain-containing protein / MA3 domain-containing protein	-0,40	1,00E+0	-0,77	1,09E-2	-0,47	2,54E-1	-0,23	1,00E+0	-0,64	5,37E-1
CATMA5ON99822F1	AT5G53580	aldo/keto reductase family protein	-0,40	1,00E+0	-0,77	1,09E-2	-0,40	4,68E-1	-0,13	1,00E+0	-0,65	5,02E-1
CATMA1OA63440F1	AT1G74070	peptidyl-prolyl cis-trans isomerase cyclophilin-type family protein	-0,42	1,00E+0	-0,77	1,10E-2	-0,25	1,00E+0	0,25	1,00E+0	0,24	1,00E+0
CATMA4OA33480F1	AT4G31830	unknown protein	-1,17	6,34E-3	-0,77	1,10E-2	-1,46	2,28E-12	-0,49	6,22E-1	-0,23	1,00E+0
CATMA5OA03620R1	AT5G04390	zinc finger (C2H2 type) family protein	-0,46	1,00E+0	-0,77	1,10E-2	-0,49	1,97E-1	-0,69	5,26E-2	-0,32	1,00E+0
CATMA5OA10150R1	AT5G11390	unknown protein	-0,44	1,00E+0	-0,77	1,11E-2	-0,64	2,72E-2	-0,24	1,00E+0	-0,94	6,24E-2
CATMA1ON102212R1	AT1G20970	adhesin-related	-0,53	1,00E+0	-0,77	1,11E-2	-0,58	6,87E-2	-0,02	1,00E+0	-0,88	1,03E-1
CATMA1OA67720R1	AT1G78650	unknown protein	-0,27	1,00E+0	-0,77	1,11E-2	-0,47	2,54E-1	-0,19	1,00E+0	-0,75	2,71E-1
CATMA3OA04510F1	AT3G05470	formin homology 2 domain-containing protein / FH2 domain-containing protein	-0,17	1,00E+0	-0,77	1,11E-2	0,20	1,00E+0	0,27	1,00E+0	-0,14	1,00E+0
CATMACON93612R1	ATCG00530	hypothetical protein	0,14	1,00E+0	-0,77	1,11E-2	0,06	1,00E+0	0,03	1,00E+0	0,16	1,00E+0
CATMA2OB23450F1	AT2G25130	armadillo/beta-catenin repeat family protein	-0,05	1,00E+0	-0,77	1,12E-2	0,29	1,00E+0	0,06	1,00E+0	0,18	1,00E+0
CATMA5OA44694F1	AT5G48690	unknown protein	-0,56	1,00E+0	-0,77	1,12E-2	-0,44	3,21E-1	-0,46	7,58E-1	-0,86	1,20E-1
CATMA4OB12780F1	AT4G12620	ATORC1B/ORC1B/UNE13 (ORIGIN OF REPLICATION COMPLEX 1B, unfertilized embryo sac 13); DNA binding / protein binding	-0,23	1,00E+0	-0,77	1,12E-2	-0,01	1,00E+0	0,04	1,00E+0	-0,57	7,51E-1
CATMACON93586R2	ATCG00490	large subunit of RUBISCO.	-0,63	1,00E+0	-0,77	1,12E-2	-0,56	8,96E-2	-0,14	1,00E+0	0,20	1,00E+0
CATMA3ON100666F1	AT3G10520	AHB2 (NON-SYMBIOTIC HAEMOGLOBIN 2)	0,02	1,00E+0	-0,77	1,12E-2	-0,27	1,00E+0	-0,26	1,00E+0	-0,82	1,59E-1
CATMA1ON102570R1	AT1G50060	pathogenesis-related protein, putative	-0,16	1,00E+0	-0,77	1,12E-2	1,04	4,65E-6	0,16	1,00E+0	1,26	1,96E-3
CATMA2OA05980R1	AT2G07170	binding	-0,12	1,00E+0	-0,77	1,12E-2	0,01	1,00E+0	0,16	1,00E+0	-0,34	1,00E+0
CATMA5OA42430R1	AT5G46450	disease resistance protein (TIR-NBS-LRR class), putative	-0,29	1,00E+0	-0,77	1,12E-2	-0,32	8,80E-1	-0,42	1,00E+0	-0,68	4,08E-1
CATMA2OA44770F1	AT2G46400	WRKY46 (WRKY DNA-binding protein 46); transcription factor	-0,60	1,00E+0	-0,77	1,13E-2	-0,93	9,32E-5	-0,82	4,85E-3	-1,19	4,79E-3
CATMA2ON99088R2	AT2G36792	0	-0,37	1,00E+0	-0,77	1,13E-2	-0,63	3,52E-2	-0,29	1,00E+0	-0,43	1,00E+0
CATMA1OA33866R1	AT1G35680	50S ribosomal protein L21, chloroplast / CL21 (RPL21)	-0,10	1,00E+0	-0,77	1,13E-2	-0,29	1,00E+0	0,29	1,00E+0	-0,16	1,00E+0
CATMA1OA26620R1	AT1G28420	HB-1 (homeobox-1); transcription factor	-0,30	1,00E+0	-0,77	1,16E-2	-0,64	2,75E-2	-0,30	1,00E+0	-0,81	1,80E-1
CATMA4OF03114R1	AT4G08580,AT4G08590	microfibrillar-associated protein-related	-0,45	1,00E+0	-0,77	1,17E-2	-0,77	3,08E-3	-0,14	1,00E+0	-1,04	2,41E-2
CATMA3OA21470F1	AT3G21600	senescence/dehydration-associated protein-related	-0,33	1,00E+0	-0,77	1,17E-2	-0,17	1,00E+0	-0,26	1,00E+0	-0,08	1,00E+0
CATMA2OA31330R1	AT2G33180	unknown protein	-0,25	1,00E+0	-0,77	1,17E-2	-0,24	1,00E+0	-0,14	1,00E+0	-0,23	1,00E+0
CATMA1OA46055R1	AT1G55020	LOX1 (Lipoxygenase 1); lipoxygenase	-0,44	1,00E+0	-0,77	1,17E-2	-0,88	2,60E-4	-0,49	6,15E-1	-1,49	8,67E-5
CATMA2OC47480F1	AT2G29150	tropinone reductase, putative / tropine dehydrogenase, putative	-0,38	1,00E+0	-0,77	1,18E-2	-0,40	4,70E-1	-0,44	9,13E-1	-0,52	9,25E-1
CATMA3OD03064F1	AT3G62470	pentatricopeptide (PPR) repeat-containing protein	-0,27	1,00E+0	-0,76	1,18E-2	-0,36	6,49E-1	-0,07	1,00E+0	-0,59	6,90E-1
CATMA4ON103000F1	AT4G09990	unknown protein	-0,29	1,00E+0	-0,76	1,18E-2	0,46	2,79E-1	0,01	1,00E+0	0,48	1,00E+0
CATMA5OA42630F1	AT5G46620	unknown protein	-0,40	1,00E+0	-0,76	1,18E-2	-0,54	1,14E-1	-0,40	1,00E+0	-1,01	3,51E-2
CATMA4OA36080R1	AT4G34260	unknown protein	-0,44	1,00E+0	-0,76	1,18E-2	-0,14	1,00E+0	-0,14	1,00E+0	-0,18	1,00E+0
CATMA5OA23655F1	AT5G26000	TGG1 (THIOGLUCOSIDE GLUCOHYDROLASE 1); hydrolase, hydrolyzing O-glycosyl compounds	-0,28	1,00E+0	-0,76	1,19E-2	-0,59	6,21E-2	0,11	1,00E+0	-0,91	7,85E-2
CATMA1OC71164F1	AT1G12070	Rho GDP-dissociation inhibitor family protein	-0,59	1,00E+0	-0,76	1,19E-2	-0,35	7,24E-1	-0,39	1,00E+0	-0,02	1,00E+0
CATMA1OA01535R1	AT1G02560	CLPP5 (NUCLEAR ENCODED CLP PROTEASE 1); endopeptidase Clp	-0,23	1,00E+0	-0,76	1,19E-2	-0,30	1,00E+0	-0,02	1,00E+0	-0,53	9,14E-1
CATMA4ON100372F1	AT4G24250	MLO13 (MILDEW RESISTANCE LOCUS O 13); calmodulin binding	-0,46	1,00E+0	-0,76	1,20E-2	-0,19	1,00E+0	-0,49	5,92E-1	-0,57	7,63E-1
CATMA1OA43155R1	AT1G52080	AR791; actin binding	-0,39	1,00E+0	-0,76	1,20E-2	-0,60	5,25E-2	-0,36	1,00E+0	-1,16	6,90E-3
CATMA5OA51400R1	AT5G55660	GTP binding / RNA binding	-0,61	1,00E+0	-0,76	1,20E-2	-0,56	9,18E-2	0,11	1,00E+0	-0,76	2,58E-1
CATMA2OA28280R1	AT2G29940	ATPDR3/PDR3 (PLEIOTROPIC DRUG RESISTANCE 3); ATPase, coupled to transmembrane movement of substances	-0,98	7,11E-2	-0,76	1,20E-2	-0,34	7,63E-1	-0,86	2,28E-3	-0,16	1,00E+0
CATMA2OA25670F1	AT2G27285	unknown protein	-0,29	1,00E+0	-0,76	1,20E-2	-0,58	6,76E-2	-0,12	1,00E+0	-0,96	5,26E-2
CATMA2OA41920R1	AT2G43510	ATTI1 (ARABIDOPSIS THALIANA TRYPSIN INHIBITOR PROTEIN 1)	-0,69	8,73E-1	-0,76	1,21E-2	-1,16	1,36E-7	-0,99	1,27E-4	-2,28	3,68E-12
CATMA3OA19565R1	AT3G19960	ATATM (myosin 1); motor	-0,39	1,00E+0	-0,76	1,22E-2	-0,45	2,87E-1	-0,12	1,00E+0	-0,58	7,13E-1
CATMA4OC42078R1	AT4G03180,AT4G03190	unknown protein	-0,22	1,00E+0	-0,76	1,22E-2	-0,59	6,21E-2	-0,52	4,74E-1	-1,17	6,49E-3
CATMA1OC72083F1	AT1G70400	unknown protein	-0,53	1,00E+0	-0,76	1,22E-2	-0,37	6,35E-1	-0,48	6,65E-1	-0,52	9,29E-1
CATMA2OA25490R1	AT2G27120	POL2B/TIL2 (TILTED2); DNA-directed DNA polymerase	-0,30	1,00E+0	-0,76	1,22E-2	-0,53	1,24E-1	-0,30	1,00E+0	-0,55	8,34E-1
CATMA5ON99806R1	AT5G51440	23.5 kDa mitochondrial small heat shock protein (HSP23.5-M)	-0,34	1,00E+0	-0,76	1,22E-2	-1,13	3,76E-7	-1,03	5,26E-5	-1,20	4,07E-3
CATMA4OA33260F1	AT4G31620	transcriptional factor B3 family protein	-0,42	1,00E+0	-0,76	1,22E-2	-0,38	5,65E-1	-0,39	1,00E+0	-0,33	1,00E+0
CATMA4OA12530F1	AT4G12420	SKU5 (skewed 5); copper ion binding	-0,22	1,00E+0	-0,76	1,23E-2	-0,23	1,00E+0	-0,04	1,00E+0	-0,36	1,00E+0
CATMA3ON100577F1	AT3G03450	RGL2 (RGA-LIKE 2); transcription factor	-0,66	1,00E+0	-0,76	1,23E-2	-0,23	1,00E+0	-0,23	1,00E+0	0,08	1,00E+0
CATMA4OA32440R1	AT4G30825	pentatricopeptide (PPR) repeat-containing protein	-0,15	1,00E+0	-0,76	1,24E-2	-0,39	5,36E-1	-0,21	1,00E+0	-0,64	5,37E-1
CATMA1OA16730F1	AT1G17690	unknown protein	-0,29	1,00E+0	-0,76	1,24E-2	-0,55	1,03E-1	-0,32	1,00E+0	-0,71	3,58E-1
CATMA5OC64150F1	AT5G09900	EMB2107 (EMBRYO DEFECTIVE 2107)	-0,21	1,00E+0	-0,76	1,25E-2	-0,36	6,77E-1	-0,28	1,00E+0	-0,80	1,88E-1
CATMA2OB45690R1	AT2G47230	agenet domain-containing protein	-0,18	1,00E+0	-0,76	1,25E-2	-0,47	2,35E-1	-0,25	1,00E+0	-0,81	1,75E-1
CATMA3OA03110F1	AT3G04160	unknown protein	0,06	1,00E+0	-0,76	1,27E-2	-0,34	7,55E-1	-0,12	1,00E+0	-0,74	2,80E-1
CATMA1OA02050R1	AT1G03160	FZL (FZO-LIKE); GTP binding / GTPase/ thiamin-phosphate diphosphorylase	-0,17	1,00E+0	-0,76	1,27E-2	-0,28	1,00E+0	-0,03	1,00E+0	-0,37	1,00E+0
CATMA5OA40460F1	AT5G44635	minichromosome maintenance family protein / MCM family protein	-0,01	1,00E+0	-0,76	1,27E-2	-0,22	1,00E+0	-0,20	1,00E+0	-1,02	2,91E-2
CATMA5OA21665F1	AT5G24120	SIGE (RNA polymerase sigma subunit E); DNA binding / DNA-directed RNA polymerase/ sigma factor/ transcription factor	-0,76	5,35E-1	-0,76	1,27E-2	-1,24	1,06E-8	-0,54	3,95E-1	-0,41	1,00E+0
CATMA5OA42540F1	AT5G46550 HELITRONY3_2716	DNA-binding bromodomain-containing protein	-0,24	1,00E+0	-0,76	1,27E-2	-0,46	2,62E-1	-0,29	1,00E+0	-0,62	5,93E-1
CATMACON98333R1	ATCG00110	tRNA-Arg	-0,38	1,00E+0	-0,76	1,27E-2	0,02	1,00E+0	0,04	1,00E+0	0,13	1,00E+0
CATMA5OC65128F1	AT5G64990	AtRABH1a (Arabidopsis Rab GTPase homolog H1a); GTP binding	-0,45	1,00E+0	-0,76	1,28E-2	-0,61	4,30E-2	-0,51	5,17E-1	-1,24	2,67E-3
CATMA1OA12330R1	AT1G13330,AT1G13340	unknown protein	-0,28	1,00E+0	-0,76	1,30E-2	-0,69	1,33E-2	-0,68	6,26E-2	-1,36	5,15E-4
CATMA4OA39230R1	AT4G37710	VQ motif-containing protein	-0,24	1,00E+0	-0,76	1,30E-2	-0,47	2,45E-1	-0,24	1,00E+0	-0,60	6,52E-1
CATMA2OA34460F1	AT2G36270	ABI5 (ABA INSENSITIVE 5); DNA binding / transcription factor/ transcriptional activator	-0,39	1,00E+0	-0,76	1,30E-2	-0,73	6,49E-3	-0,37	1,00E+0	-0,76	2,45E-1
CATMA1OA17855F1	AT1G18800	NRP2 (NAP1-RELATED PROTEIN 2); DNA binding / chromatin binding / histone binding	0,01	1,00E+0	-0,76	1,30E-2	-0,41	4,43E-1	-0,27	1,00E+0	-1,12	1,10E-2
CATMA2OA20880R1	AT2G22360	DNAJ heat shock family protein	-0,18	1,00E+0	-0,76	1,31E-2	-0,38	5,55E-1	-0,12	1,00E+0	-0,49	1,00E+0
CATMA1OC71185F1	AT1G13370	histone H3, putative	-0,63	1,00E+0	-0,76	1,31E-2	-0,36	6,54E-1	-0,65	9,91E-2	-0,60	6,54E-1
CATMA5OD05193F1	AT5G60805	unknown protein	-0,39	1,00E+0	-0,76	1,31E-2	-0,57	8,13E-2	-0,33	1,00E+0	-0,29	1,00E+0
CATMA5OA35310R1	AT5G39730	avirulence-responsive protein-related / avirulence induced gene (AIG) protein-related	-0,21	1,00E+0	-0,76	1,32E-2	-0,44	3,23E-1	-0,47	7,32E-1	-1,19	4,90E-3
CATMA5OA50690R1	AT5G54880	DTW domain-containing protein	0,00	1,00E+0	-0,76	1,32E-2	-0,08	1,00E+0	-0,02	1,00E+0	-0,51	9,80E-1
CATMA2OA45980F1	AT2G47520	AP2 domain-containing transcription factor, putative	-0,88	1,87E-1	-0,76	1,33E-2	-0,74	5,34E-3	-0,40	1,00E+0	-1,02	3,10E-2
CATMA1OA39680F1	AT1G48580	unknown protein	-0,36	1,00E+0	-0,76	1,33E-2	-0,44	3,38E-1	-0,60	1,77E-1	-0,64	5,29E-1
CATMA4OA19340R1	AT4G18290	KAT2 (K+ ATPase 2); cyclic nucleotide binding / inward rectifier potassium channel	-0,42	1,00E+0	-0,76	1,34E-2	-0,48	2,34E-1	-0,42	1,00E+0	-0,69	3,86E-1
CATMA5OA36620R1	AT5G40950	50S ribosomal protein L27, chloroplast, putative (RPL27)	-0,17	1,00E+0	-0,76	1,35E-2	-0,29	1,00E+0	0,16	1,00E+0	-0,26	1,00E+0
CATMA4OA24970F1	AT4G23215	pseudogene	-0,57	1,00E+0	-0,75	1,36E-2	-0,37	5,94E-1	-0,81	6,25E-3	-1,10	1,30E-2
CATMA1OA49060F1	AT1G60010	unknown protein	-0,38	1,00E+0	-0,75	1,37E-2	-0,53	1,28E-1	-0,41	1,00E+0	-0,79	2,01E-1
CATMA5OA12610F1	AT5G14370	unknown protein	-0,30	1,00E+0	-0,75	1,37E-2	-0,44	3,37E-1	-0,22	1,00E+0	-0,31	1,00E+0
CATMA1OA05770F1	AT1G06720	unknown protein	-0,34	1,00E+0	-0,75	1,37E-2	-0,80	1,79E-3	-0,38	1,00E+0	-0,74	2,94E-1
CATMA3ON94426R1	AT3G12860	nucleolar protein Nop56, putative	0,33	1,00E+0	-0,75	1,37E-2	-0,31	9,54E-1	-0,12	1,00E+0	-0,98	4,49E-2
CATMA4OA31380R1	AT4G29750	unknown protein	-0,27	1,00E+0	-0,75	1,38E-2	-0,48	2,18E-1	-0,37	1,00E+0	-0,85	1,27E-1
CATMA3OA05630R1	AT3G06490	MYB108 (BOTRYTIS-SUSCEPTIBLE1, myb domain protein 108); DNA binding / transcription factor	-0,73	6,97E-1	-0,75	1,38E-2	-0,82	1,16E-3	-0,48	6,81E-1	-1,07	1,78E-2
CATMA3ON91285R1	AT3G10280	fatty acid elongase 3-ketoacyl-CoA synthase, putative	-0,37	1,00E+0	-0,75	1,38E-2	-0,24	1,00E+0	-0,15	1,00E+0	0,16	1,00E+0
CATMA2OB41900F1	AT2G43490	RabGAP/TBC domain-containing protein	-0,42	1,00E+0	-0,75	1,38E-2	-0,47	2,42E-1	-0,19	1,00E+0	-0,56	7,76E-1
CATMA4ON90046R1	AT4G15670	glutaredoxin family protein	-0,05	1,00E+0	-0,75	1,38E-2	0,06	1,00E+0	0,00	1,00E+0	0,14	1,00E+0
CATMA2OA23980R1	AT2G25625	unknown protein	-0,52	1,00E+0	-0,75	1,39E-2	-0,93	8,21E-5	-0,79	1,02E-2	-1,38	3,97E-4
CATMA3OA04810R1	AT3G05750	unknown protein	-0,18	1,00E+0	-0,75	1,40E-2	-0,30	9,84E-1	-0,10	1,00E+0	-0,83	1,58E-1
CATMA5OA04410R1	AT5G05210	nucleolar matrix protein-related	-0,26	1,00E+0	-0,75	1,40E-2	-0,82	9,77E-4	0,03	1,00E+0	-0,89	9,41E-2
CATMA1OA67470F1	AT1G78370	ATGSTU20 (Arabidopsis thaliana Glutathione S-transferase (class tau) 20); glutathione transferase	0,13	1,00E+0	-0,75	1,40E-2	0,58	6,94E-2	0,34	1,00E+0	0,13	1,00E+0
CATMA1OA54180R1	AT1G64880	ribosomal protein S5 family protein	-0,07	1,00E+0	-0,75	1,40E-2	-0,34	7,85E-1	-0,17	1,00E+0	-0,99	3,99E-2
CATMA4OC42254R1	AT4G12610	ATRAP74/RAP74; transcription initiation factor	-0,35	1,00E+0	-0,75	1,41E-2	-0,54	1,17E-1	-0,17	1,00E+0	-0,86	1,21E-1
CATMA5OF01956F1	AT5G28400	unknown protein	-0,39	1,00E+0	-0,75	1,41E-2	-0,85	5,11E-4	-0,12	1,00E+0	-0,61	6,30E-1
CATMA2OC47697R1	AT2G41280	M10	-0,55	1,00E+0	-0,75	1,43E-2	-1,31	9,34E-10	-0,15	1,00E+0	-0,56	7,71E-1
CATMA4ON100221F1	AT4G14070	AAE15 (ACYL-ACTIVATING ENZYME 15); acyl-ACP synthetase	-0,26	1,00E+0	-0,75	1,44E-2	-0,56	8,58E-2	-0,11	1,00E+0	-0,80	1,94E-1
CATMA3OA25870R1	AT3G26070	plastid-lipid associated protein PAP / fibrillin family protein	-0,29	1,00E+0	-0,75	1,44E-2	-0,36	6,48E-1	-0,02	1,00E+0	-0,30	1,00E+0
CATMA3OA11280F1	AT3G12340	FK506 binding / peptidyl-prolyl cis-trans isomerase	-0,22	1,00E+0	-0,75	1,44E-2	-0,65	2,56E-2	-0,24	1,00E+0	-0,71	3,39E-1
CATMA1OA23440R1	AT1G24490,AT1G24510	ALB4 (ALBINA 4)	0,06	1,00E+0	-0,75	1,45E-2	-0,31	9,45E-1	-0,14	1,00E+0	-0,58	7,02E-1
CATMA5OA59705R1	AT5G64240,AT5G64250	latex-abundant family protein (AMC3) / caspase family protein	-0,63	1,00E+0	-0,75	1,45E-2	-0,28	1,00E+0	-0,38	1,00E+0	0,31	1,00E+0
CATMA5OC64475R1	ATENSPM9_20362AT5G27120	SAR DNA-binding protein, putative	0,22	1,00E+0	-0,75	1,46E-2	-0,60	5,49E-2	-0,46	7,99E-1	-1,43	1,87E-4
CATMA2OF00640F1	AT2G04039,AT2G04040	ATDTX1; antiporter/ multidrug efflux pump/ multidrug transporter/ transporter	-0,03	1,00E+0	-0,75	1,46E-2	-0,85	5,68E-4	-1,02	7,18E-5	-0,80	1,88E-1
CATMA1OA15590F1	AT1G16630	unknown protein	-0,08	1,00E+0	-0,75	1,47E-2	0,11	1,00E+0	-0,10	1,00E+0	-0,76	2,55E-1
CATMA1OA09360R1	AT1G10522,AT1G10530	unknown protein	0,19	1,00E+0	-0,75	1,47E-2	-0,15	1,00E+0	-0,07	1,00E+0	-0,27	1,00E+0
CATMA2OA15280F1	AT2G16480	SWIB complex BAF60b domain-containing protein / plus-3 domain-containing protein	-0,42	1,00E+0	-0,75	1,48E-2	-0,77	2,85E-3	-0,11	1,00E+0	-0,77	2,43E-1
CATMA4OA36260R1	AT4G34420	unknown protein	-0,23	1,00E+0	-0,75	1,49E-2	0,42	3,97E-1	0,04	1,00E+0	0,34	1,00E+0
CATMA3OA06056R1	AT3G06860	MFP2 (MULTIFUNCTIONAL PROTEIN); enoyl-CoA hydratase	-0,30	1,00E+0	-0,75	1,50E-2	-0,12	1,00E+0	-0,11	1,00E+0	-0,37	1,00E+0
CATMA2OC47751F1	AT2G44280	unknown protein	-0,35	1,00E+0	-0,75	1,51E-2	-0,56	8,44E-2	-0,42	1,00E+0	-0,46	1,00E+0
CATMA3OA52820F1	AT3G59800	unknown protein	-0,01	1,00E+0	-0,75	1,51E-2	-0,54	1,17E-1	-0,11	1,00E+0	-1,08	1,62E-2
CATMA5OA41840F1	AT5G45840	leucine-rich repeat transmembrane protein kinase, putative	-0,38	1,00E+0	-0,75	1,51E-2	-0,20	1,00E+0	-0,09	1,00E+0	0,53	9,02E-1
CATMA1OA55350R1	AT1G66090	disease resistance protein (TIR-NBS class), putative	-0,62	1,00E+0	-0,75	1,51E-2	-0,65	2,58E-2	-0,34	1,00E+0	-0,73	3,11E-1
CATMA2OA02420R1	AT2G03500	myb family transcription factor	-0,42	1,00E+0	-0,75	1,53E-2	-0,01	1,00E+0	-0,16	1,00E+0	0,28	1,00E+0
CATMA5OA05310F1	AT5G06110	DNAJ heat shock N-terminal domain-containing protein / cell division protein-related	-0,13	1,00E+0	-0,75	1,53E-2	-0,52	1,40E-1	-0,18	1,00E+0	-0,89	9,71E-2
CATMA3OA55920R1	AT3G62750	hydrolase, hydrolyzing O-glycosyl compounds	-0,38	1,00E+0	-0,75	1,53E-2	-0,54	1,07E-1	-0,29	1,00E+0	-0,52	9,33E-1
CATMA1OA52470F1	AT1G63240	unknown protein	-0,24	1,00E+0	-0,75	1,53E-2	-0,60	5,03E-2	-0,09	1,00E+0	-0,39	1,00E+0
CATMA1OA52820F1	AT1G63610	unknown protein	-0,20	1,00E+0	-0,75	1,55E-2	-0,25	1,00E+0	0,00	1,00E+0	-0,26	1,00E+0
CATMA2OA32170F1	AT2G34040	apoptosis inhibitory 5 (API5) family protein	-0,26	1,00E+0	-0,75	1,56E-2	-0,40	4,79E-1	-0,36	1,00E+0	-0,68	4,16E-1
CATMA3ON94646R1	AT3G53130,AT3G53130,AT3G53140,AT3G53140	LUT1 (LUTEIN DEFICIENT 1); oxygen binding"",""O-diphenol-O-methyl transferase, putative	-0,23	1,00E+0	-0,74	1,57E-2	-0,35	7,03E-1	-0,09	1,00E+0	-0,42	1,00E+0
CATMA1ON102536R1	AT1G48520	GATB (GLU-ADT SUBUNIT B); glutamyl-tRNA(Gln) amidotransferase	-0,17	1,00E+0	-0,74	1,57E-2	-0,23	1,00E+0	-0,07	1,00E+0	-0,61	6,27E-1
CATMA1OA43300F1	AT1G52250	dynein light chain type 1 family protein	-1,11	1,35E-2	-0,74	1,57E-2	-0,53	1,21E-1	-0,87	1,84E-3	-0,30	1,00E+0
CATMA4OA26390R1	AT4G24680	unknown protein	-0,27	1,00E+0	-0,74	1,58E-2	-0,35	7,08E-1	-0,13	1,00E+0	-0,20	1,00E+0
CATMA5OA01310R1	AT5G02240	catalytic/ coenzyme binding	-0,17	1,00E+0	-0,74	1,58E-2	-0,41	4,46E-1	-0,15	1,00E+0	-0,75	2,71E-1
CATMA1OA08416F1	AT1G09570	PHYA (PHYTOCHROME A); G-protein coupled photoreceptor/ signal transducer	-0,37	1,00E+0	-0,74	1,59E-2	-0,28	1,00E+0	-0,15	1,00E+0	-0,72	3,18E-1
CATMA2OA41430R1	AT2G43030,AT2G43040	ribosomal protein L3 family protein	-0,19	1,00E+0	-0,74	1,59E-2	-0,37	6,40E-1	0,22	1,00E+0	-0,19	1,00E+0
CATMA1OA45720R1	AT1G54575	unknown protein	-0,39	1,00E+0	-0,74	1,59E-2	-0,44	3,26E-1	-0,63	1,27E-1	-0,74	2,83E-1
CATMA2ON94772F1	AT2G18190	AAA-type ATPase family protein	0,64	1,00E+0	-0,74	1,59E-2	-0,81	1,46E-3	-0,76	1,73E-2	-0,85	1,27E-1
CATMA5OA03060F1	AT5G03870	glutaredoxin family protein	-0,27	1,00E+0	-0,74	1,59E-2	0,02	1,00E+0	-0,15	1,00E+0	-0,63	5,52E-1
CATMA1OA02630F1	AT1G03780	targeting protein-related	-0,17	1,00E+0	-0,74	1,59E-2	0,05	1,00E+0	0,09	1,00E+0	-0,48	1,00E+0
CATMA3OA05180R1	AT3G06120	basic helix-loop-helix (bHLH) family protein	-0,27	1,00E+0	-0,74	1,60E-2	-0,41	4,46E-1	-0,25	1,00E+0	-0,43	1,00E+0
CATMA1OA51430F1	AT1G62310	transcription factor jumonji (jmjC) domain-containing protein	-0,43	1,00E+0	-0,74	1,60E-2	-0,93	8,20E-5	-0,15	1,00E+0	-0,59	6,92E-1
CATMA5OA34040F1	AT5G38510	rhomboid family protein	-0,35	1,00E+0	-0,74	1,60E-2	-0,56	8,24E-2	-0,42	1,00E+0	-0,52	9,58E-1
CATMA2OD05074F1	AT2G32490,AT2G32500	unknown protein	-0,10	1,00E+0	-0,74	1,61E-2	-0,21	1,00E+0	-0,07	1,00E+0	-0,48	1,00E+0
CATMA4OA03430F1	AT4G03090	unknown protein	-0,28	1,00E+0	-0,74	1,61E-2	-0,33	8,20E-1	-0,16	1,00E+0	-0,58	7,22E-1
CATMA3OA18800F1	AT3G19170	ATPREP1/ATZNMP (PRESEQUENCE PROTEASE 1); metalloendopeptidase	-0,15	1,00E+0	-0,74	1,61E-2	-0,50	1,88E-1	-0,17	1,00E+0	-0,62	5,97E-1
CATMA1ON94977R1	AT1G23940	adaptin family protein	-0,43	1,00E+0	-0,74	1,62E-2	-0,16	1,00E+0	0,16	1,00E+0	-0,25	1,00E+0
CATMA5ON99808F1	AT5E46700	0	-0,64	1,00E+0	-0,74	1,63E-2	-0,51	1,58E-1	-0,63	1,31E-1	-0,64	5,32E-1
CATMA5OA39450R1	AT5G43630	zinc knuckle (CCHC-type) family protein	-0,50	1,00E+0	-0,74	1,63E-2	-0,98	2,41E-5	-0,37	1,00E+0	0,24	1,00E+0
CATMA1OA64490F1	AT1G75150	unknown protein	-0,15	1,00E+0	-0,74	1,63E-2	-0,25	1,00E+0	-0,05	1,00E+0	-0,52	9,21E-1
CATMA3OC57183R1	AT3G13210	crooked neck protein, putative / cell cycle protein, putative	-0,39	1,00E+0	-0,74	1,64E-2	-0,33	8,19E-1	-0,08	1,00E+0	-0,74	2,88E-1
CATMA5OA41335R1	AT5G45390	CLPP4 (Clp protease proteolytic subunit 4); endopeptidase Clp	-0,27	1,00E+0	-0,74	1,64E-2	-0,16	1,00E+0	-0,01	1,00E+0	-0,42	1,00E+0
CATMA2OA35230R1	AT2G36950	heavy-metal-associated domain-containing protein	-0,81	3,48E-1	-0,74	1,64E-2	-0,93	8,16E-5	-0,83	4,20E-3	-0,61	6,29E-1
CATMA2OA37850R1	AT2G39580	binding	-0,34	1,00E+0	-0,74	1,65E-2	-0,60	5,29E-2	-0,42	1,00E+0	-0,51	9,91E-1
CATMA1OA58300R1	AT1G68890,AT1G68905	2-oxoglutarate decarboxylase/ hydro-lyase/ magnesium ion binding / thiamin pyrophosphate binding	-0,17	1,00E+0	-0,74	1,64E-2	-0,45	3,14E-1	0,11	1,00E+0	-0,30	1,00E+0
CATMA1ON92490R1	AT1G31950	terpene synthase/cyclase family protein	-0,18	1,00E+0	-0,74	1,65E-2	0,40	4,84E-1	0,10	1,00E+0	0,62	5,83E-1
CATMA5OA02570R1	AT5G03420,AT5G03430	dentin sialophosphoprotein-related	-0,32	1,00E+0	-0,74	1,65E-2	-0,42	4,13E-1	-0,23	1,00E+0	-0,85	1,31E-1
CATMA3OA03220F1	AT3G04260	PTAC3 (PLASTID TRANSCRIPTIONALLY ACTIVE3); DNA binding	-0,18	1,00E+0	-0,74	1,66E-2	-0,14	1,00E+0	0,22	1,00E+0	-0,30	1,00E+0
CATMA4OA05360F1	AT4G04790	unknown protein	-0,25	1,00E+0	-0,74	1,66E-2	-0,53	1,25E-1	-0,54	3,94E-1	-0,77	2,36E-1
CATMA3OA05480R1	AT3G06400	CHR11 (CHROMATIN-REMODELING PROTEIN 11); DNA-dependent ATPase	-0,32	1,00E+0	-0,74	1,66E-2	-0,60	5,22E-2	-0,20	1,00E+0	-0,91	8,04E-2
CATMA5ON99679F1	AT5G41020 AT5E35610	myb family transcription factor	-0,38	1,00E+0	-0,74	1,66E-2	-0,80	1,62E-3	0,05	1,00E+0	-1,12	1,08E-2
CATMA1OA63880R1	AT1G74470	geranylgeranyl reductase	-0,40	1,00E+0	-0,74	1,66E-2	-0,25	1,00E+0	0,25	1,00E+0	-0,28	1,00E+0
CATMA3OA42640F1	AT3G49601	unknown protein	-0,40	1,00E+0	-0,74	1,67E-2	-0,74	5,58E-3	0,06	1,00E+0	-0,84	1,39E-1
CATMA1OA60820R1	AT1G71500	Rieske (2Fe-2S) domain-containing protein	-0,48	1,00E+0	-0,74	1,68E-2	-0,49	1,91E-1	-0,03	1,00E+0	-0,12	1,00E+0
CATMA1OC71306F1	AT1G20610	CYCB2;3 (CYCLIN B2;3); cyclin-dependent protein kinase regulator	-0,04	1,00E+0	-0,74	1,68E-2	-0,04	1,00E+0	-0,05	1,00E+0	-0,80	1,94E-1
CATMA2OA21610R1	AT2G23110	unknown protein	-1,18	5,35E-3	-0,74	1,69E-2	-1,65	0,00E+0	-1,08	1,69E-5	-0,77	2,35E-1
CATMACON93808R2	ATCG00270,ATCG00280	PSII D2 protein"",""chloroplast gene encoding a CP43 subunit of the photosystem II reaction center. promoter contains a blue-light responsive element.	-0,62	1,00E+0	-0,74	1,69E-2	-0,35	7,27E-1	-0,11	1,00E+0	-0,15	1,00E+0
CATMA2OA17860R1	AT2G19260	ELM2 domain-containing protein / PHD finger family protein	-0,37	1,00E+0	-0,74	1,70E-2	-0,66	1,90E-2	-0,27	1,00E+0	-0,44	1,00E+0
CATMA1ON92429F1	AT1G13330,AT1G13340AT1G13330,AT1G13340	unknown protein	-0,72	7,28E-1	-0,74	1,70E-2	-0,58	7,03E-2	-0,91	8,02E-4	-0,94	6,21E-2
CATMA5OA38020R1	AT5G42290	transcription activator-related	-0,99	6,54E-2	-0,74	1,70E-2	-1,43	9,25E-12	0,27	1,00E+0	-0,35	1,00E+0
CATMA1OA14525R1	AT1G15500	chloroplast ADP, ATP carrier protein, putative / ADP, ATP translocase, putative / adenine nucleotide translocase, putative	-0,28	1,00E+0	-0,74	1,71E-2	-0,30	1,00E+0	0,17	1,00E+0	-0,25	1,00E+0
CATMA2OC47845F1	AT2E05040 AT2G07080	0	-0,16	1,00E+0	-0,74	1,71E-2	-0,39	5,04E-1	-0,17	1,00E+0	-0,24	1,00E+0
CATMA5OA05130R1	AT5G05940	ATROPGEF5/ROPGEF5 (KINASE PARTNER PROTEIN-LIKE); Rho guanyl-nucleotide exchange factor	0,01	1,00E+0	-0,74	1,71E-2	-0,11	1,00E+0	-0,18	1,00E+0	-0,42	1,00E+0
CATMA4OA08890R1	AT4G08950	phosphate-responsive protein, putative (EXO)	0,05	1,00E+0	-0,74	1,71E-2	0,35	7,08E-1	0,45	8,83E-1	-0,20	1,00E+0
CATMA5OA52970R1	AT5G57220	CYP81F2 (cytochrome P450, family 81, subfamily F, polypeptide 2); oxygen binding	-0,52	1,00E+0	-0,74	1,72E-2	-0,44	3,26E-1	-0,83	4,60E-3	-1,04	2,46E-2
CATMA1OA40500R1	AT1G49380	cytochrome c biogenesis protein family	-0,33	1,00E+0	-0,74	1,72E-2	-0,32	8,99E-1	-0,04	1,00E+0	-0,36	1,00E+0
CATMA1OC71934R1	AT1G62580,AT1G62590	flavin-containing monooxygenase family protein / FMO family protein	0,13	1,00E+0	-0,74	1,75E-2	-0,37	6,17E-1	-0,74	2,13E-2	-0,67	4,47E-1
CATMA1OA11750R1	AT1G12770	EMB1586 (EMBRYO DEFECTIVE 1586)	-0,17	1,00E+0	-0,74	1,75E-2	-0,20	1,00E+0	0,12	1,00E+0	-0,42	1,00E+0
CATMA5OA57480F1	AT5G61890	AP2 domain-containing transcription factor family protein	-0,83	3,00E-1	-0,74	1,75E-2	-0,09	1,00E+0	-0,42	1,00E+0	-0,66	4,74E-1
CATMA3OA56090F1	AT3G62910	APG3 (ALBINO AND PALE GREEN); translation release factor	-0,12	1,00E+0	-0,74	1,75E-2	-0,38	5,69E-1	-0,05	1,00E+0	-0,73	3,06E-1
CATMA1OA09810R1	AT1G10910	unknown protein	-0,30	1,00E+0	-0,74	1,76E-2	-0,60	4,94E-2	-0,31	1,00E+0	-0,63	5,71E-1
CATMA3OA50730F2	AT3G57710	protein kinase family protein	-0,19	1,00E+0	-0,74	1,76E-2	-0,45	3,11E-1	-0,19	1,00E+0	-1,04	2,53E-2
CATMA5ON99435R1	AT5G22340	unknown protein	-0,34	1,00E+0	-0,74	1,77E-2	-0,36	6,66E-1	-0,15	1,00E+0	-0,45	1,00E+0
CATMA3OA47123R1	AT3G54170	ATFIP37 (ARABIDOPSIS THALIANA FKBP12 INTERACTING PROTEIN 37)	-0,44	1,00E+0	-0,74	1,77E-2	-0,86	4,45E-4	-0,29	1,00E+0	-1,24	2,63E-3
CATMA1OA34420R1	AT1G36320	unknown protein	-0,12	1,00E+0	-0,74	1,77E-2	-0,46	2,80E-1	-0,17	1,00E+0	-1,04	2,49E-2
CATMA5OA17350F1	AT5G18970	AWPM-19-like membrane family protein	-0,74	6,23E-1	-0,74	1,77E-2	-0,17	1,00E+0	-0,44	9,18E-1	0,04	1,00E+0
CATMA2OA21270F1	AT2G22780	PMDH1 (PEROXISOMAL NAD-MALATE DEHYDROGENASE 1); malate dehydrogenase	-0,30	1,00E+0	-0,74	1,77E-2	-0,41	4,25E-1	-0,41	1,00E+0	-0,86	1,19E-1
CATMA1OC71208F1	AT1G14840	ATMAP70-4 (microtubule-associated proteins 70-4); microtubule binding	-0,29	1,00E+0	-0,74	1,77E-2	-0,45	2,92E-1	-0,01	1,00E+0	-0,61	6,27E-1
CATMA4OA34720F1	AT4G32970	unknown protein	-0,12	1,00E+0	-0,73	1,79E-2	-0,28	1,00E+0	-0,23	1,00E+0	-0,46	1,00E+0
CATMA3ON100780R1	AT3G20350	unknown protein	-0,31	1,00E+0	-0,73	1,79E-2	-0,31	9,67E-1	-0,13	1,00E+0	-0,57	7,39E-1
CATMA4OA23075F1	AT4G21440	ATM4/ATMYB102 (ARABIDOPSIS MYB-LIKE 102); DNA binding / transcription factor	-0,59	1,00E+0	-0,73	1,80E-2	-0,84	7,48E-4	-0,19	1,00E+0	-0,43	1,00E+0
CATMA2OA36870R1	AT2G38580	unknown protein	-0,23	1,00E+0	-0,73	1,83E-2	-0,37	6,17E-1	-0,03	1,00E+0	-0,81	1,76E-1
CATMA5OC65207R1	AT5G27895 AT5E26780	0	-0,66	1,00E+0	-0,73	1,83E-2	-0,59	6,12E-2	-0,47	7,06E-1	-0,23	1,00E+0
CATMA5OA41680F1	AT5G45690	unknown protein	-1,03	3,61E-2	-0,73	1,83E-2	-1,38	5,62E-11	-0,17	1,00E+0	-0,07	1,00E+0
CATMA4OA38080F1	AT4G36520	trichohyalin-related	-0,22	1,00E+0	-0,73	1,85E-2	-0,56	8,30E-2	0,04	1,00E+0	-0,94	6,21E-2
CATMA2OC47440F1	AT2G26740	ATSEH (Arabidopsis thaliana soluble epoxide hydrolase); epoxide hydrolase	-0,58	1,00E+0	-0,73	1,85E-2	-0,21	1,00E+0	-0,31	1,00E+0	-0,11	1,00E+0
CATMA5OA31590F1	AT5G36120	YGGT family protein	-0,31	1,00E+0	-0,73	1,85E-2	-0,24	1,00E+0	0,00	1,00E+0	-0,14	1,00E+0
CATMA2OA19980F1	AT2G21280	GC1 (GIANT CHLOROPLAST 1); catalytic/ coenzyme binding	-0,28	1,00E+0	-0,73	1,85E-2	-0,33	8,11E-1	-0,08	1,00E+0	-0,27	1,00E+0
CATMA1OA37250R1	AT1G43800	acyl-(acyl-carrier-protein) desaturase, putative / stearoyl-ACP desaturase, putative	-0,37	1,00E+0	-0,73	1,85E-2	0,55	9,91E-2	0,39	1,00E+0	0,29	1,00E+0
CATMA5OA48205R1	AT5G52310	COR78 (COLD REGULATED 78)	-0,36	1,00E+0	-0,73	1,86E-2	-1,15	1,65E-7	0,00	1,00E+0	-0,04	1,00E+0
CATMA1OA02690F1	AT1G03830	guanylate-binding family protein	-0,14	1,00E+0	-0,73	1,86E-2	-0,36	6,88E-1	-0,09	1,00E+0	-0,83	1,48E-1
CATMA2OC47393R1	AT2G23910	cinnamoyl-CoA reductase-related	-0,14	1,00E+0	-0,73	1,86E-2	-0,37	6,14E-1	-0,54	3,81E-1	-1,03	2,65E-2
CATMA5OA35440F1	AT5G39790	5p-AMP-activated protein kinase beta-1 subunit-related	0,19	1,00E+0	-0,73	1,87E-2	-0,23	1,00E+0	-0,35	1,00E+0	-0,70	3,64E-1
CATMA1OA07480R1	AT1G08520	CHLD/PDE166 (PIGMENT DEFECTIVE 166); ATP binding / magnesium chelatase/ nucleoside-triphosphatase/ nucleotide binding	-0,31	1,00E+0	-0,73	1,88E-2	-0,36	6,59E-1	-0,07	1,00E+0	-0,32	1,00E+0
CATMA2OA43750F1	AT2G45350	CRR4 (CHLORORESPIRATORY REDUCTION 4); binding	-0,47	1,00E+0	-0,73	1,88E-2	-0,39	5,41E-1	-0,21	1,00E+0	-0,37	1,00E+0
CATMA3OA33370F1	AT3G32990,AT3G33000	pseudogene	-0,38	1,00E+0	-0,73	1,89E-2	-0,52	1,42E-1	0,04	1,00E+0	0,03	1,00E+0
CATMA3ON91394F1	AT3G47550,AT3G47560	esterase/lipase/thioesterase family protein	-0,29	1,00E+0	-0,73	1,89E-2	-0,49	2,01E-1	-0,19	1,00E+0	-0,74	2,85E-1
CATMA1ON102933R1	AT1E69230AT1G77700	pathogenesis-related thaumatin family protein	-0,84	2,79E-1	-0,73	1,91E-2	-0,36	6,48E-1	-0,52	4,42E-1	-0,24	1,00E+0
CATMA5ON91449F1	AT5G01290,AT5G01300	phosphatidylethanolamine-binding family protein	-1,22	3,07E-3	-0,73	1,92E-2	-1,79	0,00E+0	0,12	1,00E+0	-0,39	1,00E+0
CATMA3OA52800R1	AT3G59780	unknown protein	-0,29	1,00E+0	-0,73	1,92E-2	-0,52	1,49E-1	0,01	1,00E+0	-0,19	1,00E+0
CATMA3OC57401F1	AT3G26280	CYP71B4 (cytochrome P450, family 71, subfamily B, polypeptide 4); oxygen binding	-1,41	1,42E-4	-0,73	1,92E-2	-0,96	4,24E-5	-0,96	2,57E-4	-0,37	1,00E+0
CATMA5OA61790F1	AT5G66450,AT5G66455	pseudogene	-0,05	1,00E+0	-0,73	1,92E-2	-0,21	1,00E+0	-0,25	1,00E+0	-0,47	1,00E+0
CATMA1OA65130F1	AT1G75860	unknown protein	-0,10	1,00E+0	-0,73	1,92E-2	-0,31	9,60E-1	-0,32	1,00E+0	-0,71	3,56E-1
CATMA1OA66540R1	AT1G77320	MEI1 (MEIOSIS DEFECTIVE 1); transcription coactivator	-0,29	1,00E+0	-0,73	1,93E-2	-0,51	1,62E-1	-0,28	1,00E+0	-0,81	1,81E-1
CATMA3OA29010R1	AT3G29000	calcium-binding EF hand family protein	-0,26	1,00E+0	-0,73	1,94E-2	-1,18	6,23E-8	-1,05	3,56E-5	-1,34	7,07E-4
CATMA2OA35510F1	AT2G37230	pentatricopeptide (PPR) repeat-containing protein	-0,20	1,00E+0	-0,73	1,95E-2	-0,29	1,00E+0	-0,19	1,00E+0	-0,69	3,97E-1
CATMA2OC47085R1	AT2G05510	glycine-rich protein	-0,18	1,00E+0	-0,73	1,95E-2	-0,04	1,00E+0	0,22	1,00E+0	0,20	1,00E+0
CATMA5OC64217R1	AT5G13360	auxin-responsive GH3 family protein	-0,47	1,00E+0	-0,73	1,95E-2	-0,30	9,88E-1	-0,31	1,00E+0	-0,47	1,00E+0
CATMA5OF02158F1	AT5G44420	PDF1.2 (Low-molecular-weight cysteine-rich 77)	0,17	1,00E+0	-0,73	1,95E-2	-0,93	8,66E-5	-0,06	1,00E+0	-0,04	1,00E+0
CATMA5OA46340F1	AT5G50360	unknown protein	-1,17	6,06E-3	-0,73	1,95E-2	-1,36	1,13E-10	-0,39	1,00E+0	-0,35	1,00E+0
CATMA1OA70160R1	AT1G80940	unknown protein	-0,56	1,00E+0	-0,73	1,96E-2	-0,54	1,18E-1	-0,36	1,00E+0	-0,60	6,55E-1
CATMA2ON101476F1	AT3G18640	zinc finger protein-related	-0,29	1,00E+0	-0,73	1,97E-2	-0,51	1,62E-1	-0,09	1,00E+0	-0,96	5,55E-2
CATMA5OA08400R1	AT5G09570	unknown protein	-0,61	1,00E+0	-0,73	1,98E-2	-1,55	0,00E+0	-1,29	3,26E-8	-1,12	1,06E-2
CATMA2ON101453R1	AT2G07733 AT2E06440	0	-0,49	1,00E+0	-0,73	2,00E-2	-0,38	5,87E-1	-0,13	1,00E+0	-0,05	1,00E+0
CATMA2OA43120F1	AT2G44640,AT2G44650,AT2G44660	CHL-CPN10 (chloroplast chaperonin 10)	-0,25	1,00E+0	-0,73	2,00E-2	-0,18	1,00E+0	-0,28	1,00E+0	-0,57	7,69E-1
CATMA1OA11590F1	AT1G12610	DDF1 (DWARF AND DELAYED FLOWERING 1); DNA binding / transcription factor	-0,70	7,78E-1	-0,73	2,00E-2	-0,91	1,26E-4	-0,45	8,70E-1	-0,30	1,00E+0
CATMA5OA20300F1	AT5G22800	aminoacyl-tRNA synthetase family protein	0,12	1,00E+0	-0,73	2,00E-2	-0,63	3,10E-2	-0,33	1,00E+0	-0,68	4,08E-1
CATMA5OA36170F1	AT5G40520	unknown protein	-0,44	1,00E+0	-0,73	2,00E-2	-0,63	3,36E-2	-0,42	1,00E+0	-1,10	1,38E-2
CATMA1OD02694F1	AT1G66700	S-adenosyl-L-methionine:carboxyl methyltransferase family protein	-0,27	1,00E+0	-0,73	2,00E-2	-0,73	6,26E-3	-0,18	1,00E+0	-0,66	4,82E-1
CATMA5OA60810F1	AT5G65480,AT5G65490	unknown protein	-0,18	1,00E+0	-0,73	2,00E-2	-0,51	1,62E-1	-0,13	1,00E+0	-0,90	9,00E-2
CATMA2OC47485R1	AT2G29360	tropinone reductase, putative / tropine dehydrogenase, putative	-0,28	1,00E+0	-0,73	2,00E-2	-0,42	3,98E-1	0,00	1,00E+0	-0,37	1,00E+0
CATMA2OA25210F1	AT2G26870	phosphoesterase family protein	-0,33	1,00E+0	-0,73	2,00E-2	-0,26	1,00E+0	0,06	1,00E+0	0,11	1,00E+0
CATMA5OA48325R1	AT5G52440,AT5G52450	HCF106 (High chlorophyll fluorescence 106)	-0,35	1,00E+0	-0,73	2,00E-2	-0,48	2,16E-1	-0,02	1,00E+0	-0,30	1,00E+0
CATMA1OC72234F1	AT1G79270,AT1G79280	unknown protein	-0,18	1,00E+0	-0,73	2,01E-2	-0,60	5,24E-2	-0,01	1,00E+0	-0,92	7,39E-2
CATMA3OA25730R1	AT3G25910,AT3G25920	unknown protein	-0,37	1,00E+0	-0,73	2,01E-2	-0,74	5,70E-3	-0,36	1,00E+0	-1,08	1,65E-2
CATMA1OA39130R1	AT1G48050	ATKU80/KU80 (Arabidopsis thaliana Ku80 homolog); double-stranded DNA binding / protein binding	-0,26	1,00E+0	-0,72	2,03E-2	-0,57	7,77E-2	-0,09	1,00E+0	-0,75	2,73E-1
CATMA5OA61210R1	AT5G65900,AT5G65910	DEAD/DEAH box helicase, putative	-0,47	1,00E+0	-0,72	2,03E-2	-0,47	2,57E-1	-0,03	1,00E+0	-0,63	5,51E-1
CATMA2OA00810F1	AT2G01755	unknown protein	-0,63	1,00E+0	-0,72	2,04E-2	-0,54	1,07E-1	-0,12	1,00E+0	-0,07	1,00E+0
CATMA5OA56940F1	AT5G61290,AT5G61300	unknown protein	-0,22	1,00E+0	-0,72	2,05E-2	-0,43	3,57E-1	-0,10	1,00E+0	-0,73	3,13E-1
CATMA1OA54000R1	AT1G64680	unknown protein	-0,44	1,00E+0	-0,72	2,05E-2	-0,44	3,16E-1	-0,13	1,00E+0	-0,25	1,00E+0
CATMA5OA08740R1	AT5G09990,AT5G09995	PROPEP5 (Elicitor peptide 5 precursor)	-0,25	1,00E+0	-0,72	2,06E-2	-0,26	1,00E+0	-0,15	1,00E+0	-0,14	1,00E+0
CATMA5OA12680F1	AT5G14430,AT5G14440 VANDAL8_22626	unknown protein	0,05	1,00E+0	-0,72	2,09E-2	-0,67	1,90E-2	-0,25	1,00E+0	-1,43	1,98E-4
CATMA5ON93855F2	AT5G09460,AT5G09460,AT5G09460,AT5G09460,AT5G09461,AT5G09461,AT5G09461,AT5G09461,AT5G09462,AT5G09462,AT5G09462,AT5G09462,AT5G09463,AT5G09463,AT5G09463,AT5G09463AT5G09460,AT5G09460,AT5G09460,AT5G09460,AT5G09461,AT5G09461,AT5G09461,AT5G09461,AT5G09462,AT5G09462,AT5G09462,AT5G09462,AT5G09463,AT5G09463,AT5G09463,AT5G09463	transcription factor/ transcription regulator"",""unknown protein"",""unknown protein"",""unknown protein	-0,50	1,00E+0	-0,72	2,09E-2	-0,69	1,29E-2	-0,29	1,00E+0	-0,47	1,00E+0
CATMA2OA32290R1	AT2G34170	unknown protein	-0,49	1,00E+0	-0,72	2,09E-2	-0,66	1,90E-2	0,12	1,00E+0	-0,01	1,00E+0
CATMA1OA38560R1	AT1G47580	lipoyltransferase, putative	-0,45	1,00E+0	-0,72	2,09E-2	-0,45	2,92E-1	-0,23	1,00E+0	-0,45	1,00E+0
CATMA1OA26770F1	AT1G28560	SRD2 (SHOOT REDIFFERENTIATION DEFECTIVE 2); DNA binding	-0,21	1,00E+0	-0,72	2,09E-2	-0,52	1,39E-1	-0,46	7,58E-1	-1,07	1,86E-2
CATMA5OA34060R1	AT5G38530	tryptophan synthase-related	-0,40	1,00E+0	-0,72	2,10E-2	-0,67	1,67E-2	-0,37	1,00E+0	-1,09	1,43E-2
CATMA3ON100822R1	AT3G23530	cyclopropane fatty acid synthase, putative / CPA-FA synthase, putative	-0,05	1,00E+0	-0,72	2,10E-2	-0,20	1,00E+0	0,09	1,00E+0	-0,32	1,00E+0
CATMA3OC57862F1	AT3G58710,AT3G58720	zinc finger (C3HC4-type RING finger) family protein	-0,41	1,00E+0	-0,72	2,11E-2	-0,42	3,85E-1	-0,40	1,00E+0	-0,33	1,00E+0
CATMA5OA53090F1	AT5G57345	unknown protein	-0,82	3,34E-1	-0,72	2,13E-2	-0,84	6,43E-4	-0,30	1,00E+0	-0,44	1,00E+0
CATMA1OA69060R1	AT1G79890	helicase-related	-0,21	1,00E+0	-0,72	2,13E-2	-0,44	3,19E-1	-0,26	1,00E+0	-0,60	6,55E-1
CATMA4OA38690F1	AT4G37110	protein binding / zinc ion binding	-0,09	1,00E+0	-0,72	2,13E-2	-0,32	9,06E-1	-0,18	1,00E+0	-0,62	5,99E-1
CATMA3OA12200F1	AT3G13180	NOL1/NOP2/sun family protein / antitermination NusB domain-containing protein	-0,07	1,00E+0	-0,72	2,14E-2	-0,06	1,00E+0	0,07	1,00E+0	-0,16	1,00E+0
CATMA5ON99732R1	AT5G45060	disease resistance protein (TIR-NBS-LRR class), putative	-0,45	1,00E+0	-0,72	2,13E-2	-0,73	6,24E-3	-0,26	1,00E+0	-0,50	1,00E+0
CATMA1ON102265F1	AT1G26270	phosphatidylinositol 3- and 4-kinase family protein	-0,49	1,00E+0	-0,72	2,14E-2	-0,44	3,39E-1	-0,39	1,00E+0	-0,66	4,78E-1
CATMA4OA29080F1	AT4G27500,AT4G27510	unknown protein	-0,27	1,00E+0	-0,72	2,16E-2	-0,32	8,74E-1	-0,17	1,00E+0	-0,75	2,63E-1
CATMA3OA01760R1	AT3G02820	zinc knuckle (CCHC-type) family protein	-0,12	1,00E+0	-0,72	2,16E-2	-0,23	1,00E+0	0,05	1,00E+0	-0,65	5,14E-1
CATMA5OA40350R1	AT5G44562AT5G44560,AT5G44562	SNF7 family protein	-0,22	1,00E+0	-0,72	2,17E-2	-0,31	9,66E-1	-0,42	1,00E+0	-1,03	2,77E-2
CATMA5OA03980R1	AT5G04810	pentatricopeptide (PPR) repeat-containing protein	-0,42	1,00E+0	-0,72	2,19E-2	-0,63	3,36E-2	0,02	1,00E+0	-0,64	5,35E-1
CATMA3OA19810R1	AT3G20150	kinesin motor family protein	-0,08	1,00E+0	-0,72	2,19E-2	-0,25	1,00E+0	-0,07	1,00E+0	-0,74	2,86E-1
CATMA3ON100710R1	AT3G13960	AtGRF5 (GROWTH-REGULATING FACTOR 5)	-0,59	1,00E+0	-0,72	2,20E-2	-0,35	6,96E-1	-0,05	1,00E+0	-0,55	8,31E-1
CATMA4OA13100F1	AT4G12970	unknown protein	-0,68	8,81E-1	-0,72	2,20E-2	-0,20	1,00E+0	-0,01	1,00E+0	0,03	1,00E+0
CATMA1OA63310F1	AT1G73960 ARNOLD2_26887	membrane alanyl aminopeptidase	-0,39	1,00E+0	-0,72	2,21E-2	-0,63	3,26E-2	-0,25	1,00E+0	-0,32	1,00E+0
CATMA1ON102742F1	AT1G63640	kinesin motor protein-related	-0,28	1,00E+0	-0,72	2,22E-2	-0,45	3,11E-1	-0,05	1,00E+0	-0,64	5,20E-1
CATMA5OA19400F1	AT5G20870	glycosyl hydrolase family 17 protein	-0,86	2,28E-1	-0,72	2,22E-2	-0,20	1,00E+0	-0,48	6,93E-1	0,07	1,00E+0
CATMA4OA37900R1	AT4G36250	ALDH3F1 (ALDEHYDE DEHYDROGENASE 3F1); 3-chloroallyl aldehyde dehydrogenase/ aldehyde dehydrogenase (NAD)	-0,14	1,00E+0	-0,72	2,24E-2	-0,13	1,00E+0	0,12	1,00E+0	-0,86	1,21E-1
CATMA1OA17990R1	AT1G18950	aminoacyl-tRNA synthetase family	-0,18	1,00E+0	-0,72	2,24E-2	-0,26	1,00E+0	-0,15	1,00E+0	-0,58	7,10E-1
CATMA1OA01160R1	AT1G02150	pentatricopeptide (PPR) repeat-containing protein	-0,37	1,00E+0	-0,72	2,24E-2	-0,33	8,02E-1	-0,10	1,00E+0	-0,16	1,00E+0
CATMA4OA37910F1	AT4G36260	STY2 (STYLISH 2)	-0,58	1,00E+0	-0,72	2,24E-2	-0,19	1,00E+0	-0,11	1,00E+0	-0,98	4,29E-2
CATMA5OA08000F1	AT5G08650	GTP-binding protein LepA, putative	-0,20	1,00E+0	-0,72	2,24E-2	-0,44	3,20E-1	-0,28	1,00E+0	-0,41	1,00E+0
CATMA3OA01040R1	AT3G02050,AT3G02060	DEAD/DEAH box helicase, putative	-0,12	1,00E+0	-0,72	2,24E-2	-0,18	1,00E+0	-0,03	1,00E+0	-0,28	1,00E+0
CATMA1OA63910F1	AT1G74500	bHLH family protein	-0,65	1,00E+0	-0,72	2,24E-2	0,63	3,39E-2	0,14	1,00E+0	0,73	3,04E-1
CATMA1OA69000F1	AT1G79850	RPS17 (ribosomal protein S17); structural constituent of ribosome	-0,22	1,00E+0	-0,72	2,25E-2	-0,12	1,00E+0	0,15	1,00E+0	0,12	1,00E+0
CATMA1OA45880R1	AT1G54820	protein kinase family protein	-0,31	1,00E+0	-0,72	2,26E-2	-0,44	3,29E-1	-0,02	1,00E+0	0,09	1,00E+0
CATMA1ON95241R2	AT1G76820,AT1G76820,AT1G76825,AT1G76825	unknown protein"",""eukaryotic translation initiation factor 2 family protein / eIF-2 family protein	-0,23	1,00E+0	-0,72	2,26E-2	-0,53	1,26E-1	-0,07	1,00E+0	-0,23	1,00E+0
CATMA1OD00438R1	AT1G57630	disease resistance protein (TIR class), putative	-0,72	7,33E-1	-0,72	2,27E-2	-0,55	1,03E-1	-1,11	6,02E-6	-1,19	4,91E-3
CATMA4OA37980F1	AT4G36390	radical SAM domain-containing protein / TRAM domain-containing protein	-0,22	1,00E+0	-0,72	2,27E-2	-0,28	1,00E+0	0,02	1,00E+0	-0,21	1,00E+0
CATMA3OA50910R1	AT3G57910	D111/G-patch domain-containing protein	-0,49	1,00E+0	-0,72	2,28E-2	-0,73	5,90E-3	-0,35	1,00E+0	-0,63	5,49E-1
CATMA2OA22600F1	AT2G24270	ALDH11A3 (Aldehyde dehydrogenase 11A3); 3-chloroallyl aldehyde dehydrogenase	-0,83	2,88E-1	-0,72	2,28E-2	-0,61	4,66E-2	-0,14	1,00E+0	-0,12	1,00E+0
CATMA5OA04710R1	AT5G05540	exonuclease family protein	-0,12	1,00E+0	-0,72	2,29E-2	-0,84	7,48E-4	-0,43	9,43E-1	-1,18	5,44E-3
CATMA3OA02030F1	AT3G03130	unknown protein	-0,32	1,00E+0	-0,72	2,30E-2	-0,02	1,00E+0	-0,39	1,00E+0	-0,70	3,62E-1
CATMA3ON90987F1	AT3G46090	ZAT7; nucleic acid binding / transcription factor/ zinc ion binding	-0,88	1,92E-1	-0,72	2,30E-2	-1,00	1,47E-5	-0,79	9,76E-3	-1,03	2,79E-2
CATMA4OA36005F1	AT4G34190	SEP1 (STRESS ENHANCED PROTEIN 1)	-0,43	1,00E+0	-0,72	2,30E-2	-0,27	1,00E+0	-0,12	1,00E+0	-0,36	1,00E+0
CATMA4OA05420R1	AT4G04850	KEA3 (K+ efflux antiporter 3); potassium:hydrogen antiporter	-0,55	1,00E+0	-0,72	2,30E-2	-0,59	5,51E-2	-0,36	1,00E+0	-0,26	1,00E+0
CATMA3OA22820F2	AT3G22880	ATDMC1 (RECA-LIKE GENE); ATP binding / DNA-dependent ATPase/ damaged DNA binding	-0,22	1,00E+0	-0,72	2,30E-2	-0,05	1,00E+0	-0,07	1,00E+0	-0,43	1,00E+0
CATMA1ON92470F1	AT1G66710	pseudogene	-0,50	1,00E+0	-0,71	2,32E-2	-0,56	8,27E-2	-0,74	2,42E-2	-1,23	3,09E-3
CATMA3OC57263R1	AT3G17820	ATGSKB6 (Arabidopsis thaliana glutamine synthase clone KB6); glutamate-ammonia ligase	-0,34	1,00E+0	-0,71	2,36E-2	-0,13	1,00E+0	-0,21	1,00E+0	-0,41	1,00E+0
CATMA4OA16600F1	AT4G15810	chloroplast outer membrane protein, putative	-0,36	1,00E+0	-0,71	2,37E-2	-0,49	2,07E-1	-0,15	1,00E+0	-0,85	1,27E-1
CATMA1OC71725F1	AT1G49960,AT1G49970	CLPR1 (Clp protease proteolytic subunit 5); endopeptidase Clp	-0,06	1,00E+0	-0,71	2,37E-2	-0,50	1,72E-1	-0,22	1,00E+0	-0,88	1,08E-1
CATMA3OC57005R1	AT3G01320	unknown protein	-0,26	1,00E+0	-0,71	2,38E-2	-0,56	8,87E-2	-0,23	1,00E+0	-0,88	1,00E-1
CATMA5OA24720F1	AT5G27330	unknown protein	0,07	1,00E+0	-0,71	2,38E-2	-0,06	1,00E+0	0,01	1,00E+0	-1,03	2,82E-2
CATMA1OA36300R1	AT1G42970	GAPB (GLYCERALDEHYDE-3-PHOSPHATE DEHYDROGENASE B SUBUNIT); glyceraldehyde-3-phosphate dehydrogenase	-0,55	1,00E+0	-0,71	2,38E-2	-0,40	4,98E-1	-0,11	1,00E+0	-0,09	1,00E+0
CATMA5OA26660F1	AT5G28640	AN3 (ANGUSITFOLIA3)	-0,71	7,44E-1	-0,71	2,40E-2	-0,18	1,00E+0	-0,17	1,00E+0	-0,47	1,00E+0
CATMA4OA36610F1	AT4G34830	binding	-0,59	1,00E+0	-0,71	2,41E-2	-0,55	9,85E-2	0,05	1,00E+0	0,03	1,00E+0
CATMA2OA40170F1	AT2G41790	peptidase M16 family protein / insulinase family protein	-0,31	1,00E+0	-0,71	2,41E-2	-0,53	1,20E-1	-0,33	1,00E+0	-0,69	4,01E-1
CATMA3OA26362R1	AT3G26570	PHT2;1 (phosphate transporter 2;1)	-0,37	1,00E+0	-0,71	2,41E-2	-0,36	6,82E-1	-0,08	1,00E+0	0,21	1,00E+0
CATMA4ON90336R1	AT4G10020,AT4G10030AT4G10020,AT4G10030	short-chain dehydrogenase/reductase (SDR) family protein	-0,53	1,00E+0	-0,71	2,41E-2	-0,62	3,97E-2	0,13	1,00E+0	-0,13	1,00E+0
CATMA5OA48820R1	AT5G52940	unknown protein	-0,98	7,09E-2	-0,71	2,41E-2	-1,82	0,00E+0	-1,01	7,46E-5	-1,17	6,53E-3
CATMA4OA41390F1	AT4G39960,AT4G39970	haloacid dehalogenase-like hydrolase family protein	-0,07	1,00E+0	-0,71	2,41E-2	-0,27	1,00E+0	0,01	1,00E+0	-0,40	1,00E+0
CATMA5OA62560F1	AT5G67100,AT5G67110	ALC (ALCATRAZ)	-0,29	1,00E+0	-0,71	2,42E-2	-0,24	1,00E+0	-0,16	1,00E+0	-0,37	1,00E+0
CATMA5OF03349R1	AT5G44316	ATP-binding-cassette transporter, putative	-0,55	1,00E+0	-0,71	2,42E-2	-0,59	5,68E-2	-0,29	1,00E+0	-0,49	1,00E+0
CATMA3OC57419F1	AT3G27360,AT3G27380	histone H3	-0,25	1,00E+0	-0,71	2,42E-2	-0,34	7,58E-1	-0,16	1,00E+0	-0,94	6,11E-2
CATMA2OA43320F1	AT2G44850,AT2G44860	60S ribosomal protein L24, putative	0,07	1,00E+0	-0,71	2,44E-2	-0,52	1,43E-1	-0,60	1,93E-1	-1,23	2,84E-3
CATMA5OA07330R1	AT5G08080	SYP132 (syntaxin 132); t-SNARE	-0,30	1,00E+0	-0,71	2,44E-2	-0,70	1,16E-2	-0,33	1,00E+0	-0,72	3,16E-1
CATMA5OC64922F1	AT5G53880	unknown protein	-0,29	1,00E+0	-0,71	2,45E-2	-0,77	3,06E-3	-0,56	2,98E-1	-1,45	1,54E-4
CATMA3OA05830R1	AT3G66652	fip1 motif-containing protein	-0,45	1,00E+0	-0,71	2,45E-2	-0,48	2,23E-1	-0,39	1,00E+0	-0,99	4,16E-2
CATMA1OA03750F1	AT1G04920	ATSPS3F (sucrose phosphate synthase 3F); sucrose-phosphate synthase/ transferase, transferring glycosyl groups	-0,44	1,00E+0	-0,71	2,45E-2	-0,47	2,53E-1	-0,04	1,00E+0	-0,31	1,00E+0
CATMA4OA32260R1	AT4G30650	hydrophobic protein, putative / low temperature and salt responsive protein, putative	-0,26	1,00E+0	-0,71	2,46E-2	0,04	1,00E+0	0,30	1,00E+0	-0,24	1,00E+0
CATMA1OA58910R1	AT1G69580	transcription factor	-0,43	1,00E+0	-0,71	2,47E-2	-0,57	8,12E-2	-0,46	7,70E-1	-0,69	3,97E-1
CATMA1OC71188F1	AT1G13520	unknown protein	-0,93	1,16E-1	-0,71	2,47E-2	-0,66	2,18E-2	-1,10	9,15E-6	-1,77	5,86E-7
CATMA5OA47060R1	AT5G51130,AT5G51140	unknown protein	-0,25	1,00E+0	-0,71	2,48E-2	-0,61	4,50E-2	-0,45	8,24E-1	-0,91	8,34E-2
CATMA5OA60300F1	AT5G64860	DPE1 (DISPROPORTIONATING ENZYME); 4-alpha-glucanotransferase	-0,32	1,00E+0	-0,71	2,48E-2	-0,35	7,02E-1	-0,06	1,00E+0	-0,37	1,00E+0
CATMA1OA14410F1	AT1G15385	unknown protein	-0,66	1,00E+0	-0,71	2,48E-2	-0,64	2,97E-2	-0,21	1,00E+0	-0,68	4,14E-1
CATMA2OA26940F1	AT2G28510	Dof-type zinc finger domain-containing protein	-0,21	1,00E+0	-0,71	2,50E-2	0,03	1,00E+0	-0,25	1,00E+0	-0,42	1,00E+0
CATMA2OA22040R1	AT2G23640	reticulon family protein (RTNLB13)	-1,31	7,24E-4	-0,71	2,51E-2	-1,47	1,83E-12	-0,54	3,69E-1	-0,56	7,96E-1
CATMA3ON98645R1	AT3G52345AT3G52340,AT3G52345	SPP2 (SPP2); sucrose-phosphatase	0,18	1,00E+0	-0,71	2,51E-2	-0,02	1,00E+0	-0,25	1,00E+0	-0,65	4,95E-1
CATMA1OA06010F1	AT1G06950	ATTIC110/TIC110 (TRANSLOCON AT THE INNER ENVELOPE MEMBRANE OF CHLOROPLASTS 110)	-0,15	1,00E+0	-0,71	2,53E-2	-0,41	4,48E-1	-0,16	1,00E+0	-0,49	1,00E+0
CATMA2OA19610F1	AT2G20980	unknown protein	-0,05	1,00E+0	-0,71	2,55E-2	-0,36	6,86E-1	-0,10	1,00E+0	-0,94	6,62E-2
CATMA3OA07940F1	AT3G09080	transducin family protein / WD-40 repeat family protein	-0,05	1,00E+0	-0,71	2,58E-2	0,05	1,00E+0	-0,10	1,00E+0	-0,42	1,00E+0
CATMA3OA01710F1	AT3G02760	histidyl-tRNA synthetase, putative / histidine--tRNA ligase, putative	-0,23	1,00E+0	-0,71	2,60E-2	-0,49	2,08E-1	0,00	1,00E+0	-0,67	4,35E-1
CATMA2OA18750F1	AT2G20280	zinc finger (CCCH-type) family protein	-0,20	1,00E+0	-0,71	2,61E-2	-0,52	1,36E-1	-0,18	1,00E+0	-1,01	3,28E-2
CATMA3OA09900F1	AT3G10840	hydrolase, alpha/beta fold family protein	0,06	1,00E+0	-0,71	2,61E-2	-0,02	1,00E+0	0,15	1,00E+0	-0,19	1,00E+0
CATMA5OA43670R1	AT5G47690	binding	-0,24	1,00E+0	-0,71	2,62E-2	-0,75	4,67E-3	-0,16	1,00E+0	-0,55	8,33E-1
CATMA5OA42245F1	AT5G46240	KAT1 (K+ ATPase 1); cyclic nucleotide binding / inward rectifier potassium channel	-0,16	1,00E+0	-0,71	2,62E-2	-0,45	3,13E-1	0,26	1,00E+0	-0,45	1,00E+0
CATMA1OA62030R1	AT1G72800	nuM1-related	-0,90	1,58E-1	-0,71	2,62E-2	-0,77	2,96E-3	-0,82	4,86E-3	-0,85	1,30E-1
CATMA4OA11015F1	AT4G10920	KELP	-0,23	1,00E+0	-0,71	2,63E-2	-0,69	1,17E-2	-0,28	1,00E+0	-1,17	6,20E-3
CATMA2OA23017F1	AT2G24690	transcriptional factor B3 family protein	-0,25	1,00E+0	-0,71	2,63E-2	-0,73	5,99E-3	-0,24	1,00E+0	-0,94	6,51E-2
CATMA4OA41200F1	AT4G39810	exonuclease family protein	-0,26	1,00E+0	-0,71	2,63E-2	-0,44	3,24E-1	-0,51	5,11E-1	-0,51	9,91E-1
CATMA1OC71559F1	AT1G34510	peroxidase, putative	0,04	1,00E+0	-0,71	2,65E-2	0,10	1,00E+0	-0,07	1,00E+0	1,33	8,10E-4
CATMA5OA43390F1	AT5G47435,AT5G47440	unknown protein	-0,24	1,00E+0	-0,70	2,68E-2	-0,27	1,00E+0	-0,16	1,00E+0	-0,37	1,00E+0
CATMA3OA25220F1	AT3G25470,AT3G25480	rhodanese-like domain-containing protein	-0,27	1,00E+0	-0,70	2,68E-2	-0,13	1,00E+0	-0,02	1,00E+0	-0,44	1,00E+0
CATMA1ON99167F1	AT1G69570,AT1G69572 AT1G69572	Dof-type zinc finger domain-containing protein	-0,55	1,00E+0	-0,70	2,70E-2	-0,85	5,92E-4	-0,11	1,00E+0	-0,10	1,00E+0
CATMA5OA35160F1	AT5G39580	peroxidase	-0,59	1,00E+0	-0,70	2,70E-2	-0,07	1,00E+0	-0,71	3,69E-2	-0,44	1,00E+0
CATMA2OA21620R1	AT2G23120	unknown protein	-0,62	1,00E+0	-0,70	2,71E-2	-0,72	8,00E-3	-0,41	1,00E+0	-0,55	8,19E-1
CATMA1OC71028F1	AT1G03106,NPCRNA002	unknown protein	-1,07	2,51E-2	-0,70	2,72E-2	-0,88	2,57E-4	-1,10	8,91E-6	-0,56	7,70E-1
CATMA3OA15650F1	AT3G16240,AT3G16250	ferredoxin-related	-0,55	1,00E+0	-0,70	2,72E-2	-0,39	5,19E-1	0,03	1,00E+0	-0,18	1,00E+0
CATMA4OC42674F1	AT4G37370	CYP81D8 (cytochrome P450, family 81, subfamily D, polypeptide 8); oxygen binding	-0,84	2,70E-1	-0,70	2,72E-2	-0,83	7,79E-4	-0,85	3,04E-3	-1,13	9,43E-3
CATMA5OA60045R1	AT5G64620	C/VIF2 (CELL WALL / VACUOLAR INHIBITOR OF FRUCTOSIDASE 2); pectinesterase inhibitor	-0,28	1,00E+0	-0,70	2,73E-2	-0,05	1,00E+0	0,09	1,00E+0	0,48	1,00E+0
CATMA3ON91377F1	AT3G07280	pseudogene	-0,52	1,00E+0	-0,70	2,73E-2	-0,87	3,37E-4	-0,55	3,39E-1	-1,09	1,45E-2
CATMA3OA23302R1	AT3G23310	protein kinase, putative	-0,26	1,00E+0	-0,70	2,74E-2	-0,52	1,42E-1	-0,04	1,00E+0	-0,58	7,18E-1
CATMA5OA09420F1	AT5G10690	pentatricopeptide (PPR) repeat-containing protein / CBS domain-containing protein	-0,41	1,00E+0	-0,70	2,75E-2	-0,22	1,00E+0	-0,12	1,00E+0	-0,26	1,00E+0
CATMA5ON91718F1	AT5G14350	pseudogene	-0,29	1,00E+0	-0,70	2,76E-2	-0,32	8,74E-1	-0,04	1,00E+0	-0,65	5,00E-1
CATMA3OA40050F1	AT3G46970	ATPHS2/PHS2 (ALPHA-GLUCAN PHOSPHORYLASE 2); phosphorylase/ transferase, transferring glycosyl groups	-0,27	1,00E+0	-0,70	2,78E-2	-0,35	7,11E-1	-0,46	7,59E-1	-0,50	1,00E+0
CATMA1OA44000R1	AT1G52980	GTP-binding family protein	-0,18	1,00E+0	-0,70	2,78E-2	-0,42	4,03E-1	-0,34	1,00E+0	-0,71	3,43E-1
CATMA5OF03288F1	AT5G28540	luminal binding protein 1 (BiP-1) (BP1)	-0,24	1,00E+0	-0,70	2,79E-2	-0,31	9,71E-1	-0,34	1,00E+0	-0,39	1,00E+0
CATMA2OA19440F1	AT2G20835	unknown protein	-0,63	1,00E+0	-0,70	2,79E-2	-0,25	1,00E+0	-0,08	1,00E+0	-0,44	1,00E+0
CATMA5OA59540F1	AT5G64050	ATERS/ERS/OVA3 (OVULE ABORTION 3); glutamate-tRNA ligase	-0,62	1,00E+0	-0,70	2,81E-2	-0,40	4,73E-1	-0,24	1,00E+0	-0,37	1,00E+0
CATMA4OA28180R1	AT4G26600	nucleolar protein, putative	0,08	1,00E+0	-0,70	2,82E-2	-0,55	1,03E-1	-0,11	1,00E+0	-0,76	2,58E-1
CATMA3OA22820F1	AT3G22880AT3G22880	ATDMC1 (RECA-LIKE GENE); ATP binding / DNA-dependent ATPase/ damaged DNA binding	-0,28	1,00E+0	-0,70	2,83E-2	-0,08	1,00E+0	-0,07	1,00E+0	-0,58	7,09E-1
CATMA3OA08530R1	AT3G09670	PWWP domain-containing protein	-0,38	1,00E+0	-0,70	2,83E-2	-0,47	2,35E-1	-0,32	1,00E+0	-0,57	7,42E-1
CATMA4OA03490R1	AT4G03180,AT4G03190	unknown protein	-0,12	1,00E+0	-0,70	2,83E-2	-0,46	2,70E-1	-0,35	1,00E+0	-1,04	2,50E-2
CATMA4OA18690F1	AT4G17670	senescence-associated protein-related	-0,27	1,00E+0	-0,70	2,83E-2	-0,19	1,00E+0	-0,22	1,00E+0	-0,66	4,73E-1
CATMA3OA04070F1	AT3G05060 ATENSPM6_19578	SAR DNA-binding protein, putative	0,26	1,00E+0	-0,70	2,83E-2	-0,28	1,00E+0	-0,34	1,00E+0	-1,24	2,60E-3
CATMA1OC71259R1	AT1G17285	unknown protein	-0,38	1,00E+0	-0,70	2,84E-2	-0,10	1,00E+0	-0,01	1,00E+0	-0,40	1,00E+0
CATMA5ON99710R1	AT5G43700	ATAUX2-11 (indoleacetic acid-induced protein 4); transcription factor	-0,36	1,00E+0	-0,70	2,84E-2	-0,59	5,86E-2	-0,30	1,00E+0	-0,98	4,52E-2
CATMA1OA67100R1	AT1G77950	transcription factor	-0,94	1,14E-1	-0,70	2,86E-2	-0,96	4,44E-5	-0,31	1,00E+0	-0,44	1,00E+0
CATMA1OC71351F1	AT1G22710	SUC2 (SUCROSE-PROTON SYMPORTER 2); carbohydrate transporter/ sucrose:hydrogen symporter/ sugar porter	-0,65	1,00E+0	-0,70	2,86E-2	-0,26	1,00E+0	-0,30	1,00E+0	0,26	1,00E+0
CATMA5OA54480F1	AT5G58760	DDB2 (DAMAGED DNA-BINDING 2); nucleotide binding	-0,23	1,00E+0	-0,70	2,86E-2	-0,62	4,10E-2	-0,33	1,00E+0	-0,37	1,00E+0
CATMA5OA20790R1	AT5G23310	FSD3 (FE SUPEROXIDE DISMUTASE 3); iron superoxide dismutase	-0,05	1,00E+0	-0,70	2,86E-2	0,03	1,00E+0	0,03	1,00E+0	-0,31	1,00E+0
CATMA3OA49990R1	AT3G57000	nucleolar essential protein-related	-0,14	1,00E+0	-0,70	2,87E-2	-0,51	1,53E-1	-0,48	6,75E-1	-0,99	3,87E-2
CATMA1OC71726R1	AT1G49975	unknown protein	-0,59	1,00E+0	-0,70	2,88E-2	-0,65	2,50E-2	-0,21	1,00E+0	-0,74	2,94E-1
CATMA4OA39130F1	AT4G37590	phototropic-responsive NPH3 family protein	-0,32	1,00E+0	-0,70	2,87E-2	-0,47	2,52E-1	-0,28	1,00E+0	-0,56	7,80E-1
CATMA3OA19350F1	AT3G19720	ARC5 (ACCUMULATION AND REPLICATION OF CHLOROPLAST 5); GTP binding / GTPase	-0,18	1,00E+0	-0,70	2,88E-2	-0,45	3,13E-1	-0,18	1,00E+0	-0,62	5,97E-1
CATMA1OA12980F1	AT1G14020,AT1G14030	ribulose-1,5 bisphosphate carboxylase oxygenase large subunit N-methyltransferase, putative	-0,22	1,00E+0	-0,70	2,88E-2	-0,30	1,00E+0	-0,06	1,00E+0	-0,33	1,00E+0
CATMA1OC71739F1	AT1G50670	OTU-like cysteine protease family protein	-0,16	1,00E+0	-0,70	2,89E-2	-0,41	4,36E-1	-0,28	1,00E+0	-0,85	1,34E-1
CATMA2OA44715F1	AT2G46340	SPA1 (SUPPRESSOR OF PHYA-105 1); signal transducer	-0,64	1,00E+0	-0,70	2,90E-2	-0,88	2,92E-4	-0,58	2,43E-1	-0,27	1,00E+0
CATMA3OA26460R1	AT3G26710	unknown protein	-0,33	1,00E+0	-0,70	2,90E-2	-0,38	5,79E-1	-0,17	1,00E+0	-0,44	1,00E+0
CATMA1OC71813F1	AT1G54385	binding	-0,30	1,00E+0	-0,70	2,90E-2	0,17	1,00E+0	-0,13	1,00E+0	-0,41	1,00E+0
CATMA1OA37870R1	AT1G44910,AT1G44920	protein binding	-0,14	1,00E+0	-0,70	2,90E-2	-0,57	7,30E-2	-0,15	1,00E+0	-0,98	4,60E-2
CATMA1ON102790R1	AT1G67750	pectate lyase family protein	-0,57	1,00E+0	-0,70	2,91E-2	0,21	1,00E+0	0,01	1,00E+0	0,48	1,00E+0
CATMA1OA05710R1	AT1G06670	NIH (NUCLEAR DEIH-BOXHELICASE)	-0,12	1,00E+0	-0,70	2,91E-2	-0,40	5,00E-1	-0,15	1,00E+0	-0,77	2,40E-1
CATMA1ON102843R1	AT1G72645	unknown protein	-0,38	1,00E+0	-0,70	2,91E-2	-0,55	9,82E-2	-0,16	1,00E+0	-0,34	1,00E+0
CATMA3OA11130R1	AT3G12170	DNAJ heat shock N-terminal domain-containing protein	-0,06	1,00E+0	-0,70	2,92E-2	-0,08	1,00E+0	-0,18	1,00E+0	-0,62	5,73E-1
CATMA1OA17900F1	AT1G18840	IQD30; calmodulin binding	-0,20	1,00E+0	-0,70	2,92E-2	-0,37	6,28E-1	-0,11	1,00E+0	-0,72	3,17E-1
CATMA1OA20830R1	AT1G21740	unknown protein	-0,27	1,00E+0	-0,70	2,93E-2	-0,25	1,00E+0	-0,08	1,00E+0	-0,66	4,73E-1
CATMA4OA22880R1	AT4G21280	PSBQ/PSBQ-1/PSBQA; calcium ion binding	-0,35	1,00E+0	-0,70	2,93E-2	-0,41	4,40E-1	-0,10	1,00E+0	-0,05	1,00E+0
CATMA1OA18840R1	AT1G19830	auxin-responsive protein, putative	-0,32	1,00E+0	-0,70	2,94E-2	0,32	8,83E-1	0,31	1,00E+0	0,12	1,00E+0
CATMA2OA38970R1	AT2G40660	tRNA-binding region domain-containing protein	-0,19	1,00E+0	-0,70	2,95E-2	-0,34	7,79E-1	-0,24	1,00E+0	-0,42	1,00E+0
CATMA2OA24870F1	AT2G26550	HO2 (HEME OXYGENASE 2); heme oxygenase (decyclizing)	-0,31	1,00E+0	-0,70	2,96E-2	-0,28	1,00E+0	-0,09	1,00E+0	-0,75	2,70E-1
CATMA2OF02846F1	AT2G26750	epoxide hydrolase, putative	-0,49	1,00E+0	-0,70	2,97E-2	-0,15	1,00E+0	-0,24	1,00E+0	-0,20	1,00E+0
CATMA2OA31130F1	AT2G32920	ATPDIL2-3 (PDI-LIKE 2-3); protein disulfide isomerase	-0,28	1,00E+0	-0,70	2,99E-2	-0,28	1,00E+0	-0,40	1,00E+0	-0,73	2,99E-1
CATMA3OA08860R1	AT3G09980	unknown protein	-0,24	1,00E+0	-0,70	2,99E-2	-0,47	2,35E-1	-0,34	1,00E+0	-0,86	1,23E-1
CATMA2OA03130F1	AT2G04150,AT2G04160 AT2G04150	AIR3 (Auxin-Induced in Root cultures 3); subtilase	-0,34	1,00E+0	-0,70	2,99E-2	0,15	1,00E+0	-0,19	1,00E+0	-0,10	1,00E+0
CATMA3OA55930F1	AT3G62760	ATGSTF13 (Arabidopsis thaliana Glutathione S-transferase (class phi) 13); glutathione transferase	-0,65	1,00E+0	-0,69	3,02E-2	-0,30	1,00E+0	-0,37	1,00E+0	-0,29	1,00E+0
CATMA5OD03350F1	AT5G44440	FAD-binding domain-containing protein	-0,43	1,00E+0	-0,69	3,03E-2	-0,49	1,98E-1	-0,08	1,00E+0	-0,73	2,97E-1
CATMA3OA41990R1	AT3G49000	RNA polymerase III subunit RPC82 family protein	-0,30	1,00E+0	-0,69	3,03E-2	-0,45	2,99E-1	-0,32	1,00E+0	-0,40	1,00E+0
CATMA4OA13310F1	AT4G13200	unknown protein	-0,24	1,00E+0	-0,69	3,03E-2	-0,59	5,50E-2	-0,35	1,00E+0	-0,89	9,98E-2
CATMA4ON94309R1	AT4G26390	pyruvate kinase, putative	-0,56	1,00E+0	-0,69	3,03E-2	0,29	1,00E+0	0,18	1,00E+0	-0,20	1,00E+0
CATMA1OA25970R1	AT1G27740	basic helix-loop-helix (bHLH) family protein	-0,27	1,00E+0	-0,69	3,04E-2	0,02	1,00E+0	-0,07	1,00E+0	0,02	1,00E+0
CATMA4OA37600R1	AT4G35970	APX5; L-ascorbate peroxidase/ peroxidase	-0,48	1,00E+0	-0,69	3,04E-2	-0,34	7,78E-1	-0,38	1,00E+0	-0,41	1,00E+0
CATMA5OA45620F1	AT5G49620	AtMYB78 (myb domain protein 78); DNA binding / transcription factor	-0,81	3,49E-1	-0,69	3,04E-2	-0,88	2,61E-4	-0,60	1,93E-1	-0,91	8,35E-2
CATMA2OA37490F1	AT2G39260	RNA binding	-0,25	1,00E+0	-0,69	3,05E-2	-0,51	1,67E-1	-0,07	1,00E+0	-0,69	4,00E-1
CATMA4ON94252R1	AT4G15233	ATP binding / ATPase/ nucleoside-triphosphatase/ nucleotide binding	-0,18	1,00E+0	-0,69	3,06E-2	-0,15	1,00E+0	0,01	1,00E+0	-0,74	2,84E-1
CATMA2OC47312F1	AT2G19800 ATREP10D_5443	MIOX2 (MYO-INOSITOL OXYGENASE 2)	-0,24	1,00E+0	-0,69	3,06E-2	-0,53	1,19E-1	-0,35	1,00E+0	-1,18	5,80E-3
CATMA2OA18080R1	AT2G19530	unknown protein	-0,34	1,00E+0	-0,69	3,06E-2	-0,51	1,51E-1	-0,24	1,00E+0	-1,06	2,14E-2
CATMA1OA22470F1	AT1G23400	ATCAF2/CAF2 (ARABIDOPSIS THALIANA HOMOLOG OF MAIZE CAF2)	-0,30	1,00E+0	-0,69	3,06E-2	-0,46	2,63E-1	-0,01	1,00E+0	-0,59	6,81E-1
CATMA2OA40020R1	AT2G41640	unknown protein	-0,96	8,35E-2	-0,69	3,07E-2	-0,94	6,75E-5	-0,92	7,49E-4	-0,74	2,88E-1
CATMA5ON91531F1	AT5G44920,AT5G44930AT5G44920,AT5G44930	ARAD2 (ARABINAN DEFICIENT 2); catalytic	-0,16	1,00E+0	-0,69	3,08E-2	-0,51	1,57E-1	-0,39	1,00E+0	-0,79	2,03E-1
CATMA3OC57930R1	AT3G63490,AT3G63500	ribosomal protein L1 family protein	-0,17	1,00E+0	-0,69	3,09E-2	-0,12	1,00E+0	0,14	1,00E+0	-0,12	1,00E+0
CATMA1OA02545F1	AT1G03680	ATHM1 (Arabidopsis thioredoxin M-type 1); thiol-disulfide exchange intermediate	-0,39	1,00E+0	-0,69	3,10E-2	-0,23	1,00E+0	0,00	1,00E+0	-0,22	1,00E+0
CATMA3OA56540R1	AT3G63350	AT-HSFA7B (Arabidopsis thaliana heat shock transcription factor A7B); DNA binding / transcription factor	-0,81	3,56E-1	-0,69	3,11E-2	-0,36	6,62E-1	-0,31	1,00E+0	-0,22	1,00E+0
CATMA1OC71963R1	AT1G63750	ATP binding / nucleoside-triphosphatase/ nucleotide binding / protein binding	-0,40	1,00E+0	-0,69	3,11E-2	-0,42	3,86E-1	-0,25	1,00E+0	-0,43	1,00E+0
CATMA3OC57754F1	AT3G53320	unknown protein	-0,18	1,00E+0	-0,69	3,11E-2	-0,16	1,00E+0	-0,04	1,00E+0	-0,53	9,04E-1
CATMA5OA02830R1	AT5G03650	SBE2.2 (STARCH BRANCHING ENZYME 2.2)	0,05	1,00E+0	-0,69	3,12E-2	-0,28	1,00E+0	-0,08	1,00E+0	-0,55	8,19E-1
CATMA1OA43370R1	AT1G52315	unknown protein	-0,57	1,00E+0	-0,69	3,13E-2	-0,60	4,91E-2	-0,66	8,97E-2	-0,67	4,56E-1
CATMA5OC65195R2	AT5G18245	0	-0,37	1,00E+0	-0,69	3,14E-2	-0,38	5,75E-1	-0,20	1,00E+0	-0,16	1,00E+0
CATMA3ON90966F1	AT3G07274	pseudogene	-0,49	1,00E+0	-0,69	3,14E-2	-0,72	7,45E-3	-0,23	1,00E+0	-1,13	9,53E-3
CATMA4OA36070R1	AT4G34250	fatty acid elongase, putative	-0,74	6,00E-1	-0,69	3,15E-2	-0,41	4,35E-1	0,09	1,00E+0	-0,01	1,00E+0
CATMA3OA19890F1	AT3G20220,AT3G20230 AT3G20220	50S ribosomal protein L18 family	-0,32	1,00E+0	-0,69	3,16E-2	-0,36	6,57E-1	-0,22	1,00E+0	-0,70	3,68E-1
CATMA1OF00552F1	AT1G66690	S-adenosyl-L-methionine:carboxyl methyltransferase family protein	-0,66	1,00E+0	-0,69	3,15E-2	-0,62	3,60E-2	-0,80	8,11E-3	-1,24	2,78E-3
CATMA5OA07700F1	AT5G08390,AT5G08400	unknown protein	-0,11	1,00E+0	-0,69	3,15E-2	-0,27	1,00E+0	-0,40	1,00E+0	-0,51	9,70E-1
CATMA4OA33000F1	AT4G31320	auxin-responsive protein, putative / small auxin up RNA (SAUR_C)	-0,35	1,00E+0	-0,69	3,16E-2	0,05	1,00E+0	0,02	1,00E+0	0,41	1,00E+0
CATMA5OA22780F1	AT5G25070	unknown protein	-0,31	1,00E+0	-0,69	3,16E-2	-0,59	6,21E-2	-0,23	1,00E+0	-0,84	1,43E-1
CATMA4ON94284R2	AT4G20340	transcription initiation factor	-0,23	1,00E+0	-0,69	3,16E-2	-0,54	1,09E-1	-0,19	1,00E+0	-1,10	1,38E-2
CATMA3OA02910F1	AT3G03940	protein kinase family protein	-0,45	1,00E+0	-0,69	3,16E-2	-0,48	2,27E-1	-0,39	1,00E+0	-0,39	1,00E+0
CATMA1OA24980F1	AT1G26750,AT1G26760	SET domain-containing protein	-0,34	1,00E+0	-0,69	3,17E-2	0,07	1,00E+0	-0,12	1,00E+0	-0,54	8,56E-1
CATMA3OA50670R1	AT3G57660	NRPA1 (nuclear RNA polymerase A 1); DNA binding / DNA-directed RNA polymerase	-0,20	1,00E+0	-0,69	3,17E-2	-0,41	4,31E-1	-0,30	1,00E+0	-0,73	3,10E-1
CATMA4ON90016R1	AT4G02400,AT4G02405	unknown protein	0,04	1,00E+0	-0,69	3,17E-2	-0,53	1,30E-1	-0,20	1,00E+0	-1,03	2,82E-2
CATMA4OA30450R1	AT4G28760,AT4G28770	unknown protein	-0,40	1,00E+0	-0,69	3,18E-2	-0,42	3,94E-1	-0,11	1,00E+0	-0,35	1,00E+0
CATMA2OC47482R1	AT2G29290	tropinone reductase, putative / tropine dehydrogenase, putative	-0,37	1,00E+0	-0,69	3,19E-2	-0,77	2,87E-3	-0,18	1,00E+0	-0,41	1,00E+0
CATMA4ON100211F1	AT4G13500	unknown protein	-0,58	1,00E+0	-0,69	3,19E-2	-0,49	2,01E-1	-0,16	1,00E+0	-0,34	1,00E+0
CATMA5OA36680F1	AT5G41020	myb family transcription factor	-0,55	1,00E+0	-0,69	3,20E-2	-0,70	1,04E-2	-0,06	1,00E+0	-0,92	7,75E-2
CATMA4OA30310R1	AT4G28660	photosystem II reaction centre W (PsbW) family protein	-0,15	1,00E+0	-0,69	3,20E-2	-0,22	1,00E+0	0,14	1,00E+0	0,28	1,00E+0
CATMA5OA23340R1	AT5G25560	zinc finger (C3HC4-type RING finger) family protein	-0,23	1,00E+0	-0,69	3,21E-2	-0,55	9,93E-2	-0,48	6,81E-1	-0,55	8,40E-1
CATMA1OF02525F1	AT1G20610	CYCB2;3 (CYCLIN B2;3); cyclin-dependent protein kinase regulator	-0,14	1,00E+0	-0,69	3,21E-2	0,13	1,00E+0	-0,10	1,00E+0	-0,80	1,92E-1
CATMA1OC71120R1	AT1G09340	catalytic/ coenzyme binding	-0,40	1,00E+0	-0,69	3,21E-2	-0,52	1,44E-1	-0,08	1,00E+0	0,12	1,00E+0
CATMA1OA08616R1	AT1G09770	ATCDC5 (Arabidopsis thaliana homolog of cdc5); DNA binding / transcription factor	-0,34	1,00E+0	-0,69	3,24E-2	-0,61	4,36E-2	-0,22	1,00E+0	-0,82	1,67E-1
CATMA4OA14230F1	AT4G14020	rapid alkalinization factor (RALF) family protein	-0,52	1,00E+0	-0,69	3,25E-2	0,13	1,00E+0	-0,36	1,00E+0	-0,33	1,00E+0
CATMA2OA24825R1	AT2G26500	cytochrome b6f complex subunit (petM), putative	-0,88	1,95E-1	-0,69	3,25E-2	-0,59	6,03E-2	-0,23	1,00E+0	-0,54	8,61E-1
CATMA4OA23480R1	AT4G21820	calmodulin-binding family protein	-0,16	1,00E+0	-0,69	3,25E-2	-0,19	1,00E+0	-0,30	1,00E+0	-0,90	9,16E-2
CATMA4OA00860R1	AT4G00780	meprin and TRAF homology domain-containing protein / MATH domain-containing protein	-0,31	1,00E+0	-0,69	3,26E-2	-0,34	7,83E-1	-0,29	1,00E+0	0,14	1,00E+0
CATMA3OA08430F1	AT3G09560	lipin family protein	-0,28	1,00E+0	-0,69	3,27E-2	-0,43	3,74E-1	-0,13	1,00E+0	-0,51	9,93E-1
CATMA1OA54720R1	AT1G65390	ATPP2-A5; transmembrane receptor	-0,29	1,00E+0	-0,69	3,29E-2	-0,35	7,08E-1	-0,21	1,00E+0	-0,13	1,00E+0
CATMA4OA23010F1	AT4G21400	protein kinase family protein	-0,12	1,00E+0	-0,69	3,30E-2	-0,33	8,49E-1	0,01	1,00E+0	-0,81	1,79E-1
CATMA5OA10220R1	AT5G11450	oxygen-evolving complex-related	-0,29	1,00E+0	-0,69	3,31E-2	-0,19	1,00E+0	-0,01	1,00E+0	0,02	1,00E+0
CATMA1ON102191F1	AT1G19720 AT1E20270	pentatricopeptide (PPR) repeat-containing protein	-0,26	1,00E+0	-0,69	3,31E-2	-0,65	2,46E-2	-0,16	1,00E+0	-0,38	1,00E+0
CATMA4OA03330R1	AT4G03000	protein binding / zinc ion binding	-0,18	1,00E+0	-0,69	3,32E-2	-0,55	9,91E-2	-0,24	1,00E+0	-0,98	4,47E-2
CATMA5OA55850F1	AT5G60100	APRR3 (PSEUDO-RESPONSE REGULATOR 3); transcription regulator	-0,24	1,00E+0	-0,69	3,36E-2	-0,64	2,85E-2	-0,51	5,05E-1	-1,08	1,59E-2
CATMA3OA01820R1	AT3G02890	PHD finger protein-related	-0,33	1,00E+0	-0,69	3,37E-2	-0,25	1,00E+0	-0,30	1,00E+0	-0,58	7,04E-1
CATMA4OA39520R1	AT4G38020,AT4G38030	tRNA/rRNA methyltransferase (SpoU) family protein	-0,13	1,00E+0	-0,69	3,37E-2	-0,19	1,00E+0	-0,03	1,00E+0	-0,61	6,09E-1
CATMA4OA25570R1	AT4G23750	CRF2 (CYTOKININ RESPONSE FACTOR 2); DNA binding / transcription factor	-0,38	1,00E+0	-0,69	3,38E-2	0,03	1,00E+0	-0,07	1,00E+0	-0,41	1,00E+0
CATMA5OA50920F1	AT5G55150	F-box family protein	-0,62	1,00E+0	-0,69	3,39E-2	-0,47	2,49E-1	-0,66	8,92E-2	-0,55	8,32E-1
CATMA5OA15720R1	AT5G17450	heavy-metal-associated domain-containing protein / copper chaperone (CCH)-related	-0,37	1,00E+0	-0,69	3,39E-2	-0,39	5,42E-1	-0,25	1,00E+0	-0,18	1,00E+0
CATMA2ON94877R1	AT2G44640,AT2G44650	unknown protein	-0,29	1,00E+0	-0,68	3,40E-2	-0,13	1,00E+0	-0,10	1,00E+0	0,00	1,00E+0
CATMA4OB01040R1	AT4G00930	CIP4.1 (CIP4.1)	-0,47	1,00E+0	-0,68	3,41E-2	-0,72	7,45E-3	-0,26	1,00E+0	-1,03	2,84E-2
CATMA1OA46250F1	AT1G55190,AT1G55200	protein kinase family protein	-0,32	1,00E+0	-0,68	3,41E-2	-0,20	1,00E+0	-0,14	1,00E+0	-0,41	1,00E+0
CATMA1OA63356F1	AT1G74000	SS3 (STRICTOSIDINE SYNTHASE 3)	-0,91	1,43E-1	-0,68	3,42E-2	-0,35	7,39E-1	-0,43	9,52E-1	-0,52	9,37E-1
CATMA5ON97708R1	AT5G14810	0	-0,41	1,00E+0	-0,68	3,44E-2	-0,31	9,32E-1	-0,09	1,00E+0	-0,54	8,73E-1
CATMA3OC57312F1	AT3G21730	dihydroneopterin aldolase family protein	-0,64	1,00E+0	-0,68	3,46E-2	-0,76	3,36E-3	-0,47	7,09E-1	-0,82	1,70E-1
CATMA1OA11890R1	AT1G12890	AP2 domain-containing transcription factor, putative	-0,54	1,00E+0	-0,68	3,47E-2	-0,04	1,00E+0	-0,35	1,00E+0	-0,79	2,07E-1
CATMA2OA02665F1	AT2G03760	ST (steroid sulfotransferase); sulfotransferase	-0,86	2,28E-1	-0,68	3,48E-2	-1,05	3,47E-6	-1,07	1,93E-5	-0,93	6,66E-2
CATMA3OA30070F1	AT3G29760	NLI interacting factor (NIF) family protein	-0,40	1,00E+0	-0,68	3,49E-2	-0,43	3,52E-1	-0,36	1,00E+0	-0,80	1,92E-1
CATMA3OA40640R1	AT3G47650	bundle-sheath defective protein 2 family / bsd2 family	-0,35	1,00E+0	-0,68	3,48E-2	-0,14	1,00E+0	-0,06	1,00E+0	-0,25	1,00E+0
CATMA4OA38240F1	AT4G36690	ATU2AF65A; RNA binding	-0,23	1,00E+0	-0,68	3,49E-2	-0,33	8,57E-1	-0,24	1,00E+0	-0,52	9,59E-1
CATMA2OA18510R1	AT2G20020	unknown protein	-0,01	1,00E+0	-0,68	3,51E-2	-0,31	9,34E-1	-0,13	1,00E+0	-0,45	1,00E+0
CATMACON98357F1	ATCG00850,ATCG01290	tRNA-Ile,tRNA-Ile	-0,10	1,00E+0	-0,68	3,51E-2	-0,23	1,00E+0	-0,08	1,00E+0	0,18	1,00E+0
CATMA4OA33500R1	AT4G31850,AT4G31860	PGR3 (PROTON GRADIENT REGULATION 3); binding	-0,62	1,00E+0	-0,68	3,52E-2	-0,51	1,52E-1	-0,09	1,00E+0	-0,29	1,00E+0
CATMA1OA02900R1	AT1G04020	ATBARD1/BARD1 (BREAST CANCER ASSOCIATED RING 1); transcription coactivator	0,13	1,00E+0	-0,68	3,52E-2	0,13	1,00E+0	0,13	1,00E+0	-0,39	1,00E+0
CATMA5OA01600R1	AT5G02520,AT5G02530	unknown protein	-0,26	1,00E+0	-0,68	3,52E-2	-0,43	3,70E-1	-0,20	1,00E+0	-0,93	7,10E-2
CATMA3OD05111R1	BRODYAGA1A_14184AT3G44440	unknown protein	-0,42	1,00E+0	-0,68	3,53E-2	-0,68	1,49E-2	-0,50	5,38E-1	-0,62	5,99E-1
CATMA5OA35630F1	AT5G39970,AT5G39980	pentatricopeptide (PPR) repeat-containing protein	-0,11	1,00E+0	-0,68	3,53E-2	-0,19	1,00E+0	-0,02	1,00E+0	-0,70	3,70E-1
CATMA4OA34060R1	AT4G32330	unknown protein	-0,24	1,00E+0	-0,68	3,54E-2	-0,41	4,37E-1	-0,01	1,00E+0	-0,81	1,76E-1
CATMA3OA49860R1	AT3G56870	unknown protein	-0,30	1,00E+0	-0,68	3,55E-2	-0,44	3,16E-1	-0,11	1,00E+0	-0,83	1,53E-1
CATMA5ON91486R1	AT5G65050	AGL31 (AGAMOUS LIKE MADS-BOX PROTEIN 31)	-0,24	1,00E+0	-0,68	3,55E-2	-0,67	1,74E-2	-0,38	1,00E+0	-1,09	1,55E-2
CATMA4OA34360R1	AT4G32620	nucleic acid binding	-0,28	1,00E+0	-0,68	3,56E-2	-0,45	3,05E-1	-0,25	1,00E+0	-0,50	1,00E+0
CATMA2OA37000R1	AT2G38720	microtubule associated protein (MAP65/ASE1) family protein	-0,19	1,00E+0	-0,68	3,57E-2	-0,28	1,00E+0	-0,24	1,00E+0	-0,54	8,53E-1
CATMA1OA50910R1	AT1G61830	pseudogene	-0,57	1,00E+0	-0,68	3,58E-2	-0,39	5,18E-1	-0,55	3,41E-1	-0,61	6,30E-1
CATMA3OA12800F1	AT3G13640	ATRLI1 (Arabidopsis thaliana RNase L inhibitor protein 1)	-0,43	1,00E+0	-0,68	3,58E-2	-0,19	1,00E+0	-0,45	8,73E-1	-0,30	1,00E+0
CATMA5OA00710R1	AT5G01670	aldose reductase, putative	-0,72	7,33E-1	-0,68	3,58E-2	-1,12	4,87E-7	-0,15	1,00E+0	-0,42	1,00E+0
CATMA5OC65129R1	AT5G65020,AT5G65030	ANNAT2 (ANNEXIN ARABIDOPSIS 2); calcium ion binding / calcium-dependent phospholipid binding	-0,28	1,00E+0	-0,68	3,59E-2	-0,49	2,07E-1	-0,42	1,00E+0	-1,09	1,58E-2
CATMA5OA34660R1	AT5G39050	transferase family protein	-0,67	9,64E-1	-0,68	3,66E-2	-0,70	1,15E-2	-0,59	2,06E-1	-0,89	9,87E-2
CATMA1OA48530F1	AT1G58400	disease resistance protein (CC-NBS-LRR class), putative	-0,41	1,00E+0	-0,68	3,67E-2	-0,51	1,57E-1	-0,37	1,00E+0	-0,81	1,76E-1
CATMA4OA02390R1	AT4G02110	BRCT domain-containing protein	-0,11	1,00E+0	-0,68	3,67E-2	-0,03	1,00E+0	0,12	1,00E+0	-0,33	1,00E+0
CATMA1OA11350R1	AT1G12320	unknown protein	-0,53	1,00E+0	-0,68	3,67E-2	-0,45	3,09E-1	-0,13	1,00E+0	-0,52	9,45E-1
CATMA2OC47695R1	AT2G41100	TCH3 (TOUCH 3)	0,11	1,00E+0	-0,68	3,67E-2	-0,34	7,63E-1	-0,46	7,99E-1	-0,77	2,32E-1
CATMA5OA46830R1	AT5G50890	unknown protein	-0,28	1,00E+0	-0,68	3,68E-2	-0,01	1,00E+0	-0,37	1,00E+0	-0,58	7,15E-1
CATMA1OA25050R1	AT1G26830	ATCUL3/ATCUL3A/CUL3/CUL3A (Cullin 3A); protein binding / ubiquitin-protein ligase	-0,22	1,00E+0	-0,68	3,68E-2	-0,45	3,14E-1	-0,10	1,00E+0	-0,62	5,86E-1
CATMA2OA13330R1	AT2G14620	xyloglucan:xyloglucosyl transferase, putative / xyloglucan endotransglycosylase, putative / endo-xyloglucan transferase, putative	-0,69	8,24E-1	-0,68	3,72E-2	-0,48	2,28E-1	-0,54	3,89E-1	-0,60	6,51E-1
CATMA5OA20450R1	AT5G22950	SNF7 family protein	-0,46	1,00E+0	-0,68	3,74E-2	-0,66	2,05E-2	-0,34	1,00E+0	-0,95	5,90E-2
CATMA2OA34970F1	AT2G36740	DNA binding	-0,20	1,00E+0	-0,68	3,75E-2	-0,70	1,07E-2	-0,28	1,00E+0	-1,44	1,78E-4
CATMA4OA29070R1	AT4G27500,AT4G27510	PPI1 (PROTON PUMP INTERACTOR 1)	-0,60	1,00E+0	-0,68	3,76E-2	-0,62	3,70E-2	-0,35	1,00E+0	-0,15	1,00E+0
CATMA1ON92638F1	AT1G02420,AT1G02430AT1G02420,AT1G02430	ATARFD1B (ADP-ribosylation factor D1B); GTP binding	-0,47	1,00E+0	-0,68	3,77E-2	-0,22	1,00E+0	-0,05	1,00E+0	-0,11	1,00E+0
CATMA5OA61820F1	AT5G66470	GTP binding / RNA binding / nucleic acid binding	-0,10	1,00E+0	-0,68	3,77E-2	-0,26	1,00E+0	-0,06	1,00E+0	-0,26	1,00E+0
CATMA1OA63750R1	AT1G74360,AT1G74370	leucine-rich repeat transmembrane protein kinase, putative	-0,35	1,00E+0	-0,68	3,79E-2	-0,36	6,58E-1	-0,71	4,05E-2	-1,00	3,85E-2
CATMA5OA60705F1	AT5G65310	ATHB5 (ARABIDOPSIS THALIANA HOMEOBOX PROTEIN 5)	-0,26	1,00E+0	-0,68	3,79E-2	-0,42	4,01E-1	-0,15	1,00E+0	-0,25	1,00E+0
CATMA3OA10440F1	AT3G11450	DNAJ heat shock N-terminal domain-containing protein / cell division protein-related	-0,44	1,00E+0	-0,68	3,79E-2	-0,72	7,83E-3	-0,05	1,00E+0	-1,07	1,76E-2
CATMA1OA19645R1	AT1G20630	CAT1 (CATALASE 1); catalase	-0,42	1,00E+0	-0,68	3,81E-2	-0,47	2,51E-1	-0,20	1,00E+0	-0,58	7,01E-1
CATMA3OA03630R1	AT3G04630	WDL1 (WVD2-LIKE 1)	-0,32	1,00E+0	-0,68	3,82E-2	-0,37	6,20E-1	-0,05	1,00E+0	-0,28	1,00E+0
CATMA1OA59230F1	AT1G69920	ATGSTU12 (Arabidopsis thaliana Glutathione S-transferase (class tau) 12); glutathione transferase	0,18	1,00E+0	-0,68	3,83E-2	-0,15	1,00E+0	-0,32	1,00E+0	-0,55	8,34E-1
CATMA5ON99321F1	AT5G12480	CPK7 (CALMODULIN-DOMAIN PROTEIN KINASE 7)	-0,12	1,00E+0	-0,68	3,85E-2	-0,59	6,21E-2	-0,23	1,00E+0	-0,97	5,09E-2
CATMA5OA45840F1	AT5G49930	EMB1441 (EMBRYO DEFECTIVE 1441); nucleic acid binding	-0,30	1,00E+0	-0,68	3,85E-2	-0,47	2,52E-1	-0,07	1,00E+0	-0,80	1,95E-1
CATMA3OA14050R1	AT3G14700	unknown protein	-0,55	1,00E+0	-0,68	3,85E-2	-0,84	6,98E-4	-0,68	6,11E-2	-1,24	2,67E-3
CATMA5OA08880R1	AT5G10120	ethylene insensitive 3 family protein	-0,48	1,00E+0	-0,68	3,85E-2	0,09	1,00E+0	0,25	1,00E+0	0,22	1,00E+0
CATMA1OA12140R1	AT1G13160	SDA1 family protein	0,18	1,00E+0	-0,68	3,85E-2	-0,25	1,00E+0	-0,02	1,00E+0	-0,98	4,60E-2
CATMA3OA48330F1	AT3G55330	photosystem II reaction center PsbP family protein	-0,32	1,00E+0	-0,68	3,86E-2	-0,32	8,72E-1	0,14	1,00E+0	-0,03	1,00E+0
CATMA2OA38720F1	AT2G40420,AT2G40430	unknown protein	-0,23	1,00E+0	-0,68	3,86E-2	-0,58	6,89E-2	-0,26	1,00E+0	-0,90	9,17E-2
CATMA1OA28540R1	AT1G30520	acyl-activating enzyme 14 (AAE14)	-0,51	1,00E+0	-0,67	3,88E-2	-0,65	2,25E-2	-0,19	1,00E+0	-0,14	1,00E+0
CATMA3OA14720F1	AT3G15350,AT3G15354	SPA3 (SPA1-RELATED 3); signal transducer	-0,16	1,00E+0	-0,67	3,88E-2	-0,47	2,51E-1	-0,18	1,00E+0	-0,21	1,00E+0
CATMA4OA39570R1	AT4G38070	bHLH family protein	-0,56	1,00E+0	-0,67	3,89E-2	-0,32	8,61E-1	-0,27	1,00E+0	-0,79	2,00E-1
CATMA3OA01430R1	AT3G02480	ABA-responsive protein-related	-0,20	1,00E+0	-0,67	3,91E-2	-0,86	4,20E-4	-0,11	1,00E+0	-0,42	1,00E+0
CATMA5OA01940R1	AT5G02860	pentatricopeptide (PPR) repeat-containing protein	-0,21	1,00E+0	-0,67	3,91E-2	-0,43	3,77E-1	-0,33	1,00E+0	-0,59	6,70E-1
CATMA3OA49680F1	AT3G56710	SIB1 (SIGMA FACTOR BINDING PROTEIN 1); binding	-0,61	1,00E+0	-0,67	3,91E-2	-0,73	6,92E-3	-0,66	8,06E-2	-0,87	1,17E-1
CATMA2OA39100F1	AT2G40765,AT2G40770	SNF2 domain-containing protein / helicase domain-containing protein / zinc finger (C3HC4 type RING finger) family protein	-0,14	1,00E+0	-0,67	3,92E-2	-0,58	7,06E-2	-0,17	1,00E+0	-0,85	1,36E-1
CATMA4OA12450F1	AT4G12340	unknown protein	-0,24	1,00E+0	-0,67	3,92E-2	-0,59	5,49E-2	-0,34	1,00E+0	-1,06	2,11E-2
CATMA2OA43970F1	AT2G45570	CYP76C2 (cytochrome P450, family 76, subfamily C, polypeptide 2); oxygen binding	-0,41	1,00E+0	-0,67	3,93E-2	-0,61	4,76E-2	-0,52	4,71E-1	-1,00	3,65E-2
CATMA2OC47363R1	AT2G22730	transporter-related	-0,15	1,00E+0	-0,67	3,94E-2	-0,16	1,00E+0	-0,14	1,00E+0	-0,15	1,00E+0
CATMA5OA12870F1	AT5G14660	PDF1B (PEPTIDE DEFORMYLASE 1B); peptide deformylase	-0,12	1,00E+0	-0,67	3,96E-2	-0,27	1,00E+0	-0,13	1,00E+0	-0,24	1,00E+0
CATMA3OC57436R1	AT3G28230	unknown protein	-0,27	1,00E+0	-0,67	3,96E-2	-0,35	7,12E-1	-0,14	1,00E+0	-0,95	6,05E-2
CATMA5OA56010R1	AT5G60250	zinc finger (C3HC4-type RING finger) family protein	-0,34	1,00E+0	-0,67	3,96E-2	-0,40	4,89E-1	-0,37	1,00E+0	-0,13	1,00E+0
CATMA5ON99192R1	AT5G01590	unknown protein	-0,10	1,00E+0	-0,67	3,96E-2	-0,02	1,00E+0	0,10	1,00E+0	-0,23	1,00E+0
CATMA4OA19060F1	AT4G18030	dehydration-responsive family protein	-0,31	1,00E+0	-0,67	3,96E-2	-0,31	9,29E-1	-0,15	1,00E+0	-0,57	7,31E-1
CATMA1OA11290F1	AT1G12260	VND4 (VASCULAR RELATED NAC-DOMAIN PROTEIN 4); transcription factor	-0,33	1,00E+0	-0,67	3,96E-2	-0,13	1,00E+0	0,13	1,00E+0	-0,39	1,00E+0
CATMA5OA08860R1	AT5G10100	trehalose-6-phosphate phosphatase, putative	0,26	1,00E+0	-0,67	3,98E-2	-0,20	1,00E+0	0,05	1,00E+0	-0,43	1,00E+0
CATMA3OA01880F1	AT3G02950	unknown protein	-0,19	1,00E+0	-0,67	3,98E-2	-0,39	5,31E-1	-0,16	1,00E+0	-0,90	9,03E-2
CATMA2ON90811R1	AT2G47470,AT2G47480	ATPDIL2-1/MEE30/UNE5 (PDI-LIKE 2-1, maternal effect embryo arrest 30, unfertilized embryo sac 5)	-0,17	1,00E+0	-0,67	3,98E-2	-0,13	1,00E+0	-0,34	1,00E+0	-0,70	3,60E-1
CATMA3OA54960F1	AT3G61800	unknown protein	-0,20	1,00E+0	-0,67	3,98E-2	-0,55	9,47E-2	-0,07	1,00E+0	-0,75	2,63E-1
CATMA3ON91112R1	AT3G55750	60S ribosomal protein L35a (RPL35aD)	0,00	1,00E+0	-0,67	3,98E-2	-0,16	1,00E+0	-0,35	1,00E+0	-0,65	4,91E-1
CATMA5OA46280R1	AT5G50320 AT5G50315	0	-0,20	1,00E+0	-0,67	4,00E-2	-0,52	1,36E-1	-0,37	1,00E+0	-1,01	3,22E-2
CATMA1OC72042F1	AT1G67910	unknown protein	-0,47	1,00E+0	-0,67	4,01E-2	-0,05	1,00E+0	0,25	1,00E+0	-0,39	1,00E+0
CATMA5OA52040F1	AT5G56240	unknown protein	-0,28	1,00E+0	-0,67	4,01E-2	-0,52	1,41E-1	-0,24	1,00E+0	-0,57	7,47E-1
CATMA3OD03032F1	AT3G46030	histone H2B, putative	-0,41	1,00E+0	-0,67	4,02E-2	-0,36	6,51E-1	-0,32	1,00E+0	-0,85	1,31E-1
CATMA4OA09633F1	AT4G09600	GASA3 (GAST1 PROTEIN HOMOLOG 3)	-0,90	1,65E-1	-0,67	4,02E-2	-1,52	2,48E-13	0,09	1,00E+0	-0,25	1,00E+0
CATMA5OA25000R1	AT5G27610	DNA binding / transcription factor	-0,45	1,00E+0	-0,67	4,02E-2	-0,62	4,08E-2	-0,46	7,66E-1	-0,75	2,73E-1
CATMA2OA27640R1	AT2G29210	splicing factor PWI domain-containing protein	-0,40	1,00E+0	-0,67	4,05E-2	-0,46	2,78E-1	-0,15	1,00E+0	-0,15	1,00E+0
CATMA1OA09300R1	AT1G10450	paired amphipathic helix repeat-containing protein	-0,32	1,00E+0	-0,67	4,07E-2	-0,63	3,45E-2	-0,13	1,00E+0	-0,91	7,98E-2
CATMA4ON90307F1	AT4G32208	unknown protein	0,09	1,00E+0	-0,67	4,07E-2	-0,36	6,68E-1	-0,41	1,00E+0	-0,71	3,59E-1
CATMA5OA53690R1	AT5G57930	APO2 (ACCUMULATION OF PHOTOSYSTEM ONE 2)	-0,54	1,00E+0	-0,67	4,08E-2	-0,41	4,28E-1	0,01	1,00E+0	0,01	1,00E+0
CATMA2ON90412F1	AT2G04070	MATE efflux family protein	0,00	1,00E+0	-0,67	4,09E-2	-0,87	4,02E-4	-1,18	1,09E-6	-0,89	9,96E-2
CATMA5OC65004F1	AT5G57530	xyloglucan:xyloglucosyl transferase, putative / xyloglucan endotransglycosylase, putative / endo-xyloglucan transferase, putative	0,02	1,00E+0	-0,67	4,10E-2	0,67	1,62E-2	-0,02	1,00E+0	1,46	1,19E-4
CATMA1OA16090R1	AT1G17100	SOUL heme-binding family protein	-0,36	1,00E+0	-0,67	4,11E-2	-0,12	1,00E+0	0,01	1,00E+0	0,13	1,00E+0
CATMA5OA30790F1	AT5G35570	unknown protein	-0,49	1,00E+0	-0,67	4,11E-2	-0,53	1,19E-1	-0,24	1,00E+0	-0,38	1,00E+0
CATMA5OA31660F1	AT5G36170	HCF109 (HIGH CHLOROPHYLL FLUORESCENT 109); translation release factor	-0,27	1,00E+0	-0,67	4,12E-2	-0,42	4,12E-1	-0,09	1,00E+0	-0,48	1,00E+0
CATMA5OA36010F1	AT5G40340	PWWP domain-containing protein	-0,71	7,58E-1	-0,67	4,12E-2	-0,87	3,77E-4	0,17	1,00E+0	-0,55	8,17E-1
CATMA3ON94419R1	AT3G12020	kinesin motor protein-related	-0,34	1,00E+0	-0,67	4,12E-2	-0,75	4,02E-3	-0,17	1,00E+0	-1,21	3,73E-3
CATMA3OA05210F1	AT3G06145	unknown protein	-0,32	1,00E+0	-0,67	4,12E-2	0,16	1,00E+0	0,08	1,00E+0	0,21	1,00E+0
CATMA1OA68670R1	AT1G79560,AT1G79570	EMB1047/FTSH12 (EMBRYO DEFECTIVE 1047); ATP-dependent peptidase/ ATPase/ metallopeptidase	-0,17	1,00E+0	-0,67	4,13E-2	-0,23	1,00E+0	-0,04	1,00E+0	-0,24	1,00E+0
CATMA5OA60890F1	AT5G65560	pentatricopeptide (PPR) repeat-containing protein	-0,56	1,00E+0	-0,67	4,16E-2	-0,41	4,34E-1	-0,33	1,00E+0	-0,43	1,00E+0
CATMA3OA43980R1	AT3G50970	LTI30/XERO2 (LOW TEMPERATURE-INDUCED 30)	-0,32	1,00E+0	-0,67	4,16E-2	-1,13	3,07E-7	-0,27	1,00E+0	-0,76	2,53E-1
CATMA5OA05500R1	AT5G06290	2-cys peroxiredoxin, chloroplast, putative	-0,14	1,00E+0	-0,67	4,17E-2	-0,11	1,00E+0	0,07	1,00E+0	-0,02	1,00E+0
CATMA3OA43280F1	AT3G50240	KICP-02; microtubule motor	-0,35	1,00E+0	-0,67	4,18E-2	-0,55	9,85E-2	-0,01	1,00E+0	-0,70	3,79E-1
CATMA3OA49000F1	AT3G56030,AT3G56040	unknown protein	-0,24	1,00E+0	-0,67	4,19E-2	-0,48	2,18E-1	0,06	1,00E+0	-0,34	1,00E+0
CATMA4OA11710F1	AT4G11560	bromo-adjacent homology (BAH) domain-containing protein	-0,31	1,00E+0	-0,67	4,21E-2	-0,26	1,00E+0	-0,09	1,00E+0	-0,70	3,77E-1
CATMA1OA60050F1	AT1G70760,AT1G70770	unknown protein	-0,42	1,00E+0	-0,67	4,21E-2	-0,36	6,69E-1	-0,41	1,00E+0	-0,50	1,00E+0
CATMACON93813R1	ATCG00590	hypothetical protein	-0,49	1,00E+0	-0,67	4,22E-2	-0,51	1,51E-1	-0,10	1,00E+0	-0,09	1,00E+0
CATMA4OA19190R1	AT4G18170	WRKY28 (WRKY DNA-binding protein 28); transcription factor	-0,96	8,78E-2	-0,67	4,23E-2	-0,44	3,20E-1	-0,41	1,00E+0	-0,44	1,00E+0
CATMA4OA25700R1	AT4G23940	FtsH protease, putative	-0,04	1,00E+0	-0,67	4,23E-2	-0,09	1,00E+0	0,10	1,00E+0	-0,19	1,00E+0
CATMA5OA16170R1	AT5G17890	LIM domain-containing protein / disease resistance protein-related	-0,15	1,00E+0	-0,67	4,24E-2	-0,60	4,92E-2	-0,14	1,00E+0	-0,57	7,67E-1
CATMA1OA05830F1	AT1G06770	zinc finger (C3HC4-type RING finger) family protein	-0,45	1,00E+0	-0,67	4,25E-2	-0,56	8,49E-2	-0,51	5,17E-1	-0,30	1,00E+0
CATMA2OA15520F1	AT2G16860 ATREP15_2779	GCIP-interacting family protein	-0,32	1,00E+0	-0,67	4,25E-2	-0,67	1,67E-2	-0,14	1,00E+0	-1,16	7,26E-3
CATMA1ON95141F1	AT1G59640	ZCW32 (BIGPETAL, BIGPETALUB); DNA binding / transcription factor	-0,44	1,00E+0	-0,67	4,26E-2	-0,79	2,01E-3	-0,42	1,00E+0	-1,12	1,06E-2
CATMA4OC42273R1	AT4G13360,AT4G13370	catalytic	-0,35	1,00E+0	-0,67	4,26E-2	-0,59	5,59E-2	-0,36	1,00E+0	-0,98	4,55E-2
CATMA2OA16710R1	AT2G18040	PIN1AT (parvulin 1At)	-0,21	1,00E+0	-0,67	4,26E-2	-0,41	4,28E-1	-0,44	9,21E-1	-1,06	2,11E-2
CATMA5OA24600R1	AT5G27240	DNAJ heat shock N-terminal domain-containing protein	-0,44	1,00E+0	-0,67	4,26E-2	-0,71	8,72E-3	-0,13	1,00E+0	-0,52	9,20E-1
CATMA2ON101346F1	AT2G03340	WRKY3 (WRKY DNA-binding protein 3); transcription factor	-0,16	1,00E+0	-0,67	4,27E-2	-0,44	3,25E-1	-0,24	1,00E+0	-0,91	8,43E-2
CATMA4OA39080F1	AT4G37510	ribonuclease III family protein	-0,43	1,00E+0	-0,67	4,27E-2	-0,24	1,00E+0	0,10	1,00E+0	-0,18	1,00E+0
CATMA5OA46150R1	AT5G50180	protein kinase, putative	-0,19	1,00E+0	-0,67	4,31E-2	-0,31	9,17E-1	-0,19	1,00E+0	-0,44	1,00E+0
CATMA2OA24650F1	AT2G26290	ARSK1 (ROOT-SPECIFIC KINASE 1); kinase	-0,44	1,00E+0	-0,67	4,31E-2	-0,53	1,21E-1	-0,47	7,09E-1	-1,17	6,43E-3
CATMA3OA01150R1	AT3G02150	PTF1 (PLASTID TRANSCRIPTION FACTOR 1); transcription factor	-0,64	1,00E+0	-0,67	4,31E-2	-0,67	1,67E-2	-0,64	1,12E-1	-0,66	4,66E-1
CATMA3OA51070F1	AT3G58060	cation efflux family protein / metal tolerance protein, putative (MTPc3)	-0,47	1,00E+0	-0,67	4,31E-2	-0,39	5,04E-1	-0,35	1,00E+0	-0,45	1,00E+0
CATMA3OA03780F1	AT3G04760	pentatricopeptide (PPR) repeat-containing protein	-0,22	1,00E+0	-0,67	4,31E-2	0,06	1,00E+0	0,07	1,00E+0	-0,41	1,00E+0
CATMA2OA28700R1	AT2G30400	ATOFP2/OFP2 (ARABIDOPSIS THALIANA OVATE FAMILY PROTEIN 2)	-0,23	1,00E+0	-0,67	4,32E-2	-0,44	3,22E-1	-0,06	1,00E+0	-0,38	1,00E+0
CATMA4ON94253R1	AT4G15236	ABC transporter family protein	-0,27	1,00E+0	-0,67	4,32E-2	-0,19	1,00E+0	0,00	1,00E+0	-0,86	1,25E-1
CATMA1OA45640F1	AT1G54500	rubredoxin family protein	-0,70	7,99E-1	-0,67	4,33E-2	-0,39	5,19E-1	-0,09	1,00E+0	0,09	1,00E+0
CATMA3ON96648R1	AT3G21040	0	-0,21	1,00E+0	-0,67	4,33E-2	-0,24	1,00E+0	-0,27	1,00E+0	-0,50	1,00E+0
CATMA4ON100376R1	AT4G24450	ATGWD2/GWD3/PWD (PHOSPHOGLUCAN, WATER DIKINASE)	-0,20	1,00E+0	-0,66	4,36E-2	-0,26	1,00E+0	-0,14	1,00E+0	-0,37	1,00E+0
CATMA3OA07040R1	AT3G07770	ATP binding	0,19	1,00E+0	-0,66	4,37E-2	-0,43	3,69E-1	-0,34	1,00E+0	-0,77	2,33E-1
CATMA5OA36590R1	AT5G40930	TOM20-4 (TRANSLOCASE OF OUTER MEMBRANE 20-4)	-0,19	1,00E+0	-0,66	4,37E-2	-0,52	1,43E-1	-0,38	1,00E+0	-0,89	9,58E-2
CATMA4OA34420R1	AT4G32690	GLB3 (2-on-2 hemoglobin like gene 3)	-0,22	1,00E+0	-0,66	4,38E-2	-0,45	3,05E-1	-0,34	1,00E+0	-0,99	4,01E-2
CATMA5OC65017R1	AT5G58120,AT5G58130	disease resistance protein (TIR-NBS-LRR class), putative	-0,52	1,00E+0	-0,66	4,39E-2	-0,46	2,81E-1	-0,58	2,25E-1	-0,33	1,00E+0
CATMA5OA31570F1	AT5G36100	unknown protein	-0,43	1,00E+0	-0,66	4,39E-2	-0,50	1,69E-1	-0,14	1,00E+0	-0,44	1,00E+0
CATMA4OF01747F1	AT4G30280	ATXTH18/XTH18 (XYLOGLUCAN ENDOTRANSGLUCOSYLASE/HYDROLASE 18); hydrolase, acting on glycosyl bonds	-0,12	1,00E+0	-0,66	4,40E-2	-0,16	1,00E+0	0,04	1,00E+0	-0,27	1,00E+0
CATMA2ON94875F1	AT2G44580	protein binding / zinc ion binding	-0,04	1,00E+0	-0,66	4,41E-2	0,13	1,00E+0	0,22	1,00E+0	-0,59	6,77E-1
CATMA3OF01121R1	AT3G27850	RPL12-C (RIBOSOMAL PROTEIN L12-C); structural constituent of ribosome	-0,40	1,00E+0	-0,66	4,42E-2	-0,26	1,00E+0	0,13	1,00E+0	0,00	1,00E+0
CATMA4OA01230R1	AT4G01050	hydroxyproline-rich glycoprotein family protein	-0,28	1,00E+0	-0,66	4,42E-2	-0,35	7,00E-1	0,08	1,00E+0	-0,19	1,00E+0
CATMA2OF02874F1	AT2G36770	UDP-glucoronosyl/UDP-glucosyl transferase family protein	-0,65	1,00E+0	-0,66	4,42E-2	-0,64	2,89E-2	-0,82	5,22E-3	-0,86	1,26E-1
CATMA4OA19940R1	AT4G18830	ATOFP5/OFP5 (ARABIDOPSIS THALIANA OVATE FAMILY PROTEIN 5)	-0,71	7,68E-1	-0,66	4,42E-2	-0,74	5,15E-3	-0,45	8,20E-1	-0,95	5,93E-2
CATMA1OA45610F1	AT1G54460 ATREP15_8395	unknown protein	-0,18	1,00E+0	-0,66	4,43E-2	-0,52	1,38E-1	-0,37	1,00E+0	-1,08	1,60E-2
CATMA4OA09580R1	AT4G09570	CPK4 (calcium-dependent protein kinase 4); calcium- and calmodulin-dependent protein kinase/ kinase	-0,18	1,00E+0	-0,66	4,43E-2	-0,30	9,93E-1	-0,13	1,00E+0	-0,67	4,40E-1
CATMA3OC57558R1	AT3G44860	S-adenosyl-L-methionine:carboxyl methyltransferase family protein	-0,89	1,80E-1	-0,66	4,43E-2	-0,30	9,82E-1	0,00	1,00E+0	0,17	1,00E+0
CATMA5OA11000R1	AT5G12220	las1-like family protein	0,05	1,00E+0	-0,66	4,44E-2	-0,38	5,73E-1	-0,27	1,00E+0	-1,13	1,00E-2
CATMA1OA61560F1	AT1G72320	APUM23 (ARABIDOPSIS PUMILIO 23); RNA binding	-0,04	1,00E+0	-0,66	4,46E-2	-0,32	8,65E-1	-0,30	1,00E+0	-0,71	3,51E-1
CATMA2OA20740F1	AT2G22200	AP2 domain-containing transcription factor	-0,74	6,16E-1	-0,66	4,47E-2	-0,13	1,00E+0	0,00	1,00E+0	0,27	1,00E+0
CATMA1OA47770F1	AT1G56680	glycoside hydrolase family 19 protein	-0,43	1,00E+0	-0,66	4,49E-2	1,30	1,26E-9	0,02	1,00E+0	0,51	9,91E-1
CATMA5OA11920R1	AT5G13690,AT5G13700	alpha-N-acetylglucosaminidase family / NAGLU family	-0,16	1,00E+0	-0,66	4,49E-2	-0,55	1,02E-1	-0,13	1,00E+0	-0,94	6,39E-2
CATMA2OA13930R1	AT2G15090	fatty acid elongase, putative	-0,36	1,00E+0	-0,66	4,49E-2	-0,01	1,00E+0	0,26	1,00E+0	-0,32	1,00E+0
CATMA5ON99410R1	AT5G20240	PI (PISTILLATA); DNA binding / transcription factor	-0,29	1,00E+0	-0,66	4,50E-2	-0,15	1,00E+0	-0,73	2,94E-2	-0,17	1,00E+0
CATMA5OC64746F1	AT5G44110	POP1	-0,16	1,00E+0	-0,66	4,50E-2	-0,21	1,00E+0	0,16	1,00E+0	0,07	1,00E+0
CATMA2OB30630R1	AT2G32320	unknown protein	-0,46	1,00E+0	-0,66	4,52E-2	-0,51	1,60E-1	-0,43	1,00E+0	-0,50	1,00E+0
CATMA4ON100429R1	AT4E31560	0	-0,59	1,00E+0	-0,66	4,54E-2	-0,46	2,63E-1	-0,43	9,49E-1	-0,33	1,00E+0
CATMA3OA43040F1	AT3G49990	unknown protein	-0,23	1,00E+0	-0,66	4,55E-2	-0,49	2,03E-1	-0,28	1,00E+0	-0,70	3,73E-1
CATMA5OA51540R1	AT5G55810,AT5G55820	unknown protein	-0,07	1,00E+0	-0,66	4,57E-2	-0,11	1,00E+0	-0,10	1,00E+0	-0,51	9,85E-1
CATMA5OA22935R1	AT5G25220	KNAT3 (KNOTTED1-LIKE HOMEOBOX GENE 3)	-0,34	1,00E+0	-0,66	4,57E-2	-0,44	3,26E-1	-0,29	1,00E+0	-0,44	1,00E+0
CATMA3OA21610R1	AT3G21750	UDP-glucoronosyl/UDP-glucosyl transferase family protein	-0,49	1,00E+0	-0,66	4,57E-2	0,00	1,00E+0	-0,15	1,00E+0	0,23	1,00E+0
CATMA3OC57684R1	AT3G50270	transferase family protein	-0,36	1,00E+0	-0,66	4,59E-2	-0,26	1,00E+0	0,22	1,00E+0	0,36	1,00E+0
CATMA1OA29570F1	AT1G31340	RUB1 (RELATED TO UBIQUITIN 1)	-0,33	1,00E+0	-0,66	4,62E-2	-0,49	1,93E-1	-0,39	1,00E+0	-0,89	9,34E-2
CATMA3OA27420F1	AT3G27550	group II intron splicing factor CRS1-related	0,24	1,00E+0	-0,66	4,62E-2	-0,38	5,57E-1	-0,04	1,00E+0	-1,10	1,42E-2
CATMA1ON95224R1	AT1G72900	disease resistance protein (TIR-NBS class), putative	-0,27	1,00E+0	-0,66	4,64E-2	-0,84	7,53E-4	-0,99	1,45E-4	-1,25	2,47E-3
CATMA2OA20460F1	AT2G21850,AT2G21860	violaxanthin de-epoxidase-related	-0,24	1,00E+0	-0,66	4,63E-2	-0,27	1,00E+0	0,00	1,00E+0	-0,18	1,00E+0
CATMA5OA17990R1	AT5G19550	ASP2 (ASPARTATE AMINOTRANSFERASE 2)	-0,30	1,00E+0	-0,66	4,64E-2	-0,24	1,00E+0	-0,23	1,00E+0	-0,45	1,00E+0
CATMA3OA44520R1	AT3G51510	unknown protein	-0,53	1,00E+0	-0,66	4,64E-2	-0,35	7,00E-1	0,00	1,00E+0	-0,04	1,00E+0
CATMA5OA24265R1	AT5G26830	threonyl-tRNA synthetase / threonine--tRNA ligase (THRRS)	-0,40	1,00E+0	-0,66	4,65E-2	-0,40	4,75E-1	-0,32	1,00E+0	-0,36	1,00E+0
CATMA5OA10285F1	AT5G11520	ASP3 (ASPARTATE AMINOTRANSFERASE 3)	-0,55	1,00E+0	-0,66	4,65E-2	-0,23	1,00E+0	-0,54	3,57E-1	-0,70	3,78E-1
CATMA5OA35500R1	AT5G39840	ATP-dependent RNA helicase, mitochondrial, putative	-0,02	1,00E+0	-0,66	4,68E-2	-0,15	1,00E+0	-0,24	1,00E+0	-0,85	1,34E-1
CATMA3ON101219R1	AT3G56220	unknown protein	-0,25	1,00E+0	-0,66	4,68E-2	-0,18	1,00E+0	0,01	1,00E+0	-0,16	1,00E+0
CATMA3OA24610R1	AT3G24630	unknown protein	-0,58	1,00E+0	-0,66	4,69E-2	-0,41	4,40E-1	-0,10	1,00E+0	-0,76	2,50E-1
CATMA1OA61020F1	AT1G71810	ABC1 family protein	-0,11	1,00E+0	-0,66	4,70E-2	-0,29	1,00E+0	-0,06	1,00E+0	-0,39	1,00E+0
CATMA5OA59850R1	AT5G64420	DNA polymerase V family	-0,28	1,00E+0	-0,66	4,70E-2	-0,28	1,00E+0	-0,37	1,00E+0	-0,41	1,00E+0
CATMA1OA03500F1	AT1G04660	glycine-rich protein	-0,23	1,00E+0	-0,66	4,71E-2	-1,24	9,73E-9	1,13	4,19E-6	-0,04	1,00E+0
CATMA1OA02620R1	AT1G03770	protein binding / zinc ion binding	-0,35	1,00E+0	-0,66	4,72E-2	-0,76	3,93E-3	-0,41	1,00E+0	-1,13	1,01E-2
CATMA4OA32040F1	AT4G30420,AT4G30430 AT4G30420	TET9 (TETRASPANIN9)	-0,93	1,21E-1	-0,66	4,72E-2	-0,47	2,39E-1	-0,69	5,79E-2	-0,84	1,41E-1
CATMA4OA26820F1	AT4G25130	peptide methionine sulfoxide reductase, putative	-0,10	1,00E+0	-0,66	4,72E-2	-0,19	1,00E+0	-0,01	1,00E+0	-0,35	1,00E+0
CATMA1OA67230R1	AT1G78110	unknown protein	-0,21	1,00E+0	-0,66	4,73E-2	-0,72	8,13E-3	-0,16	1,00E+0	-0,34	1,00E+0
CATMA2OA40110F1	AT2G41720	EMB2654 (EMBRYO DEFECTIVE 2654)	-0,14	1,00E+0	-0,66	4,73E-2	-0,30	1,00E+0	-0,19	1,00E+0	-0,34	1,00E+0
CATMA5OA37000R1	AT5G41360	XPB2 (ARABIDOPSIS HOMOLOG OF XERODERMA PIGMENTOSUM COMPLEMENTATION GROUP B 2); ATP-dependent helicase	-0,09	1,00E+0	-0,66	4,75E-2	-0,37	5,95E-1	-0,15	1,00E+0	-0,82	1,68E-1
CATMA1OA50130F1	AT1G61100	disease resistance protein (TIR class), putative	-0,09	1,00E+0	-0,66	4,76E-2	-0,37	6,40E-1	-0,04	1,00E+0	-0,54	8,52E-1
CATMA2OA27835F1	AT2G29450	ATGSTU5 (Arabidopsis thaliana Glutathione S-transferase (class tau) 5); glutathione transferase	-0,83	2,85E-1	-0,66	4,76E-2	-1,08	1,76E-6	-0,82	5,45E-3	-0,95	5,89E-2
CATMA5OA11230R1	AT5G13010	EMB3011 (EMBRYO DEFECTIVE 3011); RNA helicase	-0,39	1,00E+0	-0,66	4,76E-2	-0,59	6,19E-2	-0,25	1,00E+0	-0,50	1,00E+0
CATMA5OA42640R1	AT5G46640	DNA-binding family protein	-0,39	1,00E+0	-0,66	4,76E-2	-0,29	1,00E+0	-0,09	1,00E+0	-0,47	1,00E+0
CATMA5OA11955F1	AT5G13720,AT5G13730	SIG4 (SIGMA FACTOR 4); DNA binding / DNA-directed RNA polymerase/ transcription factor	-0,34	1,00E+0	-0,66	4,77E-2	-0,54	1,08E-1	-0,30	1,00E+0	-0,41	1,00E+0
CATMA2OA23420F1	AT2G25100	ribonuclease HII family protein	-0,12	1,00E+0	-0,66	4,77E-2	-0,28	1,00E+0	-0,28	1,00E+0	-0,65	4,95E-1
CATMA1OA44600R1	AT1G53590	C2 domain-containing protein	-0,44	1,00E+0	-0,66	4,80E-2	-0,96	4,49E-5	-0,11	1,00E+0	-1,18	5,62E-3
CATMA5OA18750F1	AT5G20300	GTP binding	-0,38	1,00E+0	-0,66	4,80E-2	-0,33	8,49E-1	-0,17	1,00E+0	-0,21	1,00E+0
CATMA2OB40910F1	AT2G42480	meprin and TRAF homology domain-containing protein / MATH domain-containing protein	-0,33	1,00E+0	-0,66	4,81E-2	-0,23	1,00E+0	-0,10	1,00E+0	-0,11	1,00E+0
CATMA5OA42700R1	AT5G46690	BHLH071 (BETA HLH PROTEIN 71); DNA binding / transcription factor	-0,40	1,00E+0	-0,66	4,82E-2	-0,05	1,00E+0	0,24	1,00E+0	0,06	1,00E+0
CATMA2ON94810F1	AT2G26547	unknown protein	-0,13	1,00E+0	-0,66	4,82E-2	-0,22	1,00E+0	0,07	1,00E+0	-0,48	1,00E+0
CATMA5OA24800F2	AT5G27390	unknown protein	-0,23	1,00E+0	-0,66	4,83E-2	-0,19	1,00E+0	0,11	1,00E+0	-0,17	1,00E+0
CATMA4OA40320F1	AT4G38890	dihydrouridine synthase family protein	-0,09	1,00E+0	-0,66	4,83E-2	-0,31	9,37E-1	-0,26	1,00E+0	-0,77	2,37E-1
CATMA1OA60830R1	AT1G71520	AP2 domain-containing transcription factor, putative	-0,92	1,36E-1	-0,66	4,83E-2	-0,70	1,13E-2	-0,19	1,00E+0	-0,56	7,77E-1
CATMA3OA26970F1	AT3G27170,AT3G27180	unknown protein	-0,19	1,00E+0	-0,66	4,85E-2	-0,25	1,00E+0	-0,04	1,00E+0	-0,20	1,00E+0
CATMA4OA03030F1	AT4G02700,AT4G02710	kinase interacting family protein	-0,57	1,00E+0	-0,66	4,85E-2	-0,82	1,02E-3	-0,27	1,00E+0	-1,12	1,06E-2
CATMA4OA18260F1	AT4G17240	unknown protein	-0,31	1,00E+0	-0,66	4,85E-2	-0,09	1,00E+0	0,01	1,00E+0	-0,64	5,34E-1
CATMA1OA33450R1	AT1G35340	ATP-dependent protease La (LON) domain-containing protein	-0,03	1,00E+0	-0,66	4,88E-2	-0,24	1,00E+0	0,04	1,00E+0	-0,52	9,60E-1
CATMA1OA22600R1	AT1G23710	unknown protein	-1,05	2,92E-2	-0,66	4,88E-2	-1,00	1,41E-5	-0,73	2,84E-2	-0,28	1,00E+0
CATMA1OC72270F1	AT1G10586	unknown protein	-0,48	1,00E+0	-0,66	4,88E-2	-0,32	9,07E-1	-0,57	2,58E-1	-0,84	1,42E-1
CATMA1OA48900R1	AT1G59840	unknown protein	-0,39	1,00E+0	-0,66	4,88E-2	-0,35	7,03E-1	0,03	1,00E+0	0,02	1,00E+0
CATMA2ON101463R1	AT2E06670AT1G80300	chloroplast ADP, ATP carrier protein 1 / ADP, ATP translocase 1 / adenine nucleotide translocase 1 (AATP1)	-0,35	1,00E+0	-0,66	4,88E-2	-0,19	1,00E+0	-0,17	1,00E+0	-0,09	1,00E+0
CATMA5OA45320F1	AT5G49330	AtMYB111 (myb domain protein 111); DNA binding / transcription factor	-0,04	1,00E+0	-0,66	4,88E-2	0,21	1,00E+0	0,17	1,00E+0	-0,52	9,60E-1
CATMA3OA02390F1	AT3G03460	unknown protein	-0,19	1,00E+0	-0,65	4,89E-2	-0,47	2,51E-1	-0,17	1,00E+0	-0,93	6,76E-2
CATMA2OA31560F1	AT2G33390,AT2G33400	unknown protein	-0,13	1,00E+0	-0,65	4,89E-2	-0,11	1,00E+0	-0,12	1,00E+0	-0,71	3,52E-1
CATMA4ON90003F2	AT4G01026,AT4G01030	pentatricopeptide (PPR) repeat-containing protein	-0,37	1,00E+0	-0,65	4,89E-2	-0,38	5,80E-1	0,05	1,00E+0	-0,78	2,28E-1
CATMA3OA13490R1	AT3G14220	GDSL-motif lipase/hydrolase family protein	-0,21	1,00E+0	-0,65	4,92E-2	0,15	1,00E+0	0,15	1,00E+0	-0,18	1,00E+0
CATMA4OA19920R1	AT4G18820	ATP binding / DNA-directed DNA polymerase/ nucleoside-triphosphatase/ nucleotide binding	-0,29	1,00E+0	-0,65	4,92E-2	-0,08	1,00E+0	0,06	1,00E+0	-0,46	1,00E+0
CATMA1OA38100R1	AT1G47210	CYCA3;2; cyclin-dependent protein kinase	-0,16	1,00E+0	-0,65	4,93E-2	0,07	1,00E+0	0,05	1,00E+0	-0,51	9,74E-1
CATMA2OA24350F1	AT2G25980	jacalin lectin family protein	-0,34	1,00E+0	-0,65	4,93E-2	-0,03	1,00E+0	0,13	1,00E+0	-0,11	1,00E+0
CATMA2OA16260R1	AT2G17580	polynucleotide adenylyltransferase family protein	-0,17	1,00E+0	-0,65	4,93E-2	-0,29	1,00E+0	-0,26	1,00E+0	-0,63	5,43E-1
CATMA5OA55790R1	AT5G60040,AT5G60050	NRPC1 (nuclear RNA polymerase C 1); DNA binding / DNA-directed RNA polymerase	-0,05	1,00E+0	-0,65	4,94E-2	-0,37	5,99E-1	-0,42	1,00E+0	-0,64	5,16E-1
CATMA1OA15800R1	AT1G16810,AT1G16820	unknown protein	-0,38	1,00E+0	-0,65	4,94E-2	-0,73	6,85E-3	-0,41	1,00E+0	-1,08	1,59E-2
CATMA4OA23250R1	AT4G21590	bifunctional nuclease, putative	-0,11	1,00E+0	-0,65	4,94E-2	0,08	1,00E+0	0,37	1,00E+0	-0,12	1,00E+0
CATMA4OC42722F1	AT4G02005	0	-0,12	1,00E+0	-0,65	4,95E-2	-0,44	3,39E-1	-0,54	3,74E-1	-0,55	8,24E-1
CATMA5OA58040F1	AT5G62440	unknown protein	-0,09	1,00E+0	-0,65	4,95E-2	-0,27	1,00E+0	-0,32	1,00E+0	-0,67	4,30E-1
CATMA5ON99704R1	AT5E37810	0	-0,82	3,18E-1	-0,65	4,96E-2	-0,51	1,50E-1	-0,75	1,81E-2	-1,12	1,13E-2
CATMA5OA05340F1	AT5G06140	phox (PX) domain-containing protein	-0,33	1,00E+0	-0,65	4,96E-2	-0,56	8,53E-2	-0,21	1,00E+0	-0,79	2,01E-1
CATMA3OA00950F1	AT3G01960	unknown protein	-0,27	1,00E+0	-0,65	4,96E-2	-0,51	1,60E-1	-0,15	1,00E+0	-0,19	1,00E+0
CATMA3OA44746F1	AT3G51800	ATG2 (G2p-related protein); metalloexopeptidase	0,00	1,00E+0	-0,65	4,96E-2	-0,25	1,00E+0	-0,32	1,00E+0	-0,66	4,70E-1
CATMA5OA34440R1	AT5G38840	forkhead-associated domain-containing protein / FHA domain-containing protein	0,00	1,00E+0	-0,65	4,96E-2	-0,64	2,72E-2	-0,08	1,00E+0	-0,96	5,51E-2
CATMA4OA17500F1	AT4G16563	aspartyl protease family protein	-0,35	1,00E+0	-0,65	4,97E-2	-0,03	1,00E+0	-0,77	1,35E-2	0,02	1,00E+0
CATMA4OA30295R1	AT4G28640	IAA11 (indoleacetic acid-induced protein 11)	-0,27	1,00E+0	-0,65	4,99E-2	-0,50	1,83E-1	-0,28	1,00E+0	-0,68	4,16E-1
CATMA5OC64673F1	AT5G41210	ATGSTT1 (Arabidopsis thaliana Glutathione S-transferase (class theta) 1); glutathione transferase	-0,29	1,00E+0	-0,65	4,99E-2	-0,52	1,41E-1	-0,47	7,21E-1	-1,00	3,72E-2
CATMA1OA63550R1	AT1G74160	unknown protein	-0,26	1,00E+0	-0,65	5,04E-2	-0,21	1,00E+0	0,11	1,00E+0	-0,32	1,00E+0
CATMA4OA20710R1	AT4G19510	disease resistance protein (TIR-NBS-LRR class), putative	-0,37	1,00E+0	-0,65	5,05E-2	-0,48	2,27E-1	-0,30	1,00E+0	-0,29	1,00E+0
CATMA1OA66400F1	AT1G77180	chromatin protein family	-0,40	1,00E+0	-0,65	5,06E-2	-0,54	1,14E-1	-0,32	1,00E+0	-0,40	1,00E+0
CATMA2OA01450R1	AT2G02560	CAND1 (CULLIN-ASSOCIATED AND NEDDYLATION DISSOCIATED, HEMIVENATA); binding	-0,37	1,00E+0	-0,65	5,07E-2	-0,34	7,49E-1	-0,24	1,00E+0	-0,32	1,00E+0
CATMA4ON90153R1	AT4G20325,AT4G20330	unknown protein	-0,14	1,00E+0	-0,65	5,08E-2	-0,38	5,58E-1	-0,34	1,00E+0	-1,10	1,30E-2
CATMA3OA27820R1	AT3G28030	UVH3 (ULTRAVIOLET HYPERSENSITIVE 3, UV REPAIR DEFECTIVE 1); nuclease	-0,32	1,00E+0	-0,65	5,09E-2	-0,73	5,97E-3	-0,34	1,00E+0	-0,95	5,73E-2
CATMA1OA11630R1	AT1G12650	unknown protein	-0,12	1,00E+0	-0,65	5,09E-2	-0,67	1,62E-2	-0,40	1,00E+0	-1,31	1,06E-3
CATMA3ON99119F1	AT3G51075	0	-0,12	1,00E+0	-0,65	5,09E-2	-0,33	8,39E-1	-0,14	1,00E+0	-0,48	1,00E+0
CATMA3OA22370R1	AT3G22380	unknown protein	-0,41	1,00E+0	-0,65	5,09E-2	-0,51	1,54E-1	-0,31	1,00E+0	-0,10	1,00E+0
CATMA4OA23680F1	AT4G22000	unknown protein	-0,20	1,00E+0	-0,65	5,10E-2	-0,58	6,85E-2	-0,23	1,00E+0	-0,70	3,70E-1
CATMA5ON99102F1	AT5G41610,AT5G41612 AT5G41612	ATCHX18 (cation/hydrogen exchanger 18); monovalent cation:proton antiporter	-0,64	1,00E+0	-0,65	5,13E-2	-0,49	2,07E-1	-0,43	9,48E-1	-0,37	1,00E+0
CATMA2OA27150F1	AT2G28740	HIS4 (Histone H4)	-0,24	1,00E+0	-0,65	5,14E-2	-0,44	3,37E-1	-0,33	1,00E+0	-1,12	1,12E-2
CATMA5OA57785F1	AT5G62190	PRH75 (plant RNA helicase 75); ATP-dependent helicase	-0,29	1,00E+0	-0,65	5,16E-2	-0,39	5,06E-1	-0,45	8,51E-1	-0,65	5,05E-1
CATMA2OA29090R1	AT2G30890	membrane protein, putative	-0,10	1,00E+0	-0,65	5,16E-2	-0,12	1,00E+0	0,09	1,00E+0	-0,08	1,00E+0
CATMA2OA42540F1	AT2G44120	60S ribosomal protein L7 (RPL7C)	-0,30	1,00E+0	-0,65	5,17E-2	-0,18	1,00E+0	-0,31	1,00E+0	-0,50	1,00E+0
CATMA3OA06180R1	AT3G06980	DEAD/DEAH box helicase, putative	-0,20	1,00E+0	-0,65	5,18E-2	-0,24	1,00E+0	0,09	1,00E+0	-0,24	1,00E+0
CATMA5OA01840R1	AT5G02760,AT5G02770	protein phosphatase 2C family protein / PP2C family protein	0,07	1,00E+0	-0,65	5,18E-2	0,11	1,00E+0	0,54	3,56E-1	-0,01	1,00E+0
CATMA3OC57473R1	AT3G29970	germination protein-related	-0,54	1,00E+0	-0,65	5,18E-2	-1,47	2,13E-12	-0,24	1,00E+0	-0,02	1,00E+0
CATMA1OA30190F1	AT1G31920	pentatricopeptide (PPR) repeat-containing protein	-0,20	1,00E+0	-0,65	5,21E-2	-0,37	5,95E-1	-0,36	1,00E+0	-0,37	1,00E+0
CATMA4OC42198F1	AT4G10240	zinc finger (B-box type) family protein	0,20	1,00E+0	-0,65	5,22E-2	0,70	1,13E-2	1,10	9,59E-6	-1,82	1,92E-7
CATMA4OA36620F1	AT4G34830	binding	-0,34	1,00E+0	-0,65	5,25E-2	-0,38	5,92E-1	-0,19	1,00E+0	-0,23	1,00E+0
CATMA4OA40520R1	AT4G39050	kinesin-related protein (MKRP2)	-0,22	1,00E+0	-0,65	5,27E-2	-0,51	1,51E-1	-0,07	1,00E+0	-0,60	6,49E-1
CATMA2OA10830F1	AT2G12646	unknown protein	-0,33	1,00E+0	-0,65	5,29E-2	0,54	1,12E-1	0,02	1,00E+0	0,54	8,43E-1
CATMA2OA20200R1	AT2G21520	transporter	-0,13	1,00E+0	-0,65	5,31E-2	-0,41	4,56E-1	-0,20	1,00E+0	-0,79	2,11E-1
CATMA3ON101119F1	AT3G46610 AT3E38140	pentatricopeptide (PPR) repeat-containing protein	-0,36	1,00E+0	-0,65	5,33E-2	-0,41	4,43E-1	-0,33	1,00E+0	-0,28	1,00E+0
CATMA1ON95137F1	AT1G58180	carbonate dehydratase/ zinc ion binding	-0,60	1,00E+0	-0,65	5,34E-2	-0,97	3,37E-5	-0,32	1,00E+0	-1,32	9,21E-4
CATMA1OA49620F1	AT1G60610	protein binding / zinc ion binding	-0,39	1,00E+0	-0,65	5,36E-2	-0,47	2,40E-1	-0,48	6,65E-1	-0,72	3,29E-1
CATMA5OA39860F1	AT5G44110	POP1	-0,14	1,00E+0	-0,65	5,37E-2	-0,13	1,00E+0	0,11	1,00E+0	0,15	1,00E+0
CATMA2OC47354F1	AT2G22190	trehalose-phosphatase	0,18	1,00E+0	-0,65	5,39E-2	-0,28	1,00E+0	0,13	1,00E+0	-0,44	1,00E+0
CATMA4ON94296F1	AT4G22590,AT4G22590,AT4G22592,AT4G22592	trehalose-6-phosphate phosphatase, putative"",""unknown protein	-0,34	1,00E+0	-0,65	5,40E-2	-0,31	9,59E-1	-0,46	8,04E-1	-0,38	1,00E+0
CATMA1OA22780R1	AT1G23935	apoptosis inhibitory protein 5 (API5)-related	-0,37	1,00E+0	-0,65	5,40E-2	-0,57	7,95E-2	-0,11	1,00E+0	-0,50	1,00E+0
CATMA3OA55280R1	AT3G62140	unknown protein	-0,22	1,00E+0	-0,65	5,41E-2	-0,70	1,05E-2	-0,22	1,00E+0	-1,06	2,11E-2
CATMA1OA04370F1	AT1G05450,AT1G05460	SDE3 (SILENCING DEFECTIVE)	-0,24	1,00E+0	-0,65	5,43E-2	-0,38	5,69E-1	-0,08	1,00E+0	-0,15	1,00E+0
CATMA4OA32680R1	AT4G31000	calmodulin-binding protein	-0,06	1,00E+0	-0,65	5,43E-2	-0,45	3,07E-1	-0,31	1,00E+0	-0,82	1,71E-1
CATMA4ON100152F1	ATLANTYS2_10910 AT4E08950	0	-0,03	1,00E+0	-0,65	5,46E-2	-0,10	1,00E+0	0,01	1,00E+0	-0,27	1,00E+0
CATMA1OA59740F1	AT1G70470	unknown protein	-0,12	1,00E+0	-0,65	5,46E-2	-0,24	1,00E+0	-0,26	1,00E+0	-0,47	1,00E+0
CATMA3OA11910R1	AT3G12930	unknown protein	-0,21	1,00E+0	-0,65	5,46E-2	-0,08	1,00E+0	0,03	1,00E+0	-0,29	1,00E+0
CATMA5OA31670F1	AT5G36170	HCF109 (HIGH CHLOROPHYLL FLUORESCENT 109); translation release factor	-0,31	1,00E+0	-0,65	5,47E-2	-0,39	5,04E-1	-0,10	1,00E+0	-0,42	1,00E+0
CATMA1ON92094R1	AT1G69587AT1G69587,AT1G69588,NPCRNA021	CLE45 (CLAVATA3/ESR-RELATED 45)	-0,28	1,00E+0	-0,65	5,47E-2	-0,30	1,00E+0	-0,24	1,00E+0	-0,91	8,13E-2
CATMA1OA20020F1	AT1G20960	EMB1507 (EMBRYO DEFECTIVE 1507); ATP-dependent helicase	-0,65	1,00E+0	-0,65	5,47E-2	-0,71	9,46E-3	-0,52	4,48E-1	-0,08	1,00E+0
CATMA2OA37920R1	AT2G39670,AT2G39675	radical SAM domain-containing protein	0,00	1,00E+0	-0,65	5,47E-2	-0,24	1,00E+0	-0,14	1,00E+0	-0,50	1,00E+0
CATMA4OA03586R1	AT4G03280	PETC (PHOTOSYNTHETIC ELECTRON TRANSFER C)	-0,47	1,00E+0	-0,65	5,48E-2	-0,54	1,13E-1	-0,14	1,00E+0	-0,26	1,00E+0
CATMA3OA51170R1	AT3G58160	XIJ (Myosin-like protein XIJ)	-0,51	1,00E+0	-0,64	5,49E-2	-0,56	9,11E-2	-0,40	1,00E+0	-0,84	1,42E-1
CATMA5OA18180F1	AT5G19750,AT5G19760	dicarboxylate/tricarboxylate carrier (DTC)	-0,25	1,00E+0	-0,64	5,49E-2	-0,26	1,00E+0	-0,14	1,00E+0	-0,35	1,00E+0
CATMA2OA43220F1	AT2G44750,AT2G44760	unknown protein	-0,11	1,00E+0	-0,64	5,49E-2	-0,33	8,49E-1	-0,12	1,00E+0	-0,96	5,38E-2
CATMA1OA54990F1	AT1G65710	unknown protein	-0,20	1,00E+0	-0,64	5,49E-2	0,21	1,00E+0	-0,04	1,00E+0	-0,11	1,00E+0
CATMA5OF01911R1	AT5G24990	unknown protein	-0,38	1,00E+0	-0,64	5,50E-2	-0,13	1,00E+0	-0,19	1,00E+0	-0,33	1,00E+0
CATMA1OC71051F1	AT1G05560	UGT1 (UDP-glucosyl transferase 75B1); UDP-glycosyltransferase/ transferase, transferring glycosyl groups	-0,49	1,00E+0	-0,64	5,51E-2	-0,92	1,06E-4	-0,19	1,00E+0	-0,77	2,33E-1
CATMA5OA02900F1	AT5G03720	AT-HSFA3 (Arabidopsis thaliana heat shock transcription factor A3); DNA binding / transcription factor	-0,14	1,00E+0	-0,64	5,51E-2	-0,38	5,77E-1	-0,18	1,00E+0	-0,73	3,14E-1
CATMA5OA62920R1	AT5G67470	formin homology 2 domain-containing protein / FH2 domain-containing protein	-0,05	1,00E+0	-0,64	5,52E-2	-0,16	1,00E+0	-0,03	1,00E+0	-0,47	1,00E+0
CATMA3OA46965R1	AT3G54010	PAS1 (PASTICCINO 1); FK506 binding / peptidyl-prolyl cis-trans isomerase	-0,03	1,00E+0	-0,64	5,55E-2	-0,49	2,07E-1	-0,15	1,00E+0	-0,89	9,73E-2
CATMACON93551F1	ATCG00700	PSII low MW protein	0,23	1,00E+0	-0,64	5,55E-2	-0,33	8,07E-1	-0,24	1,00E+0	0,12	1,00E+0
CATMA4OA28910F1	AT4G27340	Met-10+ like family protein	0,10	1,00E+0	-0,64	5,56E-2	-0,27	1,00E+0	-0,07	1,00E+0	-0,71	3,54E-1
CATMA1OA30200R1	AT1G31930	XLG3 (extra-large GTP-binding protein 3); signal transducer	-0,37	1,00E+0	-0,64	5,58E-2	-0,42	3,99E-1	-0,18	1,00E+0	-0,29	1,00E+0
CATMA5ON99867F1	AT5G57350	AHA3 (Arabidopsis H(+)-ATPase 3); ATPase	-0,62	1,00E+0	-0,64	5,60E-2	-0,46	2,65E-1	-0,34	1,00E+0	-0,36	1,00E+0
CATMA1OA54770F1	AT1G65440	GTB1 (GLOBAL TRANSCRIPTION FACTOR GROUP B1); RNA binding / hydrolase, acting on ester bonds	-0,28	1,00E+0	-0,64	5,61E-2	-0,31	9,72E-1	-0,19	1,00E+0	-0,26	1,00E+0
CATMA2OA44650R1	AT2G46250	myosin heavy chain-related	-0,35	1,00E+0	-0,64	5,62E-2	-0,66	1,97E-2	-0,16	1,00E+0	-0,70	3,69E-1
CATMA1OA19390R1	AT1G20390	0	-0,40	1,00E+0	-0,64	5,62E-2	-0,58	6,80E-2	-0,07	1,00E+0	-0,07	1,00E+0
CATMA5OD03397R1	AT5G62340	invertase/pectin methylesterase inhibitor family protein	-0,15	1,00E+0	-0,64	5,62E-2	1,14	2,66E-7	0,92	6,15E-4	1,95	1,38E-8
CATMA3OA41640R1	AT3G48670	XH/XS domain-containing protein / XS zinc finger domain-containing protein	-0,26	1,00E+0	-0,64	5,62E-2	-0,51	1,61E-1	-0,04	1,00E+0	-0,82	1,65E-1
CATMA3OA40260F1	AT3G47180	zinc finger (C3HC4-type RING finger) family protein	-0,50	1,00E+0	-0,64	5,64E-2	-0,07	1,00E+0	-0,12	1,00E+0	0,24	1,00E+0
CATMA3OA26220R1	AT3G26380	glycosyl hydrolase family protein 27 / alpha-galactosidase family protein / melibiase family protein	-0,35	1,00E+0	-0,64	5,66E-2	-0,59	5,97E-2	-0,19	1,00E+0	-0,94	6,48E-2
CATMA3OA40070R1	AT3G46990,AT3G47000	unknown protein	-0,26	1,00E+0	-0,64	5,66E-2	-0,34	7,82E-1	-0,26	1,00E+0	-0,53	9,14E-1
CATMA3OC57653R1	AT3G49290	ABIL2 (ABL INTERACTOR-LIKE PROTEIN 2)	-0,07	1,00E+0	-0,64	5,68E-2	-0,25	1,00E+0	0,06	1,00E+0	-0,60	6,36E-1
CATMA3OA11000R1	AT3G12080	EMB2738 (EMBRYO DEFECTIVE 2738)	-0,30	1,00E+0	-0,64	5,68E-2	-0,37	6,30E-1	-0,04	1,00E+0	-0,39	1,00E+0
CATMA5OA12970F1	AT5G14750	WER (WEREWOLF 1); DNA binding / transcription factor	-0,09	1,00E+0	-0,64	5,69E-2	-0,26	1,00E+0	-0,05	1,00E+0	-0,58	6,97E-1
CATMA1OA57730F1	AT1G68340	unknown protein	-0,25	1,00E+0	-0,64	5,70E-2	-0,51	1,59E-1	-0,20	1,00E+0	-0,82	1,69E-1
CATMA5OA54430F1	AT5G58690	phosphoinositide-specific phospholipase C family protein	-0,12	1,00E+0	-0,64	5,76E-2	-0,22	1,00E+0	-0,41	1,00E+0	-0,52	9,21E-1
CATMA1OA15790F1	AT1G16800	tRNA-splicing endonuclease positive effector-related	-0,04	1,00E+0	-0,64	5,76E-2	-0,40	4,71E-1	-0,29	1,00E+0	-0,64	5,19E-1
CATMA1OA64335F1	AT1G74970	RPS9 (RIBOSOMAL PROTEIN S9); structural constituent of ribosome	-0,37	1,00E+0	-0,64	5,76E-2	-0,21	1,00E+0	0,04	1,00E+0	0,07	1,00E+0
CATMA1OA26250R1	AT1G28060	small nuclear ribonucleoprotein family protein / snRNP family protein	-0,24	1,00E+0	-0,64	5,80E-2	-0,39	5,23E-1	-0,22	1,00E+0	-0,51	9,80E-1
CATMA5OA20000F1	AT5G22540	unknown protein	-0,46	1,00E+0	-0,64	5,81E-2	-0,43	3,72E-1	-0,21	1,00E+0	-0,51	9,62E-1
CATMA4OA39680R1	AT4G38160	PDE191 (PIGMENT DEFECTIVE 191)	-0,36	1,00E+0	-0,64	5,82E-2	-0,08	1,00E+0	0,24	1,00E+0	0,06	1,00E+0
CATMA1ON92310F1	AT1G51850	leucine-rich repeat protein kinase, putative	0,07	1,00E+0	-0,64	5,82E-2	0,24	1,00E+0	0,12	1,00E+0	0,35	1,00E+0
CATMA1OA52860F1	AT1G63640	kinesin motor protein-related	-0,39	1,00E+0	-0,64	5,86E-2	-0,59	6,13E-2	-0,14	1,00E+0	-0,60	6,33E-1
CATMA5OA14190R1	AT5G15920	structural maintenance of chromosomes (SMC) family protein (MSS2)	-0,26	1,00E+0	-0,64	5,88E-2	-0,46	2,79E-1	-0,16	1,00E+0	-0,60	6,41E-1
CATMA5OA56660F1	AT5G61020	ECT3 (evolutionary conserved C-terminal 3)	-0,17	1,00E+0	-0,64	5,92E-2	-0,39	5,42E-1	-0,36	1,00E+0	-0,48	1,00E+0
CATMA1OC71125R1	AT1G09500	cinnamyl-alcohol dehydrogenase	-0,73	6,63E-1	-0,64	5,93E-2	-0,27	1,00E+0	-0,50	5,34E-1	-1,26	1,93E-3
CATMA1OA58880F1	AT1G69550	disease resistance protein (TIR-NBS class), putative	-0,23	1,00E+0	-0,64	5,94E-2	-0,31	9,70E-1	-0,28	1,00E+0	-0,40	1,00E+0
CATMA5OA35590R1	AT5G39940,AT5G39950	oxidoreductase	-0,27	1,00E+0	-0,64	5,96E-2	-0,38	5,63E-1	-0,28	1,00E+0	-0,65	5,13E-1
CATMA3OC57019R1	AT3G02390	unknown protein	-0,34	1,00E+0	-0,64	5,96E-2	-0,51	1,66E-1	-0,48	6,52E-1	-0,74	2,87E-1
CATMA1OA53660R1	AT1G64370	unknown protein	-0,22	1,00E+0	-0,64	5,98E-2	-0,51	1,62E-1	-0,35	1,00E+0	-0,33	1,00E+0
CATMA1OA27920F1	AT1G29940	NRPA2 (nuclear RNA polymerase A 2); DNA-directed RNA polymerase	-0,31	1,00E+0	-0,64	5,99E-2	-0,51	1,64E-1	-0,51	5,18E-1	-0,43	1,00E+0
CATMA5OA03190F1	AT5G04000	unknown protein	-0,76	5,39E-1	-0,64	6,00E-2	-0,93	7,99E-5	-0,17	1,00E+0	-0,08	1,00E+0
CATMA4ON90293R2	AT4G28760,AT4G28770	unknown protein	-0,32	1,00E+0	-0,64	6,00E-2	-0,36	6,58E-1	-0,03	1,00E+0	-0,33	1,00E+0
CATMA1ON102916F1	AT1G76720	translation initiation factor	-0,49	1,00E+0	-0,64	6,01E-2	-0,55	9,55E-2	-0,28	1,00E+0	-0,44	1,00E+0
CATMA4OA40960F1	AT4G39590	kelch repeat-containing F-box family protein	-0,50	1,00E+0	-0,64	6,01E-2	-0,15	1,00E+0	-0,40	1,00E+0	-0,21	1,00E+0
CATMA3OA56730R1	AT3G63520	CCD1 (CAROTENOID CLEAVAGE DIOXYGENASE 1)	-0,43	1,00E+0	-0,64	6,02E-2	-0,71	9,21E-3	-0,23	1,00E+0	-0,73	3,12E-1
CATMA3OC57056F1	AT3G03300,AT3G03305	DCL2 (DICER-LIKE 2)	-0,29	1,00E+0	-0,64	6,03E-2	-0,34	7,98E-1	-0,48	6,58E-1	-0,67	4,40E-1
CATMA1OA11425R1	AT1G12410	CLPR2 (Clp protease proteolytic subunit 2); endopeptidase Clp	-0,40	1,00E+0	-0,64	6,03E-2	-0,39	5,36E-1	-0,17	1,00E+0	-0,30	1,00E+0
CATMA1OA67600F1	AT1G78530	protein kinase family protein	-0,42	1,00E+0	-0,64	6,04E-2	-0,36	6,90E-1	-0,59	2,06E-1	-0,70	3,72E-1
CATMA1OA05820F1	AT1G06760	histone H1, putative	-0,63	1,00E+0	-0,64	6,05E-2	-0,21	1,00E+0	-0,03	1,00E+0	-0,27	1,00E+0
CATMA3OF01324R1	AT3G48320,AT3G48330	CYP71A21 (cytochrome P450, family 71, subfamily A, polypeptide 21); oxygen binding	-0,62	1,00E+0	-0,64	6,06E-2	-0,32	8,99E-1	-0,60	1,80E-1	-0,53	8,91E-1
CATMA2OA18990F1	AT2G20495,AT2G20500,AT2G20510	unknown protein	-0,59	1,00E+0	-0,64	6,06E-2	-0,47	2,44E-1	-0,28	1,00E+0	-0,40	1,00E+0
CATMA5ON91452R1	AT5G17900	unknown protein	-0,43	1,00E+0	-0,64	6,07E-2	-0,62	4,01E-2	-0,05	1,00E+0	-0,93	6,72E-2
CATMA3OA43130F1	AT3G50110	phosphatase-related	-0,13	1,00E+0	-0,64	6,08E-2	-0,21	1,00E+0	0,07	1,00E+0	-0,59	6,79E-1
CATMA5OA34430F1	AT5G38830	tRNA synthetase class I (C) family protein	-0,02	1,00E+0	-0,64	6,10E-2	-0,26	1,00E+0	-0,18	1,00E+0	-0,74	2,86E-1
CATMA5OA61880F1	AT5G66530	aldose 1-epimerase family protein	-0,16	1,00E+0	-0,64	6,10E-2	-0,12	1,00E+0	-0,06	1,00E+0	-0,38	1,00E+0
CATMA1OA18195R1	AT1G19150	LHCA6 (Photosystem I light harvesting complex gene 6); chlorophyll binding	-0,54	1,00E+0	-0,64	6,10E-2	-0,45	3,14E-1	0,05	1,00E+0	-0,03	1,00E+0
CATMA5OC64427R1	AT5G25260	unknown protein	0,68	8,81E-1	-0,64	6,10E-2	0,32	9,10E-1	-0,46	7,62E-1	0,06	1,00E+0
CATMA2OA20405R1	AT2G21790	R1/RIBONUCLEOTIDE REDUCTASE, REDUCTASE PROTEIN R1; ribonucleoside-diphosphate reductase	0,00	1,00E+0	-0,64	6,12E-2	0,00	1,00E+0	-0,12	1,00E+0	-0,57	7,44E-1
CATMA5OA45095R1	AT5G49160	MET1 (DECREASED METHYLATION 2DNA)	-0,18	1,00E+0	-0,64	6,13E-2	0,11	1,00E+0	0,03	1,00E+0	-0,03	1,00E+0
CATMA2OA18720F1	AT2G20230,AT2G20240	unknown protein	-0,07	1,00E+0	-0,64	6,14E-2	-0,25	1,00E+0	0,22	1,00E+0	-0,45	1,00E+0
CATMA1OA28000F1	AT1G29980	unknown protein	-0,26	1,00E+0	-0,64	6,14E-2	0,27	1,00E+0	-0,15	1,00E+0	-0,31	1,00E+0
CATMA5OA14760F1	AT5G16460	unknown protein	-0,66	1,00E+0	-0,64	6,14E-2	-0,46	2,84E-1	-0,11	1,00E+0	-0,31	1,00E+0
CATMA4OA12740F1	AT4G12580	unknown protein	-0,50	1,00E+0	-0,64	6,15E-2	-0,25	1,00E+0	-0,35	1,00E+0	-0,46	1,00E+0
CATMA3OA19370F1	AT3G19740	ATPase	-0,03	1,00E+0	-0,64	6,16E-2	-0,20	1,00E+0	-0,06	1,00E+0	-0,51	9,77E-1
CATMA1OC72053R1	AT1G68230	reticulon family protein (RTNLB14)	-0,41	1,00E+0	-0,63	6,19E-2	-0,54	1,10E-1	-0,63	1,26E-1	-0,86	1,19E-1
CATMA3OA02690F1	AT3G03770	leucine-rich repeat transmembrane protein kinase, putative	-0,59	1,00E+0	-0,63	6,19E-2	-0,22	1,00E+0	-0,34	1,00E+0	-0,19	1,00E+0
CATMA3OA20130F1	AT3G20450	unknown protein	-0,47	1,00E+0	-0,63	6,19E-2	-0,49	1,92E-1	-0,28	1,00E+0	-0,53	9,01E-1
CATMA1ON92119F1	AT1G45904	pseudogene	-0,03	1,00E+0	-0,63	6,23E-2	-0,14	1,00E+0	-0,54	3,94E-1	-0,22	1,00E+0
CATMA5OA57990F1	AT5G62390	ATBAG7 (ARABIDOPSIS THALIANA BCL-2-ASSOCIATED ATHANOGENE 7); calmodulin binding	-0,30	1,00E+0	-0,63	6,24E-2	-0,20	1,00E+0	-0,07	1,00E+0	-0,49	1,00E+0
CATMA5OA07520R1	AT5G08260	SCPL35 (serine carboxypeptidase-like 35); serine carboxypeptidase	-0,11	1,00E+0	-0,63	6,24E-2	0,14	1,00E+0	-0,09	1,00E+0	-0,31	1,00E+0
CATMA2OA41900F1	AT2G43490	RabGAP/TBC domain-containing protein	-0,52	1,00E+0	-0,63	6,27E-2	-0,53	1,28E-1	-0,20	1,00E+0	-0,41	1,00E+0
CATMA2ON101571F1	AT2G16430	PAP10; acid phosphatase/ protein serine/threonine phosphatase	0,01	1,00E+0	-0,63	6,29E-2	0,09	1,00E+0	-0,32	1,00E+0	-0,69	4,05E-1
CATMA4OA32640R1	AT4G30990,AT4G30991	unknown protein	-0,17	1,00E+0	-0,63	6,30E-2	-0,48	2,20E-1	-0,41	1,00E+0	-0,93	6,81E-2
CATMA2OA22515R1	AT2G24180,AT2G24190	CYP71B6 (CYTOCHROME P450 71B6); oxygen binding	-0,57	1,00E+0	-0,63	6,31E-2	-0,40	4,92E-1	-0,67	7,32E-2	-1,08	1,73E-2
CATMA3OA11770R1	AT3G12810	PIE1 (PHOTOPERIOD-INDEPENDENT EARLY FLOWERING 1); ATP binding / DNA binding / helicase	-0,25	1,00E+0	-0,63	6,31E-2	-0,42	3,89E-1	-0,22	1,00E+0	-0,71	3,50E-1
CATMA4OA01710R1	AT4G01490	0	-0,41	1,00E+0	-0,63	6,31E-2	-0,41	4,35E-1	-0,44	8,87E-1	-0,23	1,00E+0
CATMA2OA30686F1	AT2G32400	GLR5 (Glutamate receptor 5)	-0,11	1,00E+0	-0,63	6,32E-2	-0,01	1,00E+0	-0,12	1,00E+0	-0,33	1,00E+0
CATMA3OC57775F1	AT3G53530,AT3G53540	unknown protein	-0,28	1,00E+0	-0,63	6,34E-2	-0,32	8,72E-1	-0,36	1,00E+0	-0,53	9,02E-1
CATMA3OA51030R1	AT3G58020	DNAJ heat shock N-terminal domain-containing protein	-0,09	1,00E+0	-0,63	6,34E-2	-0,53	1,24E-1	-0,28	1,00E+0	-0,94	6,53E-2
CATMA5OA24950R1	AT5G27560	unknown protein	-0,07	1,00E+0	-0,63	6,36E-2	-0,24	1,00E+0	0,01	1,00E+0	-0,27	1,00E+0
CATMA1OA20210F1	AT1G21160	translation initiation factor	-0,36	1,00E+0	-0,63	6,37E-2	-0,62	3,79E-2	-0,30	1,00E+0	-0,44	1,00E+0
CATMA1OA15700F1	AT1G16720,AT1G16730	unknown protein	-1,26	1,80E-3	-0,63	6,40E-2	-1,32	6,38E-10	-0,31	1,00E+0	-0,54	8,77E-1
CATMA3OC57765R1	AT3G53440	DNA binding	-0,22	1,00E+0	-0,63	6,40E-2	-0,43	3,74E-1	-0,24	1,00E+0	-0,74	2,90E-1
CATMA3OA04890R1	AT3G05830	unknown protein	-0,32	1,00E+0	-0,63	6,42E-2	-0,57	7,69E-2	-0,06	1,00E+0	-0,83	1,52E-1
CATMA5OA57080F1	AT5G61450	2-phosphoglycerate kinase-related	-0,31	1,00E+0	-0,63	6,43E-2	-0,67	1,66E-2	-0,34	1,00E+0	-1,33	8,30E-4
CATMA3OC57134F1	AT3G09440	heat shock cognate 70 kDa protein 3 (HSC70-3) (HSP70-3)	-0,33	1,00E+0	-0,63	6,43E-2	-0,37	6,20E-1	-0,30	1,00E+0	-0,26	1,00E+0
CATMA1OA42180R1	AT1G51110	plastid-lipid associated protein PAP / fibrillin family protein	-0,46	1,00E+0	-0,63	6,45E-2	-0,56	8,53E-2	-0,21	1,00E+0	-0,78	2,13E-1
CATMA2OA43280R1	AT2G44820	unknown protein	-0,12	1,00E+0	-0,63	6,46E-2	-0,54	1,18E-1	-0,24	1,00E+0	-0,57	7,31E-1
CATMA1OA61940F1	AT1G72720	unknown protein	-0,08	1,00E+0	-0,63	6,48E-2	-0,25	1,00E+0	0,04	1,00E+0	-0,46	1,00E+0
CATMA1OA20840R1	AT1G21750	ATPDIL1-1 (PDI-LIKE 1-1); protein disulfide isomerase	-0,22	1,00E+0	-0,63	6,48E-2	-0,22	1,00E+0	-0,26	1,00E+0	-0,29	1,00E+0
CATMA5OA10390F1	AT5G11620	SWIM zinc finger family protein / mitogen-activated protein kinase kinase kinase (MAPKKK)-related	-0,49	1,00E+0	-0,63	6,49E-2	-0,28	1,00E+0	-0,41	1,00E+0	0,04	1,00E+0
CATMA5OA60230R1	AT5G64790	glycosyl hydrolase family 17 protein	-0,89	1,77E-1	-0,63	6,49E-2	-0,20	1,00E+0	-1,12	5,07E-6	-1,22	3,16E-3
CATMA2OA20130F1	AT2G21440	RNA recognition motif (RRM)-containing protein	-0,06	1,00E+0	-0,63	6,51E-2	-0,59	5,54E-2	-0,13	1,00E+0	-0,88	1,01E-1
CATMA2ON94869F1	AT2G43660	glycosyl hydrolase family protein 17	-0,58	1,00E+0	-0,63	6,51E-2	-0,25	1,00E+0	-0,60	1,74E-1	-1,43	1,99E-4
CATMA4OA15350R1	AT4G14890	ferredoxin family protein	-0,37	1,00E+0	-0,63	6,52E-2	-0,11	1,00E+0	0,31	1,00E+0	0,19	1,00E+0
CATMA3OA20050R1	AT3G20370	meprin and TRAF homology domain-containing protein / MATH domain-containing protein	-0,32	1,00E+0	-0,63	6,52E-2	-0,23	1,00E+0	-0,40	1,00E+0	-0,89	9,52E-2
CATMA4OA14850F1	AT4G14480	protein kinase family protein	-0,35	1,00E+0	-0,63	6,53E-2	-0,41	4,38E-1	-0,26	1,00E+0	-0,56	7,80E-1
CATMA5OA49740F1	AT5G53850	haloacid dehalogenase-like hydrolase family protein	-0,26	1,00E+0	-0,63	6,53E-2	-0,42	4,15E-1	-0,26	1,00E+0	-0,63	5,47E-1
CATMA1OA40630R1	AT1G49520	SWIB complex BAF60b domain-containing protein	-0,45	1,00E+0	-0,63	6,53E-2	-0,52	1,36E-1	-0,29	1,00E+0	-0,90	8,48E-2
CATMA1OA61900F1	AT1G72680	cinnamyl-alcohol dehydrogenase, putative	-0,60	1,00E+0	-0,63	6,55E-2	-0,79	2,06E-3	-0,64	1,09E-1	-1,27	1,69E-3
CATMA2OA36040R1	AT2G37760	aldo/keto reductase family protein	-0,26	1,00E+0	-0,63	6,56E-2	-0,33	8,01E-1	-0,31	1,00E+0	-0,74	2,88E-1
CATMA3OA48340R1	AT3G55340	RNA recognition motif (RRM)-containing protein	-0,01	1,00E+0	-0,63	6,56E-2	-0,27	1,00E+0	-0,05	1,00E+0	-0,82	1,64E-1
CATMA2OC47232R1	AT2G16740	UBC29 (ubiquitin-conjugating enzyme 27); ubiquitin-protein ligase	-0,01	1,00E+0	-0,63	6,56E-2	0,19	1,00E+0	0,03	1,00E+0	-0,21	1,00E+0
CATMA1OA20640F1	AT1G21570	zinc finger (CCCH-type) family protein	-0,31	1,00E+0	-0,63	6,56E-2	-0,46	2,60E-1	-0,24	1,00E+0	-0,40	1,00E+0
CATMA4OA28210F1	AT4G26630	GTP binding / RNA binding	-0,42	1,00E+0	-0,63	6,56E-2	-0,60	4,94E-2	0,05	1,00E+0	-0,87	1,13E-1
CATMA4OA20110F1	AT4G18990	xyloglucan:xyloglucosyl transferase, putative / xyloglucan endotransglycosylase, putative / endo-xyloglucan transferase, putative	-0,49	1,00E+0	-0,63	6,57E-2	-0,62	3,89E-2	-0,60	1,88E-1	-0,49	1,00E+0
CATMA4OA41430F1	AT4G40020 ATENSPM1A_16218	unknown protein	-0,45	1,00E+0	-0,63	6,57E-2	-0,37	6,03E-1	-0,46	8,06E-1	-1,21	3,97E-3
CATMA4ON90327F1	AT4G16920,AT4G16950	disease resistance protein (TIR-NBS-LRR class), putative"",""RPP5 (RECOGNITION OF PERONOSPORA PARASITICA 5)	-0,21	1,00E+0	-0,63	6,58E-2	-0,42	3,94E-1	-0,18	1,00E+0	-0,42	1,00E+0
CATMA3OA25190R1	AT3G25440	unknown protein	-0,14	1,00E+0	-0,63	6,60E-2	-0,55	9,51E-2	-0,14	1,00E+0	-0,94	6,24E-2
CATMA4OA20245F1	AT4G19070	cadmium-responsive protein / cadmium induced protein (AS8)	-0,36	1,00E+0	-0,63	6,62E-2	-0,51	1,51E-1	-0,27	1,00E+0	-0,44	1,00E+0
CATMA3OA12140F1	AT3G13120	30S ribosomal protein S10, chloroplast, putative	-0,32	1,00E+0	-0,63	6,62E-2	-0,03	1,00E+0	0,25	1,00E+0	-0,09	1,00E+0
CATMA5OA50147R1	AT5G54270,AT5G54280	LHCB3 (LIGHT-HARVESTING CHLOROPHYLL BINDING PROTEIN 3)	-0,50	1,00E+0	-0,63	6,63E-2	-0,69	1,34E-2	-0,35	1,00E+0	-0,45	1,00E+0
CATMA5OA00440R1	AT5G01370	unknown protein	-0,15	1,00E+0	-0,63	6,64E-2	-0,22	1,00E+0	-0,24	1,00E+0	-0,29	1,00E+0
CATMA5OA07390F1	AT5G08120	Encodes a protein with similarity to TMV MP binding protein from tobacco. Binds to STM and may inhibit STM translocation. Localization studies suggest association with microtubules.Expressed in vasculature,meristem, ovaries,and ovules.	-0,51	1,00E+0	-0,63	6,64E-2	-0,54	1,12E-1	-0,12	1,00E+0	-0,50	1,00E+0
CATMA4OA23540F1	AT4G21870	26.5 kDa class P-related heat shock protein (HSP26.5-P)	-0,29	1,00E+0	-0,63	6,66E-2	-0,62	3,64E-2	-0,23	1,00E+0	-0,49	1,00E+0
CATMA4OA40200F1	AT4G38780	splicing factor, putative	-0,27	1,00E+0	-0,63	6,67E-2	-0,52	1,43E-1	-0,26	1,00E+0	-0,03	1,00E+0
CATMA3OC57132R1	AT3G09360	RNA polymerase II transcription factor	-0,07	1,00E+0	-0,63	6,67E-2	-0,57	7,34E-2	-0,26	1,00E+0	-1,17	6,07E-3
CATMA3ON101240R1	AT3G58110	unknown protein	-0,25	1,00E+0	-0,63	6,68E-2	-0,48	2,14E-1	0,00	1,00E+0	-1,00	3,52E-2
CATMA5OA12190F1	AT5G13970	unknown protein	-0,26	1,00E+0	-0,63	6,68E-2	-0,48	2,28E-1	-0,19	1,00E+0	-0,72	3,36E-1
CATMA5OA44590R1	AT5G48600	ATSMC3 (Arabidopsis thaliana structural maintenance of chromosome 3); ATP binding	-0,38	1,00E+0	-0,63	6,71E-2	-0,32	8,89E-1	0,02	1,00E+0	-0,80	1,94E-1
CATMA1OA49040F1	AT1G59990	DEAD/DEAH box helicase, putative (RH22)	0,14	1,00E+0	-0,63	6,71E-2	-0,12	1,00E+0	-0,17	1,00E+0	-0,54	8,65E-1
CATMA5OA12510R1	AT5G14280	DNA-binding storekeeper protein-related	-0,40	1,00E+0	-0,63	6,71E-2	-0,32	8,89E-1	-0,25	1,00E+0	-0,57	7,50E-1
CATMA5ON99817F1	AT5G52910	ATIM (TIMELESS)	-0,16	1,00E+0	-0,63	6,72E-2	-0,31	9,18E-1	-0,01	1,00E+0	-0,41	1,00E+0
CATMA5ON91887F1	AT5G41220	ATGSTT3 (Arabidopsis thaliana Glutathione S-transferase (class theta) 3); glutathione transferase	-0,24	1,00E+0	-0,63	6,73E-2	-0,40	4,62E-1	-0,14	1,00E+0	-0,59	6,63E-1
CATMA3OA01620F1	AT3G02660	tRNA synthetase class I (W and Y) family protein	-0,25	1,00E+0	-0,63	6,76E-2	-0,10	1,00E+0	-0,07	1,00E+0	-0,59	6,95E-1
CATMA4OA25810R1	AT4G24090	unknown protein	-0,41	1,00E+0	-0,63	6,77E-2	-0,46	2,59E-1	-0,37	1,00E+0	-0,47	1,00E+0
CATMA2OC47210F1	AT2G16060	AHB1 (ARABIDOPSIS HEMOGLOBIN 1)	0,36	1,00E+0	-0,63	6,77E-2	0,44	3,21E-1	-0,07	1,00E+0	-0,37	1,00E+0
CATMA5OA53810R1	AT5G58040	ATFIP1[V] (ARABIDOPSIS HOMOLOG OF YEAST FIP1 [V]); RNA binding	-0,15	1,00E+0	-0,63	6,78E-2	-0,42	3,85E-1	-0,20	1,00E+0	-0,68	4,11E-1
CATMA3OA25210R1	AT3G25470,AT3G25480	bacterial hemolysin-related	-0,08	1,00E+0	-0,63	6,78E-2	-0,29	1,00E+0	-0,21	1,00E+0	-0,63	5,54E-1
CATMA3OC57109F1	AT3G07050	GTP-binding family protein	-0,09	1,00E+0	-0,63	6,78E-2	-0,39	5,41E-1	-0,11	1,00E+0	-0,74	2,85E-1
CATMA3OA51460R1	AT3G58450	universal stress protein (USP) family protein	-1,28	1,29E-3	-0,63	6,78E-2	-1,44	5,92E-12	-0,34	1,00E+0	-0,60	6,50E-1
CATMA1OA28920F1	AT1G30800,AT1G30810	transcription factor jumonji (jmj) family protein / zinc finger (C5HC2 type) family protein	-0,47	1,00E+0	-0,63	6,78E-2	-0,60	4,82E-2	-0,24	1,00E+0	-0,46	1,00E+0
CATMA1OC71027F1	AT1G03090,AT1G03100	pentatricopeptide (PPR) repeat-containing protein	-0,33	1,00E+0	-0,63	6,81E-2	-0,34	7,52E-1	-0,28	1,00E+0	-0,53	8,85E-1
CATMA4OA36240R1	AT4G34410,AT4G34412	AP2 domain-containing transcription factor, putative	-0,63	1,00E+0	-0,63	6,83E-2	-0,85	5,67E-4	-0,27	1,00E+0	-0,47	1,00E+0
CATMA4OA33540F1	AT4G31880	binding	-0,18	1,00E+0	-0,63	6,83E-2	-0,35	7,15E-1	-0,04	1,00E+0	-0,63	5,54E-1
CATMA2OC47304F1	AT2G19590	ACO1 (ACC OXIDASE 1); 1-aminocyclopropane-1-carboxylate oxidase	-0,33	1,00E+0	-0,63	6,84E-2	0,40	4,61E-1	0,44	9,01E-1	-0,04	1,00E+0
CATMA5OA08110F1	AT5G09290,AT5G09300	2-oxoisovalerate dehydrogenase, putative / 3-methyl-2-oxobutanoate dehydrogenase, putative / branched-chain alpha-keto acid dehydrogenase E1 alpha subunit, putative	-0,12	1,00E+0	-0,63	6,84E-2	-0,03	1,00E+0	-0,12	1,00E+0	-0,33	1,00E+0
CATMA5ON94066F2	AT5G51795	Kin17 DNA-binding protein-related	-0,34	1,00E+0	-0,63	6,86E-2	-0,37	6,12E-1	-0,02	1,00E+0	-0,54	8,56E-1
CATMA5OA31265R1	AT5G35840	PHYC (PHYTOCHROME DEFECTIVE C)	-0,51	1,00E+0	-0,63	6,87E-2	-0,60	5,47E-2	-0,22	1,00E+0	-0,24	1,00E+0
CATMA1OA25060R1	AT1G26840	ATORC6/ORC6 (Origin recognition complex protein 6); DNA binding	-0,33	1,00E+0	-0,63	6,87E-2	-0,10	1,00E+0	-0,14	1,00E+0	-0,54	8,72E-1
CATMA3OA01780F1	AT3G02860	unknown protein	-0,18	1,00E+0	-0,63	6,87E-2	-0,69	1,28E-2	-0,07	1,00E+0	-1,12	1,12E-2
CATMA1OA65930F1	AT1G76720	translation initiation factor	-0,29	1,00E+0	-0,63	6,88E-2	-0,31	9,23E-1	-0,01	1,00E+0	-0,24	1,00E+0
CATMA1OA23540F1	AT1G24590	DRNL (DORNROSCHEN-LIKE); DNA binding / transcription factor	-0,33	1,00E+0	-0,62	6,89E-2	-0,06	1,00E+0	0,12	1,00E+0	-0,04	1,00E+0
CATMA5OA44970F1	AT5G49030	OVA2 (OVULE ABORTION 2); ATP binding / aminoacyl-tRNA ligase	-0,12	1,00E+0	-0,62	6,89E-2	-0,06	1,00E+0	0,11	1,00E+0	-0,22	1,00E+0
CATMA2OA21320R1	AT2G22840	AtGRF1 (GROWTH-REGULATING FACTOR 1)	-0,36	1,00E+0	-0,62	6,89E-2	-0,17	1,00E+0	-0,06	1,00E+0	0,14	1,00E+0
CATMA5ON94141R1	AT5G66260	auxin-responsive protein, putative	-0,76	5,36E-1	-0,62	6,90E-2	-0,69	1,17E-2	-0,55	3,22E-1	-0,08	1,00E+0
CATMA5OA22340F1	AT5G24680,AT5G24690	unknown protein	-0,62	1,00E+0	-0,62	6,93E-2	-0,55	9,34E-2	-0,29	1,00E+0	-0,10	1,00E+0
CATMA2OC47179R1	AT2G14680,AT2G14690	MEE13 (maternal effect embryo arrest 13)	-0,19	1,00E+0	-0,62	6,94E-2	-0,47	2,55E-1	-0,15	1,00E+0	-1,01	3,36E-2
CATMA2OA29160F1	AT2G30990	unknown protein	-0,19	1,00E+0	-0,62	6,94E-2	-0,70	9,84E-3	-0,28	1,00E+0	-0,91	7,89E-2
CATMA4OA34440R1	AT4G32700	ATP binding / ATP-dependent helicase/ DNA binding / DNA-directed DNA polymerase/ helicase/ nucleic acid binding	-0,39	1,00E+0	-0,62	6,95E-2	-0,38	5,57E-1	-0,30	1,00E+0	-0,36	1,00E+0
CATMA2OA30110F1	AT2G31865	poly (ADP-ribose) glycohydrolase (PARG) family protein	-0,37	1,00E+0	-0,62	6,95E-2	-0,38	5,77E-1	-0,54	3,63E-1	-0,53	8,91E-1
CATMA3OA56070F1	AT3G62895,AT3G62900	zinc ion binding	-0,64	1,00E+0	-0,62	6,97E-2	-0,60	4,87E-2	-0,26	1,00E+0	-0,30	1,00E+0
CATMA3OA55450R1	AT3G62300,AT3G62310	agenet domain-containing protein	0,02	1,00E+0	-0,62	6,99E-2	-0,09	1,00E+0	0,19	1,00E+0	-0,61	6,15E-1
CATMA5OC64513F1	AT5G28750	thylakoid assembly protein, putative	-0,28	1,00E+0	-0,62	7,00E-2	-0,34	7,95E-1	-0,10	1,00E+0	-0,46	1,00E+0
CATMA1ON102746R1	AT1G63940	monodehydroascorbate reductase, putative	0,17	1,00E+0	-0,62	7,00E-2	0,00	1,00E+0	-0,04	1,00E+0	-0,54	8,77E-1
CATMA3ON100790F1	AT3G21080	ABC transporter-related	-0,48	1,00E+0	-0,62	7,00E-2	-0,25	1,00E+0	-0,25	1,00E+0	-0,41	1,00E+0
CATMA5OA18540F1	AT5G20110	dynein light chain, putative	-0,28	1,00E+0	-0,62	7,02E-2	-0,52	1,39E-1	-0,14	1,00E+0	-0,66	4,60E-1
CATMA5OA50600F1	AT5G54780	RAB GTPase activator	-0,27	1,00E+0	-0,62	7,03E-2	-0,42	4,04E-1	-0,27	1,00E+0	-0,66	4,66E-1
CATMA4OA25670F1	AT4G23885,AT4G23890	unknown protein	-0,62	1,00E+0	-0,62	7,03E-2	-0,73	6,59E-3	-0,03	1,00E+0	-0,30	1,00E+0
CATMA2OA45910R1	AT2G47450	CAO (CHAOS); chromatin binding	-0,56	1,00E+0	-0,62	7,08E-2	-0,53	1,19E-1	-0,02	1,00E+0	0,15	1,00E+0
CATMA1OA59140F1	AT1G69830	AMY3/ATAMY3 (ALPHA-AMYLASE-LIKE 3); alpha-amylase	-0,08	1,00E+0	-0,62	7,10E-2	-0,22	1,00E+0	-0,09	1,00E+0	-0,69	3,98E-1
CATMA3OA54310R1	AT3G61140	FUS6 (FUSCA 6)	-0,16	1,00E+0	-0,62	7,12E-2	-0,25	1,00E+0	-0,08	1,00E+0	-0,82	1,70E-1
CATMA5ON91822R1	AT5G45930,AT5G45940AT5G45930,AT5G45940	CHLI2; magnesium chelatase	-0,30	1,00E+0	-0,62	7,13E-2	-0,20	1,00E+0	-0,07	1,00E+0	-0,36	1,00E+0
CATMA2OA41940R1	AT2G43530	trypsin inhibitor, putative	-0,78	4,50E-1	-0,62	7,13E-2	-0,35	7,28E-1	-0,40	1,00E+0	-0,73	3,00E-1
CATMA5OA20160R1	AT5G22690	disease resistance protein (TIR-NBS-LRR class), putative	-0,26	1,00E+0	-0,62	7,15E-2	-0,48	2,15E-1	-0,37	1,00E+0	-0,59	6,95E-1
CATMA4OA15460F1	AT4G14980	DC1 domain-containing protein	-0,23	1,00E+0	-0,62	7,15E-2	0,61	4,75E-2	0,72	3,00E-2	0,99	4,02E-2
CATMA1OA14540F1	AT1G15520	ATPDR12/PDR12 (PLEIOTROPIC DRUG RESISTANCE 12); ATPase, coupled to transmembrane movement of substances	-0,18	1,00E+0	-0,62	7,15E-2	-0,42	3,99E-1	0,04	1,00E+0	-0,08	1,00E+0
CATMA5OA07985R1	AT5G08640	FLS (FLAVONOL SYNTHASE)	0,35	1,00E+0	-0,62	7,16E-2	0,34	7,56E-1	0,90	1,03E-3	-0,16	1,00E+0
CATMA1ON92321R1	AT1G10657	unknown protein	-0,38	1,00E+0	-0,62	7,18E-2	-0,43	3,80E-1	-0,40	1,00E+0	0,10	1,00E+0
CATMA1OA09755F1	AT1G10870	AGD4 (ARF-GAP DOMAIN 4); protein binding	-0,30	1,00E+0	-0,62	7,22E-2	-0,33	8,43E-1	-0,17	1,00E+0	-0,44	1,00E+0
CATMA3OA00500F1	AT3G01510	5p-AMP-activated protein kinase beta-1 subunit-related	0,01	1,00E+0	-0,62	7,27E-2	-0,24	1,00E+0	0,04	1,00E+0	-0,41	1,00E+0
CATMA1OA03540R1	AT1G04710	acetyl-CoA C-acyltransferase, putative / 3-ketoacyl-CoA thiolase, putative	-0,05	1,00E+0	-0,62	7,31E-2	-0,12	1,00E+0	-0,15	1,00E+0	-0,34	1,00E+0
CATMA1ON92519F1	AT1G27710,AT1G27720AT1G27710,AT1G27720	transcription initiation factor	-0,56	1,00E+0	-0,62	7,31E-2	-0,64	2,83E-2	-0,40	1,00E+0	-0,63	5,64E-1
CATMA3OA00670R1	AT3G01670	unknown protein	-0,38	1,00E+0	-0,62	7,34E-2	0,12	1,00E+0	-0,04	1,00E+0	0,31	1,00E+0
CATMA4OB00440F1	AT4G00360,AT4G00370	ANTR2 (anion transporter 2); organic anion transporter	-0,34	1,00E+0	-0,62	7,34E-2	-0,12	1,00E+0	-0,13	1,00E+0	-0,12	1,00E+0
CATMA5OA41590F1	AT5G45610	binding	-0,08	1,00E+0	-0,62	7,34E-2	-0,23	1,00E+0	-0,13	1,00E+0	-0,70	3,81E-1
CATMA2OA03210R1	AT2G04235	unknown protein	-0,36	1,00E+0	-0,62	7,34E-2	-0,23	1,00E+0	-0,28	1,00E+0	-0,55	8,21E-1
CATMA5ON99498R1	AT5G27270	pentatricopeptide (PPR) repeat-containing protein	0,00	1,00E+0	-0,62	7,35E-2	-0,45	2,88E-1	-0,06	1,00E+0	-0,80	1,95E-1
CATMA3OA50210R1	AT3G57190	peptide chain release factor, putative	-0,41	1,00E+0	-0,62	7,36E-2	-0,43	3,77E-1	-0,13	1,00E+0	-0,44	1,00E+0
CATMA5OA08900F1	AT5G10150	unknown protein	-0,81	3,48E-1	-0,62	7,37E-2	-0,75	4,68E-3	-0,13	1,00E+0	-0,30	1,00E+0
CATMA2OA26090F1	AT2G27680	aldo/keto reductase family protein	-0,08	1,00E+0	-0,62	7,40E-2	-0,30	9,82E-1	0,01	1,00E+0	-0,38	1,00E+0
CATMA3OA11780F1	AT3G12820	AtMYB10 (myb domain protein 10); DNA binding / transcription factor	-0,08	1,00E+0	-0,62	7,42E-2	0,38	5,75E-1	0,47	7,25E-1	-0,86	1,23E-1
CATMA3OA50380R1	AT3G57380	unknown protein	-0,43	1,00E+0	-0,62	7,43E-2	-0,57	7,34E-2	-0,62	1,51E-1	-0,92	7,31E-2
CATMA3OC57588F1	AT3G46100	ATHRS1 (HISTIDYL-TRNA SYNTHETASE 1); histidine-tRNA ligase	-0,02	1,00E+0	-0,62	7,45E-2	-0,31	9,31E-1	-0,08	1,00E+0	-0,65	5,01E-1
CATMA5OA08730R1	AT5G09980	PROPEP4 (Elicitor peptide 4 precursor)	-0,34	1,00E+0	-0,62	7,46E-2	0,08	1,00E+0	0,07	1,00E+0	-0,06	1,00E+0
CATMA1ON94898R1	AT1G04160	XIB (Myosin-like protein XIB)	-0,21	1,00E+0	-0,62	7,48E-2	-0,19	1,00E+0	-0,06	1,00E+0	-0,09	1,00E+0
CATMA1ON92132R1	AT1G61190	disease resistance protein (CC-NBS-LRR class), putative	-0,26	1,00E+0	-0,62	7,49E-2	-0,33	8,44E-1	-0,09	1,00E+0	-0,49	1,00E+0
CATMA4OA20060R1	AT4G18950	ankyrin protein kinase, putative	-0,47	1,00E+0	-0,62	7,50E-2	-0,42	4,20E-1	-0,42	1,00E+0	-0,57	7,65E-1
CATMA1OA39970F1	AT1G48830	40S ribosomal protein S7 (RPS7A)	-0,04	1,00E+0	-0,62	7,51E-2	-0,12	1,00E+0	-0,33	1,00E+0	-0,57	7,31E-1
CATMA4OC42127F1	AT4G05330	AGD13 (ARF-GAP DOMAIN 13)	-0,39	1,00E+0	-0,62	7,52E-2	-0,28	1,00E+0	-0,22	1,00E+0	-0,21	1,00E+0
CATMA4OA14160F1	AT4G13970	zinc ion binding	-0,22	1,00E+0	-0,62	7,53E-2	-0,21	1,00E+0	-0,25	1,00E+0	-0,58	7,01E-1
CATMA1OA21200F1	AT1G22050,AT1G22060	unknown protein	-0,23	1,00E+0	-0,62	7,53E-2	-0,41	4,26E-1	-0,03	1,00E+0	-0,60	6,55E-1
CATMA2OA24860F1	AT2G26540	HEMD; uroporphyrinogen-III synthase	-0,24	1,00E+0	-0,62	7,53E-2	-0,23	1,00E+0	0,04	1,00E+0	-0,42	1,00E+0
CATMA4OM00079R1	AT4G13493,AT4G13495	MIR850a	-0,26	1,00E+0	-0,62	7,53E-2	-0,43	3,75E-1	-0,68	6,59E-2	-0,58	7,27E-1
CATMA5OA13590R1	AT5G15310	AtMIXTA/AtMYB16 (myb domain protein 16)	-0,44	1,00E+0	-0,62	7,53E-2	-0,80	1,54E-3	-0,21	1,00E+0	-0,42	1,00E+0
CATMA4OA03025R1	AT4G02700,AT4G02710	SULTR3;2 (SULFATE TRANSPORTER 3;2); sulfate transporter	-0,18	1,00E+0	-0,62	7,55E-2	-0,07	1,00E+0	0,18	1,00E+0	-0,08	1,00E+0
CATMA5OA49060R1	AT5G53150	heat shock protein binding / unfolded protein binding	-0,45	1,00E+0	-0,62	7,55E-2	-0,40	4,84E-1	-0,17	1,00E+0	-0,30	1,00E+0
CATMA3OA38860F1	AT3G45850	kinesin motor protein-related	-0,23	1,00E+0	-0,62	7,56E-2	-0,32	8,84E-1	0,00	1,00E+0	-0,77	2,32E-1
CATMA5ON98426R1	AT5G20858 ATREP10B_2414	0	0,13	1,00E+0	-0,62	7,57E-2	-0,12	1,00E+0	-0,26	1,00E+0	-0,70	3,73E-1
CATMA1ON95121F1	AT1G55140	RNA binding / ribonuclease III	-0,27	1,00E+0	-0,62	7,57E-2	-0,35	7,25E-1	-0,27	1,00E+0	-0,45	1,00E+0
CATMA4OA16880F1	AT4G16141	unknown protein	-0,26	1,00E+0	-0,62	7,58E-2	-0,19	1,00E+0	-0,25	1,00E+0	-0,63	5,70E-1
CATMA1OA33590R1	AT1G35420	dienelactone hydrolase family protein	-0,50	1,00E+0	-0,62	7,58E-2	-0,35	7,39E-1	0,10	1,00E+0	-0,18	1,00E+0
CATMA5ON99394F1	AT5G18210,AT5G18220AT5G18210,AT5G18220	glycosyl hydrolase family 17 protein	-0,19	1,00E+0	-0,62	7,58E-2	0,14	1,00E+0	-0,17	1,00E+0	-0,04	1,00E+0
CATMA1OA22630F1	AT1G23730,AT1G23740	oxidoreductase, zinc-binding dehydrogenase family protein	-0,49	1,00E+0	-0,62	7,58E-2	-0,51	1,54E-1	-0,16	1,00E+0	-0,08	1,00E+0
CATMA1OA19470R1	AT1G20470,AT1G20480	auxin-responsive family protein	-0,51	1,00E+0	-0,62	7,58E-2	-0,18	1,00E+0	-0,09	1,00E+0	-0,18	1,00E+0
CATMA4OA01930R1	AT4G01730	zinc finger (DHHC type) family protein	-0,17	1,00E+0	-0,62	7,59E-2	-0,24	1,00E+0	-0,26	1,00E+0	-0,58	7,13E-1
CATMA5OA30815F1	AT5G35590	PAA1 (20S proteasome alpha subunit A1); peptidase	-0,18	1,00E+0	-0,62	7,59E-2	-0,32	8,74E-1	-0,30	1,00E+0	-0,80	1,87E-1
CATMA5ON91755R1	AT5G46490	disease resistance protein (TIR-NBS class), putative	-0,30	1,00E+0	-0,62	7,59E-2	-0,44	3,37E-1	-0,43	1,00E+0	-0,65	5,04E-1
CATMA5ON91813R1	AT5G44600	unknown protein	-0,37	1,00E+0	-0,62	7,61E-2	-0,49	1,94E-1	-0,20	1,00E+0	-0,40	1,00E+0
CATMA5OC64200F1	AT5G12410	THUMP domain-containing protein	-0,24	1,00E+0	-0,62	7,62E-2	-0,34	7,63E-1	-0,09	1,00E+0	-0,58	7,04E-1
CATMA5ON91782R1	AT5G42310,AT5G42320	pentatricopeptide (PPR) repeat-containing protein	-0,25	1,00E+0	-0,62	7,63E-2	-0,38	5,55E-1	0,03	1,00E+0	-0,34	1,00E+0
CATMA2ON94782F1	AT2G20290	XIG (Myosin-like protein XIG); motor/ protein binding	-0,31	1,00E+0	-0,62	7,63E-2	-0,25	1,00E+0	-0,21	1,00E+0	-0,46	1,00E+0
CATMA3ON101021R1	AT3E33630 AT3E33580 AT3E33580 AT3E33550 AT3E33550	0	-0,84	2,75E-1	-0,61	7,72E-2	-1,16	1,32E-7	-0,57	2,54E-1	0,35	1,00E+0
CATMA4OA21040R1	AT4G19840	ATPP2-A1 (Arabidopsis thaliana phloem protein 2-A1)	-0,27	1,00E+0	-0,61	7,72E-2	-0,08	1,00E+0	-0,14	1,00E+0	-0,22	1,00E+0
CATMA3OC57429R1	AT3G28070	nodulin MtN21 family protein	-0,50	1,00E+0	-0,61	7,73E-2	-0,58	6,87E-2	-0,51	5,12E-1	-0,20	1,00E+0
CATMA4OA27496R1	AT4G25820	XTR9 (XYLOGLUCAN ENDOTRANSGLYCOSYLASE 9); hydrolase, acting on glycosyl bonds	-0,03	1,00E+0	-0,61	7,74E-2	0,63	3,17E-2	0,15	1,00E+0	1,49	8,51E-5
CATMACON93562F1	ATCG00670	Encodes the only ClpP (caseinolytic protease) encoded within the plastid genome. Contains a highly conserved catalytic triad of Ser-type proteases (Ser-His-Asp). Part of the 350 kDa chloroplast Clp complex. The name reflects nomenclature described in Adam et. al (2001).	0,17	1,00E+0	-0,61	7,77E-2	0,00	1,00E+0	0,10	1,00E+0	-0,06	1,00E+0
CATMA3OA04780R1	AT3G05740,AT3G05741	RECQI1 (Arabidopsis RecQ helicase l1); ATP-dependent helicase	0,06	1,00E+0	-0,61	7,79E-2	-0,04	1,00E+0	0,02	1,00E+0	-0,46	1,00E+0
CATMA1OA55490R1	AT1G66230	MYB20 (myb domain protein 20); DNA binding / transcription factor	-0,62	1,00E+0	-0,61	7,81E-2	-0,35	7,37E-1	-0,35	1,00E+0	-0,48	1,00E+0
CATMA3OA00660R1	AT3G01660	unknown protein	-0,58	1,00E+0	-0,61	7,82E-2	-0,39	5,40E-1	0,07	1,00E+0	-0,09	1,00E+0
CATMA1OA20610F1	AT1G21540	AMP-binding protein, putative	-0,17	1,00E+0	-0,61	7,84E-2	0,02	1,00E+0	0,30	1,00E+0	0,21	1,00E+0
CATMA3OA43405R1	AT3G50360	ATCEN2 (CENTRIN2); calcium ion binding	-0,09	1,00E+0	-0,61	7,87E-2	-0,47	2,53E-1	-0,29	1,00E+0	-0,93	6,65E-2
CATMA5OA13400R1	AT5G15120	unknown protein	-0,65	1,00E+0	-0,61	7,88E-2	-0,02	1,00E+0	-0,16	1,00E+0	-0,07	1,00E+0
CATMA5OA44460F1	AT5G48485	DIR1 (DEFECTIVE IN INDUCED RESISTANCE 1); lipid binding	-0,80	3,76E-1	-0,61	7,92E-2	-0,44	3,37E-1	-0,20	1,00E+0	0,31	1,00E+0
CATMA5OA43200F1	AT5G47200,AT5G47210	nuclear RNA-binding protein, putative	-0,04	1,00E+0	-0,61	7,93E-2	-0,18	1,00E+0	-0,26	1,00E+0	-0,50	1,00E+0
CATMA1OA63720R1	AT1G74320	choline kinase, putative	-0,21	1,00E+0	-0,61	7,93E-2	-0,23	1,00E+0	-0,07	1,00E+0	-0,39	1,00E+0
CATMA1ON102321R1	AT1G30640	protein kinase, putative	-0,31	1,00E+0	-0,61	7,93E-2	-0,58	6,34E-2	-0,11	1,00E+0	-0,46	1,00E+0
CATMA2OA28610F1	AT2G30320	tRNA pseudouridine synthase family protein	-0,08	1,00E+0	-0,61	7,95E-2	-0,12	1,00E+0	-0,05	1,00E+0	-0,67	4,49E-1
CATMA4OA38570F1	AT4G36980	unknown protein	-0,46	1,00E+0	-0,61	7,95E-2	-0,73	5,84E-3	-0,24	1,00E+0	-0,06	1,00E+0
CATMA4OA11095F1	AT4G11010	NDPK3 (NUCLEOSIDE DIPHOSPHATE KINASE 3); ATP binding / nucleoside diphosphate kinase	-0,06	1,00E+0	-0,61	7,97E-2	0,03	1,00E+0	0,06	1,00E+0	-0,43	1,00E+0
CATMA1OA03380F1	AT1G04530	binding	-0,41	1,00E+0	-0,61	7,97E-2	-0,29	1,00E+0	-0,37	1,00E+0	-0,61	6,09E-1
CATMA4OF01538R1	AT4G08875 ATREP10D_2001	0	-0,54	1,00E+0	-0,61	8,00E-2	-0,50	1,83E-1	-0,19	1,00E+0	-0,25	1,00E+0
CATMA3OD02907F1	AT3G06690	acyl-CoA oxidase family	-0,35	1,00E+0	-0,61	8,04E-2	-0,16	1,00E+0	-0,22	1,00E+0	-0,30	1,00E+0
CATMA4OA41250R1	AT4G39860	unknown protein	-0,17	1,00E+0	-0,61	8,07E-2	0,02	1,00E+0	-0,03	1,00E+0	-0,25	1,00E+0
CATMA5OC64618R1	AT5G38860	BIM3 (BES1-INTERACTING MYC-LIKE PROTEIN 3); DNA binding / transcription factor	-0,42	1,00E+0	-0,61	8,07E-2	-0,60	5,35E-2	-0,33	1,00E+0	-0,96	5,53E-2
CATMA1OA57570R1	AT1G68190	zinc finger (B-box type) family protein	-0,64	1,00E+0	-0,61	8,10E-2	-0,64	2,87E-2	-0,18	1,00E+0	-0,53	9,16E-1
CATMA2OC47022F1	AT2G02500	ISPD (2-C-METHYL-D-ERYTHRITOL 4-PHOSPHATE CYTIDYLTRANSFERASE)	0,02	1,00E+0	-0,61	8,12E-2	-0,18	1,00E+0	-0,04	1,00E+0	-0,61	6,24E-1
CATMA2OA18050R1	AT2G19480	NAP1;2 (NUCLEOSOME ASSEMBLY PROTEIN1;2)	-0,05	1,00E+0	-0,61	8,13E-2	-0,46	2,64E-1	-0,29	1,00E+0	-1,04	2,52E-2
CATMA4ON94313R1	AT4G28000	AAA-type ATPase family protein	-0,04	1,00E+0	-0,61	8,13E-2	-0,47	2,52E-1	-0,09	1,00E+0	-0,85	1,34E-1
CATMA3OA44760F1	AT3G51820	ATG4/CHLG/G4 (CHLOROPHYLL SYNTHASE); chlorophyll synthetase	-0,17	1,00E+0	-0,61	8,15E-2	-0,23	1,00E+0	0,04	1,00E+0	-0,07	1,00E+0
CATMA1ON92543F1	AT1G61415,AT1G61420AT1G61415,AT1G61420	S-locus lectin protein kinase family protein	0,09	1,00E+0	-0,61	8,14E-2	-0,23	1,00E+0	-0,32	1,00E+0	-0,59	6,76E-1
CATMA3OA18290R1	AT3G18680,AT3G18690	aspartate/glutamate/uridylate kinase family protein	-0,08	1,00E+0	-0,61	8,17E-2	-0,25	1,00E+0	-0,09	1,00E+0	-0,35	1,00E+0
CATMA5OA56230F1	AT5G60510,AT5G60520	late embryogenesis abundant protein-related / LEA protein-related	-0,37	1,00E+0	-0,61	8,19E-2	1,05	3,76E-6	0,12	1,00E+0	1,45	1,45E-4
CATMA3OA24380R1	AT3G24490	transcription factor	-0,30	1,00E+0	-0,61	8,24E-2	-0,56	8,29E-2	-0,10	1,00E+0	-0,65	5,09E-1
CATMA1OA61490R1	AT1G72250	kinesin motor protein-related	0,06	1,00E+0	-0,61	8,28E-2	0,23	1,00E+0	-0,05	1,00E+0	-0,18	1,00E+0
CATMA3OA51160F1	AT3G58150	unknown protein	-0,68	8,81E-1	-0,61	8,28E-2	-1,24	9,29E-9	-0,98	1,63E-4	-1,29	1,47E-3
CATMA3OA44650R1	AT3G51670	SEC14 cytosolic factor family protein / phosphoglyceride transfer family protein	-0,29	1,00E+0	-0,61	8,29E-2	-0,09	1,00E+0	-0,36	1,00E+0	-0,51	9,97E-1
CATMA2OA33590R1	AT2G35500	shikimate kinase-related	-0,10	1,00E+0	-0,61	8,31E-2	0,01	1,00E+0	0,25	1,00E+0	0,15	1,00E+0
CATMA4ON100239R1	AT4G15090	FAR1 (FAR-RED IMPAIRED RESPONSE 1); zinc ion binding	-0,36	1,00E+0	-0,61	8,33E-2	-0,58	6,91E-2	-0,23	1,00E+0	-0,51	9,88E-1
CATMA5OA07040R1	AT5G07790	unknown protein	-0,19	1,00E+0	-0,61	8,35E-2	-0,46	2,80E-1	-0,25	1,00E+0	-0,77	2,39E-1
CATMA1OA56400R1	AT1G67100	LOB domain protein 40 / lateral organ boundaries domain protein 40 (LBD40)	-0,92	1,31E-1	-0,61	8,35E-2	-0,38	5,87E-1	-0,30	1,00E+0	0,32	1,00E+0
CATMA2OA39110F1	AT2G40765,AT2G40770	SNF2 domain-containing protein / helicase domain-containing protein / zinc finger (C3HC4 type RING finger) family protein	-0,40	1,00E+0	-0,61	8,37E-2	-0,42	3,97E-1	-0,48	6,58E-1	-0,13	1,00E+0
CATMA3OA18420R1	AT3G18790	unknown protein	-0,22	1,00E+0	-0,61	8,37E-2	-0,30	9,91E-1	-0,20	1,00E+0	-0,64	5,30E-1
CATMA3ON90912F1	AT3G30120	pseudogene	-0,52	1,00E+0	-0,61	8,39E-2	-0,35	7,03E-1	-0,60	1,85E-1	-0,66	4,58E-1
CATMA4OA12780F1	AT4G12620	ATORC1B/ORC1B/UNE13 (ORIGIN OF REPLICATION COMPLEX 1B, unfertilized embryo sac 13); DNA binding / protein binding	-0,18	1,00E+0	-0,61	8,40E-2	-0,31	9,17E-1	-0,01	1,00E+0	-0,22	1,00E+0
CATMA3OA53510R1	AT3G60500	3p exoribonuclease family protein	-0,20	1,00E+0	-0,61	8,41E-2	-0,58	6,87E-2	-0,37	1,00E+0	-0,80	1,86E-1
CATMA1OC71288R1	AT1G19397	unknown protein	-0,10	1,00E+0	-0,61	8,41E-2	-0,30	9,88E-1	-0,43	1,00E+0	-0,49	1,00E+0
CATMA3OA21120R1	AT3G21290	dentin sialophosphoprotein-related	-0,24	1,00E+0	-0,61	8,42E-2	-0,57	7,64E-2	-0,20	1,00E+0	-0,81	1,76E-1
CATMA4OA01170F1	AT4G01000	ubiquitin family protein	-0,52	1,00E+0	-0,61	8,44E-2	-0,54	1,14E-1	-0,25	1,00E+0	-0,69	3,92E-1
CATMA4OA02685R1	AT4G02390	APP (ARABIDOPSIS POLY(ADP-RIBOSE) POLYMERASE); NAD+ ADP-ribosyltransferase	-0,40	1,00E+0	-0,61	8,46E-2	-0,51	1,63E-1	-0,38	1,00E+0	-0,56	7,92E-1
CATMA1ON102850R1	AT1G73460	protein kinase family protein	-0,35	1,00E+0	-0,61	8,50E-2	-0,38	5,77E-1	-0,13	1,00E+0	-0,41	1,00E+0
CATMA4OA37200R1	AT4G35540,AT4G35550	zinc ion binding	-0,41	1,00E+0	-0,61	8,53E-2	-0,52	1,43E-1	-0,27	1,00E+0	-0,57	7,69E-1
CATMA2OB13240F1	AT2G14520	CBS domain-containing protein	-0,17	1,00E+0	-0,61	8,53E-2	-0,70	1,08E-2	-0,28	1,00E+0	-0,91	8,18E-2
CATMA5OA14290R1	AT5G16010	3-oxo-5-alpha-steroid 4-dehydrogenase family protein / steroid 5-alpha-reductase family protein	-0,53	1,00E+0	-0,61	8,58E-2	-0,27	1,00E+0	-0,41	1,00E+0	-0,46	1,00E+0
CATMA5OC64272F1	AT5G16830	SYP21 (syntaxin 21); t-SNARE	-0,13	1,00E+0	-0,61	8,60E-2	-0,49	1,90E-1	-0,15	1,00E+0	-1,02	2,96E-2
CATMA1OA64530R1	AT1G75190	unknown protein	-0,51	1,00E+0	-0,61	8,60E-2	-0,49	2,02E-1	-0,10	1,00E+0	-0,36	1,00E+0
CATMA3ON94650R1	AT3G53650	histone H2B, putative	-0,43	1,00E+0	-0,61	8,63E-2	-0,34	7,77E-1	-0,14	1,00E+0	-0,75	2,62E-1
CATMA3OA45100F1	AT3G52170	DNA binding	0,13	1,00E+0	-0,60	8,66E-2	-0,37	6,20E-1	-0,30	1,00E+0	-0,90	9,03E-2
CATMA4OA22390R1	AT4G20890	TUB9 (tubulin beta-9 chain); structural molecule	-0,14	1,00E+0	-0,60	8,66E-2	-0,19	1,00E+0	-0,22	1,00E+0	-0,59	6,95E-1
CATMA1OA65920F1	AT1G76710	SET domain-containing protein (ASHH1)	-0,09	1,00E+0	-0,60	8,66E-2	-0,46	2,60E-1	-0,02	1,00E+0	-0,79	1,97E-1
CATMA5OA37210F1	AT5G41610,AT5G41612 AT5G41612	ATCHX18 (cation/hydrogen exchanger 18); monovalent cation:proton antiporter	-0,63	1,00E+0	-0,60	8,68E-2	-0,33	8,38E-1	-0,49	6,04E-1	-0,26	1,00E+0
CATMA5OA58120F1	AT5G62540,AT5G62550	unknown protein	0,04	1,00E+0	-0,60	8,74E-2	-0,27	1,00E+0	-0,16	1,00E+0	-1,14	8,40E-3
CATMA3OA09150F1	AT3G10160,AT3G10180,AT3G10185	kinesin motor protein-related	-0,22	1,00E+0	-0,60	8,76E-2	-0,31	9,71E-1	-0,07	1,00E+0	-0,93	7,06E-2
CATMA1OA64430F1	AT1G75100	JAC1 (J-DOMAIN PROTEIN REQUIRED FOR CHLOROPLAST ACCUMULATION RESPONSE 1); heat shock protein binding	-0,53	1,00E+0	-0,60	8,77E-2	-0,92	1,10E-4	-0,24	1,00E+0	-0,33	1,00E+0
CATMA5OA07980F1	AT5G08630	DDT domain-containing protein	-0,29	1,00E+0	-0,60	8,81E-2	-0,30	1,00E+0	-0,08	1,00E+0	-0,59	6,95E-1
CATMA5OC64247F1	AT5G15440,AT5G15450	APG6/CLPB-P/CLPB3 (ALBINO AND PALE GREEN 6); ATP binding / ATPase	-0,03	1,00E+0	-0,60	8,82E-2	-0,15	1,00E+0	-0,11	1,00E+0	-0,75	2,70E-1
CATMA5ON91500R1	AT5G02120,AT5G02130AT5G02120,AT5G02130	OHP (ONE HELIX PROTEIN)	-0,54	1,00E+0	-0,60	8,81E-2	-0,51	1,60E-1	-0,15	1,00E+0	-0,02	1,00E+0
CATMA1ON102944F1	AT1G78570,AT1G78580	ATTPS1 (TREHALOSE-6-PHOSPHATE SYNTHASE); transferase, transferring glycosyl groups	0,03	1,00E+0	-0,60	8,84E-2	-0,08	1,00E+0	0,16	1,00E+0	0,08	1,00E+0
CATMA5OA36210R1	AT5G40550	unknown protein	0,06	1,00E+0	-0,60	8,84E-2	-0,51	1,52E-1	-0,36	1,00E+0	-1,09	1,56E-2
CATMA4OC42290R1	AT4G14140	MET2 (DNA methyltransferase 2); DNA (cytosine-5-)-methyltransferase	-0,21	1,00E+0	-0,60	8,85E-2	-0,16	1,00E+0	-0,02	1,00E+0	-0,66	4,65E-1
CATMA2OA35910F1	AT2G37630	AS1 (ASYMMETRIC LEAVES 1); DNA binding / transcription factor	-0,38	1,00E+0	-0,60	8,88E-2	-0,43	3,70E-1	-0,04	1,00E+0	0,23	1,00E+0
CATMA4OA03170R1	AT4G02820	pentatricopeptide (PPR) repeat-containing protein	-0,27	1,00E+0	-0,60	8,89E-2	-0,17	1,00E+0	-0,16	1,00E+0	-0,64	5,22E-1
CATMA1OA43275R1	AT1G52230	photosystem I reaction center subunit VI, chloroplast, putative / PSI-H, putative (PSAH2)	-0,22	1,00E+0	-0,60	8,91E-2	-0,17	1,00E+0	0,20	1,00E+0	-0,09	1,00E+0
CATMA5OA06550R1	AT5G07330	unknown protein	-1,23	2,41E-3	-0,60	8,91E-2	-1,57	0,00E+0	-0,32	1,00E+0	-0,49	1,00E+0
CATMA3OA45900R1	AT3G52960	peroxiredoxin type 2, putative	0,00	1,00E+0	-0,60	8,92E-2	0,22	1,00E+0	0,17	1,00E+0	0,24	1,00E+0
CATMA2OC47947F1	AT2G30432	DNA binding	-0,35	1,00E+0	-0,60	8,94E-2	-0,15	1,00E+0	-0,51	4,94E-1	-0,32	1,00E+0
CATMA5OA38460R1	AT5G42670	agenet domain-containing protein	-0,20	1,00E+0	-0,60	8,95E-2	-0,56	9,18E-2	-0,35	1,00E+0	-0,80	1,96E-1
CATMA1OA44760R1	AT1G53680	ATGSTU28 (Arabidopsis thaliana Glutathione S-transferase (class tau) 28); glutathione transferase	-0,49	1,00E+0	-0,60	8,97E-2	-0,08	1,00E+0	-0,28	1,00E+0	-0,14	1,00E+0
CATMA2OB02740R1	AT2G03850	late embryogenesis abundant domain-containing protein / LEA domain-containing protein	-0,60	1,00E+0	-0,60	8,97E-2	-0,11	1,00E+0	-0,69	5,22E-2	-1,32	8,98E-4
CATMA1OA40060R1	AT1G48920	nucleolin, putative	0,11	1,00E+0	-0,60	8,97E-2	-0,14	1,00E+0	-0,40	1,00E+0	-0,63	5,45E-1
CATMA3OA06050R1	AT3G06840	unknown protein	-0,23	1,00E+0	-0,60	8,98E-2	-0,24	1,00E+0	0,19	1,00E+0	-0,12	1,00E+0
CATMA5OC64616R1	AT5G38780	S-adenosyl-L-methionine:carboxyl methyltransferase family protein	-0,48	1,00E+0	-0,60	9,01E-2	-0,71	8,62E-3	-0,11	1,00E+0	-0,66	4,58E-1
CATMA1OA16390R1	AT1G17360	COP1-interacting protein-related	-0,41	1,00E+0	-0,60	9,02E-2	-0,73	6,81E-3	-0,05	1,00E+0	-1,15	8,22E-3
CATMA1OC71247R1	AT1G16540	ABA3/ATABA3/LOS5/SIR3 (ABA DEFICIENT 3); Mo-molybdopterin cofactor sulfurase/ selenocysteine lyase	-0,17	1,00E+0	-0,60	9,06E-2	-0,54	1,18E-1	-0,28	1,00E+0	-0,80	1,90E-1
CATMA3OA56120F1	AT3G62940	OTU-like cysteine protease family protein	0,13	1,00E+0	-0,60	9,07E-2	-0,32	8,85E-1	-0,26	1,00E+0	-0,93	7,11E-2
CATMA1OA23340F1	AT1G24400	LHT2 (LYSINE HISTIDINE TRANSPORTER 2); amino acid permease	-0,41	1,00E+0	-0,60	9,07E-2	-0,05	1,00E+0	-0,05	1,00E+0	-0,16	1,00E+0
CATMA5OC65133F1	AT5G65300	unknown protein	-0,44	1,00E+0	-0,60	9,07E-2	-0,36	6,64E-1	-0,36	1,00E+0	-0,83	1,57E-1
CATMA1OA43060F1	AT1G51940	protein kinase family protein / peptidoglycan-binding LysM domain-containing protein	0,05	1,00E+0	-0,60	9,10E-2	-0,08	1,00E+0	0,27	1,00E+0	-0,43	1,00E+0
CATMA5OA23470F1	AT5G25790	transcription factor	-0,30	1,00E+0	-0,60	9,11E-2	-0,55	9,54E-2	-0,34	1,00E+0	-0,77	2,32E-1
CATMA1OA02520R1	AT1G03630	POR C (PROTOCHLOROPHYLLIDE OXIDOREDUCTASE); NADPH dehydrogenase/ oxidoreductase/ protochlorophyllide reductase	0,05	1,00E+0	-0,60	9,11E-2	-0,23	1,00E+0	0,01	1,00E+0	-0,27	1,00E+0
CATMA5ON99257R1	AT5G07660	structural maintenance of chromosomes (SMC) family protein	-0,48	1,00E+0	-0,60	9,16E-2	-0,64	2,94E-2	-0,32	1,00E+0	-0,68	4,12E-1
CATMA4OA39320R1	AT4G37820	unknown protein	-0,53	1,00E+0	-0,60	9,17E-2	-0,73	6,29E-3	0,05	1,00E+0	-0,81	1,76E-1
CATMA1OC71391R1	AT1G24735	caffeoyl-CoA 3-O-methyltransferase, putative	-0,47	1,00E+0	-0,60	9,16E-2	-0,29	1,00E+0	-0,28	1,00E+0	-0,20	1,00E+0
CATMA3OA18510F1	AT3G18860,AT3G18870	mitochondrial transcription termination factor-related / mTERF-related	-0,38	1,00E+0	-0,60	9,19E-2	-0,34	7,96E-1	-0,11	1,00E+0	0,03	1,00E+0
CATMA3OA18340F1	AT3G18730	TSK (TONSOKU)	-0,06	1,00E+0	-0,60	9,22E-2	-0,14	1,00E+0	0,12	1,00E+0	-0,58	7,29E-1
CATMA1ON92393R1	AT1G13220	nuclear matrix constituent protein-related	-0,43	1,00E+0	-0,60	9,22E-2	-0,90	1,65E-4	-0,10	1,00E+0	-1,19	5,10E-3
CATMA2OA11980F1	AT2G13370	CHR5 (chromatin remodeling 5); ATP binding / DNA binding / chromatin binding / helicase	-0,30	1,00E+0	-0,60	9,22E-2	-0,43	3,57E-1	-0,19	1,00E+0	-0,37	1,00E+0
CATMA2OC47703F1	AT2G41550	unknown protein	-0,16	1,00E+0	-0,60	9,23E-2	-0,32	9,11E-1	-0,05	1,00E+0	-0,43	1,00E+0
CATMA4OA22360F1	AT4G20850	TPP2 (TRIPEPTIDYL PEPTIDASE II); subtilase	-0,26	1,00E+0	-0,60	9,24E-2	-0,59	5,52E-2	-0,28	1,00E+0	-0,83	1,55E-1
CATMA2OA01370R1	AT2G02480	STI (STICHEL); ATP binding / DNA-directed DNA polymerase	0,02	1,00E+0	-0,60	9,25E-2	-0,23	1,00E+0	-0,16	1,00E+0	-0,69	3,93E-1
CATMA5OA00050R1	AT5G01030,AT5G01040	unknown protein	-0,37	1,00E+0	-0,60	9,25E-2	-0,29	1,00E+0	-0,24	1,00E+0	-0,52	9,22E-1
CATMA2OA19950F1	AT2G21260	mannose 6-phosphate reductase (NADPH-dependent), putative	-0,36	1,00E+0	-0,60	9,28E-2	-0,19	1,00E+0	-0,22	1,00E+0	-0,59	6,92E-1
CATMA4OA38660R1	AT4G37080	unknown protein	-0,62	1,00E+0	-0,60	9,28E-2	-0,49	2,08E-1	-0,36	1,00E+0	-0,68	4,16E-1
CATMA1OA67860F1	AT1G78770,AT1G78780	pathogenesis-related family protein	-0,47	1,00E+0	-0,60	9,28E-2	-0,60	4,94E-2	-0,38	1,00E+0	-0,28	1,00E+0
CATMA5OA45410F1	AT5G49430	transducin family protein / WD-40 repeat family protein	-0,44	1,00E+0	-0,60	9,30E-2	-0,61	4,65E-2	-0,24	1,00E+0	0,01	1,00E+0
CATMA4OA15650F1	AT4G15110	CYP97B3 (cytochrome P450, family 97, subfamily B, polypeptide 3); oxygen binding	-0,13	1,00E+0	-0,60	9,30E-2	-0,37	6,07E-1	-0,05	1,00E+0	-0,36	1,00E+0
CATMA5ON99423F1	AT5G21060	homoserine dehydrogenase	-0,16	1,00E+0	-0,60	9,32E-2	-0,18	1,00E+0	-0,14	1,00E+0	-0,19	1,00E+0
CATMA5OA07140F1	AT5G07890	myosin heavy chain-related	-0,17	1,00E+0	-0,60	9,34E-2	-0,78	2,43E-3	-0,29	1,00E+0	-1,07	1,82E-2
CATMA2OA32440F1	AT2G34310	unknown protein	-0,24	1,00E+0	-0,60	9,36E-2	-0,55	9,62E-2	-0,30	1,00E+0	-0,79	2,05E-1
CATMA5ON102984F1	AT5G40340 AT5E34820	PWWP domain-containing protein	-0,67	9,83E-1	-0,60	9,37E-2	-0,71	8,90E-3	0,28	1,00E+0	-1,00	3,59E-2
CATMA1ON94895F1	AT1G02610	zinc finger (C3HC4-type RING finger) family protein	-0,50	1,00E+0	-0,60	9,39E-2	-0,85	5,75E-4	-0,30	1,00E+0	-1,05	2,24E-2
CATMA3ON94525R1	AT3G28370	unknown protein	-0,08	1,00E+0	-0,60	9,39E-2	-0,49	1,99E-1	-0,13	1,00E+0	-0,97	4,99E-2
CATMA1OA15460F1	AT1G16489,AT1G16490 AT1G16489	AtMYB58 (myb domain protein 58); DNA binding / transcription factor	-0,22	1,00E+0	-0,60	9,40E-2	0,11	1,00E+0	0,06	1,00E+0	-0,54	8,52E-1
CATMA4OA35770R1	AT4G33950	OST1 (OPEN STOMATA 1); kinase/ protein kinase	-0,28	1,00E+0	-0,60	9,42E-2	-0,37	6,33E-1	-0,07	1,00E+0	-0,79	1,99E-1
CATMA3OF00991R1	AT3G07730	unknown protein	-0,76	5,32E-1	-0,60	9,43E-2	-0,72	8,13E-3	-0,76	1,53E-2	-1,00	3,68E-2
CATMA5ON94006R1	ATREP11_19419AT5G40860	unknown protein	-0,48	1,00E+0	-0,60	9,46E-2	-0,13	1,00E+0	-0,30	1,00E+0	-0,42	1,00E+0
CATMA2OC47486F1	AT2G29440	ATGSTU6 (GLUTATHIONE S-TRANSFERASE 24); glutathione transferase	-0,13	1,00E+0	-0,60	9,48E-2	0,21	1,00E+0	-0,23	1,00E+0	-0,60	6,41E-1
CATMA5OA06095R1	AT5G06910	ATJ6 (ARABIDOPSIS J-DOMAIN PROTEIN 6); heat shock protein binding / unfolded protein binding	-0,20	1,00E+0	-0,60	9,48E-2	-0,57	7,95E-2	-0,37	1,00E+0	-0,95	5,82E-2
CATMA1ON102973R1	AT1G80790	XH/XS domain-containing protein / XS zinc finger domain-containing protein	-0,21	1,00E+0	-0,60	9,52E-2	-0,38	5,87E-1	0,00	1,00E+0	-0,65	5,07E-1
CATMA1OC71112F1	AT1G09200	histone H3	-0,36	1,00E+0	-0,60	9,54E-2	0,00	1,00E+0	-0,14	1,00E+0	-0,39	1,00E+0
CATMA1OC71669F1	AT1G47620	CYP96A8 (cytochrome P450, family 96, subfamily A, polypeptide 8); oxygen binding	0,20	1,00E+0	-0,60	9,54E-2	-0,05	1,00E+0	0,19	1,00E+0	-0,06	1,00E+0
CATMA5OA19470R1	AT5G20930	TSL (TOUSLED); kinase	-0,05	1,00E+0	-0,60	9,59E-2	-0,43	3,69E-1	-0,16	1,00E+0	-0,59	6,95E-1
CATMA5OF01830R1	AT5G05890	UDP-glucoronosyl/UDP-glucosyl transferase family protein	-0,49	1,00E+0	-0,60	9,59E-2	0,04	1,00E+0	0,14	1,00E+0	0,00	1,00E+0
CATMA2OA26860R1	AT2G28420	lactoylglutathione lyase family protein / glyoxalase I family protein	-1,16	7,46E-3	-0,60	9,61E-2	-0,68	1,46E-2	-0,07	1,00E+0	0,45	1,00E+0
CATMA4OA01315R1	AT4G01150	unknown protein	-0,13	1,00E+0	-0,60	9,61E-2	-0,21	1,00E+0	0,11	1,00E+0	-0,21	1,00E+0
CATMA5OA54010R1	AT5G58250	unknown protein	-0,18	1,00E+0	-0,60	9,63E-2	-0,01	1,00E+0	0,29	1,00E+0	0,13	1,00E+0
CATMA3OA41126R1	AT3G48110,AT3G48115,NPCRNA052	EDD1 (EMBRYO-DEFECTIVE-DEVELOPMENT 1)	-0,05	1,00E+0	-0,60	9,62E-2	-0,38	5,87E-1	-0,18	1,00E+0	-0,32	1,00E+0
CATMA5OA19900F1	AT5G22440	60S ribosomal protein L10A (RPL10aC)	-0,03	1,00E+0	-0,60	9,63E-2	-0,06	1,00E+0	-0,44	9,17E-1	-0,54	8,42E-1
CATMACON93529F1	ATCG00890,ATCG01250	NADH dehydrogenase ND2"",""NADH dehydrogenase ND2	-0,07	1,00E+0	-0,59	9,68E-2	-0,53	1,27E-1	-0,23	1,00E+0	-0,24	1,00E+0
CATMA5OA30990F1	AT5G35690	unknown protein	-0,46	1,00E+0	-0,59	9,68E-2	-0,92	1,10E-4	-0,64	1,07E-1	-1,15	8,22E-3
CATMA1OA09640F1	AT1G10760	SEX1 (STARCH EXCESS 1)	-0,28	1,00E+0	-0,59	9,75E-2	-0,39	5,21E-1	-0,18	1,00E+0	-0,77	2,30E-1
CATMA3OC57834R1	AT3G56940,AT3G56950	AT103 (DICARBOXYLATE DIIRON 1)	-0,35	1,00E+0	-0,59	9,76E-2	-0,63	3,41E-2	0,02	1,00E+0	0,16	1,00E+0
CATMA1OA27570F1	AT1G29640	unknown protein	-1,22	3,06E-3	-0,59	9,77E-2	-1,08	1,47E-6	-0,89	1,32E-3	-0,45	1,00E+0
CATMA1ON101977R1	AT1G03750,AT1G03760	CHR9/SNF2/SWI2 (chromatin remodeling 9); helicase	-0,33	1,00E+0	-0,59	9,78E-2	-0,60	5,23E-2	-0,38	1,00E+0	-0,70	3,70E-1
CATMA1OA12080F1	AT1G13120	EMB1745 (EMBRYO DEFECTIVE 1745)	-0,11	1,00E+0	-0,59	9,78E-2	-0,41	4,26E-1	-0,09	1,00E+0	-0,71	3,44E-1
CATMA5OA31090F1	AT5G35740	glycosyl hydrolase family protein 17	-0,23	1,00E+0	-0,59	9,78E-2	0,00	1,00E+0	0,18	1,00E+0	0,09	1,00E+0
CATMA1OA43730F1	AT1G52670	biotin/lipoyl attachment domain-containing protein	-0,29	1,00E+0	-0,59	9,80E-2	-0,22	1,00E+0	0,15	1,00E+0	-0,15	1,00E+0
CATMA5OA11750F1	AT5G13510,AT5G13520	peptidase M1 family protein	-0,03	1,00E+0	-0,59	9,81E-2	0,08	1,00E+0	0,07	1,00E+0	-0,28	1,00E+0
CATMA4OA36060R1	AT4G34240	ALDH3I1 (Aldehyde dehydrogenase 3I1); 3-chloroallyl aldehyde dehydrogenase	-0,10	1,00E+0	-0,59	9,81E-2	-0,37	6,12E-1	-0,01	1,00E+0	-0,55	8,25E-1
CATMA1ON92453R2	AT1G75600,AT1G75610	histone H3.2, putative"",pseudogene"	-0,59	1,00E+0	-0,59	9,81E-2	-0,24	1,00E+0	-0,41	1,00E+0	-0,49	1,00E+0
CATMA2ON94830R1	AT2G32540	ATCSLB04 (Cellulose synthase-like B4); transferase/ transferase, transferring glycosyl groups	-0,70	7,97E-1	-0,59	9,82E-2	-0,55	1,03E-1	-0,38	1,00E+0	0,13	1,00E+0
CATMA4OA20730F1	AT4G19515	disease resistance family protein	-0,35	1,00E+0	-0,59	9,82E-2	-0,90	1,67E-4	-0,50	5,63E-1	-0,97	4,67E-2
CATMA2OA20260R1	AT2G21590	APL4 (large subunit of AGP 4); glucose-1-phosphate adenylyltransferase	0,40	1,00E+0	-0,59	9,83E-2	-0,22	1,00E+0	0,16	1,00E+0	-0,94	6,39E-2
CATMA4ON90316F1	AT4G34470	ASK12 (ARABIDOPSIS SKP1-LIKE 12); protein binding / ubiquitin-protein ligase	-0,34	1,00E+0	-0,59	9,83E-2	-0,35	6,99E-1	-0,55	3,23E-1	-0,47	1,00E+0
CATMA3OC57141R1	AT3G10140,AT3G10150	recA family protein	-0,21	1,00E+0	-0,59	9,88E-2	-0,32	8,92E-1	-0,14	1,00E+0	-0,52	9,46E-1
CATMA4OC42035R1	AT4G01580	transcriptional factor B3 family protein	-0,14	1,00E+0	-0,59	9,89E-2	-0,11	1,00E+0	0,21	1,00E+0	-0,25	1,00E+0
CATMA3OC57426R1	AT3G27660	OLEO4 (OLEOSIN4)	-0,56	1,00E+0	-0,59	9,90E-2	-0,96	4,25E-5	-0,07	1,00E+0	0,27	1,00E+0
CATMA5ON99816F1	AT5G52910	ATIM (TIMELESS)	-0,05	1,00E+0	-0,59	9,91E-2	-0,22	1,00E+0	0,07	1,00E+0	-0,68	4,25E-1
CATMA1OA67060R1	AT1G77920	bZIP family transcription factor	-0,05	1,00E+0	-0,59	9,91E-2	-0,72	8,22E-3	-0,57	2,77E-1	-1,55	3,04E-5
CATMA2OA21350R1	AT2G22870	EMB2001 (EMBRYO DEFECTIVE 2001); GTP binding	-0,02	1,00E+0	-0,59	9,91E-2	-0,31	9,56E-1	-0,12	1,00E+0	-0,75	2,64E-1
CATMA5OA33530F1	AT5G38150	PMI15 (plastid movement impaired 15)	-0,41	1,00E+0	-0,59	9,93E-2	-0,43	3,72E-1	-0,03	1,00E+0	-0,83	1,53E-1
CATMA3OA41410R1	AT3G48430	REF6 (RELATIVE OF EARLY FLOWERING 6); transcription factor	-0,11	1,00E+0	-0,59	9,93E-2	-0,24	1,00E+0	0,00	1,00E+0	-0,43	1,00E+0
CATMA4OA28090R1	AT4G26520	fructose-bisphosphate aldolase, cytoplasmic	-0,40	1,00E+0	-0,59	9,93E-2	-0,18	1,00E+0	0,26	1,00E+0	0,40	1,00E+0
CATMA3OC57628F1	AT3G47910	binding / nucleic acid binding / ubiquitin thiolesterase/ zinc ion binding	-0,05	1,00E+0	-0,59	9,95E-2	-0,21	1,00E+0	0,00	1,00E+0	-0,58	7,13E-1
CATMA5OC64371F1	AT5G22140	pyridine nucleotide-disulphide oxidoreductase family protein	-0,56	1,00E+0	-0,59	9,95E-2	-0,46	2,72E-1	0,02	1,00E+0	-0,24	1,00E+0
CATMA4OA23050F1	AT4G21430	B160; transcription factor	-0,38	1,00E+0	-0,59	1,00E-1	-0,58	6,96E-2	-0,28	1,00E+0	-0,61	6,22E-1
CATMA2OA16296R1	AT2G17620	CYCB2;1 (CYCLIN B2;1); cyclin-dependent protein kinase regulator	-0,32	1,00E+0	-0,59	9,99E-2	0,20	1,00E+0	-0,22	1,00E+0	-0,42	1,00E+0
CATMA5OA07490F1	AT5G08230	PWWP domain-containing protein	-0,40	1,00E+0	-0,59	1,00E-1	-0,65	2,24E-2	-0,35	1,00E+0	0,13	1,00E+0
CATMA5OA55640F1	AT5G59870	histone H2A, putative	-0,17	1,00E+0	-0,59	1,00E-1	0,00	1,00E+0	-0,17	1,00E+0	-0,38	1,00E+0
CATMA5ON99529R1	AT5G28320	unknown protein	-0,41	1,00E+0	-0,59	1,01E-1	-0,75	4,26E-3	-0,14	1,00E+0	-0,55	8,21E-1
CATMA5OA37460R1	AT5G41770	crooked neck protein, putative / cell cycle protein, putative	-0,19	1,00E+0	-0,59	1,01E-1	-0,28	1,00E+0	-0,10	1,00E+0	-0,61	6,29E-1
CATMACON93586F1	AT2G07732,ATCG00490,ATMG00280	pseudogene,"hypothetical protein","large subunit of RUBISCO. -0,41 1,00E+0 -0,59 1,01E-1 -0,24 1,00E+0 0,04 1,00E+0 0,20 1,00E+0 CATMA1OA52530R1 AT1G63300 unknown protein -0,51 1,00E+0 -0,59 1,01E-1 -0,62 4,11E-2 0,06 1,00E+0 -0,85 1,36E-1 CATMA5OA46920R1 AT5G50970 WD-40 repeat family protein -0,15 1,00E+0 -0,59 1,02E-1 -0,32 8,90E-1 -0,21 1,00E+0 -0,74 2,84E-1 CATMA3OA27190F1 AT3G27330 zinc fing…	-0,23	1,00E+0	-0,51	2,19E-1	0,22	1,00E+0	0,27	1,00E+0	0,46	1,00E+0
CATMA4OA02830R1	AT4G02510	TOC159 (translocon outer membrane complex 159)	-0,25	1,00E+0	-0,51	2,20E-1	-0,45	2,92E-1	0,05	1,00E+0	0,07	1,00E+0
CATMA1OD05011R1	AT1G19070,AT1G19080	TTN10 (TITAN 10)	0,00	1,00E+0	-0,51	2,19E-1	-0,25	1,00E+0	-0,23	1,00E+0	-0,55	8,11E-1
CATMA5OA12440F1	AT5G14200,AT5G14210	leucine-rich repeat transmembrane protein kinase, putative	0,12	1,00E+0	-0,51	2,19E-1	0,07	1,00E+0	0,06	1,00E+0	0,03	1,00E+0
CATMA3OA08900F1	AT3G10010	HhH-GPD base excision DNA repair family protein	-0,25	1,00E+0	-0,51	2,20E-1	-0,42	3,84E-1	-0,06	1,00E+0	-0,50	1,00E+0
CATMA4OA26770R1	AT4G25080	CHLM (MAGNESIUM-PROTOPORPHYRIN IX METHYLTRANSFERASE)	-0,52	1,00E+0	-0,51	2,20E-1	-0,64	2,87E-2	-0,22	1,00E+0	-0,16	1,00E+0
CATMA4OA12840F1	AT4G12700	unknown protein	-0,13	1,00E+0	-0,51	2,20E-1	-0,01	1,00E+0	0,18	1,00E+0	-0,13	1,00E+0
CATMA1OA08990F1	AT1G10110,AT1G10120	DNA binding / transcription factor	-0,16	1,00E+0	-0,51	2,20E-1	-0,08	1,00E+0	-0,01	1,00E+0	-0,17	1,00E+0
CATMA5OA53910F1	AT5G58120,AT5G58130	RNA recognition motif (RRM)-containing protein	-0,23	1,00E+0	-0,51	2,20E-1	-0,36	6,42E-1	-0,12	1,00E+0	-0,32	1,00E+0
CATMA1OA65340F1	AT1G76120	tRNA pseudouridine synthase family protein	0,04	1,00E+0	-0,51	2,20E-1	-0,32	8,94E-1	-0,30	1,00E+0	-0,92	7,83E-2
CATMA3OA07350F1	AT3G08505	zinc finger (CCCH-type/C3HC4-type RING finger) family protein	-0,17	1,00E+0	-0,51	2,20E-1	-0,36	6,58E-1	-0,14	1,00E+0	-0,57	7,44E-1
CATMA1OA10590R1	AT1G11600	CYP77B1 (cytochrome P450, family 77, subfamily B, polypeptide 1); oxygen binding	-0,21	1,00E+0	-0,51	2,21E-1	0,35	7,29E-1	0,06	1,00E+0	0,11	1,00E+0
CATMA3OA12210R1	AT3G13190	myosin heavy chain-related	-0,28	1,00E+0	-0,51	2,21E-1	-0,26	1,00E+0	-0,31	1,00E+0	-1,09	1,56E-2
CATMA1OA03570F1	AT1G04770	male sterility MS5 family protein	-0,29	1,00E+0	-0,51	2,21E-1	-0,17	1,00E+0	-0,16	1,00E+0	-0,75	2,78E-1
CATMA1OA65010R1	AT1G75710	zinc finger (C2H2 type) family protein	-0,19	1,00E+0	-0,51	2,22E-1	0,17	1,00E+0	0,13	1,00E+0	-0,13	1,00E+0
CATMA1OA27220F1	AT1G29240	unknown protein	-0,16	1,00E+0	-0,51	2,22E-1	0,02	1,00E+0	-0,15	1,00E+0	-0,25	1,00E+0
CATMA5OA04000F1	AT5G04830	unknown protein	-0,29	1,00E+0	-0,51	2,22E-1	-0,56	9,16E-2	-0,52	4,70E-1	-0,80	1,87E-1
CATMA3OA01915R1	AT3G02990	ATHSFA1E (Arabidopsis thaliana heat shock transcription factor A1E); DNA binding / transcription factor	-0,18	1,00E+0	-0,51	2,22E-1	-0,35	7,01E-1	-0,31	1,00E+0	-0,74	2,90E-1
CATMA4OA10310F1	AT4G10265	wound-responsive protein, putative	-0,44	1,00E+0	-0,51	2,22E-1	-0,04	1,00E+0	0,20	1,00E+0	-0,14	1,00E+0
CATMA3OA21300F1	AT3G21430	DNA binding	-0,22	1,00E+0	-0,51	2,22E-1	-0,50	1,72E-1	-0,08	1,00E+0	-0,32	1,00E+0
CATMA1OC72040R1	AT1G67890	protein kinase family protein	-0,10	1,00E+0	-0,51	2,22E-1	-0,33	8,40E-1	-0,04	1,00E+0	-0,49	1,00E+0
CATMA5ON97970F1	AT5G35420 VANDAL16_9146	0	-0,25	1,00E+0	-0,51	2,23E-1	0,08	1,00E+0	-0,25	1,00E+0	-0,01	1,00E+0
CATMA5OA56630F1	AT5G60990	DEAD/DEAH box helicase, putative (RH10)	-0,08	1,00E+0	-0,51	2,23E-1	-0,27	1,00E+0	-0,35	1,00E+0	-0,62	5,99E-1
CATMA5OA37005R1	AT5G41370	XPB1 (ARABIDOPSIS HOMOLOG OF XERODERMA PIGMENTOSUM COMPLEMENTATION GROUP B 1); ATP-dependent helicase	-0,21	1,00E+0	-0,51	2,22E-1	-0,52	1,46E-1	-0,15	1,00E+0	-0,68	4,25E-1
CATMA1ON92575R1	AT1G24792,AT1G24879,AT1G25053,AT1G25141,AT1G25209	pseudogene,pseudogene,pseudogene,"UDP-3-0-acyl N-acetylglucosamine deacetylase family protein / F-box protein-related",pseudogene	-0,34	1,00E+0	-0,51	2,23E-1	-0,39	5,25E-1	-0,17	1,00E+0	0,01	1,00E+0
CATMA5OA08770R1	AT5G10010	unknown protein	0,06	1,00E+0	-0,51	2,23E-1	-0,24	1,00E+0	-0,10	1,00E+0	-0,60	6,58E-1
CATMA3ON99124R2	AT3G56408	0	-0,27	1,00E+0	-0,51	2,23E-1	-0,46	2,66E-1	-0,19	1,00E+0	-0,47	1,00E+0
CATMA1OA03490F1	AT1G04650	unknown protein	-0,21	1,00E+0	-0,51	2,23E-1	-0,34	7,77E-1	0,03	1,00E+0	-0,78	2,15E-1
CATMA4OA13850R1	AT4G13670	PTAC5 (PLASTID TRANSCRIPTIONALLY ACTIVE5)	-0,43	1,00E+0	-0,51	2,23E-1	-0,39	5,31E-1	-0,13	1,00E+0	-0,27	1,00E+0
CATMA1OA01450F1	AT1G02450	NIMIN-1/NIMIN1; protein binding	-0,39	1,00E+0	-0,51	2,24E-1	-0,14	1,00E+0	-0,14	1,00E+0	-0,11	1,00E+0
CATMA5OA18560R1	AT5G20130,AT5G20140	unknown protein	-0,36	1,00E+0	-0,51	2,24E-1	-0,33	8,17E-1	-0,24	1,00E+0	-0,30	1,00E+0
CATMA5OA60480F1	AT5G65090,AT5G65100	ethylene insensitive 3 family protein	-0,29	1,00E+0	-0,51	2,24E-1	-0,26	1,00E+0	0,03	1,00E+0	0,06	1,00E+0
CATMA4ON94342F1	AT4G33930	glycine-rich protein	-0,35	1,00E+0	-0,51	2,24E-1	-0,30	1,00E+0	-0,27	1,00E+0	-0,44	1,00E+0
CATMA4ON94267F2	AT4G16960	disease resistance protein (TIR-NBS-LRR class), putative	-0,17	1,00E+0	-0,51	2,25E-1	-0,45	3,05E-1	-0,24	1,00E+0	-0,77	2,43E-1
CATMA1ON102814R1	AT1G70250	receptor serine/threonine kinase, putative	-0,10	1,00E+0	-0,51	2,27E-1	-0,35	7,42E-1	-0,23	1,00E+0	-0,57	7,61E-1
CATMA5OA36730R1	AT5G41070	DRB5 (DSRNA-BINDING PROTEIN 5); double-stranded RNA binding	0,02	1,00E+0	-0,51	2,27E-1	-0,18	1,00E+0	0,25	1,00E+0	-0,23	1,00E+0
CATMA1OA28320F1	AT1G30290	pseudogene	-0,24	1,00E+0	-0,51	2,27E-1	-0,32	8,80E-1	-0,05	1,00E+0	-0,42	1,00E+0
CATMA1ON95105R1	AT1G52360AT1G52360	coatomer protein complex, subunit beta 2 (beta prime), putative	-0,23	1,00E+0	-0,51	2,27E-1	-0,28	1,00E+0	-0,06	1,00E+0	-0,37	1,00E+0
CATMA4OA03570R1	AT4G03250	homeobox-leucine zipper family protein	-0,26	1,00E+0	-0,51	2,27E-1	-0,36	6,44E-1	-0,44	9,23E-1	-0,58	7,18E-1
CATMA1OA63560F1	AT1G74170	leucine-rich repeat family protein	-0,03	1,00E+0	-0,51	2,27E-1	-0,23	1,00E+0	-0,42	1,00E+0	-0,57	7,38E-1
CATMA3OA24970R1	AT3G25130	unknown protein	-0,05	1,00E+0	-0,51	2,28E-1	0,05	1,00E+0	-0,14	1,00E+0	-0,42	1,00E+0
CATMA2OA38520F1	AT2G40260	myb family transcription factor	-0,11	1,00E+0	-0,51	2,28E-1	-0,43	3,49E-1	-0,24	1,00E+0	-0,36	1,00E+0
CATMA1OA03060F1	AT1G04190	tetratricopeptide repeat (TPR)-containing protein	-0,06	1,00E+0	-0,51	2,28E-1	-0,34	7,82E-1	-0,27	1,00E+0	-0,88	1,07E-1
CATMA3OC57702R1	AT3G51420	strictosidine synthase family protein	-0,48	1,00E+0	-0,51	2,28E-1	-0,39	5,23E-1	-0,01	1,00E+0	0,13	1,00E+0
CATMA3OA44245R1	AT3G51260	PAD1 (20S proteasome alpha subunit D1); peptidase	0,00	1,00E+0	-0,51	2,28E-1	-0,04	1,00E+0	0,00	1,00E+0	-0,39	1,00E+0
CATMA4OA08880F1	AT4G08930,AT4G08940	unknown protein	-0,18	1,00E+0	-0,51	2,28E-1	-0,08	1,00E+0	0,07	1,00E+0	-0,26	1,00E+0
CATMAMON93819F2	AT2G07811,ATMG00080,ATMG00080,ATMG00090,ATMG00090	encodes a mitochondrial ribosomal protein L16, which is a constituent of the large ribosomal subunit	-0,49	1,00E+0	-0,51	2,29E-1	-0,53	1,25E-1	-0,17	1,00E+0	-0,07	1,00E+0
CATMA5OA40310F1	AT5G44520	ribose 5-phosphate isomerase-related	-0,40	1,00E+0	-0,51	2,29E-1	-0,28	1,00E+0	-0,01	1,00E+0	-0,28	1,00E+0
CATMA5OA15305R1	AT5G17020	XPO1A (exportin 1A); protein transporter	-0,26	1,00E+0	-0,51	2,29E-1	-0,18	1,00E+0	-0,28	1,00E+0	-0,33	1,00E+0
CATMA3OA18850F1	AT3G19210	ATRAD54/CHR25 (ARABIDOPSIS HOMOLOG OF RAD54); ATP binding / DNA binding / helicase	-0,17	1,00E+0	-0,51	2,29E-1	-0,31	9,57E-1	-0,20	1,00E+0	-0,74	2,84E-1
CATMA2OA19010F1	AT2G20515	unknown protein	-0,29	1,00E+0	-0,51	2,30E-1	0,53	1,27E-1	0,21	1,00E+0	0,71	3,51E-1
CATMA5OA44290R1	AT5G48340	unknown protein	-0,23	1,00E+0	-0,51	2,30E-1	-0,39	5,41E-1	-0,19	1,00E+0	-0,50	1,00E+0
CATMA2OA28765F1	AT2G30520	RPT2 (ROOT PHOTOTROPISM 2)	-0,66	1,00E+0	-0,51	2,29E-1	-1,04	4,56E-6	-0,69	5,26E-2	-0,07	1,00E+0
CATMA1OA59500F1	AT1G70200	RNA recognition motif (RRM)-containing protein	-0,29	1,00E+0	-0,51	2,30E-1	-0,31	9,29E-1	-0,34	1,00E+0	-0,64	5,18E-1
CATMA5OC64805R1	AT5G46920	intron maturase, type II family protein	-0,05	1,00E+0	-0,51	2,30E-1	-0,24	1,00E+0	-0,19	1,00E+0	-0,75	2,78E-1
CATMA3OA18430R1	AT3G18800	unknown protein	-0,28	1,00E+0	-0,51	2,30E-1	0,02	1,00E+0	0,26	1,00E+0	0,35	1,00E+0
CATMA2OA31990R1	AT2G33793,AT2G33796	unknown protein	-0,10	1,00E+0	-0,51	2,31E-1	-0,19	1,00E+0	-0,29	1,00E+0	-0,63	5,55E-1
CATMA5OA06360F1	AT5G07180	ERL2 (ERECTA-LIKE 2); kinase	-0,23	1,00E+0	-0,51	2,32E-1	-0,14	1,00E+0	0,05	1,00E+0	-0,07	1,00E+0
CATMA4OA05410R1	AT4G04840	methionine sulfoxide reductase domain-containing protein / SeIR domain-containing protein	-0,05	1,00E+0	-0,51	2,32E-1	-0,49	2,09E-1	0,24	1,00E+0	0,71	3,50E-1
CATMA1OA15270F1	AT1G16280	DEAD/DEAH box helicase, putative	-0,15	1,00E+0	-0,51	2,32E-1	-0,24	1,00E+0	-0,27	1,00E+0	-0,75	2,78E-1
CATMA3OA53260R1	AT3G60240	EIF4G (EUKARYOTIC TRANSLATION INITIATION FACTOR 4G)	-0,24	1,00E+0	-0,51	2,32E-1	-0,22	1,00E+0	-0,06	1,00E+0	-0,06	1,00E+0
CATMA1OA27430F1	AT1G29470	dehydration-responsive protein-related	0,01	1,00E+0	-0,51	2,32E-1	-0,27	1,00E+0	0,02	1,00E+0	0,07	1,00E+0
CATMA3OA01300R1	AT3G02320	RNA binding / tRNA (guanine-N2-)-methyltransferase	-0,05	1,00E+0	-0,51	2,32E-1	-0,12	1,00E+0	-0,13	1,00E+0	-0,54	8,79E-1
CATMA5OA10030F1	AT5G11270	OCP3 (OVEREXPRESSOR OF CATIONIC PEROXIDASE 3)	-0,07	1,00E+0	-0,51	2,32E-1	-0,15	1,00E+0	-0,18	1,00E+0	-0,38	1,00E+0
CATMA5OA11380F1	AT5G13170	nodulin MtN3 family protein	-0,44	1,00E+0	-0,51	2,33E-1	0,18	1,00E+0	-0,78	1,14E-2	-0,11	1,00E+0
CATMA5OA34050R1	AT5G38520	hydrolase, alpha/beta fold family protein	-0,59	1,00E+0	-0,51	2,33E-1	-0,37	6,11E-1	0,00	1,00E+0	-0,01	1,00E+0
CATMA5OA24800F1	AT5G27390AT5G27390	unknown protein	-0,18	1,00E+0	-0,51	2,34E-1	-0,06	1,00E+0	-0,24	1,00E+0	-0,11	1,00E+0
CATMA4OA40840F1	AT4G39460	SAMC1/SAMT1 (S-ADENOSYLMETHIONINE CARRIER 1, SAM TRANSPORTER1); S-adenosylmethionine transporter/ binding	-0,03	1,00E+0	-0,51	2,34E-1	-0,12	1,00E+0	-0,06	1,00E+0	-0,19	1,00E+0
CATMA2OA22670F1	AT2G24330	unknown protein	-0,06	1,00E+0	-0,51	2,34E-1	-0,26	1,00E+0	-0,07	1,00E+0	-0,40	1,00E+0
CATMA4OM00045R2	AT4G24410,AT4G24415	MIR824a	-0,20	1,00E+0	-0,51	2,34E-1	-0,43	3,55E-1	-0,48	6,46E-1	-0,47	1,00E+0
CATMA3OA40980F1	AT3G47950,AT3G47960	proton-dependent oligopeptide transport (POT) family protein	-0,49	1,00E+0	-0,51	2,34E-1	-0,23	1,00E+0	-0,25	1,00E+0	-0,11	1,00E+0
CATMA1OA02350F1	AT1G03475	LIN2 (LESION INITIATION 2); coproporphyrinogen oxidase	-0,16	1,00E+0	-0,51	2,34E-1	-0,20	1,00E+0	-0,04	1,00E+0	-0,13	1,00E+0
CATMA5OA05910F1	AT5G06730	peroxidase, putative	-0,69	8,24E-1	-0,51	2,34E-1	0,54	1,16E-1	-0,43	9,52E-1	-0,30	1,00E+0
CATMA2OA27920R1	AT2G29560,AT2G29570	enolase, putative	-0,18	1,00E+0	-0,51	2,36E-1	-0,18	1,00E+0	-0,18	1,00E+0	-0,60	6,42E-1
CATMA2OA21750F1	AT2G23240	plant EC metallothionein-like family 15 protein	-1,34	4,95E-4	-0,51	2,36E-1	-1,85	0,00E+0	-1,17	1,13E-6	-0,08	1,00E+0
CATMA4OA20840R1	AT4G19610	RNA recognition motif (RRM)-containing protein	-0,16	1,00E+0	-0,51	2,36E-1	-0,29	1,00E+0	-0,13	1,00E+0	-0,68	4,08E-1
CATMA5OA08648F1	AT5G09880	RNA recognition motif (RRM)-containing protein	-0,10	1,00E+0	-0,51	2,36E-1	-0,39	5,42E-1	-0,17	1,00E+0	-0,47	1,00E+0
CATMA5OA06570F1	AT5G07350	tudor domain-containing protein / nuclease family protein	-0,23	1,00E+0	-0,51	2,36E-1	-0,12	1,00E+0	-0,27	1,00E+0	-0,20	1,00E+0
CATMA2OF02886R1	AT2G41730	unknown protein	-0,68	9,29E-1	-0,51	2,36E-1	-1,19	5,98E-8	-1,27	7,05E-8	-1,14	8,77E-3
CATMA3OA55026F1	AT3G61890	ATHB-12 (ARABIDOPSIS THALIANA HOMEOBOX PROTEIN 1); transcription factor	-0,97	7,70E-2	-0,51	2,37E-1	-1,68	0,00E+0	-0,88	1,73E-3	-1,35	5,85E-4
CATMA4ON90227F1	AT4G32610	unknown protein	-0,06	1,00E+0	-0,51	2,37E-1	-0,34	7,97E-1	-0,12	1,00E+0	-0,75	2,62E-1
CATMA5ON91969F1	AT5G65820	pentatricopeptide (PPR) repeat-containing protein	-0,16	1,00E+0	-0,51	2,37E-1	-0,24	1,00E+0	-0,16	1,00E+0	-0,39	1,00E+0
CATMA4OA18780F1	AT4G17750	HSF1 (ARABIDOPSIS HEAT SHOCK FACTOR 1); DNA binding / transcription factor	-0,28	1,00E+0	-0,51	2,38E-1	-0,16	1,00E+0	0,00	1,00E+0	-0,49	1,00E+0
CATMA2OA16220R1	AT2G17530	protein kinase family protein	-0,26	1,00E+0	-0,51	2,38E-1	-0,26	1,00E+0	-0,20	1,00E+0	-0,44	1,00E+0
CATMA1ON102213F1	AT1G21070	transporter-related	-0,03	1,00E+0	-0,50	2,38E-1	0,19	1,00E+0	0,29	1,00E+0	0,11	1,00E+0
CATMA4OA38740F1	AT4G37160	SKS15 (SKU5 Similar 15); copper ion binding	-0,10	1,00E+0	-0,50	2,38E-1	0,32	8,70E-1	0,03	1,00E+0	0,82	1,62E-1
CATMA4OA40615R1	AT4G39160	DNA binding / transcription factor	-0,04	1,00E+0	-0,50	2,39E-1	-0,37	6,10E-1	-0,15	1,00E+0	-0,35	1,00E+0
CATMA2OA40030R1	AT2G41650	unknown protein	-0,25	1,00E+0	-0,50	2,39E-1	-0,39	5,35E-1	-0,64	1,05E-1	-0,89	9,80E-2
CATMA5OA52815R1	AT5G57090	EIR1 (ETHYLENE INSENSITIVE ROOT 1); auxin:hydrogen symporter/ transporter	-0,44	1,00E+0	-0,50	2,39E-1	0,10	1,00E+0	0,20	1,00E+0	0,31	1,00E+0
CATMA1OD05036R1	AT1G61450	unknown protein	-0,18	1,00E+0	-0,50	2,39E-1	0,06	1,00E+0	-0,12	1,00E+0	-0,42	1,00E+0
CATMA5OA22770F1	AT5G25060	RNA recognition motif (RRM)-containing protein	0,01	1,00E+0	-0,50	2,39E-1	-0,30	1,00E+0	0,03	1,00E+0	-0,45	1,00E+0
CATMA1OA69580F1	AT1G80400,AT1G80410	EMB2753 (EMBRYO DEFECTIVE 2753); binding	-0,06	1,00E+0	-0,50	2,39E-1	-0,40	4,62E-1	-0,10	1,00E+0	-0,30	1,00E+0
CATMA1ON95031R1	AT1G33730	CYP76C5 (cytochrome P450, family 76, subfamily C, polypeptide 5); oxygen binding	-0,24	1,00E+0	-0,50	2,40E-1	-0,52	1,41E-1	-0,52	4,71E-1	-0,54	8,46E-1
CATMA5OA47530F1	AT5G51600	PLE (PLEIADE)	-0,05	1,00E+0	-0,50	2,40E-1	-0,08	1,00E+0	0,05	1,00E+0	-0,36	1,00E+0
CATMA2OA38840R1	AT2G40520	nucleotidyltransferase family protein	-0,45	1,00E+0	-0,50	2,40E-1	-0,27	1,00E+0	-0,30	1,00E+0	-0,15	1,00E+0
CATMA1OA52540F1	AT1G63310	unknown protein	-0,41	1,00E+0	-0,50	2,40E-1	-0,12	1,00E+0	-0,28	1,00E+0	-0,23	1,00E+0
CATMA5OA16850R1	AT5G18540	unknown protein	-0,23	1,00E+0	-0,50	2,40E-1	-0,51	1,55E-1	-0,32	1,00E+0	-0,69	3,84E-1
CATMA5OA51300F1	AT5G55550	RNA recognition motif (RRM)-containing protein	-0,21	1,00E+0	-0,50	2,40E-1	-0,30	9,74E-1	-0,22	1,00E+0	-0,05	1,00E+0
CATMA3OA47590R1	AT3G54670	TTN8 (TITAN8); ATP binding	-0,31	1,00E+0	-0,50	2,40E-1	-0,47	2,56E-1	-0,05	1,00E+0	-0,72	3,27E-1
CATMA4OA37330R1	AT4G35680	unknown protein	0,02	1,00E+0	-0,50	2,40E-1	-0,11	1,00E+0	-0,06	1,00E+0	-0,56	8,02E-1
CATMA1OC71647R1	AT1G46264	AT-HSFB4 (Arabidopsis thaliana heat shock transcription factor B4); DNA binding / transcription factor	-0,25	1,00E+0	-0,50	2,41E-1	0,33	8,31E-1	0,17	1,00E+0	-0,04	1,00E+0
CATMA5OA02970F1	AT5G03780	TRFL10 (TRF-LIKE 10); DNA binding	-0,21	1,00E+0	-0,50	2,41E-1	-0,40	4,85E-1	-0,25	1,00E+0	-0,61	6,08E-1
CATMA5OA15150R1	AT5G16820,AT5G16830	HSF3 (HEAT SHOCK FACTOR 3); DNA binding / transcription factor	-0,42	1,00E+0	-0,50	2,41E-1	-0,42	4,20E-1	-0,19	1,00E+0	-0,53	9,16E-1
CATMA3OA03170F1	AT3G04220	disease resistance protein (TIR-NBS-LRR class), putative	-0,27	1,00E+0	-0,50	2,41E-1	0,00	1,00E+0	-0,22	1,00E+0	-0,27	1,00E+0
CATMA3OA25440F1	AT3G25660	glutamyl-tRNA(Gln) amidotransferase, putative	-0,16	1,00E+0	-0,50	2,41E-1	-0,08	1,00E+0	0,13	1,00E+0	0,10	1,00E+0
CATMA5OA12105F1	AT5G13870	EXGT-A4 (ENDOXYLOGLUCAN TRANSFERASE A4); hydrolase, acting on glycosyl bonds	-0,35	1,00E+0	-0,50	2,41E-1	0,33	8,23E-1	0,48	6,94E-1	0,61	6,07E-1
CATMA1OA65310F1	AT1G76080	ATCDSP32/CDSP32 (CHLOROPLASTIC DROUGHT-INDUCED STRESS PROTEIN OF 32 KD); thiol-disulfide exchange intermediate	-0,31	1,00E+0	-0,50	2,41E-1	-0,72	7,68E-3	-0,31	1,00E+0	-0,01	1,00E+0
CATMA1OF02707R1	AT1G71300,AT1G71310	Vps52/Sac2 family protein	-0,19	1,00E+0	-0,50	2,42E-1	-0,19	1,00E+0	-0,04	1,00E+0	-0,58	7,03E-1
CATMA5OA44440R1	AT5G48470	unknown protein	0,20	1,00E+0	-0,50	2,43E-1	-0,08	1,00E+0	0,04	1,00E+0	-0,29	1,00E+0
CATMA5OC64189F1	AT5G12300	C2 domain-containing protein	-0,01	1,00E+0	-0,50	2,43E-1	-0,02	1,00E+0	0,11	1,00E+0	-0,17	1,00E+0
CATMA5OA39784F1	AT5G44010	unknown protein	-0,02	1,00E+0	-0,50	2,43E-1	-0,29	1,00E+0	-0,23	1,00E+0	-0,74	2,95E-1
CATMA4OA20180F1	AT4G19030	NLM1 (NOD26-like intrinsic protein 1;1); water channel	-0,33	1,00E+0	-0,50	2,43E-1	0,11	1,00E+0	-0,10	1,00E+0	-0,22	1,00E+0
CATMA5OC65201R1	AT5G24352	unknown protein	-0,33	1,00E+0	-0,50	2,43E-1	-0,46	2,66E-1	-0,14	1,00E+0	-0,17	1,00E+0
CATMA3OC57919R1	AT3G62960	glutaredoxin family protein	0,01	1,00E+0	-0,50	2,43E-1	-0,05	1,00E+0	0,04	1,00E+0	0,31	1,00E+0
CATMA2OA44330R1	AT2G45920	U-box domain-containing protein	0,01	1,00E+0	-0,50	2,43E-1	-0,58	7,02E-2	-0,34	1,00E+0	-0,92	7,71E-2
CATMA1OA21920R1	AT1G22880	glycosyl hydrolase family 9 protein	0,22	1,00E+0	-0,50	2,44E-1	0,82	1,04E-3	0,36	1,00E+0	0,76	2,54E-1
CATMA2ON99080F1	AT2G24755AT2G24750,AT2G24755	0	-0,51	1,00E+0	-0,50	2,44E-1	-0,70	1,11E-2	-0,21	1,00E+0	-0,50	1,00E+0
CATMA1OA00670R1	AT1G01690	unknown protein	-0,14	1,00E+0	-0,50	2,44E-1	-0,24	1,00E+0	-0,19	1,00E+0	-0,59	6,72E-1
CATMA3OA28650F1	AT3G28760	unknown protein	-0,22	1,00E+0	-0,50	2,44E-1	-0,40	4,66E-1	-0,15	1,00E+0	-0,28	1,00E+0
CATMA3OC57244R1	AT3G16780	60S ribosomal protein L19 (RPL19B)	0,00	1,00E+0	-0,50	2,44E-1	-0,04	1,00E+0	-0,33	1,00E+0	-0,40	1,00E+0
CATMA1OA32670R1	AT1G34355	forkhead-associated domain-containing protein / FHA domain-containing protein	-0,22	1,00E+0	-0,50	2,44E-1	0,01	1,00E+0	0,08	1,00E+0	-0,32	1,00E+0
CATMA3ON91074F1	AT3G28120 VANDAL1N1_6543 VANDAL1N1_11841 VANDAL1N1_3427 VANDAL1N1_3154	unknown protein	-0,13	1,00E+0	-0,50	2,44E-1	-0,36	6,78E-1	-0,31	1,00E+0	-0,38	1,00E+0
CATMA1OA13120R1	AT1G14150,AT1G14160	oxygen evolving enhancer 3 (PsbQ) family protein	-0,40	1,00E+0	-0,50	2,44E-1	-0,43	3,50E-1	-0,02	1,00E+0	-0,18	1,00E+0
CATMA1OA58230F1	AT1G68830	STN7 (STT7 HOMOLOG STN7); kinase/ protein kinase	-0,45	1,00E+0	-0,50	2,45E-1	-0,72	8,18E-3	-0,19	1,00E+0	-0,40	1,00E+0
CATMA1ON102859R1	AT1G74450	unknown protein	-0,38	1,00E+0	-0,50	2,45E-1	-0,59	5,88E-2	-0,50	5,78E-1	-0,66	4,74E-1
CATMA3OA45000R1	AT3G52100	PHD finger family protein	-0,24	1,00E+0	-0,50	2,45E-1	-0,31	9,33E-1	-0,14	1,00E+0	-0,09	1,00E+0
CATMA1OC72301F1	AT1G22350	pseudogene	-0,44	1,00E+0	-0,50	2,45E-1	-0,22	1,00E+0	-0,06	1,00E+0	-0,47	1,00E+0
CATMA3OC57852F1	AT3G58350	meprin and TRAF homology domain-containing protein / MATH domain-containing protein	-0,63	1,00E+0	-0,50	2,45E-1	-0,35	7,00E-1	-0,32	1,00E+0	-0,11	1,00E+0
CATMA1ON102911F1	AT1G76640 AT1E68050	calmodulin-related protein, putative	-0,28	1,00E+0	-0,50	2,46E-1	-0,65	2,32E-2	0,06	1,00E+0	-0,29	1,00E+0
CATMA4OA25450R1	AT4G23600	CORI3 (CORONATINE INDUCED 1, JASMONIC ACID RESPONSIVE 2); transaminase	-0,31	1,00E+0	-0,50	2,46E-1	-0,16	1,00E+0	-0,32	1,00E+0	-0,19	1,00E+0
CATMA5OA47660R1	AT5G51720	unknown protein	-0,70	7,92E-1	-0,50	2,47E-1	-0,35	7,06E-1	-0,25	1,00E+0	-0,05	1,00E+0
CATMA1OA04130F1	AT1G05280	fringe-related protein	-0,14	1,00E+0	-0,50	2,47E-1	-0,05	1,00E+0	-0,19	1,00E+0	0,27	1,00E+0
CATMA4ON99043F1	AT4G36050,AT4G36052 AT4G36052	endonuclease/exonuclease/phosphatase family protein	-0,35	1,00E+0	-0,50	2,47E-1	-0,50	1,81E-1	-0,21	1,00E+0	-0,56	7,72E-1
CATMA5OA03135F1	AT5G03930,AT5G03940	FFC (FIFTY-FOUR CHLOROPLAST HOMOLOGUE); 7S RNA binding / GTP binding / mRNA binding	-0,19	1,00E+0	-0,50	2,47E-1	0,01	1,00E+0	0,03	1,00E+0	-0,27	1,00E+0
CATMA3OA27630R1	AT3G27820	ATMDAR4 (MONODEHYDROASCORBATE REDUCTASE 4); monodehydroascorbate reductase (NADH)	-0,31	1,00E+0	-0,50	2,47E-1	-0,41	4,38E-1	-0,25	1,00E+0	-0,61	6,12E-1
CATMA4OA16310R1	AT4G15570	tRNA-splicing endonuclease positive effector-related	-0,13	1,00E+0	-0,50	2,47E-1	-0,23	1,00E+0	-0,23	1,00E+0	-0,49	1,00E+0
CATMA4ON94339F1	AT4G33810	glycosyl hydrolase family 10 protein	-0,52	1,00E+0	-0,50	2,48E-1	-0,25	1,00E+0	0,17	1,00E+0	-0,46	1,00E+0
CATMA4OA32180F1	AT4G30570	GDP-mannose pyrophosphorylase, putative	-0,18	1,00E+0	-0,50	2,48E-1	-0,32	8,64E-1	-0,34	1,00E+0	-0,45	1,00E+0
CATMA4OA32470R1	AT4G30845,AT4G30850	unknown protein	-0,35	1,00E+0	-0,50	2,48E-1	-0,07	1,00E+0	-0,20	1,00E+0	-0,21	1,00E+0
CATMA3OA45240R1	AT3G52300	ATP synthase D chain-related	-0,17	1,00E+0	-0,50	2,48E-1	-0,27	1,00E+0	-0,31	1,00E+0	-0,77	2,33E-1
CATMA1OA29850F1	AT1G31650	ATROPGEF14/ROPGEF14 (KINASE PARTNER PROTEIN-LIKE); Rho guanyl-nucleotide exchange factor	-0,20	1,00E+0	-0,50	2,49E-1	-0,22	1,00E+0	-0,05	1,00E+0	-0,41	1,00E+0
CATMA1OA28020F1	AT1G30000	glycoside hydrolase family 47 protein	-0,20	1,00E+0	-0,50	2,49E-1	-0,29	1,00E+0	-0,23	1,00E+0	-0,55	8,32E-1
CATMA1OA18880F1	AT1G19870	IQD32 (IQ-domain 32); calmodulin binding	-0,14	1,00E+0	-0,50	2,49E-1	-0,41	4,58E-1	0,04	1,00E+0	-0,22	1,00E+0
CATMA5OA56780R1	AT5G61140	DEAD box RNA helicase, putative	-0,17	1,00E+0	-0,50	2,49E-1	-0,32	8,77E-1	-0,30	1,00E+0	-0,11	1,00E+0
CATMA4OC42081F1	AT4G03230	S-locus lectin protein kinase family protein	-0,23	1,00E+0	-0,50	2,49E-1	-0,20	1,00E+0	-0,22	1,00E+0	-0,19	1,00E+0
CATMA1OC71788R1	AT1G53120,AT1G53130	RNA-binding S4 domain-containing protein	-0,09	1,00E+0	-0,50	2,49E-1	-0,13	1,00E+0	-0,13	1,00E+0	-0,21	1,00E+0
CATMA2OA14100R1	AT2G15270	unknown protein	-0,03	1,00E+0	-0,50	2,49E-1	-0,68	1,45E-2	-0,36	1,00E+0	-1,04	2,47E-2
CATMA2OA38640F1	AT2G40360	transducin family protein / WD-40 repeat family protein	0,06	1,00E+0	-0,50	2,49E-1	-0,16	1,00E+0	-0,20	1,00E+0	-0,87	1,10E-1
CATMA3OA44840F1	AT3G51940	oxidoreductase/ transition metal ion binding	-0,39	1,00E+0	-0,50	2,49E-1	-0,23	1,00E+0	-0,22	1,00E+0	-0,15	1,00E+0
CATMA1OA27860F1	AT1G29880	glycyl-tRNA synthetase / glycine--tRNA ligase	-0,12	1,00E+0	-0,50	2,50E-1	-0,23	1,00E+0	-0,23	1,00E+0	-0,31	1,00E+0
CATMA2OA07630R1	AT2G07680	ATMRP11 (Arabidopsis thaliana multidrug resistance-associated protein 11)	-0,02	1,00E+0	-0,50	2,51E-1	-0,15	1,00E+0	-0,19	1,00E+0	-0,17	1,00E+0
CATMA1OA31160F1	AT1G32860	glycosyl hydrolase family 17 protein	-0,17	1,00E+0	-0,50	2,51E-1	0,06	1,00E+0	-0,10	1,00E+0	0,17	1,00E+0
CATMA1OA53090F1	AT1G63857,AT1G63860	pseudogene	-0,08	1,00E+0	-0,50	2,52E-1	-0,15	1,00E+0	-0,06	1,00E+0	-0,69	3,85E-1
CATMA4OA10120R1	AT4G10060	unknown protein	-0,33	1,00E+0	-0,50	2,52E-1	-0,43	3,62E-1	-0,12	1,00E+0	-0,29	1,00E+0
CATMA5OA59370R1	AT5G63880,AT5G63890	SNF7 family protein	-0,26	1,00E+0	-0,50	2,54E-1	-0,56	8,29E-2	-0,47	7,44E-1	-1,03	2,82E-2
CATMA5OA50250R1	AT5G54400	unknown protein	-0,43	1,00E+0	-0,50	2,54E-1	-0,03	1,00E+0	-0,15	1,00E+0	0,19	1,00E+0
CATMA2OC47061R1	ATHILA4_5224AT2G04495	unknown protein	-0,31	1,00E+0	-0,50	2,54E-1	-0,48	2,28E-1	-0,44	8,98E-1	-0,66	4,74E-1
CATMA3OB14250R1	AT3G14890	phosphoesterase	-0,18	1,00E+0	-0,50	2,54E-1	-0,48	2,13E-1	0,05	1,00E+0	-0,59	6,73E-1
CATMA5OA40570F1	AT5G44740	UMUC-like DNA repair family protein	0,05	1,00E+0	-0,50	2,54E-1	-0,15	1,00E+0	0,00	1,00E+0	-0,60	6,46E-1
CATMA3OA06530F1	AT3G07290	pentatricopeptide (PPR) repeat-containing protein	-0,10	1,00E+0	-0,50	2,54E-1	0,13	1,00E+0	-0,10	1,00E+0	-0,35	1,00E+0
CATMA1OA49240F1	AT1G60200	splicing factor PWI domain-containing protein / RNA recognition motif (RRM)-containing protein	-0,06	1,00E+0	-0,50	2,55E-1	-0,51	1,60E-1	-0,07	1,00E+0	-0,43	1,00E+0
CATMA2OA27480R1	AT2G29070	ubiquitin fusion degradation UFD1 family protein	-0,08	1,00E+0	-0,50	2,55E-1	-0,69	1,30E-2	-0,46	8,05E-1	-1,13	9,36E-3
CATMA2OA29940F1	AT2G31725	unknown protein	0,18	1,00E+0	-0,50	2,55E-1	-0,19	1,00E+0	-0,15	1,00E+0	-0,85	1,36E-1
CATMA4OA24520R1	AT4G22760	pentatricopeptide (PPR) repeat-containing protein	-0,36	1,00E+0	-0,50	2,55E-1	-0,22	1,00E+0	-0,27	1,00E+0	-0,36	1,00E+0
CATMA3OA03270F1	AT3G04310	unknown protein	-0,34	1,00E+0	-0,50	2,55E-1	-0,31	9,43E-1	-0,16	1,00E+0	-0,28	1,00E+0
CATMA3OD05087F1	AT3G13405	MIR169a	-0,39	1,00E+0	-0,50	2,56E-1	-0,29	1,00E+0	-0,32	1,00E+0	-0,20	1,00E+0
CATMA2OA24190R1	AT2G25790	leucine-rich repeat transmembrane protein kinase, putative	-0,22	1,00E+0	-0,50	2,56E-1	0,18	1,00E+0	-0,34	1,00E+0	0,02	1,00E+0
CATMA3OA13420F1	AT3G14170	unknown protein	-0,42	1,00E+0	-0,50	2,57E-1	-0,25	1,00E+0	-0,15	1,00E+0	-0,59	6,74E-1
CATMA2OA37050R1	AT2G38780,AT2G38790	binding	-0,28	1,00E+0	-0,50	2,57E-1	-0,53	1,32E-1	-0,32	1,00E+0	-0,38	1,00E+0
CATMA2ON94883F1	AT2G46567	unknown protein	-0,34	1,00E+0	-0,50	2,57E-1	-0,39	5,34E-1	-0,33	1,00E+0	-0,44	1,00E+0
CATMA5OA60780F1	AT5G65460	kinesin motor protein-related	-0,29	1,00E+0	-0,50	2,57E-1	-0,36	6,82E-1	-0,27	1,00E+0	-0,29	1,00E+0
CATMA2OA25540F1	AT2G27170	TTN7 (TITAN7)	-0,50	1,00E+0	-0,50	2,57E-1	-0,38	5,52E-1	-0,02	1,00E+0	-0,66	4,63E-1
CATMA4OA28820R1	AT4G27240	zinc finger (C2H2 type) family protein	-0,23	1,00E+0	-0,50	2,57E-1	-0,08	1,00E+0	0,09	1,00E+0	-0,20	1,00E+0
CATMA1OA50810F1	AT1G61730	DNA-binding storekeeper protein-related	-0,14	1,00E+0	-0,50	2,57E-1	-0,17	1,00E+0	-0,33	1,00E+0	-0,24	1,00E+0
CATMA1OA61890F1	AT1G72670	IQD8 (IQ-domain 8); calmodulin binding	-0,08	1,00E+0	-0,50	2,57E-1	0,00	1,00E+0	0,00	1,00E+0	-0,22	1,00E+0
CATMA5OA00470F1	AT5G01400	ESP4 (ENHANCED SILENCING PHENOTYPE 4); binding	-0,32	1,00E+0	-0,50	2,57E-1	-0,43	3,49E-1	-0,20	1,00E+0	0,07	1,00E+0
CATMA1OA62650F1	AT1G73350	unknown protein	-0,05	1,00E+0	-0,50	2,57E-1	-0,39	5,21E-1	-0,32	1,00E+0	-0,62	5,80E-1
CATMA1OA41100R1	AT1G49990,AT1G50000	unknown protein	-0,43	1,00E+0	-0,50	2,58E-1	-0,16	1,00E+0	0,07	1,00E+0	0,03	1,00E+0
CATMA4OA05280F1	AT4G04720	CPK21 (calcium-dependent protein kinase 21); calcium- and calmodulin-dependent protein kinase/ kinase	-0,29	1,00E+0	-0,50	2,58E-1	-0,35	6,99E-1	-0,15	1,00E+0	-0,60	6,32E-1
CATMA3OA27930F1	AT3G28153	0	-0,52	1,00E+0	-0,50	2,58E-1	-0,50	1,72E-1	-0,15	1,00E+0	-0,19	1,00E+0
CATMA3OA09540R1	AT3G10530	transducin family protein / WD-40 repeat family protein	0,37	1,00E+0	-0,50	2,58E-1	-0,15	1,00E+0	-0,18	1,00E+0	-0,84	1,45E-1
CATMA1ON92333F1	AT1G20540,AT1G20550AT1G20540,AT1G20550	unknown protein	-0,11	1,00E+0	-0,50	2,58E-1	-0,32	8,75E-1	-0,13	1,00E+0	-0,56	7,72E-1
CATMA1OA12630F1	AT1G13640	phosphatidylinositol 3- and 4-kinase family protein	-0,40	1,00E+0	-0,50	2,58E-1	-0,53	1,29E-1	-0,27	1,00E+0	-0,36	1,00E+0
CATMA5OA41290F1	AT5G45340	CYP707A3 (cytochrome P450, family 707, subfamily A, polypeptide 3); oxygen binding	-0,19	1,00E+0	-0,50	2,59E-1	-0,37	5,93E-1	-0,24	1,00E+0	-0,50	1,00E+0
CATMA4OA26530F1	AT4G24830	arginosuccinate synthase family	-0,02	1,00E+0	-0,50	2,59E-1	0,02	1,00E+0	-0,18	1,00E+0	-0,31	1,00E+0
CATMA4OA33420R1	AT4G31780	MGD1 (MONOGALACTOSYLDIACYLGLYCEROL SYNTHASE 1, MONOGALACTOSYLDIACYLGLYCEROL SYNTHASE A); 1,2-diacylglycerol 3-beta-galactosyltransferase	-0,17	1,00E+0	-0,50	2,59E-1	-0,20	1,00E+0	0,06	1,00E+0	-0,20	1,00E+0
CATMA5OA46870R1	AT5G50930	unknown protein	-0,01	1,00E+0	-0,50	2,59E-1	-0,26	1,00E+0	-0,14	1,00E+0	-0,72	3,17E-1
CATMA4OA16640R1	AT4G15820,AT4G15830	wound-responsive protein-related	0,01	1,00E+0	-0,50	2,59E-1	-0,34	7,93E-1	0,00	1,00E+0	-0,91	8,31E-2
CATMA5ON93906F1	AT5G24060	unknown protein	-0,18	1,00E+0	-0,50	2,59E-1	-0,43	3,55E-1	-0,09	1,00E+0	-0,54	8,80E-1
CATMA5OA08480F1	AT5G09640,AT5G09650	inorganic pyrophosphatase family protein	0,09	1,00E+0	-0,50	2,59E-1	0,15	1,00E+0	-0,15	1,00E+0	-0,31	1,00E+0
CATMA2OB42220R1	AT2G43820	GT/UGT74F2 (UDP-GLUCOSYLTRANSFERASE 74F2); UDP-glucosyltransferase/ UDP-glycosyltransferase/ transferase, transferring glycosyl groups / transferase, transferring hexosyl groups	-0,68	8,95E-1	-0,50	2,59E-1	-0,81	1,44E-3	-0,46	7,69E-1	-0,72	3,27E-1
CATMA3OA45360F1	AT3G52450	U-box domain-containing protein	-0,53	1,00E+0	-0,50	2,59E-1	-0,37	6,27E-1	-0,43	9,44E-1	-0,39	1,00E+0
CATMA3OA15230F1	AT3G15840	unknown protein	-0,31	1,00E+0	-0,50	2,59E-1	-0,61	4,61E-2	-0,12	1,00E+0	-0,54	8,77E-1
CATMA4OA08860R1	AT4G08910	unknown protein	-0,11	1,00E+0	-0,50	2,59E-1	-0,01	1,00E+0	0,32	1,00E+0	-0,16	1,00E+0
CATMA2OA20920F1	AT2G22400	NOL1/NOP2/sun family protein	-0,01	1,00E+0	-0,50	2,60E-1	-0,20	1,00E+0	-0,08	1,00E+0	-0,56	7,94E-1
CATMA3OA09120F1	AT3G10160,AT3G10180	ATDFC (A. THALIANA DHFS-FPGS HOMOLOG C); dihydrofolate synthase	-0,18	1,00E+0	-0,50	2,60E-1	-0,19	1,00E+0	-0,03	1,00E+0	-0,12	1,00E+0
CATMA1OA56630F1	AT1G67320	DNA primase, large subunit family	0,15	1,00E+0	-0,50	2,60E-1	0,02	1,00E+0	0,18	1,00E+0	-0,48	1,00E+0
CATMA1OA20200F1	AT1G21150	mitochondrial transcription termination factor family protein / mTERF family protein	-0,16	1,00E+0	-0,49	2,61E-1	-0,06	1,00E+0	-0,03	1,00E+0	-0,27	1,00E+0
CATMA4OA33450R1	AT4G31805	WRKY family transcription factor	-0,34	1,00E+0	-0,49	2,61E-1	-0,08	1,00E+0	0,05	1,00E+0	-0,27	1,00E+0
CATMA2ON90763F1	AT2G05730	pseudogene	-0,23	1,00E+0	-0,49	2,62E-1	-0,03	1,00E+0	-0,01	1,00E+0	-0,07	1,00E+0
CATMA2OA20010R1	AT2G21320	zinc finger (B-box type) family protein	-0,21	1,00E+0	-0,49	2,62E-1	-0,38	5,55E-1	-0,10	1,00E+0	-0,06	1,00E+0
CATMA1OA58730F1	AT1G69440	AGO7 (ARGONAUTE7)	-0,01	1,00E+0	-0,49	2,62E-1	-0,13	1,00E+0	0,01	1,00E+0	-0,39	1,00E+0
CATMA1OA61170F1	AT1G71960	ABC transporter family protein	-0,58	1,00E+0	-0,49	2,62E-1	-0,03	1,00E+0	0,03	1,00E+0	0,53	8,85E-1
CATMA2OA15980R1	AT2G17240	unknown protein	-0,11	1,00E+0	-0,49	2,62E-1	-0,09	1,00E+0	0,00	1,00E+0	-0,11	1,00E+0
CATMA2OA37120F1	AT2G38860	YLS5 (yellow-leaf-specific gene 5)	-0,07	1,00E+0	-0,49	2,62E-1	-0,23	1,00E+0	-0,68	6,20E-2	-0,91	8,44E-2
CATMA2OB25830F1	AT2G27420	cysteine proteinase, putative	0,15	1,00E+0	-0,49	2,62E-1	0,16	1,00E+0	-0,31	1,00E+0	0,21	1,00E+0
CATMA4OA31580F1	AT4G29920	heat shock protein-related	-0,07	1,00E+0	-0,49	2,62E-1	0,11	1,00E+0	-0,20	1,00E+0	-0,01	1,00E+0
CATMA3OA39110R1	AT3G46130	MYB111 (myb domain protein 111)	0,28	1,00E+0	-0,49	2,62E-1	-0,34	7,48E-1	0,04	1,00E+0	-0,18	1,00E+0
CATMA2ON90732F1	AT2G01280,AT2G01290AT2G01280,AT2G01290	ribose-5-phosphate isomerase	-0,06	1,00E+0	-0,49	2,62E-1	0,01	1,00E+0	0,16	1,00E+0	0,29	1,00E+0
CATMA1OA22250R1	AT1G23180	armadillo/beta-catenin repeat family protein	0,10	1,00E+0	-0,49	2,63E-1	-0,02	1,00E+0	0,11	1,00E+0	-0,24	1,00E+0
CATMA1OF00067F1	AT1G13540	unknown protein	0,29	1,00E+0	-0,49	2,63E-1	0,07	1,00E+0	-0,32	1,00E+0	-0,15	1,00E+0
CATMA1ON92638F2	AT1G02420,AT1G02430	ATARFD1B (ADP-ribosylation factor D1B); GTP binding	-0,28	1,00E+0	-0,49	2,63E-1	-0,19	1,00E+0	-0,10	1,00E+0	0,08	1,00E+0
CATMA1OA08730F1	AT1G09880	lyase	-0,54	1,00E+0	-0,49	2,63E-1	-0,17	1,00E+0	-0,12	1,00E+0	-0,28	1,00E+0
CATMA1OA13623F1	AT1G14610	TWN2 (TWIN 2); ATP binding / aminoacyl-tRNA ligase	0,10	1,00E+0	-0,49	2,63E-1	-0,27	1,00E+0	-0,01	1,00E+0	-0,70	3,63E-1
CATMA1OA39890F1	AT1G48750,AT1G48760	DELTA-ADR (DELTA-ADAPTIN); clathrin binding	-0,14	1,00E+0	-0,49	2,64E-1	-0,37	6,03E-1	0,03	1,00E+0	-0,52	9,29E-1
CATMA5OA19700F1	AT5G21160	La domain-containing protein / proline-rich family protein	-0,41	1,00E+0	-0,49	2,64E-1	-0,46	2,59E-1	-0,22	1,00E+0	-0,19	1,00E+0
CATMA5OA15440F1	AT5G17160	unknown protein	-0,09	1,00E+0	-0,49	2,64E-1	-0,32	8,87E-1	0,09	1,00E+0	-0,94	6,27E-2
CATMA1ON95511R2	AT1G43675	0	-0,23	1,00E+0	-0,49	2,64E-1	-0,36	6,82E-1	-0,52	4,86E-1	-0,27	1,00E+0
CATMA3OC57240F1	AT3G16500	PAP1 (PHYTOCHROME-ASSOCIATED PROTEIN 1); transcription factor	-0,35	1,00E+0	-0,49	2,64E-1	-0,33	8,46E-1	-0,31	1,00E+0	-0,75	2,78E-1
CATMA5OC64246F1	AT5G15420	unknown protein	-0,13	1,00E+0	-0,49	2,64E-1	-0,46	2,59E-1	-0,12	1,00E+0	-0,11	1,00E+0
CATMA4OA26980F1	AT4G25290	deoxyribodipyrimidine photolyase family protein / DNA photolyase family protein	-0,35	1,00E+0	-0,49	2,64E-1	-0,58	6,69E-2	-0,42	1,00E+0	-0,10	1,00E+0
CATMA2OA19080R1	AT2G20570	GPRI1 (GOLDEN2-LIKE 1); transcription factor	-0,09	1,00E+0	-0,49	2,64E-1	-0,09	1,00E+0	0,09	1,00E+0	-0,09	1,00E+0
CATMA5OA57980R1	AT5G62380	VND6 (VASCULAR-RELATED NAC-DOMAIN 6); transcription factor	0,00	1,00E+0	-0,49	2,64E-1	0,52	1,44E-1	-0,17	1,00E+0	-0,24	1,00E+0
CATMA1ON99136R1	AT1G09420,AT1G09421 AT1G09421	0	-0,01	1,00E+0	-0,49	2,64E-1	-0,43	3,59E-1	-0,11	1,00E+0	-0,24	1,00E+0
CATMA1ON102542F1	AT1G48650	helicase domain-containing protein	-0,02	1,00E+0	-0,49	2,64E-1	-0,19	1,00E+0	-0,16	1,00E+0	-0,62	5,72E-1
CATMA3OA53820F1	AT3G60840	microtubule associated protein (MAP65/ASE1) family protein	0,09	1,00E+0	-0,49	2,64E-1	-0,13	1,00E+0	0,01	1,00E+0	-0,41	1,00E+0
CATMA1OF00213F1	AT1G29830,AT1G29840	esterase/lipase/thioesterase family protein	-0,11	1,00E+0	-0,49	2,65E-1	-0,17	1,00E+0	-0,14	1,00E+0	-0,68	4,18E-1
CATMA5OC64324R1	AT5G20400	oxidoreductase, 2OG-Fe(II) oxygenase family protein	-0,20	1,00E+0	-0,49	2,65E-1	-0,29	1,00E+0	-0,47	7,25E-1	-0,90	8,80E-2
CATMA1ON95196R1	AT1G65790	ARK1 (A. THALIANA RECEPTOR KINASE I); kinase	-0,37	1,00E+0	-0,49	2,65E-1	-0,68	1,51E-2	-0,53	4,28E-1	-0,93	6,68E-2
CATMA4OA38270F1	AT4G36700	cupin family protein	-0,42	1,00E+0	-0,49	2,66E-1	-0,41	4,42E-1	0,02	1,00E+0	-0,15	1,00E+0
CATMA3OA00060R1	AT3G01040	GAUT13 (Galacturonosyltransferase 13); polygalacturonate 4-alpha-galacturonosyltransferase/ transferase, transferring glycosyl groups / transferase, transferring hexosyl groups	-0,12	1,00E+0	-0,49	2,66E-1	-0,13	1,00E+0	-0,06	1,00E+0	-0,30	1,00E+0
CATMA5OC65126F1	AT5G64830	programmed cell death 2 C-terminal domain-containing protein	-0,14	1,00E+0	-0,49	2,66E-1	-0,25	1,00E+0	-0,19	1,00E+0	-0,82	1,60E-1
CATMA1OA02340F1	AT1G03470	kinase interacting family protein	-0,33	1,00E+0	-0,49	2,66E-1	-0,67	1,61E-2	-0,61	1,62E-1	-0,73	3,03E-1
CATMA1OA69275R1	AT1G80100	AHP6 (ARABIDOPSIS HISTIDINE PHOSPHOTRANSFER PROTEIN 6); transferase, transferring phosphorus-containing groups	-0,25	1,00E+0	-0,49	2,67E-1	0,18	1,00E+0	-0,43	9,67E-1	-0,50	1,00E+0
CATMA2OA37930R1	AT2G39690	unknown protein	-0,15	1,00E+0	-0,49	2,67E-1	-0,15	1,00E+0	-0,16	1,00E+0	-0,21	1,00E+0
CATMA2OA17950R1	AT2G19380	RNA recognition motif (RRM)-containing protein	-0,26	1,00E+0	-0,49	2,67E-1	-0,20	1,00E+0	-0,13	1,00E+0	-0,42	1,00E+0
CATMA2OA32040R1	AT2G33840	tRNA synthetase class I (W and Y) family protein	0,03	1,00E+0	-0,49	2,67E-1	-0,23	1,00E+0	-0,07	1,00E+0	-0,71	3,50E-1
CATMA4OA02865F1	AT4G02560	LD (LUMINIDEPENDENS); transcription factor	0,21	1,00E+0	-0,49	2,68E-1	-0,39	5,44E-1	-0,12	1,00E+0	-0,86	1,23E-1
CATMA5OC64734F1	AT5G43660	oxidoreductase, acting on paired donors, with incorporation or reduction of molecular oxygen, 2-oxoglutarate as one donor, and incorporation of one atom each of oxygen into both donors	-0,22	1,00E+0	-0,49	2,68E-1	-0,09	1,00E+0	-0,30	1,00E+0	-0,26	1,00E+0
CATMA3OA43687F1	AT3G50685	unknown protein	-0,35	1,00E+0	-0,49	2,68E-1	-0,16	1,00E+0	0,18	1,00E+0	0,17	1,00E+0
CATMA5OA02270R1	AT5G03160,AT5G03170	DNAJ heat shock N-terminal domain-containing protein	-0,03	1,00E+0	-0,49	2,69E-1	-0,12	1,00E+0	-0,16	1,00E+0	-0,40	1,00E+0
CATMA3OA39690F1	AT3G46610	pentatricopeptide (PPR) repeat-containing protein	-0,33	1,00E+0	-0,49	2,69E-1	-0,43	3,79E-1	-0,21	1,00E+0	-0,33	1,00E+0
CATMA2ON94812R1	AT2G27228,AT2G27228,AT2G27230,AT2G27230	transcription factor-related"",""unknown protein	-0,32	1,00E+0	-0,49	2,69E-1	-0,32	8,71E-1	-0,32	1,00E+0	-0,45	1,00E+0
CATMAMON93649F1	AT2G07734,ATMG00290	ribosomal protein S4 (RPS4)"",""encodes a mitochondrial ribosomal protein S4, a constituent of the small subunit of the ribosomal complex	-0,37	1,00E+0	-0,49	2,69E-1	-0,38	5,77E-1	-0,12	1,00E+0	-0,37	1,00E+0
CATMA4OA03730F1	AT4G03400	DFL2 (DWARF IN LIGHT 2)	-0,18	1,00E+0	-0,49	2,69E-1	-0,32	8,92E-1	-0,09	1,00E+0	-0,20	1,00E+0
CATMA5OA23260R1	AT5G25490	zinc finger (Ran-binding) family protein	-0,26	1,00E+0	-0,49	2,70E-1	0,41	4,45E-1	0,12	1,00E+0	0,62	5,78E-1
CATMA3OA49700R1	AT3G56720	unknown protein	-0,04	1,00E+0	-0,49	2,70E-1	-0,30	1,00E+0	0,05	1,00E+0	-0,54	8,79E-1
CATMA1OC71255R1	AT1G17130,AT1G17140	cell cycle control protein-related	-0,14	1,00E+0	-0,49	2,70E-1	-0,33	8,10E-1	-0,18	1,00E+0	-0,90	8,63E-2
CATMA5OA05050R1	AT5G05860	UGT76C2 (UDP-glucosyl transferase 76C2); UDP-glycosyltransferase/ transferase, transferring glycosyl groups	-0,37	1,00E+0	-0,49	2,70E-1	-0,10	1,00E+0	-0,12	1,00E+0	-0,30	1,00E+0
CATMA5OA48270F1	AT5G52380	zinc knuckle (CCHC-type) family protein	-0,04	1,00E+0	-0,49	2,70E-1	-0,33	8,38E-1	-0,28	1,00E+0	-0,78	2,22E-1
CATMA2OA39490R1	AT2G41150	unknown protein	-0,12	1,00E+0	-0,49	2,70E-1	-0,28	1,00E+0	-0,13	1,00E+0	-0,41	1,00E+0
CATMA2OA45975R1	AT2G47510	FUM1 (FUMARASE 1)	-0,18	1,00E+0	-0,49	2,70E-1	-0,21	1,00E+0	-0,29	1,00E+0	-0,46	1,00E+0
CATMA5OA56605F2	AT5G60930	chromosome-associated kinesin, putative	-0,11	1,00E+0	-0,49	2,70E-1	0,11	1,00E+0	-0,08	1,00E+0	-0,38	1,00E+0
CATMA5OC64794R1	AT5G46430	60S ribosomal protein L32 (RPL32B)	-0,39	1,00E+0	-0,49	2,71E-1	-0,40	4,78E-1	-0,35	1,00E+0	-0,55	8,36E-1
CATMA1OA32360F1	AT1G34060	alliinase family protein	-0,57	1,00E+0	-0,49	2,71E-1	-0,41	4,25E-1	-0,59	2,19E-1	-0,55	8,36E-1
CATMA5OA36180F1	AT5G40520	unknown protein	-0,30	1,00E+0	-0,49	2,71E-1	-0,45	3,07E-1	-0,34	1,00E+0	-0,75	2,67E-1
CATMA5ON94046R1	AT5G47340	palmitoyl protein thioesterase family protein	-0,28	1,00E+0	-0,49	2,71E-1	-0,08	1,00E+0	0,02	1,00E+0	-0,25	1,00E+0
CATMA2OA03610R1	AT2G04660	APC2 (anaphase-promoting complex/cyclosome 2); ubiquitin-protein ligase	0,03	1,00E+0	-0,49	2,71E-1	-0,12	1,00E+0	-0,23	1,00E+0	-0,48	1,00E+0
CATMA5OA34015R1	AT5G38480	GRF3 (GENERAL REGULATORY FACTOR 3); protein phosphorylated amino acid binding	-0,09	1,00E+0	-0,49	2,71E-1	-0,04	1,00E+0	0,13	1,00E+0	-0,19	1,00E+0
CATMA5OA07060F1	AT5G07810	SNF2 domain-containing protein / helicase domain-containing protein / HNH endonuclease domain-containing protein	-0,16	1,00E+0	-0,49	2,73E-1	-0,17	1,00E+0	0,03	1,00E+0	-0,35	1,00E+0
CATMA5OA60730F1	AT5G65350	histone H3	-0,38	1,00E+0	-0,49	2,73E-1	-0,02	1,00E+0	-0,08	1,00E+0	-0,27	1,00E+0
CATMA3OA03510F1	AT3G04520	THA2 (THREONINE ALDOLASE 2); threonine aldolase	-0,30	1,00E+0	-0,49	2,73E-1	-0,50	1,82E-1	-0,24	1,00E+0	-0,84	1,42E-1
CATMA1OA16700F1	AT1G17665	unknown protein	-0,24	1,00E+0	-0,49	2,73E-1	-0,36	6,86E-1	-0,51	5,04E-1	-0,62	5,78E-1
CATMA3OA50610R1	AT3G57600	AP2 domain-containing transcription factor, putative	-0,20	1,00E+0	-0,49	2,73E-1	-0,12	1,00E+0	-0,15	1,00E+0	-0,50	1,00E+0
CATMA2OA44570F1	AT2G46180	intracellular protein transport protein USO1-related	-0,26	1,00E+0	-0,49	2,73E-1	-0,61	4,42E-2	-0,08	1,00E+0	-0,85	1,29E-1
CATMA5OC64361F1	AT5G22040	unknown protein	-0,08	1,00E+0	-0,49	2,73E-1	-0,46	2,78E-1	-0,25	1,00E+0	-0,55	8,35E-1
CATMA1OA30450R1	AT1E32340AT1G32120	unknown protein	-0,15	1,00E+0	-0,49	2,73E-1	-0,18	1,00E+0	0,10	1,00E+0	-0,09	1,00E+0
CATMA2OA31700F1	AT2G33520,AT2G33530	SCPL46 (serine carboxypeptidase-like 46); serine carboxypeptidase	-0,03	1,00E+0	-0,49	2,73E-1	0,04	1,00E+0	-0,14	1,00E+0	-0,06	1,00E+0
CATMA4OA37820F1	AT4G36160,AT4G36170	ANAC076/VND2 (Arabidopsis NAC domain containing protein 76, VASCULAR-RELATED NAC-DOMAIN 2); transcription factor	-0,32	1,00E+0	-0,49	2,73E-1	-0,19	1,00E+0	-0,15	1,00E+0	-0,48	1,00E+0
[truncated: 24,087 more rows]
