# Supplementary material for: Mitochondrial Transcriptome Control and Intercompartment Cross-Talk During Plant Development
Source: Cells. 2019 Jun 13;8(6):583. doi: 10.3390/cells8060583 (PMC6627697; doi:10.3390/cells8060583)
Supplement: Supplementary file 1 [file cells-08-00583-s001.zip › Supplementary File 5.txt]

AGI	J0-rep1	J0-rep2	J1-rep1	J1-rep2	J2-rep1	J2-rep2	J3-rep1	J3-rep2	J4-rep1	J4-rep2
NAD9	-0.0144	-0.6896	0.0426	-0.8889	-0.2688	-0.5353	-0.9714	-1.1844	-0.8625	-0.5995
AT1G01010	0.2673	0.0944	0.0042	0.6298	0.2254	0.1887	-0.0248	0.3872	0.3252	0.1654
AT1G01020	0.1850	0.0041	-0.1051	-0.0084	-0.2090	-0.1091	0.0177	-0.1751	0.0293	0.0846
AT1G01020	0.2525	-0.0681	0.0391	-0.0143	0.0503	-0.1440	-0.0346	-0.6234	-0.3331	-0.2246
AT1G01030	-0.2259	-0.5798	-0.0996	-0.3986	-0.3406	0.0970	-0.0591	-0.2406	-0.1289	-0.1912
AT1G01040	0.0831	-0.2509	-0.1417	-0.5019	-0.2445	-0.3035	-0.1019	-0.3652	-0.3786	-0.0238
AT1G01040	0.3047	-0.2816	-0.2639	-0.1883	0.1261	0.1627	0.0425	-0.2589	0.0450	0.0279
AT1G01050	-0.1007	-0.2281	-0.0923	-0.1770	-0.0428	-0.0744	0.0928	-0.1911	-0.1431	-0.1563
AT1G01060	0.4477	-0.5821	0.0285	0.5967	-0.1030	0.4581	0.0401	0.4587	0.4892	1.1592
AT1G01070	0.1204	-0.2070	0.5087	0.1995	0.4750	0.1957	-0.0652	0.2920	0.6678	0.5478
AT1G01080	-0.3766	-0.3290	-0.9136	-1.0606	-0.7924	-0.1902	0.0480	-0.3529	-1.1068	-0.4831
AT1G01090	-0.2467	0.0618	0.1079	-0.4080	0.1450	-0.0901	0.2175	-0.2404	0.4989	0.1188
AT1G01100	0.2049	0.2564	0.4343	0.2503	0.1881	0.1345	0.0283	0.4174	0.3607	0.2086
AT1G01110	-0.4070	-0.1465	-0.1334	-0.0730	-0.0029	0.2985	0.2599	0.3189	0.1207	0.2642
AT1G01120	-0.3124	0.5946	0.1956	0.7222	0.1145	0.1891	-0.3531	0.2890	0.5648	0.3484
AT1G01130	-0.2990	0.0009	-0.5340	0.3202	-0.3736	0.0896	-0.2078	0.4284	-0.2804	0.3150
AT1G01140	-0.3037	-0.3475	0.1709	-0.0196	-0.7131	-0.3477	-0.4105	-0.2518	-0.2949	-0.1763
AT1G01150	-0.2759	-0.0903	-0.1477	-0.0861	-0.1461	-0.0939	-0.2423	0.1935	-0.0920	0.2369
AT1G01160	0.1400	0.0086	0.4952	0.1446	0.1603	0.0307	-0.1156	-0.1079	0.2287	-0.1124
AT1G01160	0.3539	0.2427	0.2091	0.1925	0.1568	0.1489	0.1169	-0.0473	-0.0250	0.0789
AT1G01170	-0.1415	-0.1842	-0.0968	-0.0442	-0.4295	-0.0540	0.0395	0.0372	-0.3948	-0.2212
AT1G01180	-0.4516	0.3748	0.6820	1.0018	0.7107	-0.1384	-0.0845	0.3239	1.0124	0.4057
AT1G01183	0.0998	0.0918	-0.0293	0.3135	-0.0428	-0.0330	-0.3593	0.0010	0.0460	0.0606
AT1G01190	0.2814	-0.0340	0.6779	0.2485	1.0547	0.1126	0.4151	0.0892	1.3076	0.2448
AT1G01200	-0.0557	0.3692	0.0580	0.5177	0.4730	0.4411	0.0622	0.4046	0.5114	0.4437
AT1G01210	0.4577	0.3535	0.3329	0.4562	0.4950	0.1258	0.0211	0.0375	0.2650	-0.0771
AT1G01220	-0.1461	-0.0241	-0.2224	-0.2611	-0.0047	-0.0816	0.0555	-0.0744	-0.2966	0.0754
AT1G01225	0.3332	0.1303	0.2191	0.5768	0.4991	0.5521	0.1821	0.2514	0.4658	0.0456
AT1G01230	-0.0059	0.2767	0.0934	0.4823	0.1496	0.1802	-0.0456	0.2052	0.2386	-0.1446
AT1G01240	-0.0390	-0.1304	-0.0723	0.2618	-0.3791	-0.1348	-0.1055	-0.4682	-0.5001	-0.5590
AT1G01250	-0.5173	0.3033	0.7177	0.3277	0.1342	0.0033	-0.0520	0.7567	0.2637	0.6192
AT1G01260	-0.0384	-0.2095	-0.0076	-0.4130	-0.0325	0.1060	0.0464	-0.2385	-0.0211	-0.2276
AT1G01270	0.1913	0.0109	0.2549	0.0881	0.0288	-0.0963	-0.1131	0.0261	-0.2410	0.0044
AT1G01280	0.1026	0.0820	0.3304	0.1893	-0.0713	0.0253	0.0008	0.1545	0.1625	0.0979
AT1G01290	0.0445	-0.1439	-0.3897	-0.0398	-0.2174	-0.0412	-0.1346	-0.2443	-0.7090	-0.5118
AT1G01300	0.1713	0.6980	0.2768	0.0864	0.7601	0.4932	0.3139	0.4632	0.4427	0.0878
AT1G01305	0.1505	0.2556	-0.3238	0.1503	-0.0961	0.2982	0.2089	-0.1907	0.1527	-0.0836
AT1G01310	-0.0207	0.0154	0.1280	-0.1832	0.0050	-0.0271	0.0261	0.0996	-0.0482	-0.1383
AT1G01320	-0.6668	-0.7764	-1.1281	-1.8822	-0.8387	-0.4981	0.1580	-0.6997	-0.9111	0.0032
AT1G01320	-0.7352	-0.9855	-1.3108	-2.1750	-0.9617	-0.7405	0.2080	-1.0879	-1.2368	-0.0615
AT1G01340	0.4379	0.3405	0.0168	0.3754	0.0648	0.2094	0.1141	0.2425	0.0139	0.2377
AT1G01350	0.2550	0.1368	-0.2842	-0.1626	-0.3296	0.1897	-0.0678	-0.0267	-0.8820	-0.3459
AT1G01355	-0.0334	0.1204	0.1185	0.2825	0.0661	-0.0067	-0.0155	0.2880	0.1953	0.2241
AT1G01360	0.1822	0.0827	0.3508	0.5189	0.0591	0.1575	-0.2351	-0.0071	0.1084	-0.1469
AT1G01370	0.1928	0.2634	0.1615	-0.0006	0.4060	0.4074	0.1421	0.0186	0.1585	-0.0126
AT1G01380	0.1544	-0.0637	0.1825	0.4687	-0.0503	0.9188	-0.1069	0.6124	0.0446	0.0550
AT1G01390	-1.0721	-0.4392	-0.8022	-1.6097	-0.5166	-0.0824	0.4132	0.1083	-1.2884	-0.3367
AT1G01400	-0.1259	0.0753	0.0533	-0.2653	0.1731	-0.0994	0.3749	0.0006	-0.0414	0.1811
AT1G01410	-0.1939	0.0854	-0.0420	0.1314	-0.1364	0.0945	0.3763	0.1938	0.0578	0.1126
AT1G01420	0.1889	0.3617	0.4302	0.7613	0.5033	0.2535	0.0803	0.5758	0.2422	0.5473
AT1G01430	-0.2733	0.4088	-0.0058	0.6000	0.1255	0.0717	0.0994	0.4311	0.5651	0.5679
AT1G01440	-0.1496	-0.0138	0.0576	0.1366	-0.0442	-0.0989	0.0459	-0.0905	0.2682	-0.2346
AT1G01448	0.0432	0.0672	0.2225	0.1549	0.2265	0.1288	0.2119	-0.0016	0.3864	0.0552
AT1G01448	0.0042	0.4091	0.1897	0.0847	-0.1469	-0.0848	0.2449	0.0092	0.1539	0.0857
AT1G01450	-0.0492	0.1006	-0.0660	0.1320	-0.0157	0.3695	0.0200	0.0898	0.1229	0.1358
AT1G01450	-0.0822	-0.2224	0.1987	-0.0714	-0.0381	0.0601	0.0831	-0.2556	0.0820	0.1534
AT1G01453	-0.0559	0.2176	-0.2583	0.0061	-0.0529	0.0470	-0.0618	0.1151	0.0217	-0.1565
AT1G01460	0.0452	0.2376	0.0681	-0.2323	-0.0841	0.0111	0.2944	0.0062	-0.0439	-0.0057
AT1G01470	-0.2730	0.1256	0.0762	-0.3480	-0.3360	-0.0364	-0.1127	-0.0238	-0.0412	0.0680
AT1G01471	0.1325	0.0731	-0.1993	-0.3527	0.0999	0.2648	-0.0496	-0.0967	0.0514	-0.0739
AT1G01480	-0.7824	-0.7364	-1.0633	-0.8237	-0.7879	-0.5715	-0.1326	-1.4077	-0.7695	-1.4233
AT1G01490	0.1884	-0.1463	-0.3627	0.1419	-0.5588	-0.0914	-0.2211	-0.0693	-0.8651	-0.3674
AT1G01500	-0.0346	0.3744	0.4076	0.3223	0.4904	-0.1413	0.0787	0.1236	0.4907	-0.0070
AT1G01510	0.0477	0.0779	0.1013	-0.0540	0.1744	0.1940	0.1558	0.1934	0.3137	0.1281
AT1G01520	0.0350	-0.2398	-0.0935	-0.4228	0.0129	-0.6117	0.0921	-0.0887	-0.4760	-0.0677
AT1G01530	-0.0472	-0.0368	0.1933	0.0105	-0.0642	-0.0100	-0.2090	0.2281	-0.1950	-0.0637
AT1G01540	0.0865	0.2713	-0.0349	0.0443	0.1287	0.0580	0.2127	0.0458	0.1793	0.3653
AT1G01550	-0.0657	0.0537	0.0208	0.3326	0.0195	-0.1023	-0.1417	-0.2268	0.1913	-0.1215
AT1G01560	-0.0904	-0.1805	-0.1342	-0.0854	-0.0765	0.0409	-0.0592	-0.3634	-0.2105	-0.4336
AT1G01570	-0.4393	-0.1642	0.2761	-0.2153	0.5468	-0.1958	0.0826	-0.1724	0.4695	0.3828
AT1G01580	-0.3299	0.3331	0.4761	-1.6407	0.7370	-0.3960	0.1035	-0.5063	2.0800	0.5654
AT1G01590	-0.2433	0.1341	-0.0140	0.2205	0.0732	0.0644	0.0654	0.1374	0.1523	0.0369
AT1G01600	-0.0439	0.4967	-0.2433	0.5275	0.3291	0.7089	0.1206	1.0043	0.7455	0.7479
AT1G01610	-0.3857	0.2364	0.0708	0.3159	0.3788	0.0357	0.0612	0.3392	0.8071	0.5960
AT1G01620	-0.0289	0.2564	0.4202	0.2503	0.1849	0.1345	0.0283	0.4174	0.3607	0.2086
AT1G01630	-0.0879	0.3333	-0.4509	0.3679	-0.0212	0.0856	-0.1644	0.4909	-0.2814	0.0468
AT1G01640	-0.1116	0.0940	0.3669	0.2578	0.3776	0.2079	0.0012	0.0271	0.4739	0.2500
AT1G01650	0.2678	0.3555	0.9070	0.5189	0.4086	0.0035	0.0642	0.5969	1.2588	0.4356
AT1G01660	0.0778	-0.1166	0.1254	-0.0900	-0.2386	-0.1447	-0.1919	-0.3613	-0.1092	0.2275
AT1G01670	0.0742	-0.1546	-0.0746	0.1653	-0.0997	-0.2787	-0.1966	-0.2138	-0.3328	-0.1295
AT1G01680	-0.0090	-1.0647	-1.6915	0.0280	-0.5771	-0.2084	-0.2902	-0.7213	-1.1178	-1.0064
AT1G01690	0.0912	-0.3691	-0.4935	-0.5111	-0.5045	0.0195	-0.1031	-0.2789	-0.9422	-0.2418
AT1G01695	0.0005	-0.1588	0.2075	0.0073	-0.0375	0.0509	-0.0346	0.0458	-0.0506	0.0732
AT1G01700	0.0218	-0.4539	-0.3866	-0.5075	-0.4017	-0.1707	-0.3451	-0.6720	-0.3767	-0.6414
AT1G01710	0.3307	-0.0995	0.0336	-0.1377	-0.2182	-0.0663	0.2049	-0.2247	-0.4390	-0.1727
AT1G01720	-0.2071	-0.5256	0.5333	-0.1943	-0.2756	-0.5781	-0.0915	-0.6147	-0.1262	-0.1175
AT1G01725	0.4943	0.3174	0.3147	0.9835	0.1291	0.2238	-0.2161	0.4284	0.1196	-0.1882
AT1G01730	0.1540	0.2108	0.3970	0.3758	0.1763	0.1377	0.0443	0.2252	0.4007	0.1410
AT1G01740	0.1879	0.2529	0.1384	0.1610	0.1945	0.0024	0.0829	-0.0651	0.0272	-0.1869
AT1G01750	-0.9200	0.3065	-0.4344	-0.2341	0.1571	0.4034	-0.1586	-0.0023	0.7356	0.5408
AT1G01760	-0.0361	-0.5789	-0.4615	-0.4173	-0.2742	-0.3053	-0.0666	-0.4050	-0.3098	-0.5043
AT1G01770	-0.4870	-0.2636	-0.1359	-0.6320	-0.4714	-0.1974	-0.1011	-0.3342	-0.1999	-0.0397
AT1G01780	-0.4267	-0.2679	-0.2732	-0.6950	-0.4708	-0.3035	0.0243	-0.4758	0.0900	-0.0366
AT1G01790	0.1757	-0.2526	-0.0542	0.0575	0.1960	0.1036	0.0526	0.1649	0.0200	0.1150
AT1G01790	-0.1198	-0.2285	-0.2485	-0.5427	-0.3729	-0.1316	0.1459	-0.0550	-0.2670	0.3648
AT1G01800	0.0627	0.0454	-0.0609	0.1451	0.0361	0.1113	0.0132	0.0770	-0.1841	-0.2086
AT1G01810	0.0486	0.0263	0.3527	0.0099	-0.2667	-0.0630	-0.0973	0.1127	0.0322	0.0064
AT1G01820	0.2021	0.3109	0.4957	0.5335	0.2664	0.0479	0.0317	0.1921	0.2764	-0.0051
AT1G01830	-0.1537	0.0428	0.0743	0.1850	0.0676	-0.0100	-0.0335	0.0868	0.1708	-0.0239
AT1G01830	0.2582	0.0078	0.1309	-0.0308	-0.0034	-0.0106	-0.0130	0.0261	-0.1176	-0.0052
AT1G01840	0.0795	0.0800	0.0661	-0.2100	0.0693	-0.0836	0.0121	0.1363	0.1879	0.3103
AT1G01860	-0.3982	-0.0245	-0.2030	-0.3407	-0.4257	-0.1013	0.0089	-0.3073	-0.5744	-0.2996
AT1G01870	0.0001	0.5219	-0.1644	0.9959	0.5894	0.5414	0.0426	0.7468	0.2948	0.6068
AT1G01880	0.0399	-0.3836	-0.2190	-0.3825	-0.2090	0.0621	0.0083	-0.3598	-0.3126	-0.1924
AT1G01890	0.1894	0.2182	-0.1826	0.2188	0.3466	-0.0540	0.0110	0.1444	0.3590	0.3229
AT1G01890	0.1091	0.0305	-0.0933	0.1559	0.5204	-0.1231	0.0498	-0.0107	0.3064	0.2490
AT1G01900	-0.1231	-0.1647	-0.1375	-0.1747	0.7669	0.3172	0.3945	0.5571	0.9482	0.7890
AT1G01910	-0.0916	0.2162	0.0467	0.0709	0.2887	0.1284	0.0953	0.0053	0.1734	0.0726
AT1G01920	0.5692	0.2047	0.2899	0.1168	0.2217	0.2973	0.2172	0.1857	-0.2418	-0.0386
AT1G01930	-0.1135	-0.2671	-0.3413	-0.2586	-0.5888	-0.1917	-0.0472	-0.3890	-0.9992	-0.0541
AT1G01940	0.2048	-0.0457	-0.1392	-0.1106	-0.2837	-0.0462	0.0184	-0.2232	-0.5139	-0.3125
AT1G01950	-0.1916	-0.1040	0.0643	-0.1746	0.0625	-0.2306	0.1330	0.0383	-0.0392	-0.0267
AT1G01960	-0.1142	-0.0803	0.1485	-0.0777	0.0330	-0.0488	0.0313	0.0538	0.3998	0.3326
AT1G01970	-0.5494	-0.3104	-0.1817	-0.5581	-0.2087	-0.1376	0.1468	-0.3271	-0.2445	0.2021
AT1G01980	0.1887	-0.0411	-0.0177	0.1174	-0.0719	0.0102	-0.1930	-0.1137	-0.1397	-0.1344
AT1G01990	-0.2380	0.0447	0.0809	0.0929	0.2760	0.1041	0.1088	0.1838	0.2863	0.0577
AT1G02000	0.3264	0.6536	0.5211	0.5209	0.7120	0.0412	0.1377	0.3625	0.8184	0.7533
AT1G02010	-0.2846	-0.4104	-0.4782	-0.5936	-0.4504	-0.2551	0.1228	-0.5042	-0.2216	-0.0965
AT1G02020	-0.1849	0.1785	0.3202	-0.0842	0.0388	-0.0052	0.2578	0.1698	0.5710	0.3620
AT1G02030	0.0476	0.0395	0.1239	0.1955	0.0039	0.1633	-0.1010	0.1617	-0.2209	-0.0103
AT1G02040	-0.1440	0.0812	-0.0852	0.0155	-0.0018	0.2186	0.2166	-0.0767	-0.1202	-0.0094
AT1G02050	-0.0829	0.2406	0.1560	0.1099	0.0051	0.1581	0.2081	-0.0610	-0.0421	-0.1733
AT1G02060	-0.1825	-0.0671	-0.0607	-0.1721	0.1103	0.0925	-0.0553	0.1084	0.1996	0.3112
AT1G02065	0.7231	-1.1725	0.3892	0.1587	0.4869	1.1301	0.5483	0.3588	0.8511	0.6926
AT1G02070	-0.0875	0.0549	0.3411	0.0468	-0.1216	0.0851	0.0337	-0.1464	-0.0378	-0.2143
AT1G02074	-0.0065	-0.0957	-0.0195	0.2532	0.1296	0.1046	0.0746	-0.1886	0.0873	0.0831
AT1G02080	-0.0547	-0.3067	-0.0585	-0.5301	-0.0845	-0.2582	-0.0714	-0.5418	-0.0045	-0.0646
AT1G02090	0.1428	0.4979	0.4198	0.3603	0.4960	0.3192	0.1790	0.2402	-0.0979	0.2271
AT1G02100	-0.0162	-0.0231	0.6095	0.4397	0.2684	-0.2417	0.0877	-0.1377	0.4760	-0.2092
AT1G02110	0.0565	0.1471	0.2188	-0.2754	0.5095	0.1846	0.4217	0.1630	0.5701	0.4136
AT1G02120	-0.0249	0.1240	0.1486	-0.0723	-0.0322	0.1071	0.4088	0.0336	0.0099	0.1548
AT1G02120	0.1036	-0.0388	-0.0392	0.1065	-0.0983	-0.1426	-0.0008	-0.1182	-0.2285	-0.0461
AT1G02130	0.1697	0.4968	0.5125	0.3757	0.4047	0.3867	0.1132	0.4902	0.5211	0.3008
AT1G02136	0.1225	0.0337	0.1544	0.2046	0.0327	-0.0489	-0.1727	-0.1332	0.2175	-0.0431
AT1G02140	-0.0447	-0.1284	0.0099	-0.0262	-0.0037	-0.2365	-0.1058	-0.6250	-0.1380	-0.2447
AT1G02145	0.3558	0.0841	0.1503	0.0070	0.2025	-0.0004	0.1008	-0.1224	0.2418	-0.1152
AT1G02150	-0.4542	-0.2909	-0.5563	-0.8786	-0.5282	-0.1414	0.1138	-0.3114	-0.4942	0.1729
AT1G02160	0.2734	0.2092	0.3723	0.6417	0.2447	0.1537	0.0748	0.1616	0.2139	-0.0113
AT1G02170	-0.0678	0.5828	0.6010	0.3624	0.5474	0.1848	0.0718	0.4571	0.6229	0.4533
AT1G02180	-0.0037	0.4865	0.2553	0.2033	0.5277	0.2311	0.1456	0.4553	0.4287	0.3945
AT1G02190	-0.2643	0.0565	0.0059	-0.0177	0.1421	0.1786	0.1520	-0.0047	0.1050	0.1226
AT1G02190	-0.2451	-0.0812	-0.3011	-0.1467	0.1677	-0.2740	-0.0068	-0.0641	0.0371	0.4289
AT1G02205	-0.6100	0.2317	-0.1387	-0.5910	-0.6332	0.1451	-0.0736	-0.1363	-0.2219	0.1908
AT1G02210	0.0022	0.0772	-0.0686	-0.0753	0.2494	0.1599	0.3964	0.0243	0.3112	-0.1959
AT1G02220	0.0301	-0.5157	-0.7859	-0.0693	-1.0425	-0.5456	-0.4714	-0.8814	-1.6035	-0.9670
AT1G02228	0.1113	-0.0827	0.1085	0.2049	0.0317	0.0947	-0.1247	0.0934	0.1653	0.0845
AT1G02228	-0.0155	-0.0833	0.3196	-0.0263	-0.1552	0.0465	-0.0726	-0.0939	0.0885	-0.1669
AT1G02230	-0.1666	-0.4443	-0.2576	0.0487	-0.7186	-0.4463	-0.1815	-0.7379	-1.1212	-0.5656
AT1G02250	-0.0700	-0.0146	-0.2527	-0.0998	-0.0350	-0.5704	-0.2445	-0.3218	0.0017	-0.0248
AT1G02260	0.1700	0.3410	0.3238	0.4010	0.4233	0.0863	0.2627	0.1375	0.1717	0.2641
AT1G02270	-0.1244	0.1499	-0.3324	0.1431	-0.1104	0.0552	-0.0763	0.0380	-0.3938	-0.1184
AT1G02280	-0.2835	-0.6601	-0.9591	-1.2922	-1.0237	-0.2889	0.1883	-0.6411	-1.2536	-0.4295
AT1G02290	0.0346	0.1159	-0.2317	0.0191	-0.2108	0.1240	0.1388	0.3521	-0.0174	0.0791
AT1G02300	-0.1999	-0.1228	-0.0942	-0.0859	-0.3404	-0.2857	-0.1303	-0.4619	-0.2115	-0.3989
AT1G02300	0.0720	-0.0019	-0.2614	-0.0116	-0.2760	-0.2836	-0.2535	-0.5188	-0.3367	-0.2522
AT1G02305	-0.3010	-0.2263	-0.2675	0.0393	-0.3901	0.1056	-0.1901	0.1419	-0.4170	-0.2713
AT1G02310	-0.4602	-0.8312	-0.6435	-0.2609	-0.7287	-0.4984	0.0669	-0.8742	-1.3344	-0.9497
AT1G02320	0.1696	-0.0539	-0.3907	-0.0345	0.0994	-0.0600	0.1704	-0.2184	-0.1266	0.2807
AT1G02330	0.0759	-0.6112	-1.2538	-0.4945	-1.1310	-0.2430	-0.3532	-0.3442	-1.6010	-0.7477
AT1G02335	0.0784	-0.7058	0.4790	-0.3392	0.1621	0.3324	0.0112	0.4569	0.8575	0.6293
AT1G02340	0.0656	-0.0409	0.4234	0.8780	-0.2656	0.4957	0.0231	0.2215	0.4687	-0.0666
AT1G02350	0.1100	0.3193	-0.0868	0.5771	0.3485	0.4602	0.1479	0.3044	0.1284	0.3165
AT1G02360	-0.3197	0.3662	-0.0230	0.4715	0.4711	-0.0465	0.0499	0.3075	0.5308	0.1343
AT1G02370	0.3039	0.0959	-0.3179	-0.0619	0.1102	0.1852	-0.0049	-0.1307	-0.5480	-0.2276
AT1G02380	-0.0311	-0.1750	-0.3140	-0.2800	0.0293	-0.1502	-0.0550	-0.0919	0.0086	-0.3934
AT1G02390	0.0039	0.0619	0.2945	0.3002	-0.2653	-0.0651	-0.4420	0.2639	-0.1403	0.1957
AT1G02391	0.0262	0.0522	-0.0923	0.0217	0.1752	-0.2475	0.1325	0.1472	-0.0216	0.1075
AT1G02400	-0.3143	-0.0010	-0.2086	0.3032	-0.4927	0.1353	0.1055	0.0110	-0.1030	-0.0852
AT1G02405	0.3191	0.9251	0.3365	0.9640	0.2897	0.4420	0.2488	0.5617	0.3698	1.0123
AT1G02410	0.1246	-0.1513	-0.1752	-0.0220	-0.0973	0.0941	-0.1107	-0.2115	-0.5673	-0.4153
AT1G02420	-0.0655	-0.1388	-0.0500	-0.0836	0.0025	0.0908	-0.1139	-0.0016	-0.1177	-0.2881
AT1G02420	-0.2776	-0.2798	-0.2151	-0.5017	-0.3380	-0.2345	-0.0023	-0.4982	-0.9786	-0.3722
AT1G02430	-0.9729	0.0375	-1.0125	-0.3418	-0.4128	-0.0335	-0.2393	0.1478	-0.0707	-0.1412
AT1G02430	-0.5891	0.0256	-0.8380	-0.1503	-0.3936	0.0163	-0.2531	0.0549	0.1729	-0.0206
AT1G02440	-0.2086	0.0803	0.0461	0.2884	-0.2107	-0.0976	-0.0932	0.0624	0.1562	-0.1475
AT1G02450	-0.3300	-0.4553	-0.7878	-0.2358	-0.3510	0.0781	-0.2486	-0.0400	-0.1248	-0.1035
AT1G02460	-0.2895	-0.0551	-0.1003	-0.1219	-0.0811	0.0128	0.0534	-0.3100	-0.1221	-0.0078
AT1G02470	0.2471	-0.4613	0.0625	-0.0721	0.0821	0.0357	-0.0244	-0.6456	0.1214	-1.1110
AT1G02475	-0.0444	-0.1003	0.1979	0.0950	-0.1200	0.0698	0.1321	0.2752	-0.0076	-0.0634
AT1G02480	0.1184	0.3148	0.0865	0.4760	0.2778	-0.0236	-0.0479	0.4116	0.1191	-0.0061
AT1G02490	0.0858	-0.3839	-0.0659	-0.4218	-0.0834	-0.0310	-0.3330	-0.3387	-0.1453	-0.0625
AT1G02500	0.0986	0.0405	0.0696	0.2691	0.5490	0.1276	0.0283	0.2809	0.5733	0.2404
AT1G02510	-0.0073	0.1478	-0.1298	-0.0782	-0.1313	-0.0794	-0.1404	0.0141	-0.3299	-0.2301
AT1G02520	0.1118	-0.0731	0.2007	-0.0891	-0.3200	-0.2608	-0.1488	-0.4277	-0.0784	-0.5193
AT1G02530	0.2055	-0.0561	0.0886	0.0622	-0.1230	0.2693	-0.1060	-0.0409	-0.3935	-0.1257
AT1G02540	0.1189	0.1740	-0.0615	0.0095	-0.0472	0.0906	0.0785	0.3063	0.2446	0.1843
AT1G02550	0.0672	0.2598	0.1853	0.2572	0.1918	-0.0511	-0.2027	-0.0201	0.0634	0.0435
AT1G02560	-0.3809	-0.0735	-0.6458	-0.8832	-0.6906	0.0924	0.0545	-0.0942	-1.0034	-0.0493
AT1G02570	-0.0122	0.2481	-0.1293	0.0287	-0.0146	-0.2165	-0.0344	0.1564	0.3338	0.0400
AT1G02570	-0.0228	0.0631	-0.1317	-0.1817	0.1177	-0.0958	-0.0754	-0.1458	0.5271	0.0062
AT1G02580	-0.3320	-0.1836	-0.5537	0.2638	-0.5573	-0.3971	-0.3063	-0.3642	-0.7222	-0.5682
AT1G02590	-0.0682	0.2363	0.1343	0.2794	0.0216	-0.0289	0.1808	0.4167	-0.0080	0.2054
AT1G02590	-0.1786	-0.0772	0.0007	0.1318	0.1439	-0.1470	-0.0955	-0.0417	0.0617	-0.0739
AT1G02600	-0.2027	-0.2571	0.1494	0.1737	0.2996	0.0124	-0.0172	-0.2719	0.0992	0.0588
AT1G02600	-0.2838	0.0128	-0.1735	0.1058	-0.0032	-0.1746	-0.0742	0.1530	-0.1305	0.0153
AT1G02610	-0.3326	-0.6703	-0.9881	-0.2067	-1.4522	-0.2454	-0.4470	-0.1542	-1.1399	-0.9615
AT1G02620	-0.5698	-0.1073	0.0623	-0.4632	-0.2111	0.1523	0.4272	-0.0410	-0.0302	0.0131
AT1G02620	-0.2477	-0.0887	-0.1274	-0.4451	-0.2925	-0.0888	0.0493	-0.0762	0.1192	-0.2906
AT1G02630	-0.2924	-0.0194	0.0812	0.2040	0.1105	0.1114	-0.1461	-0.0245	-0.2102	0.1213
AT1G02640	-1.0675	-0.6138	-0.6958	-1.1449	-0.1783	0.2402	0.1469	-0.4023	-0.1321	0.1155
AT1G02650	-0.0179	0.0804	-0.0139	0.1484	-0.2338	-0.1131	-0.1115	0.1710	0.2684	-0.0428
AT1G02660	-0.2860	0.2922	0.5431	0.2003	-0.2360	0.1045	0.0395	0.4132	0.9359	0.2247
AT1G02670	-0.2052	-0.2547	0.0223	-0.0479	-0.0976	-0.1973	-0.0750	-0.0302	0.1650	-0.0531
AT1G02680	-0.0966	0.1412	0.0940	0.2232	-0.2035	0.0911	0.0981	0.1529	0.1879	0.0064
AT1G02690	0.0045	-0.0043	0.2216	-0.0764	0.2778	0.2847	0.1347	-0.1598	0.1270	-0.0064
AT1G02700	-0.8235	-1.2545	0.4372	-2.1077	-1.5223	-1.0001	0.7077	-0.4547	-0.5010	0.5562
AT1G02710	-0.0378	-0.0597	-0.1523	-0.4911	0.1565	0.0846	-0.2018	0.2499	-0.0480	0.2012
AT1G02720	-0.5575	-0.0049	-0.0255	-0.3265	-0.0434	0.0026	0.1218	0.1015	0.1256	0.1235
AT1G02730	0.2211	-0.0382	0.4122	-0.0845	0.1886	0.0393	-0.0153	0.0535	0.1001	0.1504
AT1G02740	0.1752	0.2166	0.1920	0.4050	0.2188	0.0845	0.0165	-0.0461	0.1575	-0.0657
AT1G02750	0.1312	-0.1987	0.0711	0.0276	-0.1440	-0.3465	-0.2092	-0.7048	-0.1415	-0.6310
AT1G02770	-0.3560	-0.1657	0.1366	-0.1846	-0.1033	-0.1817	-0.1538	-0.2421	-0.3492	-0.0909
AT1G02780	0.2049	0.2564	0.4343	0.2503	0.1881	0.1345	0.0283	0.4174	0.2676	0.2086
AT1G02790	0.0739	0.0107	0.3174	-0.0133	0.2601	-0.2904	0.1049	0.2262	0.3011	0.1476
AT1G02800	-1.0604	-0.0638	-0.4848	-1.2025	-0.0865	0.5832	0.6085	0.3621	0.4348	0.2225
AT1G02810	-0.1884	0.2781	0.1587	-0.2381	0.3756	0.1626	0.0476	0.3521	0.4073	-0.1213
AT1G02813	-0.2752	-0.2094	-0.0174	0.0822	0.0098	0.2050	-0.0733	-0.1858	0.2898	0.1620
AT1G02816	-0.1525	0.0344	0.1663	0.1883	0.0574	0.1654	0.0441	0.0679	0.2213	-0.1674
AT1G02820	-0.0679	-0.1929	0.1608	-0.0001	-0.1894	0.0921	-0.1517	0.0716	0.2511	-0.0985
AT1G02830	0.1939	-0.1053	-0.2681	-0.0158	0.3722	0.0329	0.0388	-0.0180	0.0575	-0.0031
AT1G02840	-0.0893	-0.3764	0.0353	-0.4077	-0.3024	-0.2607	0.2376	-0.6699	0.1550	-0.0036
AT1G02840	0.0154	-0.2062	0.0120	-0.4301	-0.4707	-0.6340	0.1272	-0.6085	0.0527	0.1327
AT1G02850	0.3383	-0.2834	0.1206	-0.3436	0.4471	-0.3075	0.0529	-0.6912	-0.4781	-0.4680
AT1G02860	0.2184	0.4833	0.4625	0.6550	0.2923	-0.0844	-0.1387	-0.0320	0.2908	-0.2651
AT1G02870	0.2122	0.2177	-0.0630	0.0484	0.0387	0.1914	0.0739	0.0434	-0.3009	-0.1483
AT1G02880	0.1515	-0.4239	0.2701	0.0097	0.0018	-0.2878	-0.1206	-0.1545	-0.5658	-0.0733
AT1G02890	0.0706	0.1119	0.3740	-0.1728	0.3009	-0.1071	-0.0352	0.3030	0.3643	-0.0325
AT1G02900	0.2625	0.7764	0.3197	1.4051	1.0657	0.3518	-0.1923	0.4022	0.9827	0.2661
AT1G02910	-0.0383	0.0781	-0.1057	-0.2627	0.0561	-0.1534	0.0665	-0.0073	-0.1032	-0.0275
AT1G02920	-0.6109	-0.7600	-1.5328	-0.3810	-1.4079	-0.7397	-0.6013	-1.0723	-2.1624	-1.6495
AT1G02930	-0.2371	-1.1854	-1.1366	-1.0379	-0.9737	-0.9062	-0.4805	-1.7956	-1.9785	-1.8292
AT1G02940	-0.0523	-0.7177	-0.1644	-0.7340	0.1062	-0.4461	-0.1072	-0.4882	-0.5601	-0.1080
AT1G02950	-0.1121	-0.3907	-0.7195	-0.8732	-0.7912	0.0435	-0.5379	-0.2400	-0.7836	-0.3783
AT1G02950	-0.0387	-0.2898	0.0186	-0.5069	-0.2866	0.0682	-0.4329	-0.1653	-0.4195	-0.3707
AT1G02952	-0.1118	0.0414	-0.0224	-0.0128	-0.3146	0.0710	-0.0665	-0.2030	-0.1106	-0.0735
AT1G02960	-0.0410	-0.3510	-0.2925	-0.3679	-0.3678	-0.3980	0.0587	-0.2832	-0.3754	-0.5978
AT1G02965	-0.0259	0.0456	-0.1002	-0.2065	0.2660	-0.0246	-0.1734	0.1015	0.1070	0.1691
AT1G02970	-0.0882	-0.1374	-0.3039	-0.3360	0.0356	0.0850	0.0410	-0.1591	-0.4661	-0.0135
AT1G02980	-0.2432	-0.1056	-0.0206	-0.1654	-0.4472	0.0411	-0.0400	-0.2587	-0.2547	-0.3957
AT1G02980	0.2100	0.0086	0.1277	0.0270	0.1029	0.2521	0.1594	-0.0762	0.1445	0.1923
AT1G02990	0.1579	-0.5302	-0.3981	-0.0564	-0.5016	-0.2851	-0.2752	0.1448	-0.4284	-0.3313
AT1G03000	-0.2959	-0.1144	-0.1847	0.1185	0.0243	-0.1926	-0.0928	0.0768	0.2581	-0.0331
AT1G03010	0.2125	-0.0470	0.0359	-0.1196	-0.1553	0.1908	0.4173	-0.0007	0.0803	-0.2141
AT1G03020	0.8835	0.4839	0.2330	0.7156	-0.2272	0.7960	0.3500	0.8818	-0.5066	0.7168
AT1G03022	-0.0947	0.1354	-0.0425	0.2311	-0.1414	0.1112	-0.1647	-0.0632	-0.1837	0.0411
AT1G03030	0.0752	-0.0864	0.0193	-0.3412	-0.0289	-0.0856	-0.0618	-0.1060	-0.2686	-0.0981
AT1G03030	0.1114	0.0142	-0.0984	-0.1484	-0.0965	0.1815	0.0625	0.0795	-0.2971	-0.2131
AT1G03040	0.3549	0.1137	0.3596	0.2154	0.2969	0.0556	0.0915	-0.0241	0.3198	0.1199
AT1G03050	0.0295	-0.0338	-0.0457	0.0060	0.1705	0.0694	-0.0339	0.1958	-0.0799	-0.1274
AT1G03055	-0.0620	-0.0632	0.2082	0.0769	0.0699	0.1447	-0.1447	-0.1394	-0.0309	0.0140
AT1G03060	-0.2790	-0.3707	-0.2471	-0.4787	-0.1872	-0.4632	-0.0534	-0.3291	-0.0506	0.0204
AT1G03060	-0.2212	-0.4080	-0.3152	-0.3968	-0.1723	-0.3676	0.0273	-0.3252	-0.0058	-0.1133
AT1G03070	1.1305	-0.1995	1.4687	-0.0619	-0.9370	0.5753	0.0715	0.1737	0.3795	0.2788
AT1G03080	0.3103	-0.4931	-0.3028	-0.2238	-0.9662	-0.1560	-0.5706	0.0952	-1.0653	-0.8898
AT1G03090	-0.2661	0.5863	0.5458	0.4282	-0.6048	0.0164	0.0035	0.3921	0.4322	0.0504
AT1G03100	-0.1993	-0.4510	-0.4074	-0.8445	-0.3130	-0.3743	-0.0377	-0.5235	-0.6492	-0.4187
AT1G03103	-0.0293	0.0945	-0.1068	0.0287	0.2222	0.1987	0.1545	0.1224	0.0355	0.1504
AT1G03106	-0.4079	-1.7247	0.6389	-2.0448	-1.1642	-0.6046	-0.2473	-1.9528	-0.7849	-0.3447
AT1G03110	0.1288	0.0034	-0.1170	-0.0443	-0.0521	0.1375	0.0412	-0.3562	0.0223	0.0801
AT1G03120	-0.3126	-0.4324	0.4139	-1.4818	-0.5465	-1.0109	0.3055	0.0716	-0.2911	0.4451
AT1G03130	-0.7422	0.4836	-0.3849	-0.5574	-0.3305	-0.5383	0.0942	-0.1475	-0.0207	0.5156
AT1G03140	-0.1937	0.1056	0.2254	-0.0083	0.0407	-0.0534	0.2273	-0.0302	0.0805	-0.1151
AT1G03150	0.2436	0.1013	0.1891	0.2162	0.2679	0.0343	-0.0013	-0.1219	0.1277	-0.1913
AT1G03160	-0.1521	-0.1859	-0.5588	-0.9612	-0.3853	-0.1749	0.1582	-0.2098	-0.7681	0.0288
AT1G03170	-0.4400	-0.0888	-0.8396	-0.8612	-0.4818	-0.0683	0.0091	-0.1319	-0.2364	0.0277
AT1G03180	0.4672	0.0223	0.7866	0.8176	0.4092	0.2902	0.0802	1.2141	0.1128	0.4927
AT1G03190	0.0240	-0.2284	-0.0603	-0.0385	-0.1634	0.0573	-0.0678	-0.2299	-0.0822	-0.2730
AT1G03200	0.1853	-0.2631	0.4240	-0.0373	0.0013	-0.0623	0.2289	-0.0685	0.4246	-0.3164
AT1G03210	0.2882	0.4343	0.2872	1.0509	0.6836	0.1444	-0.0607	0.1292	0.5787	0.0980
AT1G03220	-0.5051	0.2247	-0.1392	0.5511	0.0941	-0.1527	-0.0726	-0.2006	0.0045	-0.1122
AT1G03230	-0.5042	-0.0791	-0.0329	-0.7889	0.1231	0.1138	0.2033	0.0045	0.1590	0.4210
AT1G03240	0.0805	0.0989	0.0075	-0.1895	0.1886	-0.0055	0.0657	-0.1409	-0.0515	-0.0964
AT1G03250	-0.0263	0.2095	0.0170	0.1525	0.1416	0.0466	-0.0813	0.1422	0.0186	0.0649
AT1G03260	0.2567	0.3924	0.5297	0.5482	0.3644	0.3527	0.2578	0.5088	0.6420	0.4089
AT1G03270	-0.0792	-0.3282	-0.3643	-0.6638	-0.4504	-0.0759	-0.0204	-0.4205	-0.6849	-0.0522
AT1G03280	0.1718	-0.0195	-0.4311	-0.0968	-0.4385	-0.0287	-0.1257	-0.0251	-0.7581	-0.0042
AT1G03290	0.1851	0.0924	0.4063	0.2129	-0.1240	-0.2341	-0.0870	-0.0265	0.5924	-0.4341
AT1G03300	0.0596	-0.3661	-0.2983	-0.5728	-0.5892	-0.0565	-0.1108	-0.1549	-1.0748	-0.3371
AT1G03300	0.1840	-0.1857	0.0820	0.0828	-0.0520	-0.0620	0.0446	-0.1152	-0.0423	-0.0445
AT1G03310	0.0336	-0.2252	-0.3669	-0.3440	0.1770	0.0811	-0.1346	-0.0742	-0.3012	-0.5594
AT1G03320	-0.0366	-0.2109	-0.8156	-1.3143	-0.7266	0.0743	0.2440	-0.2410	-1.1780	-0.2252
AT1G03330	0.2169	-0.0172	-0.0426	0.1915	-0.0272	0.0001	-0.0736	-0.2291	-0.2674	-0.3800
AT1G03340	-0.0694	-0.0937	-0.1602	-0.0511	-0.2093	-0.1004	-0.1746	-0.1231	-0.1432	-0.0470
AT1G03350	-0.0947	-0.1602	-0.3216	-0.1012	-0.1144	-0.0088	-0.0490	0.0899	-0.3642	-0.0694
AT1G03360	0.0212	0.0331	-0.2731	-0.2765	-0.3137	0.0094	-0.0350	-0.4812	-0.7900	-0.5920
AT1G03370	0.0166	-0.5434	-0.4007	-0.4842	-0.5595	-0.2126	0.0736	0.1970	-0.3166	-0.0213
AT1G03370	-0.0210	0.0159	-0.2599	0.3375	-0.1286	0.0456	-0.2433	-0.0716	-0.2606	-0.0763
AT1G03380	-0.3591	-0.4874	-0.0018	-0.0749	-0.7526	-0.4151	-0.1196	-0.0025	0.4186	0.0291
AT1G03390	-0.1000	-0.0571	0.0123	0.1067	-0.1070	0.2323	0.1172	0.0629	-0.2517	0.2415
AT1G03400	0.3663	0.9681	1.1410	1.1542	0.3314	0.3510	0.0705	0.7518	1.3614	0.7106
AT1G03410	0.0607	0.2935	0.1869	0.3434	-0.1004	-0.0760	0.1189	0.2084	0.1488	0.3386
AT1G03410	-0.0510	0.0461	0.2768	0.2799	-0.0054	0.1447	0.1049	0.5226	0.4637	0.2165
AT1G03410	-0.0486	-0.0138	0.1064	0.0878	-0.0003	-0.2209	-0.0700	-0.1230	0.1240	0.0561
AT1G03420	-0.2480	-0.0419	0.3027	0.1967	0.5408	0.2124	0.2996	0.1966	0.9108	0.4402
AT1G03420	-0.2558	0.1168	0.2133	0.3180	0.4949	0.2926	0.2087	0.2872	0.9351	0.4779
AT1G03430	0.3289	0.6657	0.3962	0.9292	0.4995	0.2460	0.3202	0.2875	0.0919	0.0111
AT1G03440	-0.1019	-0.1813	0.1947	-0.3573	-0.1425	-0.0561	0.0262	0.1658	0.5573	0.3007
AT1G03445	0.5290	0.4255	0.8345	0.7531	0.5571	0.2792	0.2374	1.1316	0.7230	0.6050
AT1G03457	0.2137	0.2628	0.2193	0.3683	0.1284	0.1286	0.0397	0.0959	0.1678	0.2461
AT1G03470	-0.0398	-0.6215	-0.6391	-0.3462	-0.8135	-0.5364	-0.4715	-0.7473	-1.0180	-0.4449
AT1G03475	-0.2010	-0.1125	-0.2707	-0.7429	-0.3457	-0.0570	0.2230	-0.3089	-0.3979	0.1388
AT1G03490	-0.1164	-0.0146	-0.1070	0.0879	0.1152	-0.1038	-0.0812	0.0045	-0.0668	-0.2119
AT1G03495	0.4261	0.8643	-0.2156	-0.4016	0.3580	-0.9416	0.1885	-0.1478	-0.4708	2.2392
AT1G03502	0.7009	1.0506	1.0430	1.5697	0.9368	0.6869	0.3647	1.5217	1.5190	0.6905
AT1G03506	0.3226	0.9603	1.1568	1.2089	0.8144	0.1989	0.1255	0.8611	1.3473	0.5476
AT1G03510	0.0790	-0.0248	-0.2578	-0.0242	-0.3559	-0.0570	0.1661	-0.0902	0.0606	0.0765
AT1G03515	0.0741	0.6657	0.2098	0.9734	0.9602	0.1171	0.1857	0.9649	0.9668	0.9668
AT1G03520	0.0143	0.0791	0.3525	-0.0155	0.1277	-0.0806	-0.2043	-0.3180	0.2904	-0.0971
AT1G03530	0.1903	0.1528	-0.2474	-0.0487	0.2140	0.0449	-0.1304	-0.1277	-0.1569	0.3544
AT1G03540	0.0443	-0.1019	0.0208	-0.0475	0.0045	-0.3428	-0.2635	-0.1516	-0.2343	0.1834
AT1G03550	0.1586	-0.5385	-0.3615	-0.6812	-0.7638	-0.4416	-0.1005	-0.6777	-0.6708	-0.4027
AT1G03550	0.0479	-0.1666	-0.1282	-0.2719	-0.1042	-0.1137	-0.2234	-0.4025	-0.1905	-0.2375
AT1G03560	-0.0200	-0.3800	-0.3723	-0.2922	-0.5084	-0.1362	-0.2232	0.0326	-0.7267	-0.2092
AT1G03570	-0.1630	0.0358	0.0687	0.1405	0.0451	0.1907	-0.0010	-0.1625	-0.2468	0.0401
AT1G03580	0.3185	0.1853	0.2622	0.1529	0.3447	0.0830	0.0972	0.6121	0.2889	0.4909
AT1G03590	-0.1710	-0.0937	0.3674	-0.0057	-0.0683	0.0165	0.1453	0.0328	0.1852	-0.1396
AT1G03590	-0.0647	-0.0632	-0.1242	-0.1971	0.0667	-0.0289	0.1208	-0.1285	-0.2048	-0.4371
AT1G03600	-0.7690	-0.2735	0.0355	-0.6605	-0.4887	-0.4538	0.2592	-0.1049	-0.0279	0.4832
AT1G03610	-0.1317	0.1040	1.0189	0.4205	0.4056	0.1328	0.1638	0.3894	1.1670	0.3150
AT1G03620	0.4705	-0.4355	0.1363	0.0663	0.0825	-0.0396	0.1419	-0.1317	0.6494	-0.2691
AT1G03630	-0.3745	0.4698	-0.3419	-0.8583	-0.3767	-0.0909	0.0956	-0.0711	-0.4873	-0.0468
AT1G03650	0.1867	0.1929	0.1719	0.6258	0.3590	0.0530	0.1149	-0.1277	0.1091	-0.1212
AT1G03660	0.4523	-0.3400	0.2917	0.1063	-0.2743	-0.1764	-0.0516	-0.6970	0.4841	-0.8222
AT1G03670	0.1988	0.1330	0.2131	1.2820	-0.6313	0.0536	-0.4508	0.3159	-0.2716	0.2728
AT1G03680	-0.5482	-0.2374	-0.3587	-1.0263	-0.4538	-0.0027	0.2085	-0.2170	-0.6352	0.2033
AT1G03687	0.0081	0.0677	-0.0261	-0.0735	-0.0095	0.0867	0.2576	0.2145	-0.0331	0.1250
AT1G03700	0.0051	0.0310	0.0990	0.2803	0.3309	0.0829	0.2966	0.2605	0.0839	-0.0182
AT1G03710	-0.1012	-0.1089	0.0998	-0.1062	0.0834	-0.1377	-0.1861	-0.1930	-0.3381	0.1322
AT1G03720	0.2833	0.0964	0.0553	0.4174	-0.0187	-0.0634	0.2536	0.2260	0.0925	0.1235
AT1G03730	0.3346	0.5816	0.8350	0.9347	0.9206	0.3616	0.0999	0.5245	0.8120	0.4928
AT1G03740	0.2809	0.0995	0.5515	0.2032	0.2234	0.0062	-0.0746	0.0699	0.0856	-0.2086
AT1G03743	0.5421	0.6406	0.5528	0.9308	1.1353	0.2932	0.1315	1.0700	0.7550	0.4740
AT1G03746	0.9911	1.0989	1.0786	1.6679	1.3262	0.8839	0.3529	1.7123	1.1285	0.4929
AT1G03750	-0.2053	-0.4567	-0.6235	-0.5638	-0.6220	-0.5756	-0.3557	-0.4104	-0.7724	-0.6291
AT1G03760	0.2862	-0.2677	-0.0489	0.0994	-0.6402	0.1038	-0.0589	-0.0934	-0.5520	-0.5200
AT1G03770	0.0472	-0.7399	-0.8065	-0.5098	-1.0006	-0.5100	-0.4272	-0.3908	-1.4306	-0.8220
AT1G03780	0.2016	-0.5409	-0.5673	-0.9195	-0.3329	0.4276	-0.0612	0.2434	-0.9142	-0.0504
AT1G03790	-0.8001	-0.6388	0.4757	-0.7503	-0.7149	-0.2328	0.0078	-0.2661	0.1702	0.0622
AT1G03800	-0.1918	-0.3448	-0.3030	-0.2597	-0.0229	0.0411	0.0710	0.0709	-0.1442	-0.1526
AT1G03810	-0.0113	0.1208	-0.2131	0.1606	-0.1670	0.0884	0.1337	0.0402	0.0123	-0.2555
AT1G03820	0.5752	-0.2054	-0.0463	0.2488	0.5746	0.2852	0.0679	0.2539	0.4803	0.1793
AT1G03830	0.1242	-0.3994	-0.8122	-0.6511	-0.6672	-0.0448	-0.1238	-0.0629	-1.2140	-0.4553
AT1G03840	-0.2758	-0.1112	-0.2312	-0.2539	-0.0163	-0.0225	-0.2458	0.0853	-0.0924	0.1829
AT1G03850	-0.2301	0.2955	0.3598	1.3221	0.1568	0.1407	-0.3911	0.3455	1.0339	0.5649
AT1G03860	0.2539	-0.0009	-0.1872	-0.2353	0.0104	-0.1362	0.0031	-0.3254	-0.3916	-0.2053
AT1G03860	0.2490	0.0491	-0.3624	-0.3164	-0.0899	-0.1504	-0.0288	-0.4060	-0.6705	-0.2934
AT1G03870	-0.0950	0.7746	-0.0154	0.4575	0.5159	0.3697	0.2035	0.5825	1.3404	0.9640
AT1G03880	-0.2471	-0.2040	-0.2614	-0.6988	-0.2399	-0.3726	0.3396	0.0776	-0.2451	0.4779
AT1G03890	0.0036	-0.0106	0.2000	-0.1754	0.1724	-0.0104	-0.1116	0.0091	0.1739	0.0949
AT1G03900	-0.2537	-0.1521	0.2170	0.1322	0.2501	-0.1324	0.0184	-0.1039	0.2601	0.1289
AT1G03905	0.0630	0.3589	-0.1359	0.3584	0.3379	0.0839	-0.0052	0.0379	0.1139	0.1617
AT1G03910	-0.0246	-0.4172	-0.5518	-0.5595	-0.6744	-0.1554	-0.0506	-0.2690	-1.0084	-0.3143
AT1G03920	-0.1928	-0.2069	-0.1246	-0.1307	0.0156	0.1219	-0.0251	-0.0300	-0.1395	-0.4154
AT1G03930	0.0243	0.0012	-0.2147	-0.0136	-0.3024	-0.1604	-0.0264	-0.0042	-0.2533	0.1083
AT1G03935	0.2509	0.9320	1.2995	1.2573	0.7935	0.2835	0.0919	0.6626	1.2282	0.5421
AT1G03940	-0.0968	0.0093	-0.0982	-0.1795	-0.0445	0.0300	-0.0907	-0.2042	-0.0085	0.1316
AT1G03940	0.3350	0.6194	0.7862	0.8300	0.4153	0.6539	0.1319	0.4567	0.5602	0.5004
AT1G03940	0.4767	0.5119	0.3576	0.8000	1.0024	0.4211	0.1432	1.1293	0.8630	0.8615
AT1G03950	0.0605	-0.1401	-0.8533	0.3018	-0.9522	-0.1366	-0.4018	-0.2185	-1.0234	-0.5494
AT1G03960	0.0509	-0.1866	0.2894	-0.1341	-0.1163	-0.1979	-0.0797	-0.3477	0.0755	-0.0229
AT1G03970	-0.3314	-0.3684	-0.1318	0.0698	-0.4540	-0.2395	-0.2231	-0.1273	-0.4279	-0.1858
AT1G03980	-0.0194	-0.1781	-0.0728	-0.1802	-0.1675	-0.1053	-0.0463	-0.3977	-0.2919	-0.3974
AT1G03980	0.1120	0.1183	-0.0612	-0.0296	-0.0540	-0.1134	-0.0386	-0.1685	-0.3895	-0.0827
AT1G03982	0.0475	-0.0745	0.1495	0.0204	-0.0142	-0.0959	0.1111	-0.0098	0.3846	0.0559
AT1G03990	0.2137	-0.0345	0.1873	0.0136	-0.1622	0.0729	-0.1176	0.0609	-0.1913	0.2088
AT1G04000	-0.1277	0.5089	0.4374	0.2578	0.4982	0.2575	0.1679	0.5008	0.7765	0.6747
AT1G04010	-0.2310	0.0048	-0.1664	-0.1914	0.0122	-0.1030	0.0401	-0.3987	-0.0038	-0.1867
AT1G04020	0.0773	0.1840	-0.6550	-0.7094	0.0374	0.2280	0.1279	0.1246	-0.8283	0.0432
AT1G04030	-0.0406	0.0157	-0.3159	-0.3936	-0.5352	-0.0451	-0.1537	-0.0710	-0.5834	-0.2878
AT1G04040	-0.0304	0.5339	-0.6600	0.4682	0.0798	0.1717	-0.0949	0.5661	-0.5777	-0.1265
AT1G04050	0.0279	0.0160	-0.0773	0.1787	0.0161	-0.1183	0.1270	0.0939	0.1600	-0.4128
AT1G04070	0.4941	0.3351	0.8366	0.8818	0.7444	0.3605	0.0943	0.3185	0.5779	0.1700
AT1G04080	0.0512	-0.2639	-0.2018	-0.6131	0.0209	-0.1265	0.2005	-0.7107	-0.3585	-0.0935
AT1G04090	0.1297	0.0127	0.1769	0.0970	0.0917	0.0256	-0.0847	0.0571	-0.0100	-0.0816
AT1G04100	-0.2516	0.4171	-0.0431	0.2660	0.4099	0.0561	0.1970	0.1355	0.3822	-0.2131
AT1G04110	0.0842	0.0662	-0.4191	-0.1628	0.0699	0.0528	0.0461	0.1541	0.3776	-0.0062
AT1G04120	-0.1565	-0.5126	-0.4319	-0.6352	-0.5041	-0.3711	-0.0874	-0.5182	-0.3215	-0.2281
AT1G04130	-0.0370	0.0288	-0.0990	-0.2639	0.0784	-0.1410	0.1054	-0.2145	-0.1513	0.0493
AT1G04140	-0.0005	0.2165	0.1718	0.0037	0.1308	-0.0377	0.0409	0.0153	0.5628	-0.1953
AT1G04150	0.1589	0.1115	0.0847	-0.0653	0.0435	-0.1701	-0.2210	0.1367	-0.3621	0.2326
AT1G04160	-0.2651	-0.1564	-0.5128	-0.7225	-0.3616	-0.0183	0.0353	-0.1507	-0.2794	0.0898
AT1G04170	0.0210	0.0784	-0.3386	-0.1174	-0.0294	0.0558	-0.0078	0.0313	-0.4230	-0.0852
AT1G04171	0.0257	0.2038	-0.1081	0.1495	-0.0450	-0.1573	-0.1760	0.1254	0.1830	0.1409
AT1G04180	0.1145	0.1656	-0.0542	-0.0005	0.1248	0.0586	-0.3095	-0.0185	0.0981	0.0866
AT1G04190	0.0805	-0.1985	-0.8143	-0.2053	-0.5593	-0.1175	-0.1494	-0.3975	-1.1420	-0.6123
AT1G04200	0.0626	0.1276	0.1549	0.1133	0.2304	0.3188	-0.1529	-0.0140	0.2552	-0.2445
AT1G04210	0.0065	-0.1630	-0.2191	-0.4706	-0.1815	-0.1286	-0.0805	-0.3034	-0.4164	-0.3974
AT1G04220	-0.0065	0.1956	0.0406	0.2950	0.1519	-0.0264	0.0553	0.2018	0.1667	0.0772
AT1G04230	-0.2928	-0.1239	-0.3116	-0.2090	-0.4940	-0.1198	-0.0854	-0.1436	-0.4152	-0.2349
AT1G04240	0.1961	0.5627	-0.0997	0.8804	-0.0380	0.4147	-0.0272	0.8013	0.0908	0.0590
AT1G04250	-0.1140	0.6216	-0.0184	1.1556	0.2497	0.4343	-0.1952	0.2585	0.6592	0.4774
AT1G04260	0.0261	0.4624	0.4667	0.6136	0.4366	0.4696	0.1341	0.5624	0.9360	0.4497
AT1G04270	0.2049	0.2564	0.4343	0.2503	0.1881	0.1345	0.0283	0.4174	0.3607	0.2086
AT1G04280	-0.1139	-0.3967	-0.2571	-0.0068	-0.6980	-0.3671	-0.3263	-0.0744	-0.4013	-0.1764
AT1G04290	0.1076	0.0019	-0.1520	0.3548	0.2830	0.2550	0.0900	0.1233	-0.0105	0.0502
AT1G04290	0.1190	-0.0061	-0.1492	0.2524	0.3486	0.1488	0.0407	0.0348	-0.0384	-0.0132
AT1G04295	0.0552	-0.0069	-0.0413	0.4210	0.0125	-0.1202	0.0096	-0.1405	0.1354	-0.1040
AT1G04300	-0.0609	-0.2834	-0.0502	-0.1302	-0.3713	-0.0578	0.0276	0.3032	0.1912	0.1294
AT1G04310	0.0036	0.2624	-0.0822	0.4000	0.1491	0.1662	0.1800	0.1362	0.2821	0.1915
AT1G04320	0.0604	0.3754	-0.0834	1.5863	1.0109	0.1110	-0.0814	0.5012	0.1569	0.3837
AT1G04320	-0.0640	0.6608	-0.1949	1.6323	1.1693	0.0076	-0.1895	0.7363	0.3488	0.1891
AT1G04320	0.0750	0.5940	-0.0489	1.5784	1.0378	0.1996	-0.1615	0.6939	0.4273	0.2384
AT1G04330	-0.0220	-0.0529	0.1166	-0.0455	0.1490	-0.2407	0.0809	-0.1902	0.0520	0.0889
AT1G04340	0.0735	0.1942	0.2488	0.2584	0.6387	0.1529	0.1188	0.0550	0.4651	0.0913
AT1G04350	-0.2218	-0.3569	-0.6322	0.0694	-0.8325	-0.4373	-0.4331	0.0272	-0.6633	-0.0963
AT1G04360	-0.2929	0.1361	0.3864	0.8286	0.5526	-0.0916	-0.0206	0.3035	1.0517	0.6237
AT1G04370	-0.2254	0.0432	-0.1591	-0.0153	-0.2641	-0.1887	0.3560	0.1396	-0.1096	0.1231
AT1G04380	0.2102	-0.0528	-0.0281	0.2309	-0.2230	0.0422	0.0201	-0.1463	-0.2216	-0.0804
AT1G04390	0.0849	-0.1081	-0.0385	-0.1936	-0.2444	-0.2445	0.0062	-0.3726	-0.1875	-0.0810
AT1G04400	-0.2788	-0.3756	-0.1006	-0.1603	-0.3733	-0.3196	-0.1410	-0.4840	-0.2554	-0.4447
AT1G04410	0.2049	0.2564	0.4343	0.2503	0.1881	0.1345	0.0283	0.4174	0.3607	0.2086
AT1G04420	-0.3251	-0.1200	-0.2973	-0.7547	-0.2853	-0.0663	0.2161	-0.0476	-0.3878	0.0419
AT1G04425	0.0892	-0.3204	-0.2814	0.1514	-0.2345	-0.2490	0.0605	-0.1577	-0.5174	-0.4752
AT1G04430	-0.0141	0.2295	-0.3883	-0.0984	0.0460	0.2196	0.0735	0.0675	-0.2750	0.1130
AT1G04440	0.0472	-0.1597	0.0161	0.1515	-0.0773	-0.1531	-0.1310	-0.1978	-0.1541	-0.0464
AT1G04445	0.0231	-0.0998	-0.2569	-0.1501	0.1001	-0.0414	-0.3086	-0.2000	-0.0570	-0.2718
AT1G04450	0.2430	0.1881	0.0348	0.1692	0.1798	0.0346	0.1111	0.1382	0.0797	-0.0308
AT1G04470	-0.1137	-0.0630	0.0614	0.1342	-0.1821	0.1713	0.0220	0.1578	0.3420	-0.1183
AT1G04480	0.1706	0.2564	-0.0919	0.2503	0.1551	0.1345	0.0283	0.4003	-0.1564	0.2086
AT1G04490	-0.2412	-0.3474	-0.2674	0.0714	-0.0767	0.1909	0.0752	-0.1108	0.0265	-0.2742
AT1G04500	-0.0136	-0.0501	-0.1318	0.4255	-0.2765	-0.0672	-0.1312	0.0924	-0.0394	0.0113
AT1G04501	-0.0248	0.0578	0.0383	0.1376	-0.3212	0.0155	-0.1474	0.1177	0.0317	-0.2463
AT1G04510	0.1919	0.1933	0.1177	-0.1922	0.2961	0.1967	0.1568	0.0222	0.0605	0.0707
AT1G04520	-0.0591	-0.0645	-0.1691	-0.3682	-0.1343	0.1382	0.0510	0.0247	-0.4099	-0.3611
AT1G04530	-0.3056	-0.5114	-0.5701	-0.6541	-0.4863	-0.0981	-0.0445	-0.6892	-0.8465	-0.3799
AT1G04540	-0.0277	-0.0458	-0.0011	-0.2762	-0.1149	-0.0489	-0.0432	0.0682	-0.1855	-0.2512
AT1G04550	0.3537	0.2780	0.5849	0.1436	0.5710	0.1040	0.1905	0.1087	0.3510	0.2742
AT1G04555	0.0658	-0.1068	-0.4419	0.3311	-0.4612	-0.1347	-0.0861	-0.0345	-0.4498	-0.3510
AT1G04560	-0.8513	-1.4591	0.5385	-2.2806	-1.8487	-1.2010	0.0295	-0.6262	-0.8598	0.0391
AT1G04570	0.0482	0.0890	0.0145	-0.0305	-0.1006	0.0334	0.0496	-0.0587	-0.0361	-0.0686
AT1G04580	-0.4313	-0.2552	-0.2316	-0.0663	-0.1021	-0.2361	-0.2618	-1.0869	-0.2547	-0.9125
AT1G04590	0.4911	0.2917	-0.5600	0.1234	-0.5791	0.2203	-0.0422	0.2314	-1.3609	-0.4262
AT1G04600	0.2509	0.3099	-0.0199	0.0220	0.0132	-0.2588	0.1013	0.0964	-0.0363	0.1954
AT1G04600	-0.1342	-0.1356	-0.0115	0.3335	0.0280	0.1237	-0.0847	-0.2829	-0.4804	-0.0696
AT1G04610	-0.1207	-0.2279	-0.0034	0.1713	0.3363	0.1031	0.1315	0.1091	0.1650	0.2807
AT1G04620	-0.3410	-0.3246	-0.6039	-1.0701	-0.7528	-0.1197	0.1830	-0.5756	-0.9803	-0.2642
AT1G04625	0.1078	-0.0257	0.0116	0.3221	0.0401	0.1569	-0.1235	-0.0169	-0.0867	0.0470
AT1G04630	0.0913	0.1098	0.0110	-0.0088	0.1481	0.1372	0.0961	0.1971	0.2414	0.0892
AT1G04635	-0.0770	0.0428	-0.3305	0.0742	-0.3246	-0.1736	-0.1988	-0.5416	-0.4916	-0.5463
AT1G04640	-0.1950	-0.0168	-0.1920	-0.5933	-0.0873	0.1809	0.3152	-0.1190	-0.2728	-0.0326
AT1G04645	-0.1628	-0.4136	-0.2627	-0.0555	0.0671	-0.1059	-0.2024	-0.0236	0.0069	0.0082
AT1G04650	-0.0395	-0.3840	-0.4102	-0.6137	-0.6989	0.0202	0.1024	-0.0511	-1.0121	-0.5534
AT1G04660	-0.4531	-0.0074	0.3937	-1.7103	-2.1092	-0.3729	0.7984	1.4560	-1.6517	1.5777
AT1G04670	0.1030	0.0145	-0.0859	0.0712	0.3038	-0.0054	0.1117	0.1391	-0.1417	0.3555
AT1G04680	0.1421	0.3635	0.5196	0.3668	0.6441	0.3400	0.2561	0.4229	0.7496	0.4960
AT1G04684	0.1483	-0.1542	-0.0411	0.2192	0.1299	-0.0668	-0.0420	0.0269	0.2188	0.0082
AT1G04690	0.0813	0.0792	0.0877	0.2681	0.3156	0.0902	0.0536	-0.0529	0.1945	-0.0125
AT1G04700	-0.0845	-0.3449	-0.3160	-0.3131	-0.4331	-0.0364	-0.0536	-0.0986	-0.2994	-0.0027
AT1G04710	0.0037	-0.1107	-0.6390	-0.6005	-0.2044	-0.0414	0.0190	-0.3242	-0.6146	-0.0593
AT1G04730	0.0625	-0.2900	-0.0347	-0.3003	-0.4650	-0.2444	-0.2069	-0.4218	-0.0582	-0.2947
AT1G04750	0.1235	0.0407	0.0899	0.2904	-0.1500	-0.0740	-0.1165	0.0196	0.1384	-0.1303
AT1G04760	0.3050	-0.0291	0.1034	-0.0448	0.1918	0.5270	0.1505	-0.0798	0.0505	0.1334
AT1G04770	-0.2815	-0.2912	-0.7101	-0.3163	-0.2044	-0.1363	0.0149	-0.3344	-1.0195	-0.4726
AT1G04778	0.7798	0.5755	0.6904	0.9751	0.7406	0.5924	0.1979	0.5290	0.9534	0.9476
AT1G04778	0.3135	-0.1322	0.2398	0.3854	0.1012	0.3895	0.1274	0.2607	0.0123	0.4171
AT1G04780	-0.2727	-0.6868	-0.5193	-0.4075	-0.8484	-0.3860	-0.3230	-0.1266	-0.6426	-0.3349
AT1G04790	0.1544	-0.4353	0.0182	-0.1942	-0.1527	-0.0853	0.2313	-0.1456	0.2027	-0.2676
AT1G04790	0.0035	-0.0399	-0.0654	-0.2114	0.0020	0.1834	0.1348	0.0347	-0.0611	-0.1107
AT1G04800	-0.8657	-0.8832	-0.8897	-2.0652	-0.9523	-0.5051	0.1607	-0.1457	-0.8503	0.1175
AT1G04810	-0.1717	-0.0682	-0.0674	-0.3763	-0.1040	-0.0635	0.0424	-0.2645	-0.0526	0.0594
AT1G04820	0.2049	0.2564	0.4189	0.2503	0.1881	0.1345	0.0283	0.4174	0.3607	0.2086
AT1G04830	-0.0857	0.1082	-0.0926	0.2084	0.1137	-0.2076	0.2084	0.0369	0.0906	0.0607
AT1G04840	-0.0584	-0.0233	0.0981	-0.0909	0.0834	0.0217	0.1404	-0.0024	-0.1242	-0.1765
AT1G04850	0.0594	-0.3300	-0.7843	-0.2487	-0.8935	-0.0707	-0.2000	-0.0782	-1.0782	-0.2591
AT1G04860	0.1252	-0.0159	-0.0431	-0.3792	-0.2330	-0.0624	-0.0200	-0.1950	-0.0164	-0.4392
AT1G04870	0.0386	0.0225	-0.0697	-0.0051	0.1167	0.0171	-0.0348	-0.4294	-0.1268	-0.1500
AT1G04880	0.0283	-0.2235	-0.3285	-0.5968	-0.2590	-0.2385	-0.1875	-0.3614	-0.4952	0.0902
AT1G04890	-0.3149	-0.0769	0.0701	-0.2319	0.0765	-0.1291	-0.0293	0.1703	0.0088	-0.3244
AT1G04900	0.0502	-0.1027	-0.5479	-0.5785	-0.4250	-0.1356	0.0248	-0.5405	-0.3833	-0.4442
AT1G04910	0.0051	-0.0538	-0.3177	-0.3396	-0.2818	0.0250	-0.0836	-0.0085	-0.4201	-0.2022
AT1G04920	-0.3323	-0.5432	-0.0294	-1.3918	-0.5218	-0.4119	0.2716	-0.3598	-0.6144	0.0011
AT1G04930	-0.0759	0.2853	0.2857	0.0623	0.2465	-0.0020	0.2073	0.1033	0.2827	0.1009
AT1G04940	-0.2456	-0.0709	-0.1325	-0.6865	-0.1604	0.0471	0.1091	-0.0377	0.0096	0.0724
AT1G04945	0.2323	0.4272	-0.0607	0.1505	-0.1663	-0.0277	-0.2371	-0.0796	-0.3109	-0.2734
AT1G04950	0.0461	-0.1873	0.1992	-0.2002	0.0367	-0.0089	0.0322	-0.0117	0.0020	0.1653
AT1G04960	0.0949	-0.0895	-0.1562	0.1249	-0.2886	-0.2683	-0.1072	-0.1206	-0.2590	-0.1320
AT1G04970	-0.0271	-0.0586	-0.1190	-0.1462	-0.2023	-0.1942	-0.1071	-0.3822	-0.2954	-0.4262
AT1G04980	0.1421	0.1180	0.0497	0.1105	0.3727	0.2079	0.0471	0.1569	0.0468	0.1140
AT1G04985	-0.0441	-0.1668	-0.4578	-0.3171	-0.5637	-0.1028	-0.0926	-0.1725	-0.9186	-0.3081
AT1G04990	-0.0155	-0.0356	0.0814	-0.0302	0.3419	-0.1736	0.0614	-0.0341	0.0016	-0.1406
AT1G05000	0.4238	0.4530	0.3658	0.6504	0.7827	0.0671	0.0377	0.3081	0.3285	0.0742
AT1G05010	-0.4015	0.0257	-0.6313	-0.3448	-0.3485	-0.1436	-0.0044	-0.1861	-0.7618	-0.3715
AT1G05020	-0.5344	0.3806	-0.1666	-0.0651	-0.0892	0.0996	0.1536	0.5414	0.2748	0.2315
AT1G05030	-0.2422	0.2428	0.0857	0.0020	-0.0771	-0.1314	0.0072	-0.0998	-0.0905	-0.0505
AT1G05040	0.0996	-0.0711	-0.0670	0.0409	-0.2054	-0.1829	0.1324	0.3590	0.0737	0.1119
AT1G05055	0.0565	0.3276	0.1859	0.1317	0.1662	0.1068	0.1245	-0.0664	0.0686	0.1665
AT1G05060	-0.2425	-0.4063	-0.2193	-0.0663	-0.3193	-0.2933	-0.1071	-0.4951	-0.6082	-0.7253
AT1G05065	-0.2010	0.0785	-0.0017	-0.0279	0.2544	0.0175	-0.2993	0.0751	0.2231	-0.1987
AT1G05070	0.1323	0.1340	-0.2742	0.0952	-0.2599	0.0340	0.0192	0.0949	-0.4690	-0.0520
AT1G05080	-0.0638	-0.0037	-0.1166	-0.1873	0.0967	-0.0387	-0.0423	-0.0102	-0.0147	-0.1291
AT1G05085	0.1048	0.0392	0.2479	-0.2179	0.0514	-0.0728	-0.1425	-0.1958	0.0109	0.0105
AT1G05090	0.0204	-0.0465	0.0829	-0.3399	-0.2370	-0.2269	0.0487	-0.4523	0.0551	-0.4793
AT1G05100	-0.3436	-0.7014	0.2594	0.2055	-0.5636	-0.4099	0.2519	-0.0477	0.4397	-0.0939
AT1G05120	-0.1686	-0.3890	-0.0765	-0.4105	-0.4862	-0.3050	-0.2139	-0.0131	-0.0778	-0.1556
AT1G05135	0.4385	1.3237	0.3314	0.8920	0.4684	0.7395	0.1396	1.5339	1.0716	0.8219
AT1G05136	-0.3681	0.2017	-0.0554	0.1396	-0.0212	-0.0172	-0.1192	0.0640	-0.1311	0.1711
AT1G05140	-0.0751	-0.0622	-0.0294	-0.2171	0.0318	-0.1332	0.0374	0.1366	-0.0070	-0.1697
AT1G05150	-0.0903	-0.2215	-0.2202	-0.3360	-0.0178	-0.0176	-0.0151	0.1298	0.2300	0.0619
AT1G05160	-0.3517	-0.2410	-0.2603	-0.3633	-0.3303	-0.1024	0.2179	-0.1284	0.2846	-0.1237
AT1G05170	-0.2817	0.2346	-0.3035	0.0469	-0.3133	0.1792	0.0840	0.1530	-0.0101	-0.0021
AT1G05180	0.0661	-0.0140	-0.2643	0.1147	-0.1186	0.0540	0.0920	-0.0992	-0.2602	-0.1828
AT1G05190	-0.7083	-0.6997	-0.9027	-1.3431	-0.9241	-0.2875	0.3240	-0.7278	-0.8385	-0.2092
AT1G05200	0.0023	-0.0266	0.1051	-0.1141	0.1595	-0.0535	-0.2520	0.0279	-0.0596	0.0631
AT1G05205	0.0217	0.0869	-0.0966	0.2344	0.1528	0.2660	0.0942	0.2845	0.1927	-0.0648
AT1G05210	0.2785	0.5041	0.3738	0.3872	0.7864	0.5437	0.2945	0.3376	0.8718	0.4422
AT1G05220	0.0707	0.4308	0.7117	1.0975	0.9967	0.3265	-0.2029	0.4169	1.0350	0.4208
AT1G05230	0.1559	-0.1188	-0.0542	-0.1834	-0.1200	-0.0620	0.6041	0.1407	-0.0484	-0.0522
AT1G05240	-0.6317	0.8368	-0.2404	0.1189	1.5491	-0.1446	0.2601	0.2160	1.6319	1.2080
AT1G05260	0.3582	0.6283	0.2479	0.8935	0.2631	0.3215	-0.2198	0.5590	0.7674	0.7230
AT1G05270	-0.1235	-0.2533	0.0483	-0.4759	0.0782	-0.2359	0.1827	-0.4904	0.1102	0.0691
AT1G05280	-0.2151	-0.0678	-0.5060	-0.4963	-0.1413	0.0471	-0.2170	-0.1711	0.2133	0.3170
AT1G05290	0.1251	0.1074	-0.0135	0.0670	-0.0836	-0.1673	-0.2447	-0.0526	0.0707	0.2307
AT1G05291	-0.2500	-0.0812	-0.2160	0.1700	-0.0212	0.0408	0.2107	-0.1289	0.1262	0.0059
AT1G05291	-0.1494	-0.2024	0.0697	-0.1411	0.3094	-0.2038	0.0932	0.0438	0.1620	0.1593
AT1G05300	0.0514	0.5857	0.5555	1.0759	0.5192	-0.1047	-0.0976	0.2693	0.4380	0.3735
AT1G05310	-0.4338	-0.5658	0.3262	-0.2507	-0.2812	0.2499	-0.0424	0.3512	0.3136	0.1272
AT1G05320	-0.1135	-0.4695	-0.3779	-0.0686	-0.7359	-0.2770	-0.5640	0.2939	-1.0525	-1.2344
AT1G05330	-0.4160	-0.1769	-0.1800	-0.1555	-0.0603	0.0238	-0.1437	-0.3429	0.1651	-0.1025
AT1G05340	0.7231	0.3272	1.5695	0.9745	-0.1371	0.3775	-0.3025	0.3216	0.9695	0.4021
AT1G05350	-0.1401	0.1364	-0.0064	0.0080	0.1671	0.0891	0.0430	0.1685	0.0172	-0.1302
AT1G05360	-0.1444	-0.3718	-0.3830	-0.5366	-0.2688	-0.3673	-0.1199	-0.7453	-0.6336	-0.8909
AT1G05360	-0.2376	-0.1439	-0.0027	-0.1282	0.0055	-0.2966	0.1431	-0.5905	-0.2804	-0.3539
AT1G05370	0.0680	-0.0091	0.0455	-0.0809	0.1611	0.3627	0.3089	-0.2524	-0.1500	-0.1490
AT1G05380	0.0142	-0.1965	0.1767	-0.3895	0.0137	-0.0927	-0.0310	-0.1386	0.0525	0.0052
AT1G05385	0.1389	0.0027	-0.1324	0.0366	-0.6618	-0.0035	-0.0287	0.0170	-0.3040	0.0535
AT1G05390	0.1058	-0.0184	-0.1346	0.2023	0.3803	-0.0175	0.2851	0.0612	0.0565	0.0752
AT1G05400	-0.0451	0.2509	-0.1429	0.3121	-0.3800	-0.0091	-0.1605	-0.1208	-0.4092	0.0343
AT1G05410	0.0301	-0.0704	-0.1213	0.0795	-0.1926	-0.0456	0.0518	-0.2850	-0.2786	-0.2522
AT1G05420	-0.1356	-0.0929	0.0651	-0.1297	0.0203	0.1038	0.0173	0.0125	0.1086	0.0599
AT1G05430	-0.0748	-0.1248	-0.4289	-0.0409	-0.2005	-0.0632	-0.0505	-0.4840	-0.5391	-0.4924
AT1G05440	-0.1248	-0.5398	-0.3672	-0.7669	-0.0797	0.4266	0.1905	-0.2317	-0.3561	0.0995
AT1G05450	-0.1377	0.4816	-0.0545	0.5332	0.7622	0.4236	0.0924	0.4677	0.5164	-0.1419
AT1G05450	0.0611	0.5841	0.4744	1.0141	1.3021	0.6820	0.0713	0.3755	0.9163	0.3499
AT1G05460	0.1086	-0.5934	-0.4239	-0.8681	-0.5085	-0.2515	-0.2016	0.0513	-0.6078	0.3121
AT1G05470	0.3152	-0.2588	0.1086	-0.2780	0.1272	-0.0977	0.1082	0.1671	0.2378	0.0793
AT1G05490	0.3516	0.0898	-0.5528	-0.3288	-0.5480	0.1588	0.4655	0.7571	-0.5851	0.0676
AT1G05500	-0.0675	-0.1470	-0.1049	-0.1387	-0.0436	-0.1412	-0.0429	-0.1267	-0.0956	0.0976
AT1G05510	-0.5290	-0.7767	1.7840	-1.6631	-0.8438	-1.4241	0.0562	-0.6193	-0.0041	0.6456
AT1G05520	0.2129	0.2148	-0.1602	0.0586	0.3590	0.0234	-0.0310	-0.0096	0.2862	-0.2409
AT1G05530	-0.1806	-0.1610	0.0573	-0.5022	0.2799	0.0644	0.0750	-0.3301	0.3402	0.1830
AT1G05540	-0.0220	0.3109	0.0398	-0.2511	0.0231	0.0536	-0.0434	-0.1605	-0.0398	-0.1314
AT1G05550	0.0434	0.0487	0.0760	0.4473	0.1978	-0.2780	-0.2955	-0.2635	0.0149	-0.0570
AT1G05560	-0.1436	-0.8360	-0.3919	-0.8973	-1.4964	-0.3456	-0.1239	-0.2543	-1.3837	-0.1600
AT1G05570	0.1175	0.0805	0.3507	0.5214	0.0850	-0.0771	-0.0847	0.1951	0.6568	0.2625
AT1G05570	-0.0570	-0.0669	-0.1683	-0.0806	0.0336	-0.1124	-0.0075	-0.1880	-0.1810	0.0608
AT1G05575	0.5049	0.2939	0.7308	0.4675	0.0784	-0.7571	-0.6425	-0.1990	0.3017	-0.1167
AT1G05577	-0.0995	-0.4756	-0.1545	-0.4321	-0.3498	0.3728	0.0245	-0.7870	-0.5797	-1.7051
AT1G05580	0.0006	0.1599	0.1840	0.3345	0.0264	-0.0413	-0.1650	0.0631	-0.0442	0.0891
AT1G05590	-0.0596	0.1521	-0.0043	-0.3229	0.2230	0.2299	0.1713	0.3059	0.1808	0.5356
AT1G05600	-0.2328	-0.1929	0.1461	-0.1863	-0.1288	-0.1806	0.2023	-0.4249	-0.0830	-0.2858
AT1G05610	0.0869	-0.2915	0.1096	-0.0611	0.0655	0.0011	0.1243	-0.4281	0.0867	-0.2728
AT1G05610	0.1504	0.1020	-0.1253	0.0267	-0.0456	0.0263	-0.1060	0.1481	0.0253	-0.0554
AT1G05615	-0.1951	0.1315	-0.1530	0.2271	-0.0148	-0.0348	0.2242	-0.0854	0.0373	0.2604
AT1G05615	0.1247	0.2218	0.3074	0.0222	-0.0071	0.4687	-0.1489	0.3788	-0.0071	0.1488
AT1G05620	0.0411	0.3912	0.0874	0.2417	0.4697	0.1638	0.1216	0.0167	0.0041	0.0521
AT1G05630	-0.0704	-0.2239	-0.1251	0.0976	0.2495	-0.1117	-0.0602	-0.0613	0.1254	0.3886
AT1G05630	0.0741	0.5753	-0.0429	-0.1921	-0.0437	0.1871	0.1713	0.1450	-0.0602	0.2929
AT1G05640	0.0769	-0.3881	-0.3008	-0.1614	-0.2956	0.0020	0.0157	-0.1921	-0.3290	-0.2159
AT1G05650	-0.1311	0.0895	-0.1918	-0.1067	0.1735	0.0215	-0.0635	0.0648	0.4343	0.4592
AT1G05660	-0.0322	-0.0681	-0.2512	-0.2638	0.6954	0.2840	-0.0801	0.3119	1.5070	0.7421
AT1G05670	-0.0867	-0.2680	-0.0336	-0.4821	-0.1808	-0.0945	-0.2941	-0.8072	-0.4346	-0.4164
AT1G05680	-0.5957	-1.0245	-1.0713	-1.0500	-1.1887	-0.3985	-0.3101	-0.5763	-1.4053	-0.6880
AT1G05690	-0.2909	-0.1161	0.0322	0.1540	-0.0380	-0.1943	-0.0031	0.0305	-0.0680	-0.0200
AT1G05700	-0.1626	0.6088	-0.3204	0.3918	0.1719	-0.0073	0.0458	0.3552	0.8511	0.4324
AT1G05710	0.3345	0.1834	0.2909	0.4566	0.5568	0.0125	0.0656	-0.1688	0.2784	0.0168
AT1G05720	0.2034	0.0845	0.1694	0.3412	0.2516	0.2593	0.0880	0.1867	0.0972	-0.1496
AT1G05730	0.5008	0.2252	-0.1145	0.3463	-0.0049	0.1444	-0.2932	-0.5067	-0.5638	-0.6229
AT1G05740	0.0393	0.0653	-0.0114	0.0044	-0.0257	0.2565	-0.1746	0.0500	-0.0399	0.0225
AT1G05750	-0.1795	0.0666	-0.0043	-0.3134	-0.0229	-0.1006	-0.1881	-0.2648	-0.3394	-0.1980
AT1G05750	0.3924	-0.1680	0.0077	-0.2638	-0.1672	-0.2508	-0.1432	-0.2285	-0.0825	-0.0258
AT1G05760	-0.3094	-0.6298	-0.2682	-0.8983	-0.7462	-0.2840	-0.7431	-0.4676	-0.6576	-0.8302
AT1G05770	-0.0974	-0.4610	-0.2489	-0.3971	-0.4063	0.1667	-0.3823	0.1811	-0.1509	-0.3738
AT1G05780	0.3637	0.1269	-0.4733	0.0843	-0.4388	0.1662	-0.0580	0.2659	-0.7482	-0.3111
AT1G05780	-0.2669	-0.0099	-0.1828	-0.2073	0.1002	-0.0365	0.0158	-0.2116	0.0573	-0.3885
AT1G05785	0.1378	0.4199	0.6474	0.7435	0.4363	0.2827	0.0056	0.1703	0.8459	0.1621
AT1G05790	0.2018	0.0743	-0.1210	0.1207	-0.4912	-0.0354	-0.1011	-0.0181	-0.6304	-0.2004
AT1G05800	-0.3465	-0.0149	-0.2708	0.0212	-0.1822	-0.3512	0.0706	-0.2098	-0.1169	-0.0355
AT1G05805	-0.0973	0.1721	0.5039	0.3913	0.1641	-0.0057	0.0101	0.1446	0.4173	0.1267
AT1G05810	-0.2630	0.2583	0.1792	0.2962	0.0988	0.1965	0.1606	0.2892	0.5110	0.2015
AT1G05820	0.0428	-0.0705	-0.0824	-0.0712	-0.1371	0.1871	0.0418	-0.3717	-0.0256	-0.1926
AT1G05830	0.2555	0.0197	0.4461	0.0399	-0.0912	-0.1611	-0.0510	0.2340	0.3392	0.3359
AT1G05835	-0.5426	0.1193	0.0502	-0.1166	0.3093	0.4073	0.3247	0.5404	0.5769	-0.0586
AT1G05840	0.1137	0.1165	0.4300	0.5245	0.1912	-0.0927	-0.0003	0.1273	0.5846	-0.3422
AT1G05850	0.0315	0.2564	-0.2326	0.2503	0.1688	0.1345	0.0283	0.4174	0.3607	0.2086
AT1G05860	-0.2835	-0.1948	0.0459	-0.3257	-0.0996	-0.0857	-0.2269	-0.0112	0.0396	-0.0144
AT1G05870	0.0693	0.1299	0.1994	0.1223	0.0761	-0.2206	-0.0613	-0.0228	-0.2255	0.1323
AT1G05880	0.0738	-0.0948	0.0195	0.0407	-0.0758	-0.1784	-0.0770	0.0092	-0.2634	-0.0707
AT1G05880	-0.4302	-0.3577	-0.6777	0.4362	0.3769	-0.1033	-0.3021	-0.6688	-0.1780	-0.6989
AT1G05890	0.0122	-0.4279	0.1356	-0.2991	-0.3533	-0.3611	0.0073	-0.5996	-0.3449	-0.2248
AT1G05894	-0.2126	0.1620	-0.1312	-0.0659	0.0570	-0.1671	-0.3000	-0.1726	0.3096	-0.0425
AT1G05900	0.1863	0.0853	-0.2457	0.0610	-0.3222	-0.1031	-0.1210	-0.1418	-0.5165	0.1553
AT1G05910	-0.0554	-0.1014	-0.2424	-0.2924	-0.1913	0.0435	-0.0532	-0.2366	-0.3641	-0.0591
AT1G05920	-0.0165	0.0482	0.0741	-0.1662	0.0995	0.0954	0.2278	-0.0202	-0.1086	0.0269
AT1G05925	0.1541	0.0382	0.2488	-0.0322	0.1237	0.1037	-0.0732	0.1163	0.0807	0.0233
AT1G05930	-0.1213	0.0876	0.1621	-0.0733	0.0831	-0.0496	0.0512	0.0823	0.0075	0.0428
AT1G05940	0.1508	0.4712	0.7256	0.2537	0.6936	-0.0230	0.0200	0.0997	0.5621	0.2225
AT1G05950	0.1850	0.1049	-0.2688	-0.1579	-0.1837	-0.1343	0.0847	-0.0511	-0.8026	-0.4884
AT1G05960	0.0832	0.0223	0.1772	-0.0788	-0.1401	-0.0865	0.0585	0.4009	0.2210	0.1629
AT1G05970	-0.0826	0.0216	0.3941	0.1445	0.2792	0.0778	0.1235	-0.0269	0.5157	0.1629
AT1G05980	0.0159	0.0575	-0.1860	0.0057	0.1160	0.1150	0.1356	0.1778	-0.0244	0.3465
AT1G05990	0.3238	0.0578	-0.2253	0.0934	0.0077	0.0358	-0.1403	-0.0816	-0.0136	-0.0465
AT1G06000	-0.1524	0.8911	0.0671	-0.2591	0.5349	0.3078	0.0469	0.3116	0.2952	0.5118
AT1G06010	0.1055	-0.1394	-0.0173	0.0578	0.0675	0.0007	0.0843	-0.1320	-0.0977	-0.1436
AT1G06020	0.0732	-0.1896	0.0356	-0.0847	-0.0979	-0.1214	0.1395	0.1009	-0.0755	-0.0052
AT1G06030	-0.0118	-0.0179	0.0991	0.1404	-0.1750	-0.0342	0.0065	-0.1504	0.0872	0.1704
AT1G06040	0.1088	-0.3723	0.4250	-0.3822	-0.0748	-0.3619	-0.0732	0.1019	0.3906	0.1680
AT1G06050	0.1452	-0.0608	0.4150	0.2426	0.0173	-0.1828	0.0743	-0.2273	0.5081	0.0705
AT1G06060	0.0455	0.3487	0.3189	0.4285	0.2544	0.1531	-0.0792	0.2541	0.2314	0.1654
AT1G06070	-0.0022	-0.1032	-0.1717	-0.1792	-0.1060	0.1823	0.1550	-0.2685	-0.1110	-0.0822
AT1G06070	0.0591	0.1766	0.0573	0.0392	0.2626	0.2205	0.2355	-0.0433	0.1957	-0.2006
AT1G06080	-0.6338	0.1670	-0.0158	0.8109	0.7917	1.1148	0.3962	0.6874	0.0947	0.0973
AT1G06090	-0.3668	-0.2407	-0.0312	-0.4378	1.0439	0.3239	0.2670	0.4344	1.2223	0.6837
AT1G06100	0.1384	0.6982	-0.1211	0.2583	0.8292	0.1903	0.3449	0.6532	-0.2842	0.4348
AT1G06110	0.0231	0.1520	0.5541	0.3191	0.1766	0.1178	-0.0044	0.3153	0.4815	0.1443
AT1G06120	-0.0257	-0.0567	0.1533	-0.0283	-0.0727	0.1804	-0.0696	0.0216	0.4213	0.0761
AT1G06130	0.0134	-0.0607	0.0169	0.1246	-0.1983	-0.0162	0.0093	-0.0483	-0.0738	-0.2163
AT1G06135	-1.4062	-0.5864	-1.1945	-0.7838	-0.3379	-0.4942	0.2113	-0.8233	-0.5351	-1.2301
AT1G06137	-1.5230	-1.1871	-1.8758	-0.8861	-0.6202	-0.6282	-0.1289	-1.9745	-1.0686	-1.7951
AT1G06140	0.1088	-0.0885	0.2907	-0.0780	0.0952	0.0669	0.0327	-0.1109	-0.0645	-0.3315
AT1G06145	0.0186	-0.0320	-0.0478	-0.0413	0.0301	0.1384	-0.1224	-0.4985	0.0336	-0.2096
AT1G06148	-0.1188	0.0021	0.1352	-0.3013	-0.0519	-0.0488	0.3146	0.1937	0.3007	0.0989
AT1G06149	0.4986	-0.0453	-0.5662	-0.0510	-0.5390	-0.0168	0.0036	-0.0209	-0.9514	-0.1055
AT1G06160	0.0523	0.5521	0.1280	0.7201	0.1027	0.4286	0.0271	0.1325	0.1298	0.1298
AT1G06170	-0.1107	-0.1264	0.0358	-0.0949	-0.1385	-0.2885	-0.0418	-0.0045	0.0314	0.1153
AT1G06180	0.1745	-0.1004	-0.2928	0.2651	-0.1054	-0.2399	-0.0952	-0.2719	-0.6116	-0.3034
AT1G06190	0.0268	0.0506	-0.6562	-0.9029	-0.3692	0.2146	0.4179	-0.2126	-0.8216	0.0040
AT1G06200	0.1865	0.0294	0.0294	0.5074	-0.0743	0.0430	-0.0870	0.0613	-0.1020	-0.1666
AT1G06210	0.0739	-0.2557	-0.7728	-0.3605	-0.6585	-0.0517	-0.3029	-0.1800	-1.1025	-0.3491
AT1G06220	0.2167	0.1781	0.0327	-0.2678	0.1859	0.0713	0.1544	-0.1131	-0.0489	0.0861
AT1G06225	-0.0812	-0.0596	0.2707	0.3263	-0.0269	0.1162	0.3885	-0.1116	0.2608	0.0073
AT1G06230	0.1764	-0.1022	-0.0748	0.0139	-0.3889	-0.2210	-0.0720	0.0544	-0.0857	-0.2624
AT1G06240	-0.0912	0.0290	0.3561	-0.1212	0.1940	0.2926	0.1338	-0.0578	0.0280	0.4667
AT1G06250	-0.0806	-0.5204	-0.1239	-0.4943	-0.3562	-0.0509	-0.0692	-0.5250	-0.2995	-0.3686
AT1G06250	-0.0101	-0.2801	0.0373	-0.0789	-0.0469	-0.1811	0.1079	-0.3326	0.0594	-0.0557
AT1G06260	0.0964	0.1122	0.0137	0.0219	0.1341	0.0489	0.1261	0.0446	0.0607	0.0778
AT1G06260	-0.1819	-0.1534	-0.3512	-0.6210	-0.0356	-0.1563	0.1323	-0.4140	-0.3803	0.0349
AT1G06265	0.3360	-0.3164	-0.0242	-0.5465	0.1632	-0.2755	-0.0525	-0.3046	-0.0241	-0.2594
AT1G06270	-0.1753	-0.1750	-0.0584	-0.1933	0.1807	-0.1440	-0.1110	-0.4099	0.0132	0.0256
AT1G06280	-0.1354	-0.0457	-0.1305	0.0769	0.0738	-0.0187	0.1251	0.0943	-0.0818	-0.0143
AT1G06290	-0.4518	-0.1816	0.0052	-0.4761	-0.0113	-0.2159	0.0781	0.1177	0.4715	-0.2321
AT1G06310	-0.4861	-0.2534	-0.3161	-0.7843	-0.2345	-0.0978	-0.0230	-0.1474	-0.3502	-0.0975
AT1G06320	-0.0834	-0.2140	0.0049	-0.1561	-0.1540	0.0447	0.0629	-0.0851	0.0223	0.1069
AT1G06330	-0.0188	-0.3474	0.2186	-0.0369	-0.3746	-0.1959	-0.0070	0.2759	0.3104	0.1766
AT1G06340	0.0388	-0.0518	0.2241	0.1515	0.1377	0.0364	0.1439	0.1665	0.3293	-0.0184
AT1G06350	-0.3083	0.5620	0.0684	-0.0645	0.2544	0.4822	0.1427	0.6454	0.0455	0.1296
AT1G06360	-0.2808	0.3212	-0.2740	-0.4180	0.0161	-0.0114	0.0368	0.0638	0.0882	0.3100
AT1G06370	0.1995	-0.0339	-0.1493	-0.2296	-0.2275	0.1123	0.1996	-0.2230	-0.3803	-0.0241
AT1G06370	0.0010	0.0184	-0.2849	0.1020	-0.2576	-0.2135	0.0606	-0.4745	-0.0766	-0.1336
AT1G06380	0.2275	0.4949	-0.1916	0.3479	-0.0433	0.3133	0.0192	0.1416	-0.2385	0.0270
AT1G06390	-0.1708	-0.2395	-0.3388	-0.1548	-0.3706	-0.1320	0.0432	-0.1077	-0.3236	-0.2051
AT1G06400	-0.0880	-0.5083	-0.4705	-0.1798	-0.8227	-0.2854	-0.2759	-0.6751	-0.8387	-0.5619
AT1G06410	0.0633	-0.1604	-0.1347	-0.1860	-0.1192	-0.0311	-0.2144	0.1184	-0.2015	-0.3626
AT1G06420	-0.0882	-1.2286	-0.2319	-0.5936	-0.8833	0.1491	-0.0668	-0.0053	-1.1053	-0.1526
AT1G06430	-0.2663	-0.3721	0.1483	-0.4361	-0.4034	-0.2717	0.1945	-0.2361	-0.3591	0.1520
AT1G06440	-0.0202	-0.0501	-0.0610	-0.1283	-0.0430	0.0784	-0.0640	-0.4328	-0.0636	-0.0961
AT1G06450	-0.1443	0.2212	0.0547	-0.0576	0.0278	0.1334	0.0992	0.0557	0.3821	0.2777
AT1G06460	-0.5989	-0.0358	-0.6888	-0.3595	-0.5948	-0.4836	0.0799	-0.1517	-0.4329	-0.1023
AT1G06470	0.1096	0.1047	-0.2132	-0.1548	0.3049	-0.0171	0.0464	-0.2867	-0.2327	-0.2374
AT1G06475	0.3971	0.3833	-0.0687	0.3197	1.0237	0.0693	-0.3403	-0.1130	0.3228	-0.1738
AT1G06480	-0.2382	0.0690	-0.1072	0.1202	0.2742	-0.1761	0.0069	0.3824	0.0868	-0.1185
AT1G06490	0.1101	-0.1064	0.2342	-0.1078	-0.0910	-0.0195	-0.0600	-0.4046	-0.0700	-0.2246
AT1G06500	0.0543	0.0177	-0.3696	-0.0008	-0.4336	0.0247	0.0020	0.0461	-0.6710	-0.2240
AT1G06510	0.1840	-0.2747	-0.4434	-0.3233	-0.5460	-0.1686	0.0360	-0.0880	-0.6219	-0.3507
AT1G06515	0.4061	0.4731	0.6237	0.6442	0.6421	0.3708	0.2000	0.2201	0.7064	0.1622
AT1G06520	-0.2725	-0.3581	0.1469	-0.5330	-0.0875	-0.3653	-0.1507	-0.5003	0.4566	-0.2311
AT1G06530	0.1020	-0.1185	-0.3905	-0.0689	-0.2252	0.0189	-0.1277	0.2044	-0.4413	-0.0145
AT1G06540	-0.0948	-0.3841	-0.1108	-0.1469	-0.1420	0.0670	-0.0708	-0.4176	-0.2704	-0.2884
AT1G06550	0.3333	-0.2506	-0.6862	-0.0789	-0.2674	-0.1460	-0.1694	-0.4572	-1.1294	-0.4479
AT1G06550	0.1920	-0.0876	-0.1501	-0.1002	0.1070	-0.0580	-0.2531	-0.2321	-0.8644	-0.3449
AT1G06560	0.0564	0.0379	0.3073	-0.3575	0.0869	-0.1084	0.1624	-0.1877	-0.2519	0.0709
AT1G06570	-0.2864	0.4307	0.6318	0.5220	-0.4642	-0.2537	-0.1327	0.1492	0.3560	-0.1932
AT1G06580	-0.1311	0.0950	-0.3127	-0.1230	-0.0015	-0.0430	-0.0555	-0.1267	-0.3748	-0.2389
AT1G06590	0.2996	-0.0157	0.1099	-0.1250	-0.0149	0.1642	-0.0777	-0.1515	-0.0089	-0.0924
AT1G06590	-0.2492	-0.0043	0.0261	-0.3316	0.1851	-0.1373	0.1202	0.0278	0.1796	0.0813
AT1G06610	-0.0736	0.0722	0.0353	-0.2209	0.1989	-0.0717	0.0146	-0.1069	-0.0668	-0.0189
AT1G06620	-0.0111	0.6624	0.6649	0.7785	0.9519	0.1655	-0.0732	0.2814	0.7824	0.6374
AT1G06630	-0.0454	0.3612	0.6690	0.0100	0.4765	-0.0060	0.1819	-0.1447	0.1549	-0.0774
AT1G06640	0.5646	0.7558	0.2059	1.2015	0.4403	0.2145	-0.0636	0.3792	0.6531	0.5559
AT1G06645	-0.4744	-0.2838	-0.3630	-0.3047	-0.3909	-0.2671	0.0412	-0.2107	-0.3382	-0.1724
AT1G06650	0.1842	0.4981	0.0478	0.7606	0.3604	0.1453	-0.0355	0.2939	0.2563	0.2075
AT1G06660	-0.1057	-0.3744	-0.3277	-0.7050	0.1873	0.0318	0.0092	-0.1356	-0.3324	-0.3506
AT1G06670	0.1256	-0.3601	-0.6818	-0.7129	-0.6485	-0.1427	-0.0588	-0.2422	-1.0811	-0.4539
AT1G06680	-0.5193	0.2564	-0.4330	0.2261	-0.1134	0.1345	0.0283	0.4174	-0.2088	0.2086
AT1G06680	-0.0725	-0.0224	-0.2661	-0.0269	0.1851	0.1667	0.1147	-0.0712	-0.2965	0.0433
AT1G06690	-0.2381	-0.0587	-0.0648	-0.7191	-0.3259	-0.1062	0.3924	0.0587	-0.3358	0.4127
AT1G06700	0.0654	-0.0035	0.0907	0.1912	-0.0458	-0.0682	-0.0138	-0.4357	-0.2720	-0.1785
AT1G06710	-0.0338	-0.1470	-0.4573	-0.4541	-0.2917	-0.3571	-0.2076	-0.7430	-0.5084	-0.4773
AT1G06720	0.1678	-0.4796	-1.0200	-0.7942	-0.9753	-0.2397	-0.2862	-0.1871	-1.4001	-0.5135
AT1G06720	-0.0085	-0.6797	-0.7611	-0.7480	-1.1597	-0.4315	-0.6676	-0.0856	-1.0331	-0.4385
AT1G06720	-0.1385	-0.0763	0.1104	-0.0930	0.1093	-0.1910	-0.0406	0.0770	0.2255	0.0778
AT1G06730	-0.1571	-0.2866	-0.1599	-0.4514	-0.1136	-0.0848	0.0246	-0.2010	-0.0120	0.2016
AT1G06750	0.1041	0.1444	-0.0945	0.2003	0.1506	-0.0206	-0.1134	-0.0628	0.0689	0.0499
AT1G06750	0.0592	-0.1292	0.2172	0.0630	-0.0821	0.0383	-0.1480	0.2143	0.1057	-0.1782
AT1G06760	-0.5577	-0.7076	-0.4482	-0.8254	-0.3198	-0.0930	0.0067	-0.0717	-0.4564	-0.0832
AT1G06770	-0.1726	-0.7273	-0.8972	-0.4369	-0.6684	-0.4563	-0.2624	-0.7534	-0.8813	0.2716
AT1G06780	-0.1777	0.2293	-0.2212	0.1300	-0.2505	-0.0129	0.0359	0.2709	0.0556	-0.0215
AT1G06790	0.3788	0.1559	0.3190	0.1133	0.3554	0.1173	0.1632	-0.0642	0.2227	0.0801
AT1G06800	-0.0014	0.2753	0.1028	0.3456	0.2422	0.0550	0.3187	0.1469	0.1373	-0.0292
AT1G06810	-0.0907	0.0788	-0.1941	0.0958	-0.1641	-0.1237	-0.0853	-0.2488	-0.3268	-0.0362
AT1G06820	-0.1282	-0.1668	-0.1324	-0.4700	-0.2484	-0.1836	0.0831	-0.5254	-0.3623	-0.2202
AT1G06830	-0.0137	0.0946	-0.1725	-0.1684	0.6106	0.1644	0.0640	0.1831	0.2516	0.9505
AT1G06840	0.1782	0.2581	0.2946	0.5796	0.4270	0.2277	0.0130	0.2132	0.4348	0.0586
AT1G06850	-0.2089	0.3302	0.3040	0.5574	0.3823	0.0461	0.1575	0.2230	0.8490	0.3840
AT1G06870	-0.0254	0.3568	0.1249	0.2731	0.2323	-0.0217	0.0085	-0.1642	0.2430	0.1814
AT1G06890	-0.0919	-0.0431	-0.0053	0.0051	-0.0233	0.0317	0.0412	-0.0570	0.3248	-0.0624
AT1G06900	-0.1361	-0.2375	-0.3901	-0.4940	-0.3006	-0.1862	-0.1091	-0.3735	-0.5847	-0.2811
AT1G06910	-0.0732	-0.5592	-0.6026	-0.5013	-0.8565	-0.3192	-0.1295	-0.6771	-1.0633	-0.9142
AT1G06920	-0.0090	-0.3615	0.1021	-0.1355	-0.0043	-0.0881	0.1051	0.0111	-0.0289	0.1077
AT1G06923	0.0105	0.1369	-0.2438	0.0416	-0.0378	-0.0964	-0.1869	-0.1374	0.1990	-0.1098
AT1G06923	0.0604	-0.1602	-0.0948	-0.1496	0.1778	-0.1288	0.1121	0.1077	-0.0784	0.0578
AT1G06925	-0.2758	-0.4416	-0.2525	-0.8102	-0.3493	-0.0698	0.1706	-0.1931	-0.4287	-0.1250
AT1G06930	-0.2382	0.3820	-0.0629	-0.3252	0.1650	0.6038	-0.0210	-0.0383	1.4270	0.4809
AT1G06950	-0.0519	-0.2457	-0.5865	-0.8298	-0.6029	-0.2123	0.0796	-0.3952	-0.9366	-0.0483
AT1G06960	0.4394	0.1731	-0.2482	0.3697	-0.1454	0.3867	0.1683	0.3025	-0.1873	-0.1542
AT1G06970	-0.0855	0.1207	0.0666	-0.3357	0.0065	-0.0286	0.0030	-0.4820	-0.3093	0.2180
AT1G06980	-0.9202	-0.0469	-0.0118	0.3227	-0.0045	0.0267	0.1482	0.3765	0.9922	0.3897
AT1G06990	0.0280	-0.2017	-0.0295	0.1509	-0.0562	0.1797	-0.2081	0.0143	-0.0919	-0.0001
AT1G07000	-0.0519	0.3500	0.3155	0.6634	0.3392	0.0364	-0.0793	0.2539	0.8100	0.2126
AT1G07010	-0.1558	-0.3608	-0.5406	-1.0584	-0.5690	-0.5945	-0.0942	-0.5099	-0.9882	0.1305
AT1G07020	-0.0885	0.3771	0.2139	0.6310	0.5377	0.2691	0.1329	0.3271	0.4670	0.0893
AT1G07025	0.0578	0.1398	0.4663	0.0181	-0.0214	-0.1433	0.0959	-0.1792	0.1101	0.1018
AT1G07030	0.0399	0.2831	0.2179	0.2137	0.3544	0.0979	0.0872	0.0795	0.4717	0.1827
AT1G07040	-0.1377	0.2843	0.4881	0.4058	-0.5033	0.0295	-0.1883	0.3667	0.0085	-0.1832
AT1G07050	-0.2869	-0.9995	-0.4132	-1.2260	-0.1642	-0.4263	-0.1043	-1.4185	-0.9592	0.1560
AT1G07051	0.0755	-0.2084	0.1804	0.1837	0.0673	-0.0397	-0.1352	-0.1541	0.0493	0.1576
AT1G07051	-0.1265	0.0628	0.3164	0.0991	-0.3147	0.1314	-0.0579	-0.0266	-0.1386	-0.1400
AT1G07060	0.0539	-0.0251	0.0227	0.0533	-0.0595	0.0184	-0.0637	-0.4132	-0.2797	-0.0982
AT1G07070	0.2531	0.2111	-0.1254	0.2086	0.3076	0.1718	0.0386	-0.1688	0.0710	-0.1733
AT1G07080	-0.0846	0.1023	0.2469	-0.2011	0.0560	0.0640	0.0271	0.2262	0.1811	0.3612
AT1G07090	0.0016	0.6478	0.4613	0.9310	0.7733	0.4969	0.1337	0.6025	0.9977	0.3239
AT1G07100	0.2286	-0.2106	0.2259	0.1901	0.3947	0.0622	-0.1723	0.0209	0.0687	0.0228
AT1G07110	-0.0761	-0.1227	-0.2678	-0.1661	-0.4520	-0.0703	0.1486	0.0608	-0.6816	0.0904
AT1G07119	-0.0233	-0.1187	-0.0187	0.0263	-0.2013	0.0227	0.0553	-0.1737	-0.3932	-0.1368
AT1G07119	0.1772	-0.0012	0.2718	-0.1865	0.3828	-0.0411	-0.0567	0.0493	-0.0242	-0.0071
AT1G07120	0.0095	-0.0525	-0.2006	-0.0068	-0.2893	-0.1370	-0.0743	-0.3173	-0.0717	-0.2868
AT1G07120	0.0063	-0.3226	0.1404	0.0214	0.0587	-0.1285	0.0571	-0.0940	-0.0317	-0.2141
AT1G07130	-0.2980	-0.0363	0.2532	-0.1230	0.3108	-0.1663	-0.0316	-0.2585	0.3012	0.1433
AT1G07130	0.0534	-0.1175	-0.2503	-0.4679	0.0384	-0.4427	0.1469	-0.5603	-0.2662	0.0304
AT1G07135	0.0557	-0.3323	0.2050	-0.5211	-0.1561	-0.6656	-0.4498	-0.9134	-0.4631	-0.6092
AT1G07135	0.1598	-0.7609	-0.6270	-0.4107	-0.4779	0.1345	-0.2951	0.2302	-0.3998	0.2349
AT1G07140	-0.1226	-0.2467	-0.6129	-0.3161	-0.0864	-0.3492	-0.0076	-0.6176	-0.5099	0.0660
AT1G07150	-0.0902	-0.9547	0.3976	-0.5565	-1.2734	-1.3264	-0.2170	-0.7607	-0.8434	0.2530
AT1G07150	-0.0213	-0.4300	0.2234	-0.6117	-0.3877	-0.6020	0.2275	-0.4385	-0.3728	0.2515
AT1G07160	-0.9354	-0.5789	-1.0652	-1.0659	-1.4875	0.0342	-0.1041	-0.9348	-0.6038	-0.5793
AT1G07170	0.4254	0.2095	0.6733	0.6382	0.4978	0.3060	0.0834	0.2008	0.4817	0.1430
AT1G07175	-0.3809	0.2648	0.0288	0.0533	0.7116	0.0023	0.2886	0.8903	1.1995	0.7620
AT1G07180	-0.0820	-0.2221	-0.2301	-0.2047	0.2651	0.2591	-0.0907	-0.0592	-0.0281	0.0193
AT1G07190	-0.2655	-0.0412	-0.0352	0.0438	0.0023	0.0213	0.0216	0.1916	-0.0993	0.1299
AT1G07200	-0.0821	0.0607	0.7219	0.3043	0.0362	-0.2927	-0.0362	0.1616	0.7446	0.1423
AT1G07210	0.2708	0.0792	0.0152	-0.0935	0.0752	0.1308	-0.0547	-0.1301	-0.4364	-0.2209
AT1G07220	-0.0083	0.0938	-0.0320	-0.3968	-0.0767	-0.1493	0.1517	-0.3618	0.0078	-0.4045
AT1G07230	-0.1417	0.1235	0.3905	0.2507	0.0524	-0.0308	-0.0641	0.3065	0.4651	0.2629
AT1G07240	0.1114	0.4999	0.2645	0.7828	0.3255	0.0727	-0.1580	0.3723	0.2682	0.4082
AT1G07250	-0.4167	-0.1628	0.2587	-0.0463	0.1080	-0.2564	-0.0312	0.0374	0.6724	0.5304
AT1G07260	0.1325	0.5988	0.3395	0.5620	0.6237	0.3532	0.0814	0.3654	0.6824	0.0180
AT1G07270	-0.0900	0.0282	-0.0126	-0.0144	0.0603	-0.0600	-0.1576	-0.0812	-0.0585	-0.0904
AT1G07280	-0.6976	-0.4490	-0.0840	-0.8955	-0.3132	-0.4845	-0.1205	-0.6026	0.0176	-0.1505
AT1G07290	0.0327	-0.1747	-0.1337	0.0659	-0.0203	-0.0236	-0.0703	-0.2276	0.1798	0.0453
AT1G07300	0.5142	0.3699	0.5342	0.1931	0.5304	0.1210	0.1589	0.0113	0.7240	0.4507
AT1G07310	0.0243	0.6505	0.7386	0.5135	0.5979	0.1320	0.0976	0.3916	1.1360	0.6430
AT1G07320	-0.3063	-0.1172	-0.2305	-0.8808	-0.2565	0.1204	0.3420	-0.0834	-0.1399	0.4147
AT1G07330	0.3566	-0.2916	-0.0113	0.2724	-0.0101	-0.2536	0.1667	-0.1488	-0.0026	-0.0138
AT1G07340	0.0137	0.0444	-0.2266	-0.0166	-0.1347	0.0611	-0.1047	0.0327	-0.1359	-0.0836
AT1G07350	0.1259	-0.0469	0.2404	-0.1929	0.0698	-0.4545	0.0118	-0.5337	-0.1093	0.2286
AT1G07360	0.1237	0.5209	0.2380	0.0760	0.3770	0.4406	0.3039	0.4549	0.5241	0.2003
AT1G07370	-0.0238	0.2245	0.0141	-0.3500	0.4182	0.3683	0.3289	0.2206	-0.0290	0.0499
AT1G07380	-0.1711	0.0422	0.2114	-0.0815	0.3980	0.0021	-0.0222	-0.0742	0.3266	-0.0086
AT1G07380	0.1434	0.1943	0.4233	0.0847	0.4458	0.1825	0.0372	0.1213	0.3780	-0.1765
AT1G07390	-0.0925	-0.2519	-0.1476	-0.1109	0.2712	0.0729	-0.2742	-0.2732	0.0271	-0.2036
AT1G07400	1.3122	-0.6380	1.4244	-0.5103	-1.4895	0.2080	0.1376	-0.7983	-0.8041	-0.2164
AT1G07410	0.0714	-0.0180	0.4211	0.1006	0.2228	0.2373	0.1669	-0.0412	0.5043	0.0005
AT1G07420	0.2911	0.5751	0.4218	0.4189	0.5549	0.2079	0.0914	0.2610	0.6215	0.4854
AT1G07430	-0.0777	-0.4070	0.9192	-0.4109	-0.5359	-0.9139	-0.1420	-0.4519	-0.1202	0.2494
AT1G07440	-0.4770	-0.4069	-1.0289	-1.6611	-0.7949	-0.6297	0.0598	-1.0328	-1.6181	-0.5349
AT1G07450	-0.1191	0.3022	-0.1331	-0.0544	0.0303	0.0685	0.3051	-0.0823	-0.1266	0.0965
AT1G07460	-0.1855	0.1019	0.2548	0.0404	0.0642	0.3272	-0.0922	-0.0015	-0.0514	-0.0251
AT1G07470	0.0813	0.2661	0.3209	0.1849	0.1524	0.2160	-0.0051	0.3217	0.4097	0.2185
AT1G07473	0.1337	0.3532	0.0693	0.0506	0.0269	-0.1718	0.2969	-0.0680	-0.1826	-0.1558
AT1G07476	-0.1506	-0.0885	-0.1531	0.2329	0.3312	-0.0300	0.2076	-0.0575	-0.0936	0.0257
AT1G07480	-0.1633	0.1049	0.2431	0.0531	-0.1715	0.0605	0.0081	0.2361	0.3482	0.1520
AT1G07480	-0.2215	0.3748	-0.0414	0.2576	0.0806	0.1503	-0.0523	0.1869	0.0673	0.1499
AT1G07485	-0.1927	-0.1252	-0.0922	0.2112	0.0392	0.0533	-0.2010	-0.0333	0.0973	0.0912
AT1G07485	-0.0859	0.2674	0.1657	0.1146	-0.1596	-0.0834	-0.0799	-0.0027	-0.1446	0.0651
AT1G07490	0.1608	0.2793	-0.0659	0.0229	0.0755	0.1754	0.3980	0.4168	0.2930	0.3031
AT1G07490	-0.1818	0.1990	0.1874	0.3643	0.2373	0.3454	0.2290	0.4914	1.0521	0.7007
AT1G07500	0.2650	-0.6043	1.2174	-0.0919	0.2140	-0.1101	-0.1156	0.4917	0.8330	0.6260
AT1G07510	-0.2086	-0.2187	-0.3129	-0.4734	-0.2059	-0.2022	0.0532	-0.3283	-0.1348	0.0192
AT1G07520	0.2041	0.3398	0.1901	-0.0242	0.0500	0.0627	0.1095	0.0456	0.0922	-0.1355
AT1G07530	-0.1963	-0.5666	0.2073	-0.4058	-0.1772	-0.3642	0.0608	-0.4891	0.1875	-0.0035
AT1G07540	-0.2653	-0.0089	-0.0646	-0.2798	0.2196	0.2391	0.1625	-0.0089	0.1960	-0.0271
AT1G07550	-0.1286	-0.2037	-0.0495	-0.0271	-0.0777	-0.0119	0.0865	0.2493	0.2964	-0.1101
AT1G07560	0.1817	0.1911	0.2242	-0.1583	-0.0814	0.0735	-0.1111	0.0653	0.1150	0.0396
AT1G07560	0.6853	0.6950	0.1708	0.6418	0.6610	0.1662	-0.0604	0.8990	1.1370	0.7196
AT1G07570	0.0432	-0.4346	-0.0152	-0.4197	-0.2020	-0.1207	0.0606	-0.2543	-0.2465	0.0458
AT1G07590	0.1204	-0.2362	0.0373	-0.4955	-0.1604	-0.4396	-0.0951	-0.2604	-0.3149	-0.1944
AT1G07590	0.2049	0.2564	0.4343	0.2503	0.1881	0.1345	0.0283	0.4174	0.3607	0.2086
AT1G07610	-0.5038	0.1725	-0.6321	0.2574	-0.7216	-0.2180	-0.9784	-0.2457	0.0029	-0.3361
AT1G07615	0.0544	0.0765	0.1426	-0.1333	0.1618	0.1337	0.1525	-0.0232	-0.2236	-0.0210
AT1G07620	-0.0232	-0.5674	-0.4183	-0.0171	-0.1772	-0.3667	-0.2315	-0.4807	-0.5358	-0.6274
AT1G07630	0.0416	0.1999	-0.0272	-0.0814	0.0448	0.0686	-0.0024	0.2235	0.7785	-0.4269
AT1G07640	0.1012	0.0440	-0.0565	-0.6178	0.3012	0.1395	0.0179	-0.1704	0.1020	0.0116
AT1G07645	-0.7159	-0.6401	0.5673	-1.5390	-0.7683	-0.8252	0.4505	-0.7312	-0.4149	0.2985
AT1G07650	0.0539	0.0040	-0.1238	0.1806	-0.2661	-0.2464	-0.1410	0.0978	-0.4364	-0.0618
AT1G07660	-0.2253	-0.2860	-0.3854	-0.3965	-0.1825	-0.0659	-0.0969	-0.5914	-0.7185	-0.5632
AT1G07670	-0.0076	0.0534	0.1202	-0.0952	0.3087	0.0368	0.0603	-0.1164	0.4186	0.2535
AT1G07680	-0.2746	-0.0227	-0.0029	0.1165	-0.1610	-0.0746	-0.1037	-0.2835	-0.0749	-0.1721
AT1G07690	-0.1281	-0.1740	-0.0287	-0.0575	-0.3552	0.0443	0.1678	0.3270	0.2680	0.1786
AT1G07700	-0.0524	-0.1204	-0.3557	-0.0906	-0.5524	-0.2197	0.0272	-0.2366	-0.7634	-0.0261
AT1G07702	0.0232	0.2704	0.0072	-0.1437	0.4563	0.2504	0.1185	0.1800	0.2010	-0.0706
AT1G07705	-0.1685	0.0073	0.0747	-0.4255	0.0308	-0.1674	0.0569	-0.4470	0.0950	-0.1127
AT1G07705	0.1880	0.0276	0.1833	-0.1218	0.1585	0.0567	-0.0024	-0.1265	0.0590	0.1005
AT1G07710	-0.0016	-0.1146	-0.0579	0.0822	0.2674	0.0798	-0.0334	0.1330	0.0609	0.0565
AT1G07720	-0.3299	0.4534	0.0472	0.6470	0.2403	0.0530	-0.2917	0.2656	0.1563	0.1661
AT1G07725	-0.1837	-0.0498	-0.1591	-0.1136	0.0965	-0.3480	-0.0409	-0.1333	-0.0170	-0.1246
AT1G07725	0.1007	-0.0871	-0.0618	0.0864	0.0346	-0.0576	0.1720	0.1164	0.2564	-0.0248
AT1G07725	0.1564	0.3995	0.2129	0.5783	-0.0899	0.2618	-0.0766	0.3283	0.0992	0.2439
AT1G07728	-0.3041	0.4889	0.3955	0.3214	-0.0918	0.0854	0.0295	-0.0226	0.3486	0.2453
AT1G07728	-0.1538	0.4180	0.4689	0.5911	0.0347	0.1729	0.1202	0.1011	0.3799	0.1626
AT1G07728	-0.0410	0.4214	0.5805	0.8140	0.0104	0.2157	0.2112	0.3773	0.6807	0.4311
AT1G07730	-0.4058	0.7897	0.1254	0.8175	0.4298	0.2034	-0.1138	0.8473	0.9434	0.7926
AT1G07740	-0.1978	0.0094	-0.0341	-0.1566	-0.0270	0.0333	0.0090	-0.1001	-0.2128	0.0458
AT1G07745	-0.0825	-0.2081	-0.0742	0.0421	-0.1444	0.0525	0.1398	-0.3353	-0.1792	-0.1064
AT1G07747	-0.0618	-0.0376	-0.0526	0.0652	-0.0512	-0.0960	-0.5684	-0.1070	-0.0494	-0.1356
AT1G07750	-0.0890	0.3593	0.4743	0.5198	0.7869	0.3842	0.1627	0.4354	0.9460	0.5608
AT1G07770	0.0313	-0.0058	0.1208	0.1351	0.4468	0.1345	0.1124	0.2408	0.2259	0.0717
AT1G07780	-0.0495	-0.0269	-0.0948	-0.2755	0.1521	-0.0961	0.0421	-0.5140	-0.4852	-0.0200
AT1G07790	-0.2627	-0.1567	-0.3847	-0.3305	-0.0890	0.0090	0.0419	-0.2447	-0.1694	-0.0399
AT1G07795	-0.6015	-0.1152	-0.2650	0.3198	0.2224	0.1031	-0.1942	0.1433	0.3008	0.0027
AT1G07800	0.0239	0.2224	0.0598	0.1807	0.1381	0.1343	0.0080	0.3497	-0.0138	0.1774
AT1G07810	0.3210	0.0304	0.7217	0.3258	0.3075	0.0873	0.0884	0.2231	0.7321	0.3353
AT1G07820	0.0739	0.0467	-0.2545	0.0166	-0.0156	0.2823	0.1678	-0.2016	-0.4245	-0.4485
AT1G07830	0.3862	-0.0527	0.1531	0.1188	0.0433	-0.0053	0.0799	-0.6489	-0.0419	-0.3696
AT1G07840	0.1369	0.0246	-0.3207	-0.1283	-0.1199	-0.0929	-0.0430	-0.2348	-0.5823	-0.3264
AT1G07850	-0.0637	0.1614	0.2658	-0.0455	-0.1314	0.0209	0.1866	-0.1900	-0.1549	-0.1749
AT1G07860	0.3427	-0.2320	0.0442	0.0173	0.0371	-0.0205	0.0000	-0.1513	0.1372	-0.0004
AT1G07870	0.1567	-0.1287	0.1077	0.1640	-0.0203	-0.1956	-0.1724	0.0257	0.2366	0.0464
AT1G07880	0.3914	-0.1459	0.0436	-0.5026	-0.0117	0.1583	0.0190	-0.3945	-0.2686	-0.4900
AT1G07880	0.5525	0.1647	-0.1110	-0.3221	0.4116	0.2954	0.0253	-0.2687	-0.1508	-0.1721
AT1G07890	0.2271	0.3128	0.3073	0.1019	0.6326	0.1062	0.0101	-0.1259	0.2020	-0.0042
AT1G07890	0.2049	0.2564	0.4343	0.2503	0.1881	0.1345	0.0283	0.4174	0.3607	0.2086
AT1G07900	0.4069	-0.1348	-0.0365	0.0163	0.0316	-0.3074	-0.5229	-0.4210	-0.0700	-0.2253
AT1G07901	0.1532	0.0096	0.1635	0.2251	0.1711	0.2997	-0.1813	0.0890	-0.1116	-0.2264
AT1G07901	0.3735	0.2264	-0.1424	0.1498	-0.1378	0.0950	-0.0717	0.0244	-0.2072	0.1211
AT1G07910	0.2333	0.0046	-0.1474	-0.2590	-0.0739	-0.0036	0.0582	-0.0092	-0.3593	0.1503
AT1G07920	0.2049	0.2564	0.4343	0.2503	0.1881	0.1345	0.0283	0.4174	0.3607	0.2086
AT1G07930	0.3674	0.7807	0.2744	0.3410	0.8187	0.1411	0.1351	0.0887	0.5775	0.5041
AT1G07940	0.2049	0.2564	0.4343	0.2503	0.1881	0.1345	0.0283	0.4174	0.3607	0.2086
AT1G07950	0.1323	-0.0574	0.0491	0.1656	0.1858	-0.0430	0.0801	-0.1727	-0.0056	-0.2828
AT1G07960	0.1157	-0.0396	-0.1856	0.1390	-0.0746	-0.0710	-0.1343	-0.3552	-0.4068	-0.3419
AT1G07970	0.1338	0.0745	0.3175	0.0040	0.2697	0.0807	0.0290	0.2130	0.3460	0.2935
AT1G07980	-0.1061	-0.2246	-0.2786	-0.2443	-0.4201	-0.1307	-0.0382	-0.1694	-0.6774	-0.2409
AT1G07985	-1.2536	-1.7235	-0.2806	-1.6245	-1.6960	-1.0569	-0.3371	-1.1487	-1.1235	-0.2817
AT1G07990	-0.0311	-0.1187	-0.1746	-0.0837	-0.1838	0.0041	-0.0350	0.0387	-0.3247	-0.0966
AT1G08000	-0.0353	0.2208	0.2263	-0.1336	0.3301	-0.0509	0.0798	0.1206	0.6298	0.4940
AT1G08005	0.0422	-0.1440	-0.1100	-0.2052	0.0693	-0.2425	0.2339	-0.2583	-0.0852	-0.0704
AT1G08010	-0.1264	0.6877	0.1487	0.0153	0.4431	0.3754	0.0913	0.3448	0.3412	0.2937
AT1G08030	-0.0697	-0.0377	-0.2255	-0.1035	0.2120	-0.0455	0.0539	-0.1128	-0.2298	-0.3387
AT1G08035	-0.1391	0.1271	0.0344	0.0003	-0.1058	-0.0326	0.0943	-0.0997	-0.0200	-0.1070
AT1G08040	0.0321	-0.0635	-0.1049	-0.0297	-0.0299	0.0651	0.1395	0.1128	-0.1745	0.0819
AT1G08050	0.1495	0.1381	0.2631	0.5499	0.1790	0.0842	0.0164	0.2862	0.6599	0.3070
AT1G08060	-0.0489	-0.1852	-0.1166	-0.3936	-0.1324	-0.0906	-0.0371	-0.1872	-0.2728	-0.3523
AT1G08060	-0.0428	-0.1812	-0.1345	-0.3575	-0.0941	0.0451	0.1326	-0.0158	-0.0213	0.0634
AT1G08065	-0.0791	0.0202	-0.0254	0.0234	0.0320	0.0607	0.0202	0.0784	0.2699	0.1817
AT1G08070	0.1243	-0.0991	0.3230	0.6132	0.2975	0.1882	0.1829	0.7175	0.4308	0.3689
AT1G08080	-0.1930	-0.1609	-0.1885	-0.0989	-0.0446	-0.0206	0.1925	-0.3203	-0.6347	-0.0080
AT1G08090	-0.2350	0.2554	0.4719	0.9222	-0.1119	0.3576	0.7050	0.1178	1.5592	0.8161
AT1G08100	0.0836	0.2260	-0.1679	-0.0698	0.0634	0.2108	-0.0425	-0.2316	0.1414	0.0582
AT1G08105	-0.1960	0.2164	-0.1284	0.2988	-0.1464	-0.2307	-0.2739	-0.1642	-0.2846	0.0235
AT1G08110	-0.0431	-0.3392	-0.2008	-0.2812	-0.4328	-0.0734	0.0315	-0.3009	-0.5493	-0.4571
AT1G08115	0.2350	0.8597	0.4685	1.8356	0.8683	0.3667	0.5133	1.3692	1.4793	0.2774
AT1G08120	0.2723	0.3703	0.1459	0.2642	-0.0254	0.0999	-0.1315	-0.0974	-0.1692	-0.1826
AT1G08125	0.0644	-0.0352	-0.0631	-0.1797	-0.1781	-0.0162	0.0141	-0.1318	-0.2506	-0.0351
AT1G08130	0.0661	0.0828	-0.0968	-0.0398	0.0806	-0.1461	0.1199	-0.0788	0.2528	0.2311
AT1G08135	0.0822	0.0010	-0.0119	-0.0148	-0.0207	0.0057	0.2087	-0.0897	0.0577	0.0434
AT1G08140	-0.0254	0.1553	0.0376	0.0032	-0.1299	-0.0343	0.0274	0.0633	-0.1258	0.0271
AT1G08150	-0.0179	0.0379	-0.1681	0.0436	-0.2245	-0.2917	0.1742	-0.1124	-0.1064	-0.0063
AT1G08160	-0.4541	-0.3530	0.1204	-1.0611	0.3184	0.2217	-0.1043	-0.2624	0.8029	0.2101
AT1G08165	0.1576	0.0211	0.1043	-0.0815	0.0199	0.7967	0.2584	0.6668	0.1145	0.8102
AT1G08170	-0.1814	-0.0056	0.1178	-0.4576	0.0354	0.0174	-0.0593	0.2097	0.2462	0.0731
AT1G08180	0.0893	-0.1602	-0.0779	0.4628	0.0099	-0.0636	0.0243	0.0597	0.1974	-0.1134
AT1G08190	0.1179	0.2426	0.2968	0.3599	0.3111	0.0472	0.0237	0.3340	0.4115	0.4198
AT1G08200	-0.1623	0.3842	0.2977	0.2241	0.3184	0.2104	0.2052	0.2577	0.3544	0.4563
AT1G08210	0.0522	0.0658	0.5770	0.0989	0.3091	0.2053	0.3736	0.1186	0.4805	0.2721
AT1G08220	0.3891	0.7044	0.1914	0.2777	0.3585	0.2197	0.0354	0.2275	-0.1189	0.0235
AT1G08230	0.1969	0.3379	0.6737	0.7769	0.1421	-0.0081	0.0107	0.1294	0.4766	0.0728
AT1G08230	-0.1652	-0.1912	0.2340	-0.0141	-0.0351	-0.2091	0.0812	0.0250	0.1608	0.0857
AT1G08240	0.2519	0.3969	0.0372	0.8536	0.1947	0.2449	-0.0379	0.5620	0.3414	0.4038
AT1G08240	0.2152	0.2363	0.3103	0.8082	0.2180	0.1552	-0.1545	0.7309	0.4546	0.2843
AT1G08250	-0.0203	0.8365	0.4955	0.6593	0.7122	0.4406	-0.0429	0.5655	0.8387	0.3584
AT1G08260	0.1250	-1.0084	-0.7323	-1.3225	-0.5740	-0.7342	-0.3632	-0.2769	-0.8635	-0.2182
AT1G08270	-0.1529	-0.1223	0.0279	0.1564	-0.0573	0.0920	-0.0955	-0.0735	0.0350	-0.2589
AT1G08280	-0.0436	0.0291	-0.0067	-0.0503	0.3502	-0.0264	0.1175	-0.0089	0.2131	0.1025
AT1G08290	0.1215	-0.0816	0.1021	0.0301	0.1272	0.2256	0.1124	-0.3260	0.0911	-0.0393
AT1G08300	0.3722	-0.2275	0.3186	-0.0207	0.0612	-0.1011	0.1146	-0.1974	0.1942	0.0784
AT1G08310	0.0564	0.0460	0.2532	0.0694	-0.1465	-0.0973	-0.0575	0.0131	-0.1100	0.2724
AT1G08315	0.0690	0.4730	0.5904	0.6528	0.4361	0.2201	-0.1348	0.3445	0.4984	-0.0267
AT1G08320	0.0959	0.1053	0.4845	0.6432	0.2821	0.2452	-0.1789	0.1818	0.6495	0.2375
AT1G08340	-0.0343	-0.5490	-0.3369	-0.5048	0.0902	0.0228	0.0915	0.0037	0.3194	0.4798
AT1G08350	0.1920	0.5715	0.3621	0.5592	0.6517	0.3974	0.3109	0.4305	0.6582	0.1981
AT1G08360	0.2049	0.2564	0.0008	0.2503	0.1881	0.1345	0.0283	0.4174	0.1342	0.2086
AT1G08370	-0.0983	0.4696	0.3759	0.0648	0.5498	0.2838	0.1836	0.2876	0.7738	0.4566
AT1G08380	-0.6653	0.2564	-0.7063	0.2002	-0.2736	0.1345	0.0283	0.4174	-0.1980	0.2086
AT1G08390	0.1033	0.0140	0.3327	0.1902	0.4313	0.1539	0.0525	0.2996	0.4973	0.4890
AT1G08400	0.1165	0.0729	0.2312	-0.0274	0.1889	-0.0618	0.1016	-0.0475	0.2662	0.1743
AT1G08410	-0.1137	-0.1877	-0.5344	-0.3865	-0.6430	-0.2386	-0.0237	-0.4462	-0.4774	-0.1093
AT1G08420	-0.0300	0.4893	0.6833	0.2026	0.4386	0.1221	0.2355	0.3772	1.1545	0.2687
AT1G08430	-0.1035	-0.5928	-0.2285	-0.6941	0.1144	0.2410	-0.2273	-0.6484	-0.3350	-1.5151
AT1G08440	-0.1976	-0.2896	-0.0406	-0.0527	-0.2739	0.1139	-0.0809	-0.1986	-0.0514	-0.0574
AT1G08450	0.3011	0.1386	-0.3081	0.0831	-0.0122	0.1400	-0.1295	0.3852	-0.4701	-0.1571
AT1G08460	-0.0669	0.1500	0.5453	0.3510	-0.0207	0.0144	0.1056	0.2598	0.3320	0.0004
AT1G08465	-0.0314	-0.1630	-0.1641	-0.4389	-0.2219	0.0183	0.1383	0.1871	-0.1153	0.2434
AT1G08465	-0.0588	-0.1643	-0.3533	-0.4436	-0.1743	0.0401	0.1166	-0.1138	-0.3748	-0.0265
AT1G08470	0.0606	0.1895	0.1636	0.2140	0.3453	0.1939	0.1672	0.3523	0.0471	0.2506
AT1G08480	0.1309	0.2168	0.0668	0.1449	0.3988	0.1818	-0.0743	0.3241	0.1385	0.0607
AT1G08490	0.0379	0.3431	-0.0222	-0.1063	0.0396	0.1206	0.0027	0.1339	-0.1495	0.2316
AT1G08500	-0.5155	0.4592	-0.2993	0.3841	-0.4943	0.1748	-0.1347	0.2283	0.2472	0.0473
AT1G08510	-0.0572	0.5286	0.2092	0.3271	0.2455	0.0665	-0.0525	0.3585	0.7217	0.3894
AT1G08520	-0.3906	-0.2310	-0.4829	-0.9787	-0.5164	-0.2074	0.0816	-0.2299	-0.9607	0.3159
AT1G08530	0.1536	0.0290	-0.6205	-0.0722	-0.6091	0.0265	0.0026	-0.2518	-1.1057	-0.3821
AT1G08540	-0.2514	-0.2044	-1.0176	-1.0114	-1.0353	-0.0587	0.1961	0.0842	-1.5060	0.2175
AT1G08550	-0.4315	-0.4994	-0.9679	-1.0428	-1.0352	-0.2239	0.1537	-0.2699	-1.6154	-0.2993
AT1G08560	0.0129	-0.5141	-0.3678	-0.5234	-0.2267	0.3311	-0.0493	-0.1102	-0.8767	-0.6040
AT1G08570	-0.0301	-0.0793	1.0498	0.0368	0.2076	-0.1825	0.1473	0.0226	0.8825	0.2432
AT1G08580	0.4070	0.2916	-0.7255	0.1732	-0.3925	0.0293	-0.2239	-0.2710	-1.0545	-0.6417
AT1G08590	0.0767	0.2190	0.2402	-0.1719	0.5167	0.5179	0.2493	0.5986	0.7647	0.9860
AT1G08600	0.0598	-0.4831	-0.5667	-0.4688	-0.6631	-0.2860	-0.1347	-0.2352	-0.7077	-0.2693
AT1G08610	-0.0628	0.0918	-0.1390	-0.5599	-0.1343	-0.0255	-0.1793	-0.2278	-0.2397	-0.0481
AT1G08620	-0.1050	-0.3219	-0.2660	-0.5126	-0.1466	-0.2446	-0.1706	-0.0574	-0.1382	-0.1308
AT1G08630	-0.9693	1.8834	0.6976	0.0869	-0.6318	-0.5525	0.0755	-0.6049	0.8636	-0.2702
AT1G08640	0.2861	0.3379	0.2515	0.2300	0.2962	0.1374	0.1028	0.0585	0.0841	0.2950
AT1G08650	-0.1951	-0.3156	0.4201	0.2494	0.0786	0.2011	0.1051	0.6410	1.4456	0.8261
AT1G08660	0.2872	0.0719	-0.0749	-0.1412	0.0093	-0.0302	0.0294	-0.1573	-0.3948	0.1196
AT1G08660	0.1204	0.4381	0.1841	-0.0009	0.3800	0.1512	0.0882	0.0582	-0.2312	-0.0940
AT1G08670	0.2148	0.7515	0.2953	1.1933	0.1585	0.2182	-0.3460	0.6685	0.6821	0.5929
AT1G08680	-0.0611	0.2694	0.4412	-0.0334	0.2120	0.0393	0.1234	0.2023	0.6608	0.0802
AT1G08695	0.2427	-0.1149	0.0747	0.0998	0.0977	-0.0316	0.3172	0.1041	-0.1145	0.1045
AT1G08700	-0.1378	0.1062	0.2871	0.1421	0.4109	0.0189	0.0786	0.0852	0.6982	0.3612
AT1G08710	0.0697	-0.0721	-0.1621	-0.0477	-0.4731	-0.0766	-0.0154	-0.0776	-0.5607	-0.1882
AT1G08720	0.0052	0.1110	0.3823	0.2378	0.1994	-0.0157	0.0542	0.1557	0.1967	0.1728
AT1G08730	-0.1807	0.1203	-0.2091	-0.1232	-0.3923	0.1292	0.2272	0.0210	0.0988	0.0744
AT1G08735	-0.0848	0.1007	-0.0270	0.1168	0.1292	0.2031	-0.1639	-0.0154	-0.0982	-0.0531
AT1G08740	-0.0867	-0.0739	0.0181	-0.2168	-0.0753	-0.2632	0.0710	-0.0722	0.2512	-0.2595
AT1G08740	0.2416	-0.0218	0.2118	-0.1525	0.2773	-0.1142	0.3917	0.1055	-0.0121	0.1239
AT1G08750	0.0340	-0.0043	0.1469	-0.0410	0.0960	0.1114	-0.5143	0.0414	-0.0848	-0.2390
AT1G08760	-0.2068	-0.0960	0.0441	-0.0068	0.0322	-0.0492	0.0645	-0.1143	0.2026	0.1781
AT1G08770	0.0090	0.5921	0.7207	1.0862	0.7379	0.2033	-0.0878	0.4941	0.9865	0.4142
AT1G08780	0.0468	-0.1861	-0.8039	-0.1290	-0.7053	0.0419	-0.0479	-0.2721	-0.9752	-0.5412
AT1G08790	-0.2138	-0.0556	-0.0180	-0.1437	0.0325	0.0506	0.2409	0.2381	0.0242	0.1132
AT1G08800	0.0714	-0.0785	-0.1813	0.3421	-0.3280	-0.0516	-0.2037	0.1957	-0.3508	-0.1943
AT1G08810	-0.3626	-0.4463	-0.9063	-1.2744	-1.0066	-0.0924	-0.2162	-0.2592	-1.0855	-0.5278
AT1G08820	0.0092	0.0718	0.0237	0.0751	-0.0084	0.0209	-0.0670	0.0117	-0.0853	-0.1263
AT1G08830	0.2049	0.2564	0.1976	0.2503	0.1881	0.1345	0.0283	0.4174	0.2385	0.2086
AT1G08840	-0.0012	-0.2193	0.0244	-0.0886	-0.1769	0.0536	-0.2151	-0.2695	0.0370	0.0310
AT1G08845	0.2482	0.3061	0.2658	0.5367	0.1780	0.0815	0.0215	0.0029	0.2458	0.0186
AT1G08860	-0.1695	0.0267	-0.1786	0.0229	-0.1119	-0.1838	0.2484	-0.3540	0.0969	-0.1681
AT1G08870	-0.1145	0.1086	0.1553	0.2360	0.0430	-0.0825	-0.0650	0.2404	0.0857	-0.1723
AT1G08870	0.0950	0.2201	-0.0212	0.1950	0.4065	0.1174	0.2225	0.0612	0.0910	-0.0739
AT1G08880	-0.0003	0.2375	-0.1903	-0.0589	0.0354	0.0571	-0.0993	-0.0541	-0.5200	-0.2738
AT1G08890	-0.2270	0.5466	0.5185	0.7943	0.2496	-0.0124	-0.2402	-0.0216	0.4036	0.0571
AT1G08900	-0.1593	0.0985	0.4258	0.5175	-0.2082	-0.0455	0.0853	-0.1341	0.3149	0.0527
AT1G08910	0.0595	0.0060	-0.2593	-0.5786	-0.1952	-0.2812	0.1301	-0.3966	-0.2257	-0.0080
AT1G08920	-0.2540	-0.3143	0.0642	0.0750	-0.3186	-0.2671	-0.2098	-0.5146	0.0066	-0.2553
AT1G08930	0.3795	0.4102	0.7592	0.5059	0.4209	-0.0498	-0.0292	-0.0133	0.5184	-0.3564
AT1G08940	-0.1091	-0.0705	-0.2763	0.1676	-0.2454	-0.2068	-0.2365	-0.6156	-0.4794	-0.5236
AT1G08950	0.4001	0.6126	0.3618	1.1029	0.7008	0.2939	-0.0774	0.2132	0.4941	0.2624
AT1G08960	-0.0964	0.3563	0.0470	0.1350	0.5806	0.0691	-0.0372	-0.0617	0.2540	-0.0480
AT1G08970	0.2784	0.4199	0.3265	0.3314	0.5354	0.3419	0.1787	0.3180	0.4913	0.3733
AT1G08980	-0.4022	-0.1224	0.5066	-0.1707	0.0599	-0.1078	0.2544	-0.0597	0.3530	0.1675
AT1G08985	0.0255	0.0082	0.2969	0.0244	0.2847	-0.0130	0.1953	0.0802	-0.0327	0.1428
AT1G08990	-0.1820	-0.1866	-0.4333	0.0508	-0.3238	-0.1791	-0.2148	-0.1944	-0.1290	0.1434
AT1G09000	0.3756	0.1721	0.0116	0.0187	0.1715	0.2497	0.0897	0.2898	-0.2112	0.3782
AT1G09010	-0.4944	-0.2309	-0.1191	-0.2377	-0.2021	-0.0420	0.1302	0.0220	0.0884	0.0624
AT1G09020	-0.2257	0.1594	0.2292	-0.0098	0.3712	0.0320	0.1095	0.0482	0.6827	0.0843
AT1G09026	0.3126	0.1215	-0.0139	0.1007	-0.2470	0.0612	0.0092	0.2547	-0.1490	-0.1058
AT1G09030	-0.1669	-0.1194	0.3462	-0.0274	0.1517	0.0539	-0.0951	0.4106	-0.0068	0.0342
AT1G09040	-0.0059	-0.0436	-0.0080	-0.2743	-0.2245	0.0105	-0.0720	-0.0296	-0.3212	-0.4387
AT1G09050	-0.0782	-0.1864	-0.6279	-0.4315	-0.6426	-0.2132	0.0041	-0.1948	-0.8584	-0.2474
AT1G09060	-0.1294	-0.2010	-0.1519	-0.5085	-0.3297	-0.1805	0.0009	-0.3090	-0.2829	-0.1589
AT1G09070	-0.0668	-0.1749	0.1902	-0.1809	-0.2201	-0.0792	-0.0242	-0.1358	0.3563	0.1929
AT1G09080	-0.0132	0.2213	0.1414	-0.0964	-0.2071	-0.0578	0.0351	0.1368	0.0161	0.0865
AT1G09090	0.5025	0.4704	0.7081	1.1330	0.7756	0.1229	-0.2206	0.9954	0.8671	0.4359
AT1G09100	0.2554	0.0388	0.1155	-0.1270	-0.0877	0.0571	0.0347	-0.0325	-0.2618	-0.3723
AT1G09110	-0.1524	0.4953	0.0873	1.0467	0.5186	0.2270	0.1325	0.8710	0.4092	0.1366
AT1G09110	0.1357	0.3352	0.1965	0.9293	0.5918	-0.0394	0.0614	0.9532	0.4120	0.2089
AT1G09130	0.1241	0.5423	0.4358	0.1933	0.4783	0.3547	0.2930	0.5439	0.3669	0.2607
AT1G09140	0.1810	-0.1182	0.1557	-0.3349	0.2570	-0.3318	0.1117	-0.6026	-0.0520	0.2094
AT1G09150	0.2813	0.2807	-0.0603	0.1175	-0.0569	0.2933	0.0720	0.3192	-0.0655	0.1440
AT1G09155	-0.1203	-0.1337	-0.0777	0.3265	-0.0053	-0.0191	-0.1602	0.2588	0.4683	0.5212
AT1G09157	-0.1514	0.0991	-0.1405	-0.0760	-0.3138	0.0340	-0.0165	-0.1317	-0.0882	-0.0436
AT1G09160	0.0133	0.2201	0.0298	0.1554	0.1853	0.1184	0.0355	0.0266	0.1861	0.1677
AT1G09170	0.0155	0.0531	-0.1788	-0.1504	-0.1874	-0.0940	-0.2408	-0.1202	-0.1259	0.1648
AT1G09170	0.0991	0.0300	0.1335	0.1949	-0.0780	0.0122	0.1537	-0.0665	0.0547	-0.1151
AT1G09176	-0.3628	-0.2074	-0.1422	-0.2017	-0.1483	-0.1235	-0.0724	-0.5490	0.1024	-0.0132
AT1G09180	0.0666	0.0251	0.1831	0.0280	-0.0284	0.0689	0.2688	-0.1063	-0.0625	0.0489
AT1G09190	0.1272	-0.0153	0.0634	0.0201	-0.0805	0.0701	-0.0659	-0.0577	0.1047	-0.1662
AT1G09195	0.1672	-0.1339	-0.3252	-0.1403	-0.1857	-0.1499	0.0790	-0.3380	-0.4817	-0.3349
AT1G09200	-0.3909	-0.3291	-0.5511	-0.6407	-0.0552	0.0562	0.0384	-0.3256	-0.4926	-0.2872
AT1G09210	-0.0694	0.3441	-0.0769	-0.0040	0.4619	0.2824	0.0842	0.1150	0.2122	0.3042
AT1G09220	0.0110	-0.0201	0.1299	0.0885	-0.1227	-0.0789	-0.0163	0.0779	0.0001	-0.0827
AT1G09220	0.0839	0.1336	0.0094	0.1389	-0.0468	0.0065	-0.0199	-0.2291	-0.3284	-0.2356
AT1G09230	-0.2404	-0.1346	0.1508	-0.4239	-0.0024	-0.1215	0.0111	-0.1026	0.0862	-0.0569
AT1G09240	-0.3993	-0.8353	-0.6125	-1.3971	0.1444	-0.8210	0.2151	-0.9911	0.1324	-1.1353
AT1G09245	0.0304	0.0366	-0.0726	0.0968	0.1107	0.3222	0.0556	0.0656	0.3198	-0.0717
AT1G09250	-0.3392	0.0536	0.3578	0.0651	0.1795	0.0219	0.0406	0.0682	0.7406	0.1829
AT1G09260	0.1991	-0.0078	-0.0723	0.1422	0.0511	0.1671	-0.0573	0.1747	0.0527	-0.1292
AT1G09270	0.1694	0.3568	0.5604	0.2940	0.5463	0.1473	0.1379	0.2358	0.6977	0.0577
AT1G09280	-0.0114	-0.1529	0.1942	-0.1113	-0.0895	-0.0171	0.2149	-0.0831	0.1326	0.0284
AT1G09290	0.1330	-0.1372	-0.4448	-0.2816	-0.3206	-0.0535	-0.0541	-0.4972	-0.8184	-0.5588
AT1G09290	0.1835	-0.0592	-0.3812	-0.1857	-0.2693	-0.0114	0.0226	-0.4537	-0.6866	-0.4727
AT1G09300	0.4342	0.1951	0.0671	0.1557	-0.1507	0.0845	-0.0971	0.1038	-0.5890	-0.2855
AT1G09310	0.2049	0.2564	-0.0650	0.2503	0.1704	0.1345	0.0283	0.4174	0.2689	0.2086
AT1G09320	0.0703	0.0027	0.1967	0.0729	0.0073	0.2691	0.0572	-0.0554	0.4204	-0.0735
AT1G09330	-0.1077	-0.0059	0.0255	0.2961	0.4219	0.0088	-0.1230	-0.3688	0.0741	-0.3099
AT1G09340	-0.5503	-0.2413	-0.2919	-1.0868	-0.5927	-0.4436	0.2301	-0.3863	-0.3023	0.5405
AT1G09350	0.2818	0.8351	0.1658	1.5227	0.4623	0.2560	-0.0851	1.4631	1.6110	0.5826
AT1G09360	-0.1381	-0.0831	0.1708	0.0455	-0.1038	-0.0725	0.0710	0.0504	0.2513	0.3287
AT1G09370	0.0659	0.1850	0.1300	0.0180	0.2638	-0.1183	-0.1437	-0.0726	0.0050	-0.1688
AT1G09380	-0.4776	0.0182	-0.0456	0.5469	-0.1934	0.1413	-0.1077	-0.6662	-0.1123	-0.7015
AT1G09390	-0.2477	0.2094	0.1908	0.0481	0.4696	0.2522	0.0176	0.3076	0.4048	0.3492
AT1G09400	-0.1821	0.0158	-0.0126	0.0516	-0.3576	0.1272	-0.2170	0.3599	0.1465	-0.0118
AT1G09410	0.0541	-0.3324	-0.2289	-0.2614	-0.2690	-0.1390	0.0827	-0.2233	-0.3772	-0.2109
AT1G09410	0.0429	-0.0312	-0.0811	-0.1193	-0.1233	-0.1040	0.0099	0.0439	-0.0145	0.0920
AT1G09415	-0.3912	-0.9854	-0.9603	-0.6328	-1.7448	-0.4400	-0.3146	-0.1383	-1.6912	-0.7877
AT1G09420	-0.1804	-0.1248	-0.3118	-0.4970	-0.6702	-0.1170	-0.0455	-0.2075	-0.9214	-0.0527
AT1G09420	-0.1011	-0.1318	-0.2063	-0.5392	-0.8018	-0.0185	-0.1226	-0.1954	-0.7374	-0.2924
AT1G09421	0.3128	-0.3010	0.2576	-0.3441	-0.1374	0.0478	-0.1938	0.0230	-0.2066	0.0586
AT1G09421	-0.0550	0.0251	-0.1120	-0.8749	-0.4274	-0.4354	-0.0605	-0.1695	-0.1321	-0.3525
AT1G09430	-0.2700	-0.1742	0.0317	-0.0834	-0.3053	-0.1783	-0.0033	-0.1626	0.1497	-0.0671
AT1G09440	-0.1120	-0.2274	0.0190	-0.6031	0.0267	-0.0907	-0.0102	-0.1744	-0.1008	-0.0691
AT1G09450	0.1959	-0.3244	-0.0068	0.0999	0.0275	0.0063	-0.0513	-0.2773	-0.1959	-0.1371
AT1G09460	0.0471	0.0828	0.1763	-0.1767	0.1034	0.2193	-0.2559	0.0003	0.7320	0.0796
AT1G09470	-0.1164	-0.4846	-0.1684	-0.4060	-0.1983	-0.1857	-0.2091	-0.5278	-0.4370	-0.3317
AT1G09480	0.2352	0.3302	0.5500	0.7407	0.5039	0.0181	-0.1023	-0.0862	0.0591	-0.2120
AT1G09483	-0.0863	0.0963	-0.1325	-0.0221	-0.0591	-0.0701	0.2162	-0.3026	0.0799	0.0342
AT1G09486	0.3538	0.7196	-0.0230	0.6055	-0.0205	0.1226	-0.1633	-0.2097	-0.3032	-0.0466
AT1G09490	0.0744	0.0965	0.2948	0.4088	0.3589	-0.0038	-0.0672	-0.3042	-0.1398	-0.1801
AT1G09500	-0.5000	-0.9636	-0.3259	-0.9511	-0.6179	0.0873	0.0749	-1.0835	-1.2515	-1.2761
AT1G09510	0.1044	-0.1074	-0.3743	-0.1062	0.1171	-0.0407	0.0989	0.0504	-0.1486	-0.2627
AT1G09520	0.0506	0.2605	0.4199	0.2189	0.3252	0.1021	0.1483	0.0391	0.5361	0.1037
AT1G09530	-0.1763	-0.0925	-0.6719	-0.3785	-0.3413	-0.1350	-0.0084	-0.4811	-0.5439	-0.1895
AT1G09540	-0.1222	0.7030	-0.2067	0.7123	0.2660	0.6430	-0.2775	0.5636	0.4228	0.4538
AT1G09550	0.0928	-0.1054	0.0543	0.1264	-0.0261	-0.0438	0.0471	-0.0536	-0.0451	-0.1065
AT1G09560	0.2049	0.8579	0.4096	1.0757	0.6711	0.4125	0.0071	0.5059	1.2487	0.3806
AT1G09570	-0.4280	-0.3152	-0.5317	-0.9556	-0.5418	-0.0113	0.0489	-0.3463	-0.9011	-0.5462
AT1G09575	-0.5219	0.0151	-0.0439	0.1990	0.2583	0.3149	0.1975	0.2274	0.7320	0.1860
AT1G09580	-0.0764	0.2070	0.0048	-0.0546	0.2363	0.3456	0.0219	0.2593	-0.3303	-0.1928
AT1G09590	0.2049	0.2564	0.4343	0.2503	0.1881	0.1345	0.0283	0.4174	0.3607	0.2086
AT1G09600	0.1971	0.0423	-0.0348	-0.0039	0.2223	-0.0248	-0.0688	0.1769	-0.0368	-0.3215
AT1G09610	-0.0521	-0.4256	-0.0643	-0.4937	0.3616	0.1806	0.3808	0.1012	0.2542	0.7465
AT1G09620	0.0522	0.2465	0.4592	-0.2186	0.2340	0.0105	0.0681	-0.0010	0.5755	-0.0492
AT1G09625	0.1790	-0.0213	-0.0013	-0.2845	0.0519	-0.1450	0.0342	-0.0140	0.2440	-0.0032
AT1G09630	0.0042	-0.0209	-0.2150	-0.0100	0.0017	0.2294	0.0310	-0.1055	-0.1981	-0.2009
AT1G09640	0.1358	0.2564	0.2950	0.2503	0.1881	0.1345	0.0283	0.3913	0.3607	0.2086
AT1G09645	0.1615	0.4202	0.3105	0.8225	0.2052	0.1993	-0.1808	0.2534	0.1026	-0.0767
AT1G09650	-0.1095	-0.1173	-0.0154	-0.0131	0.2838	0.3736	0.1662	0.3308	0.1843	0.0951
AT1G09660	0.4415	0.2661	0.2720	0.0366	0.3368	-0.0714	0.1103	-0.0505	0.0338	0.2029
AT1G09665	-0.0096	0.0344	0.1358	0.2010	0.0050	0.2522	0.2906	-0.0757	-0.1239	-0.0082
AT1G09680	-0.0006	-0.0240	-0.0936	-0.1687	-0.0611	-0.0488	-0.3156	-0.0589	-0.0442	-0.0458
AT1G09690	0.2049	0.2564	0.4343	0.2503	0.1881	0.1345	0.0283	0.4174	0.3130	0.2086
AT1G09700	0.3204	-0.0963	-0.5329	-0.0698	-0.4011	0.0518	-0.1452	-0.2015	-0.8766	-0.3411
AT1G09710	0.0603	-0.1278	0.4754	-0.2909	-0.1277	-0.1183	0.1366	-0.1507	0.0564	0.0697
AT1G09720	0.1489	-0.0132	0.1835	0.1048	-0.0005	-0.1442	0.0523	0.0984	0.1959	0.2889
AT1G09730	-0.1093	-0.1904	-0.1411	-0.1471	-0.3885	-0.2226	-0.1547	-0.0285	-0.0740	0.0097
AT1G09740	0.0182	0.4008	0.1779	0.8278	0.0967	-0.0145	-0.3195	0.3764	-0.1001	-0.0031
AT1G09750	-0.7022	0.0648	-0.1420	-0.2164	-0.0222	-0.1708	0.5730	-0.0775	0.8148	0.9928
AT1G09760	0.1378	-0.2612	-0.0881	-0.2047	-0.1041	0.1296	0.0773	-0.0333	-0.2570	-0.1921
AT1G09770	0.0074	-0.6788	-0.6312	-0.7463	-0.9392	-0.2841	-0.0379	-0.3998	-1.1960	-0.4399
AT1G09780	0.0527	0.1645	-0.0158	-0.0834	0.3475	0.1181	0.1692	-0.1782	0.2580	0.2146
AT1G09790	-0.0005	-0.0521	0.0399	-0.1328	-0.1109	-0.0866	-0.2226	0.1272	-0.1234	0.1226
AT1G09795	0.0369	0.0869	-0.1856	-0.5198	-0.1546	0.1596	0.2862	-0.0248	-0.2768	0.1199
AT1G09800	-0.1164	-0.0411	-0.0847	-0.2325	0.0053	-0.1540	-0.2036	-0.0681	0.4235	-0.2387
AT1G09800	0.1081	0.1079	0.0873	-0.0817	0.2167	0.1801	0.0471	-0.1101	-0.1292	-0.2056
AT1G09810	0.3148	0.1325	-0.4374	-0.2883	0.5599	-0.1000	-0.0401	-0.2780	-0.5046	-0.0013
AT1G09812	0.0195	0.0378	0.0464	-0.1655	0.3670	-0.2579	-0.0011	-0.2479	0.3366	-0.2851
AT1G09815	0.3429	0.2934	0.3707	0.4962	0.3340	0.2913	0.0129	0.1829	0.0041	0.0432
AT1G09820	0.1204	-0.0855	-0.2579	-0.4975	-0.2277	0.1507	0.1006	0.2534	-0.5632	-0.0441
AT1G09830	0.1245	0.3434	-0.0737	-0.1981	0.1926	0.0765	-0.0693	0.0443	-0.3339	-0.0190
AT1G09840	-0.0055	0.0841	0.1205	0.2009	0.1471	0.1283	0.1524	0.1988	0.3347	0.0115
AT1G09850	0.0446	0.1302	-0.0653	0.1037	0.3035	0.1470	0.0741	0.1744	-0.1269	0.2500
AT1G09860	0.0207	0.1138	-0.0321	-0.1140	-0.0024	0.0745	0.1307	-0.1062	0.0527	0.0828
AT1G09860	-0.1961	0.1983	-0.2979	-0.0863	-0.0370	0.0366	0.1605	-0.0234	-0.2054	0.0676
AT1G09870	-0.0932	-0.0871	-0.0362	-0.3299	-0.0347	-0.0796	-0.0320	-0.0675	0.2499	0.0722
AT1G09880	-0.2289	-0.8490	-0.3499	-0.6383	-0.2466	-0.0925	-0.1774	-0.0553	-0.4973	-0.0584
AT1G09890	0.0169	-0.2085	0.1065	-0.2153	-0.0804	0.1527	-0.2620	-0.0990	-0.0692	-0.1453
AT1G09900	-0.0894	-0.0365	-0.1870	-0.3351	-0.1277	-0.0337	-0.1101	-0.2375	-0.1618	-0.1649
AT1G09910	0.1086	0.0527	0.3340	-0.0211	0.1784	0.0107	0.1572	0.2199	0.2763	0.1286
AT1G09920	0.0184	0.0417	-0.1129	0.3695	-0.1611	0.0854	-0.0696	-0.2107	-0.1110	-0.2134
AT1G09930	-0.0091	-0.3338	0.1594	0.0613	-0.0378	0.0154	-0.0841	-0.1901	0.1824	-0.0592
AT1G09932	-0.7351	-1.2351	-1.5943	-1.0686	-0.9554	-0.8022	-0.5669	-1.5206	-0.6533	-0.9656
AT1G09935	-0.2843	-0.0819	0.1013	-0.0441	0.1820	0.0398	-0.0217	0.0359	-0.1445	-0.4133
AT1G09940	-0.6708	-0.6896	-0.8015	-0.7475	-0.6562	-0.4251	-0.0409	-0.8176	-0.6251	-0.5615
AT1G09950	-0.2827	-0.4172	0.1444	-0.2523	-0.3011	-0.2957	-0.3964	-0.4106	-0.4610	0.1118
AT1G09960	-0.1581	0.0396	0.4265	-0.4432	0.3927	-0.1340	0.1563	-0.0556	0.1497	0.3631
AT1G09960	0.0588	-0.1875	0.3065	-0.3097	0.4435	-0.1459	0.1237	-0.0802	0.3316	0.4644
AT1G09970	0.1790	0.2406	-0.1308	0.2503	0.0911	0.1345	0.0283	0.4174	-0.2949	0.2086
AT1G09970	0.0812	0.1328	0.4030	0.2048	0.2664	0.2561	0.0964	-0.0549	0.0437	-0.1277
AT1G09980	0.1394	0.0657	0.4305	-0.3800	-0.0162	-0.0373	0.0937	0.0154	0.3392	-0.3201
AT1G09995	0.4519	0.1817	-0.0301	0.6012	-0.0398	0.0348	-0.1527	-0.0853	-0.2616	-0.2351
AT1G10000	-0.2060	0.4185	0.3347	-0.0478	0.1865	0.5836	0.2497	0.4391	0.2448	0.7768
AT1G10000	-0.0891	-0.2151	0.0202	0.0658	0.1097	0.1522	0.2549	-0.0532	0.1330	-0.1613
AT1G10010	-0.0196	-0.0867	-0.0980	0.1975	0.1521	-0.1406	0.3026	0.1248	-0.0678	-0.1270
AT1G10020	-0.0954	0.2117	0.4952	0.3639	0.5246	0.1579	0.1437	0.0978	1.0552	0.3256
AT1G10030	0.2774	0.3362	0.4918	0.2347	0.7087	0.3244	0.1344	0.2006	0.5844	0.3375
AT1G10040	0.0755	-0.3640	-0.5252	-0.2953	-0.7055	-0.0595	-0.2549	-0.6315	-0.8338	-0.8583
AT1G10050	-0.0840	-0.0800	0.1850	-0.1770	0.2892	0.0751	-0.4292	-0.0498	-0.0042	-0.2170
AT1G10060	-0.6212	0.2086	-0.1624	0.1611	-0.5132	0.3068	0.3455	0.1733	-0.2843	-0.1638
AT1G10070	-0.7205	0.6962	0.3818	0.1326	-0.9606	-0.3875	-0.1158	-0.4320	0.2741	-0.5377
AT1G10070	-0.9617	0.6354	0.7990	0.2487	-0.5938	-0.3463	-0.1791	-0.1138	0.9404	-0.3873
AT1G10090	-0.0128	0.2052	0.3671	0.0863	-0.1836	-0.1904	-0.0040	0.0648	0.0514	-0.3192
AT1G10095	0.1231	-0.1065	-0.0038	-0.0815	0.1322	-0.1316	0.0229	-0.1752	0.0393	-0.1950
AT1G10095	0.2166	0.0987	0.1704	-0.0899	0.0107	0.2255	-0.0412	-0.0209	0.2847	-0.0830
AT1G10095	-0.0489	-0.0331	0.1919	0.0792	-0.0888	0.1637	0.0734	-0.1796	-0.1617	-0.0581
AT1G10100	0.1018	0.0188	0.1760	-0.3610	-0.0311	-0.0003	0.0121	-0.0081	0.0429	-0.0061
AT1G10100	-0.1051	0.0169	-0.1230	-0.1290	-0.0544	-0.2432	0.0690	-0.1504	-0.0156	-0.1512
AT1G10110	0.0924	0.2216	-0.0264	0.0833	-0.1060	0.0262	-0.1298	-0.2622	0.0818	-0.4747
AT1G10120	-0.2272	-0.0911	-0.2529	-0.7745	-0.0767	-0.0876	0.1557	-0.1810	-0.1378	-0.1997
AT1G10130	0.1187	-0.0432	0.2122	-0.2172	-0.0927	0.2753	0.1194	0.1461	0.1898	0.1519
AT1G10140	-0.1141	0.2895	0.1119	1.1841	-0.0232	0.3197	-0.1870	0.3730	0.4593	-0.1893
AT1G10150	-0.0932	0.1189	0.6494	0.6631	0.2403	0.1977	-0.0061	-0.0295	0.6549	0.1061
AT1G10155	-0.0017	-0.1884	-0.2353	0.2534	-0.0494	0.1271	-0.1602	-0.1368	0.0711	-0.0679
AT1G10155	0.0358	-0.5578	-0.1403	-0.3557	-0.3240	0.1700	-0.3216	-0.0244	-0.2437	-0.2395
AT1G10160	-0.1003	0.3375	-0.1156	0.2654	0.0270	0.2033	0.0240	0.2619	0.5071	0.3991
AT1G10160	-0.0706	0.3522	0.2337	0.1423	0.1619	0.2852	0.1872	0.3372	0.7593	0.5263
AT1G10170	0.0248	-0.4431	0.4143	-0.0248	-0.6102	-0.5794	-0.2673	-0.0813	0.5622	-0.2221
AT1G10180	0.0292	0.1318	0.1141	-0.0018	0.1815	0.2176	0.2487	0.1382	0.0596	0.0043
AT1G10190	-0.1549	-0.0310	0.2865	0.0262	0.0928	-0.1767	-0.1388	0.0444	-0.0155	0.0296
AT1G10200	-0.5793	-0.3070	-0.3689	-0.1447	-0.3434	-0.5213	-0.1824	-0.9218	-0.3705	-0.4637
AT1G10210	-0.0339	0.2160	0.7964	0.4755	0.2886	0.0591	-0.0366	0.0548	0.8011	-0.0662
AT1G10210	0.0995	0.5292	0.9709	0.8715	0.4658	0.2837	0.1176	0.2927	1.1471	0.3057
AT1G10220	-0.3080	-0.6433	-0.1512	-0.0594	-0.9704	-0.2309	-0.4572	-0.5822	-0.5348	-0.6684
AT1G10220	-0.1410	0.0704	0.1197	-0.4567	-0.1696	-0.4519	0.1889	-0.1740	-0.3610	-0.0765
AT1G10230	0.4509	0.2747	0.2281	0.1086	0.2319	0.1743	0.0477	-0.0272	-0.0531	-0.1138
AT1G10240	0.1720	0.1357	0.3670	-0.0348	0.2132	-0.0731	0.3015	-0.1030	0.1282	0.0290
AT1G10250	-0.0376	-0.4693	-0.4313	-0.4663	-0.8904	-0.2732	-0.2418	-0.1453	-0.9616	-0.7859
AT1G10260	0.1154	0.0051	0.1577	0.1772	-0.4668	0.1298	-0.0020	-0.0205	-0.1020	-0.0519
AT1G10270	0.1012	0.4178	0.2183	-0.0892	0.5886	-0.0065	0.0517	0.0065	0.4425	0.1402
AT1G10280	-0.3476	-0.0900	0.0574	-0.3489	0.0868	-0.2319	0.2061	-0.3453	0.0415	-0.1338
AT1G10290	0.0203	0.1878	0.0544	0.0199	0.2828	0.0432	0.0315	0.0583	0.3575	0.3239
AT1G10300	-0.0077	-0.1349	-0.1183	-0.1817	0.3486	-0.1869	0.0693	-0.0938	0.0362	-0.0569
AT1G10300	-0.1653	-0.0486	-0.3576	-0.5471	-0.2242	0.0300	-0.0764	-0.4376	-0.2717	-0.4611
AT1G10310	0.2040	0.0790	-0.1846	-0.3637	-0.2905	-0.0499	-0.1170	-0.1106	-0.5520	-0.1948
AT1G10320	0.4370	-0.5948	-0.4331	-0.7181	-0.7626	-0.2132	-0.4127	0.0496	-1.4507	-0.4115
AT1G10330	-0.0468	-0.0971	0.2309	0.1513	0.0574	0.0805	0.0669	0.0316	-0.0609	0.0704
AT1G10340	0.4916	0.0294	0.1765	0.6008	0.8213	0.0660	-0.4184	-0.2234	2.0664	0.2051
AT1G10350	0.1787	0.0800	0.3315	0.1457	0.3802	0.0582	0.1518	-0.0609	0.1898	-0.1279
AT1G10360	-0.1272	-0.1865	-0.0382	-0.2005	-0.1278	-0.2758	0.0258	-0.1336	-0.0220	0.6303
AT1G10370	0.0489	0.1686	-0.0020	0.2491	0.9683	-0.1372	-0.2243	0.2718	0.2585	0.6650
AT1G10380	0.0009	0.0105	0.3031	-0.5415	0.6545	0.3350	-0.0595	0.2824	1.0689	0.4852
AT1G10385	0.2407	0.1174	-0.0220	-0.0571	0.3589	-0.1421	0.0281	0.0103	0.0764	-0.0901
AT1G10390	-0.1625	-0.1001	0.1180	-0.3328	0.1118	-0.1343	-0.0905	-0.1721	0.2070	0.2445
AT1G10400	0.1696	-0.0086	0.0877	-0.2905	-0.0194	0.0397	0.2440	0.0895	0.1711	-0.0430
AT1G10410	-0.0457	-0.1491	0.2213	0.2330	0.0360	-0.2066	-0.2448	-0.2599	0.3424	-0.3888
AT1G10417	-0.0475	-0.1293	0.0208	0.0068	-0.1528	-0.0528	0.0396	0.1420	-0.0191	0.0587
AT1G10420	-0.0656	-0.1872	0.1770	-0.0150	0.0755	-0.1939	-0.1950	-0.0034	0.2207	0.1605
AT1G10430	0.2477	0.4454	0.2642	0.3320	0.6199	0.1540	0.1228	0.0232	0.5092	0.1156
AT1G10450	0.0729	-0.4957	-0.4808	-0.4322	-0.7944	-0.2572	-0.5283	-0.2629	-0.5236	-0.4586
AT1G10450	0.0243	-0.6656	-0.8761	-0.4652	-0.9813	-0.2735	-0.1691	-0.0876	-1.0948	-0.7304
AT1G10455	0.0836	-0.0298	0.0275	0.0576	0.1328	0.1034	0.5219	-0.2215	0.1158	0.1879
AT1G10460	0.2944	0.2549	0.0288	0.3114	0.1704	0.2018	-0.0397	0.0651	-0.0772	0.2697
AT1G10470	0.1188	0.6053	0.8727	0.8009	0.9692	0.0826	-0.0439	0.1341	1.0887	0.4162
AT1G10480	-0.1380	0.4842	0.2123	1.3051	0.3051	0.2533	-0.1596	0.0563	0.7012	0.0263
AT1G10490	0.4179	0.1288	-0.2579	-0.1480	-0.1280	-0.0942	0.0294	-0.3660	-0.6156	-0.1825
AT1G10500	0.1112	-0.1729	0.0294	0.1651	-0.0865	-0.0614	-0.1666	-0.3378	-0.1523	-0.3084
AT1G10510	0.1378	0.1322	-0.0234	-0.3345	-0.0532	-0.1613	0.2161	-0.4615	-0.4209	-0.1946
AT1G10520	-0.0556	-0.0567	-0.1495	-0.3618	0.1406	-0.0945	-0.3651	-0.4837	-0.2470	-0.4175
AT1G10522	0.2810	0.0993	-0.5752	-0.9234	-0.2743	-0.0242	0.1979	-0.3348	-0.7871	0.2540
AT1G10530	-0.2582	-0.3143	-0.4510	-0.0522	-0.2049	-0.2001	-0.2920	-0.0847	-0.4423	-0.5085
AT1G10538	0.0225	-0.3038	-0.0779	0.1802	-0.0632	-0.0985	0.0154	0.0419	0.1543	0.2093
AT1G10540	0.0727	-0.3368	0.1473	-0.1472	-0.1643	-0.0965	0.0656	-0.5746	-0.2337	-0.6204
AT1G10550	0.5864	0.6829	0.1549	0.8451	0.7750	0.6194	-0.0962	0.6055	1.2146	0.0872
AT1G10560	-0.0828	0.0519	-0.0496	-0.0568	0.3551	0.0482	0.3299	0.1440	-0.0216	-0.0470
AT1G10570	-0.2276	-0.1897	-0.1712	-0.2097	-0.4258	0.0654	0.0152	-0.4174	-0.2334	-0.3724
AT1G10580	-0.0007	0.1180	-0.0450	-0.1860	0.0043	0.1061	0.0558	0.1077	-0.0256	-0.0337
AT1G10585	-0.8963	-0.9568	-1.4212	-0.5267	-1.0013	-0.3082	0.0298	-1.1982	-0.7068	-1.3294
AT1G10586	-0.4402	-0.5098	-0.8564	-0.4538	-0.4470	-0.1854	-0.0386	-1.1059	-0.5282	-1.1521
AT1G10588	0.0578	0.2818	-0.0144	0.2390	0.1792	0.0543	-0.0228	0.0741	0.1790	0.3576
AT1G10590	0.1639	0.0239	0.0156	0.2232	0.0344	0.1279	-0.0207	0.0120	-0.0549	-0.2165
AT1G10600	-0.1840	-0.2156	-0.1135	-0.2038	0.1305	-0.2407	0.3322	-0.1279	-0.2220	-0.1384
AT1G10600	-0.0885	0.0462	0.3163	-0.0957	-0.0554	-0.0888	0.0035	-0.0229	-0.1558	0.0949
AT1G10610	0.0397	-0.3023	-0.2607	-0.3946	-0.7789	-0.0755	-0.0976	0.0304	-1.0285	-0.2709
AT1G10620	-0.2293	-0.1710	0.1216	-0.0217	0.0449	-0.1195	-0.3321	-0.0707	-0.1341	0.0289
AT1G10630	-0.1501	-0.0102	-0.0549	-0.1492	0.2989	-0.0269	0.0814	-0.4375	0.3208	0.0826
AT1G10640	-0.4144	0.2222	-0.4064	1.4223	0.3464	0.0463	-0.1942	0.3833	0.7301	0.7517
AT1G10650	0.2954	-0.2507	-0.6550	-0.3064	-0.4852	-0.3970	-0.3208	-0.7196	-1.1026	-0.7211
AT1G10652	-0.0413	0.1443	-0.0546	0.1947	0.1103	-0.0862	-0.0862	0.1049	0.2071	-0.1697
AT1G10657	-0.2564	-0.5007	-0.4208	-0.8214	-0.4987	-0.3532	-0.1150	-0.6834	-0.5247	0.7289
AT1G10660	-0.0932	-0.0573	0.2649	-0.0890	-0.0415	-0.3166	0.1376	-0.2725	0.1277	-0.4880
AT1G10670	-0.1746	-0.1053	-0.5054	-0.3414	-0.2689	0.1345	0.0456	0.2529	-0.4840	-0.0022
AT1G10680	-0.0719	-0.1942	-0.1229	0.0633	-0.1732	0.1521	-0.1789	-0.0654	0.0296	0.1277
AT1G10682	0.7885	0.5270	0.7152	1.1493	0.2518	0.5840	-0.3115	0.7272	0.8058	0.3997
AT1G10682	0.7238	0.4876	0.7435	1.1771	0.2520	0.5951	-0.2494	0.7785	0.8448	0.5032
AT1G10690	-0.0240	0.2534	0.6979	0.3241	0.8196	0.3187	0.1058	0.4442	1.1777	0.3391
AT1G10700	-0.1891	0.0375	0.0390	0.1484	0.0599	-0.0774	-0.0994	-0.1211	-0.1302	-0.2291
AT1G10705	-0.0430	0.2110	-0.2381	0.1926	0.0092	-0.1273	-0.0644	0.2296	0.0199	-0.2502
AT1G10710	0.1244	-0.1830	-0.2289	0.0663	-0.1512	0.0730	0.1045	-0.1286	-0.0541	0.2138
AT1G10717	-0.0837	0.2281	-0.0864	0.1706	0.1522	0.2427	0.0759	0.0441	0.0558	0.0934
AT1G10720	0.0615	0.0872	-0.5988	0.2465	-0.5674	0.0681	-0.2515	0.1967	-0.5740	-0.1538
AT1G10730	-0.1450	-0.1367	-0.0366	-0.0379	-0.0034	-0.3562	-0.3542	-0.2083	0.0879	-0.0654
AT1G10740	-0.2442	0.0835	0.2536	-0.0202	0.1168	0.2076	0.1215	0.1347	0.5657	0.3486
AT1G10745	0.3891	0.7173	1.1930	0.9394	0.8128	0.4845	0.3209	1.5180	1.4202	0.9697
AT1G10747	0.0897	0.1829	-0.1922	0.1816	0.0071	0.0473	0.0738	0.2754	-0.0320	-0.0085
AT1G10750	0.1748	-0.2672	-0.0877	-0.6140	0.2762	-0.2643	0.0689	-0.5511	-0.0184	-0.1875
AT1G10760	-0.4012	-0.1496	-0.3831	-0.8048	-0.3859	-0.3955	0.0998	-0.4626	-0.5871	-0.9609
AT1G10760	-0.4367	-0.5076	-1.0260	-1.3758	-0.7920	-0.6900	0.0129	-0.7274	-1.6100	-0.6012
AT1G10770	0.0795	-0.2111	-0.2734	-0.3316	-0.2508	-0.6781	0.0367	-0.5171	-0.0602	-0.2957
AT1G10780	0.0743	0.1597	0.3563	-0.4384	0.7110	0.3372	0.3596	-0.1412	0.2932	0.1290
AT1G10790	0.0522	0.1720	0.1198	-0.0308	0.0121	-0.0127	-0.1095	-0.0456	-0.1721	-0.0141
AT1G10800	0.0609	-0.5594	-0.3394	-0.2170	-0.1041	0.1710	-0.1081	-0.0960	-0.3689	-0.1832
AT1G10810	0.0694	-0.3212	-0.1525	-0.6708	0.9066	0.5407	0.4562	0.1875	0.7400	0.6592
AT1G10820	0.2003	0.1972	0.1675	0.0097	0.0550	0.2144	0.0920	0.1786	-0.0469	0.0632
AT1G10830	-0.0792	0.2453	0.0937	-0.2352	0.1151	0.0890	0.1109	0.2115	-0.0110	0.3660
AT1G10840	-0.0888	-0.3066	0.0400	-0.3874	-0.0403	-0.3085	0.0202	-0.6091	0.0368	-0.1646
AT1G10850	-0.2732	0.0518	-0.1472	-0.2219	0.0808	0.2993	0.2482	0.2815	0.3619	0.5081
AT1G10865	0.4121	0.4203	0.6768	1.0018	0.3704	0.2494	0.0051	0.5171	0.7110	0.2405
AT1G10870	-0.1870	-0.4118	-0.7279	-0.5134	-0.4711	-0.1842	-0.0110	-0.3290	-0.5736	-0.3045
AT1G10880	0.1284	-0.1294	0.1643	0.0778	0.0769	-0.0010	0.0205	-0.0103	0.0828	0.1120
AT1G10880	0.0031	-0.1053	0.1543	-0.0852	0.0109	0.0922	-0.0786	0.1026	0.1863	0.0834
AT1G10890	-0.0740	-1.0020	-0.8669	-1.0637	-1.2026	-0.6689	-0.3473	-0.5371	-1.2728	-0.2316
AT1G10900	0.0429	-0.1690	0.1458	-0.2110	-0.0293	-0.2233	-0.3448	-0.1788	-0.1189	-0.2179
AT1G10910	-0.1623	-0.4338	-0.5884	-0.8832	-0.6497	-0.5557	0.0831	-0.7049	-0.6628	-0.5877
AT1G10910	0.0182	-0.0419	0.1962	-0.3048	-0.1633	-0.3287	0.1946	-0.3123	-0.1240	-0.0257
AT1G10920	0.0334	-0.1053	-0.2844	0.0466	0.1035	-0.0564	-0.0305	-0.3350	-0.2846	-0.1794
AT1G10930	0.0708	-0.1936	-0.8234	-0.9506	-0.4503	0.0380	0.1064	-0.0635	-1.1634	-0.0230
AT1G10940	0.1033	-0.1665	-0.3602	0.0194	-0.3532	-0.1398	-0.1291	-0.3476	-0.7214	-0.4227
AT1G10950	-0.3056	-0.2041	-0.1667	-0.4702	-0.1434	-0.1920	-0.0465	-0.3480	0.2613	0.0502
AT1G10960	-0.9502	0.2432	-1.2338	-0.9069	-0.6702	0.1345	0.3767	0.4174	-0.3209	0.2086
AT1G10970	0.4097	0.0384	0.5133	0.4243	0.5186	0.3481	0.1962	0.6263	0.0037	0.8001
AT1G10980	0.1152	-0.0434	-0.0413	0.0605	0.1557	-0.0298	0.0738	-0.0663	-0.3512	0.1705
AT1G10990	0.0762	0.7221	0.2060	1.0076	0.6406	0.3354	0.2737	0.5408	0.2832	0.1242
AT1G11000	0.0445	0.3095	-0.4629	0.0848	-0.2832	0.2458	0.0834	0.1884	0.1020	0.0698
AT1G11020	0.1054	0.3134	0.6727	0.7305	0.4576	0.2258	0.1060	0.4238	0.7203	0.2246
AT1G11030	-0.0993	-0.0887	-0.0433	0.1590	0.1548	0.1109	-0.0595	0.0848	0.1881	0.3275
AT1G11040	0.0132	0.2152	0.0190	-0.0057	0.0556	-0.0519	0.0093	0.2472	-0.1029	-0.0260
AT1G11050	0.1546	0.1150	-0.1786	0.0407	0.0084	-0.3781	0.0306	-0.1383	-0.0021	0.0016
AT1G11050	0.1624	0.0990	0.1756	0.0949	0.2472	-0.1303	-0.1149	0.0147	0.2177	0.1386
AT1G11055	-0.0591	0.0059	-0.0630	0.0945	-0.0131	0.0110	-0.1727	0.0516	-0.1175	0.1507
AT1G11060	-0.0153	0.3118	0.0164	0.0226	0.1042	-0.1073	0.1081	-0.1479	0.0573	-0.0798
AT1G11060	-0.3002	-0.0945	-0.1482	-0.2359	-0.2258	-0.1516	-0.0444	-0.1239	-0.1018	-0.1924
AT1G11070	-0.0705	-0.1634	-0.0325	-0.1860	-0.3289	-0.4925	-0.1636	-0.4429	-0.2611	0.2076
AT1G11080	0.5143	-0.3234	0.3168	0.3908	0.5367	0.6829	0.2238	1.2812	0.2737	1.4219
AT1G11090	0.0370	0.4461	0.6252	0.5422	0.4712	0.1699	0.1725	0.3729	0.7153	0.3724
AT1G11100	-0.1141	-0.0909	-0.0460	-0.1964	-0.0902	-0.2441	-0.1609	0.0100	0.2117	-0.0533
AT1G11110	-0.0480	0.0107	0.0181	-0.0525	0.0565	-0.0011	0.1632	0.0645	0.0737	0.0360
AT1G11112	-0.0001	-0.8255	0.2808	0.0080	0.2514	0.2153	0.3610	0.2512	0.2528	0.2098
AT1G11120	-0.2312	0.3874	-0.0523	0.4880	0.4242	0.5910	0.2416	0.5476	0.8683	0.5042
AT1G11120	-0.1692	-0.0308	-0.0212	-0.0401	0.5132	0.1231	0.3364	0.0376	0.7122	0.2725
AT1G11120	-0.1500	0.4244	0.0130	0.4450	0.1578	0.3118	0.2669	0.4979	0.7334	0.7989
AT1G11130	0.0409	0.0947	0.0059	-0.3291	0.1096	0.0065	0.2246	-0.2451	-0.2529	-0.0073
AT1G11145	0.1601	-0.0848	0.1134	0.0611	0.0124	-0.0625	0.0031	0.0591	0.3816	-0.0128
AT1G11150	0.0467	0.0508	-0.0456	0.0968	0.1954	0.2000	-0.0995	0.2720	0.1494	0.2189
AT1G11150	0.0478	0.0066	-0.1478	-0.0217	0.0985	0.0795	0.1598	-0.0286	0.2216	0.0572
AT1G11160	0.0996	-0.0057	-0.3370	0.1565	-0.1168	0.0230	0.0766	-0.0603	-0.0767	-0.0688
AT1G11160	0.0441	-0.1654	0.2154	-0.0022	-0.1515	-0.1821	-0.0977	-0.1017	-0.3662	-0.2732
AT1G11170	-0.0013	-0.1288	-0.5607	0.0171	-0.6439	-0.2125	-0.2419	-0.1028	-1.6356	-0.5318
AT1G11175	-0.0888	-0.4280	1.0747	0.6338	0.1136	0.1330	-0.2257	0.3212	0.7378	-0.0568
AT1G11175	0.1052	-0.1997	1.3561	0.8238	0.2235	0.3406	-0.1989	0.2174	0.8050	-0.1999
AT1G11180	-0.1417	0.3532	0.8241	0.5885	0.2629	-0.0247	0.1056	0.2823	0.5998	0.4036
AT1G11185	0.9154	0.7059	0.8721	1.2967	1.1405	0.4485	0.0320	0.6345	0.9319	0.2549
AT1G11185	0.9364	0.7628	0.8468	1.4644	1.2854	0.4548	0.1127	0.6680	1.0322	0.1729
AT1G11190	-0.6001	-0.3558	-0.0559	0.8225	-0.2773	-0.0952	-0.3709	-0.1244	0.1851	-0.6427
AT1G11200	0.1776	0.4142	0.4453	0.5090	0.6691	0.1584	-0.0091	0.2036	0.3643	-0.0729
AT1G11210	-0.2284	0.6796	-0.1077	0.6009	0.2021	-0.1497	-0.1058	-0.3858	0.0744	-1.0083
AT1G11220	-0.3517	-0.3748	-0.3197	-0.3083	-0.0625	0.0750	0.0700	-0.2384	-0.0663	-0.0813
AT1G11230	-0.0732	-0.1581	0.2246	0.0730	0.0041	0.0803	-0.0190	0.0920	0.0082	0.0348
AT1G11240	0.1036	-0.1058	-0.6749	-0.0894	-0.7880	0.0589	-0.0871	-0.0576	-1.1486	-0.5970
AT1G11250	-0.2339	-0.0083	-0.0079	-0.1283	0.0166	0.0680	-0.0341	-0.1226	-0.0279	0.2537
AT1G11260	0.1434	0.3244	0.4381	0.6559	0.1184	0.0967	-0.2463	0.3262	0.7779	0.2858
AT1G11270	0.2677	0.1026	0.3711	-0.0068	0.1341	-0.2267	0.0084	-0.2406	-0.0126	0.0722
AT1G11280	0.3057	-0.0217	-0.4144	-0.2435	-0.3538	0.0282	-0.0013	-0.0586	-0.7834	-0.0862
AT1G11280	0.2664	0.0445	0.1861	0.1716	0.1614	-0.1550	-0.0360	0.1166	0.1109	-0.2397
AT1G11290	-0.2029	0.1134	0.1666	-0.1982	-0.0370	-0.2939	-0.1149	0.2807	-0.0045	-0.0221
AT1G11300	0.1582	0.1490	-0.3921	0.1427	-0.1025	0.3969	0.3803	0.5985	-0.8679	0.4335
AT1G11300	-0.1969	0.0239	-0.3045	-0.0529	0.0481	0.0333	-0.1588	-0.0510	0.0890	-0.1112
AT1G11310	0.0343	-0.1594	-0.4829	-0.0787	-0.3181	-0.1909	-0.0781	-0.0953	-0.4079	-0.4914
AT1G11320	-0.0082	0.2434	-0.0813	-0.0441	0.1383	0.2841	-0.0091	0.0644	-0.0454	0.0260
AT1G11330	0.3934	0.2067	-0.5276	0.1712	0.3983	0.0477	0.0011	-0.2495	-0.5211	-0.4615
AT1G11330	0.3658	0.1307	-0.2094	0.1804	0.4647	-0.0636	0.0248	-0.4004	-0.0838	-0.6109
AT1G11340	-0.0851	-0.4531	-0.5091	-1.0870	-0.6218	-0.1112	-0.0423	-0.2645	-0.6591	-0.3763
AT1G11350	0.0185	0.6647	-0.0632	0.7666	-0.3546	0.1935	0.0634	0.7562	-0.2834	0.2152
AT1G11360	-0.0075	0.1325	0.4521	0.3893	0.1350	0.0288	-0.0761	0.0988	0.4199	0.1175
AT1G11362	-0.2463	0.1276	-0.0045	0.0804	0.2497	0.2271	0.0956	0.0923	-0.4540	0.0498
AT1G11370	0.0030	-0.1426	-0.0964	-0.0280	0.0457	-0.1303	-0.0022	-0.1657	-0.3014	-0.3374
AT1G11380	-0.1324	-0.0315	0.3956	0.0560	0.2470	0.0427	0.0914	0.0420	0.3419	0.1478
AT1G11390	-0.3224	-0.0840	0.0154	-0.0112	0.2790	0.0427	0.2003	-0.2079	-0.0776	-0.2535
AT1G11400	0.3022	-0.0250	0.0892	0.1039	-0.3880	0.0848	0.0183	-0.0651	-0.3173	-0.3014
AT1G11410	-0.1178	0.2197	-0.3680	0.4307	-0.6001	-0.1541	-0.2439	0.3910	-0.2184	0.0954
AT1G11420	-0.2251	-0.0984	-0.1300	-0.0498	-0.0960	0.0734	0.0818	-0.2663	-0.2555	-0.2510
AT1G11430	-0.0856	0.0952	-0.4599	-0.6541	-0.2464	0.1372	0.1332	-0.0656	-0.5026	0.2230
AT1G11440	-0.1570	-0.1195	-0.4311	0.0847	-0.1565	-0.0987	-0.1295	0.1933	-0.1999	-0.0776
AT1G11450	0.2921	0.1146	0.2176	-0.3770	0.6326	0.3093	-0.0334	0.3749	0.1473	0.5788
AT1G11460	0.0416	-0.0407	0.1114	-0.4923	0.0635	0.1213	-0.2724	0.2172	-0.0473	0.4091
AT1G11470	-0.0635	0.1369	-0.0313	0.0005	-0.2401	-0.3457	-0.1221	-0.1720	0.0554	-0.1071
AT1G11470	0.0921	0.0614	-0.1216	0.0533	0.1506	-0.1069	0.1536	-0.2733	0.1311	-0.0207
AT1G11475	0.5513	0.2325	-0.0001	0.6146	0.1567	-0.0587	-0.1872	-0.2052	-0.2327	-0.3827
AT1G11480	-0.1377	-0.1750	-0.3550	-0.3776	-0.3709	-0.1263	-0.0023	-0.3241	-0.4593	-0.1586
AT1G11480	0.0264	0.1508	0.1958	-0.0298	0.0941	0.0472	0.1709	0.2351	0.2161	-0.1623
AT1G11482	0.0372	-0.3307	-0.1928	-0.1739	-0.0498	-0.1713	-0.0703	-0.0150	-0.1151	-0.0825
AT1G11482	-0.1964	-0.1089	0.0109	0.1073	-0.0741	-0.0477	0.0909	0.1009	-0.1415	0.0182
AT1G11490	0.0322	-0.0524	0.0917	-0.1094	0.0619	0.2370	0.1945	-0.0521	-0.0222	0.0240
AT1G11500	-0.3391	-0.5813	-0.3795	-0.7537	-0.2672	-0.2791	-0.3893	-0.3469	-0.3194	-0.2588
AT1G11510	-0.0327	-0.0375	0.1866	-0.0838	-0.0324	0.0048	-0.1172	-0.0577	0.0990	-0.0451
AT1G11520	0.0436	0.1210	0.1006	0.0474	-0.0943	-0.1428	0.0796	0.2387	-0.0023	-0.1683
AT1G11530	0.2444	0.4446	0.7491	1.0681	0.2921	0.1568	-0.0573	0.2687	0.3957	0.0308
AT1G11540	-0.0516	0.3542	0.6940	1.0836	0.7113	0.3917	-0.0227	0.4523	0.7518	0.1429
AT1G11545	-0.4896	0.4501	-0.2447	0.4290	0.2355	0.4880	0.3568	0.2931	0.5243	0.5504
AT1G11550	0.0427	0.3116	-0.1789	0.9106	0.7037	0.1083	0.0507	0.6023	0.9658	0.2531
AT1G11550	0.0895	0.3374	-0.0250	0.9495	0.6752	0.2675	0.2808	0.7041	0.8269	0.3564
AT1G11560	-0.0590	0.2050	-0.1710	0.2431	-0.1656	-0.2648	-0.0794	-0.0197	-0.0902	0.0987
AT1G11570	-0.1451	-0.2563	0.0520	-0.4025	0.0074	-0.2337	-0.2484	-0.4771	-0.1481	-0.1263
AT1G11572	0.0214	-0.1103	-0.2747	0.0294	0.0600	-0.1843	-0.0295	-0.0420	-0.1960	-0.1825
AT1G11580	0.6289	0.0871	0.3992	0.2975	1.0343	0.3786	0.1809	0.3929	0.8376	0.0256
AT1G11590	0.1817	-0.0644	0.1948	-0.0012	-0.1739	-0.0454	-0.1562	-0.1546	0.0903	0.0757
AT1G11592	-0.0749	0.2542	0.0333	0.3688	-0.0667	0.1995	0.0588	0.3057	-0.0418	0.4123
AT1G11595	0.0956	-0.0065	-0.1359	0.2229	0.0241	-0.0171	0.0924	-0.1907	0.1422	0.1142
AT1G11600	-0.7922	0.3723	0.1374	-1.1639	0.1749	0.5211	0.1811	-0.0531	0.4413	-0.2248
AT1G11608	0.0833	0.1694	0.3139	0.3246	0.2829	0.3070	0.1218	0.3645	-0.0523	0.4244
AT1G11610	-0.7933	-1.6519	-2.0841	-1.3762	-1.4075	-1.3695	-0.4818	-2.3580	-2.3403	-2.1791
AT1G11620	0.0759	-0.0115	0.1418	0.1184	-0.3302	0.0251	0.1721	-0.1398	-0.1203	0.3189
AT1G11630	-0.2146	-0.0371	-0.0601	0.2220	-0.1710	-0.0609	-0.0545	-0.3455	-0.1856	-0.3647
AT1G11640	1.5582	1.5180	1.2050	2.2455	1.7442	1.0122	0.5048	2.1111	1.4798	1.4385
AT1G11640	1.4885	1.4689	1.2304	2.2132	1.7614	1.0538	0.5213	2.1993	1.4178	1.4614
AT1G11650	-0.1478	0.0206	-0.0364	-0.1048	0.0064	-0.0432	0.0911	-0.1616	-0.0249	0.0109
AT1G11655	0.3104	0.5516	-0.1299	0.3923	0.1796	-0.0446	0.3143	0.2562	1.4908	0.7274
AT1G11660	0.0282	-0.0097	-0.2134	-0.4974	-0.1411	-0.0362	-0.0480	-0.0044	-0.6728	-0.3658
AT1G11670	-0.4302	-0.0564	0.0254	0.1895	0.1588	-0.2154	-0.3084	-0.1042	0.7497	0.3046
AT1G11680	0.0398	0.5693	0.6640	0.3456	0.8926	0.3751	0.0906	0.2349	0.8999	0.0558
AT1G11684	-0.0269	0.1020	0.1599	0.3707	0.0226	-0.1035	0.3595	0.0214	-0.0025	0.0489
AT1G11690	-0.0507	0.2404	-0.2178	0.4360	-0.0705	-0.1668	0.2357	-0.2398	0.0212	0.0683
AT1G11700	0.1183	0.6128	0.3649	0.4827	0.6245	-0.0999	-0.4169	0.0548	0.4731	0.1928
AT1G11710	0.0656	-0.0031	0.3024	0.1836	-0.0403	0.2231	0.0503	0.0014	0.2087	-0.5332
AT1G11720	-0.1606	-0.5687	-0.6796	-0.9764	-0.7318	-0.3577	0.1576	-0.1998	-0.9995	-0.1839
AT1G11730	-0.2613	-0.4019	-0.6407	-0.2993	-0.4412	-0.1468	-0.0448	-0.7259	-0.2556	-0.5782
AT1G11735	-0.2037	-0.0207	0.0499	0.1744	-0.1378	0.1787	-0.1257	0.3884	0.1783	0.0908
AT1G11735	-0.1890	0.2216	0.0206	0.4226	0.0640	0.2322	-0.0241	0.4141	0.5331	0.5551
AT1G11740	-0.1748	0.1250	-0.0412	0.2033	-0.2847	-0.1350	0.1076	-0.1346	0.3609	0.0469
AT1G11750	-0.0309	-0.0187	-0.5163	-0.6199	-0.3991	0.0224	0.0785	-0.2847	-0.6307	-0.0619
AT1G11755	0.2385	0.3687	0.1514	0.3324	0.5623	0.1506	0.1241	-0.1269	-0.2046	-0.1479
AT1G11760	-0.1557	-0.1782	0.4475	-0.0855	0.3180	-0.0890	0.1200	-0.3188	0.4513	0.0037
AT1G11765	0.1733	-0.0914	-0.0503	-0.0681	-0.0784	0.0400	-0.1110	-0.1502	0.0651	0.0457
AT1G11770	0.0830	-0.1538	-0.1094	0.0875	-0.0064	0.0222	-0.0078	0.2631	0.1126	0.3546
AT1G11780	-0.2218	-0.0192	-0.1497	-0.3408	-0.0693	-0.0694	0.0585	-0.6535	-0.5062	-0.4721
AT1G11785	-0.0514	0.0372	-0.0844	-0.1477	-0.1023	0.2154	0.4387	0.2985	0.2869	0.0803
AT1G11790	0.0662	0.0557	0.1465	-0.1175	0.6162	-0.0438	-0.0782	0.1512	-0.0517	-0.1807
AT1G11800	-0.1206	-0.0002	0.2213	0.1628	0.0743	-0.0728	-0.0411	-0.1648	0.1820	-0.0385
AT1G11803	-0.2533	0.0761	-0.2470	0.5558	-0.2369	-0.1380	0.1098	0.3242	0.1157	0.1775
AT1G11806	0.0270	0.3389	0.6141	0.2715	0.5268	0.3367	0.2364	0.0904	0.3110	0.0142
AT1G11810	-0.1684	0.0243	0.2532	-0.0560	-0.1197	0.0667	-0.3727	-0.0173	-0.2681	-0.0287
AT1G11820	-0.1651	-0.1481	-0.1382	0.0550	-0.2284	0.0312	0.1692	-0.0192	0.0106	0.1931
AT1G11840	0.1269	0.1483	-0.1364	0.2233	0.1818	0.0576	-0.1621	0.0184	-0.6401	-0.4666
AT1G11850	-0.5300	0.0104	-0.6983	-1.3329	-0.4976	0.5188	0.6070	0.4401	0.1312	1.1352
AT1G11860	-0.5482	-0.5027	-0.6773	-1.1882	-0.6387	-0.2389	0.0440	-0.4068	-0.7786	-0.0366
AT1G11870	0.1477	0.2562	0.0541	-0.4123	0.1443	0.3480	0.3438	0.1551	-0.1067	0.3903
AT1G11880	0.0131	0.0981	0.2740	0.1220	-0.0038	0.0406	0.0569	0.0499	0.3372	0.1359
AT1G11890	0.0366	0.1770	0.1024	0.0737	0.3184	0.0943	-0.0430	0.1280	0.0225	-0.2669
AT1G11900	0.0696	-0.1560	-0.3185	-0.0156	-0.1511	0.0519	0.0122	-0.2220	-0.2742	-0.1969
AT1G11905	0.0199	0.0787	-0.0590	0.2565	-0.0416	0.1105	0.0134	-0.0315	-0.0912	-0.1850
AT1G11910	0.2000	0.2564	0.4343	0.2503	0.1881	0.1345	0.0283	0.4174	0.3513	0.2086
AT1G11915	-0.0899	-0.1074	-0.0279	-0.2670	0.0538	0.0116	0.0009	0.1241	-0.0997	0.1653
AT1G11920	-0.0287	0.1312	-0.1152	-0.0103	0.1123	0.1503	0.0190	0.0025	-0.0039	0.0197
AT1G11925	-0.1590	-0.4547	-0.4263	-0.4004	-1.3208	0.1394	-0.1267	-0.1807	-0.6628	-0.2838
AT1G11930	0.1066	0.0192	0.0283	-0.1037	-0.1893	-0.1111	-0.0219	-0.1164	-0.2058	-0.0506
AT1G11940	0.0440	-0.1219	-0.2177	-0.1268	-0.0937	-0.0587	0.0835	-0.0278	-0.2660	-0.2553
AT1G11950	0.1213	-0.2668	-0.5682	-0.1796	-0.3168	0.0702	-0.1431	-0.2992	-0.2298	-0.1837
AT1G11960	-0.0409	0.0311	0.0812	-0.0091	0.1009	0.0125	-0.0854	-0.0083	0.1580	0.2801
AT1G11970	-0.0549	0.1613	0.0928	0.0998	-0.0256	-0.2602	0.1190	-0.0023	0.2281	0.0096
AT1G11980	0.0640	0.1187	0.1280	0.0292	0.0431	0.0668	0.0192	-0.2542	-0.1363	0.0947
AT1G11990	-0.0550	-0.1444	0.0048	0.1051	0.1095	0.0513	-0.0896	0.0661	0.1181	0.0818
AT1G11990	-0.0324	0.0805	0.0007	0.0789	-0.2135	-0.1862	0.0135	-0.1135	-0.1857	0.1069
AT1G12000	0.0996	0.0019	-0.2160	-0.4236	0.3696	0.1131	0.1695	-0.0079	-0.2765	0.1056
AT1G12000	0.3228	0.5168	0.5570	0.1913	0.7378	0.3193	0.1006	0.5958	0.6972	0.1166
AT1G12010	0.6958	-0.3449	-0.1507	0.1946	-0.3308	0.6904	-0.2609	0.3434	0.3848	0.2206
AT1G12013	-0.0348	0.3978	0.1787	1.1663	0.7370	0.1566	0.0967	0.4427	0.5228	-0.0185
AT1G12015	0.4258	0.4279	0.4926	0.6123	0.8400	0.2942	0.1395	1.0452	0.6152	0.2716
AT1G12020	-0.2424	-0.3356	-0.3489	-0.4870	-0.1373	-0.2491	0.1127	-0.4481	-0.2168	0.1366
AT1G12030	-0.1960	-0.3954	-0.0763	-0.0386	-0.4328	-0.1182	-0.3448	-0.6477	-0.6721	-0.1113
AT1G12040	0.1710	0.8650	0.3415	0.6690	0.8364	0.2833	0.1737	0.5327	1.0501	0.7287
AT1G12050	0.1806	0.4699	0.3238	0.2379	0.3002	0.2290	-0.2439	0.0959	0.0963	-0.0131
AT1G12060	-0.0392	0.1110	-0.3407	-0.0190	-0.0191	0.1824	0.1665	0.0700	-0.1023	0.4215
AT1G12064	-0.8535	0.0325	-0.3803	-1.3888	-0.8328	-0.0656	0.0781	0.0157	-0.4769	0.4495
AT1G12070	-0.8432	-0.3372	-0.9394	-0.5897	-0.5368	-0.1612	-0.2633	-0.5109	-0.1450	0.1126
AT1G12080	-0.2704	-0.2543	-0.7897	0.4264	-0.7685	-0.0579	-0.2790	0.2082	-0.2901	0.0382
AT1G12080	-0.3861	0.2432	-1.2025	0.2338	-1.2061	0.1345	0.0283	0.4174	-0.4564	0.2086
AT1G12090	0.2049	0.2564	0.4343	0.2503	0.1881	0.1331	0.0283	0.4174	0.3607	0.2086
AT1G12100	-0.0525	-0.0752	-0.0557	-0.2099	0.1385	0.1189	0.1487	-0.2231	0.0510	0.4186
AT1G12110	0.1336	0.7291	0.5043	0.4528	0.8200	0.2502	0.1952	0.2091	0.9297	0.2831
AT1G12120	0.1365	-0.3005	-0.6804	-0.2638	-0.7157	-0.2150	-0.0957	-0.2210	-1.4893	-0.4525
AT1G12130	-0.7117	-1.2455	-0.4639	-2.0996	-1.1779	-1.0042	0.1031	-1.3485	-1.3522	-0.1593
AT1G12140	-0.2174	0.1185	0.0679	0.0827	0.2421	-0.0932	-0.2061	-0.0618	0.3010	0.0779
AT1G12150	0.2107	0.2409	-0.0871	0.1194	-0.1030	0.1408	-0.0265	0.1105	0.0568	-0.0929
AT1G12160	0.3445	0.7512	0.6260	1.4939	0.9549	0.4613	0.1947	0.5773	0.7690	0.5761
AT1G12170	0.0133	0.0400	-0.2292	0.1072	-0.0204	-0.2079	0.0742	0.0265	-0.0798	-0.1896
AT1G12180	0.0617	-0.2639	-0.1561	-0.0091	0.0886	-0.0126	0.1417	-0.2544	-0.0821	0.0022
AT1G12190	-0.0123	-0.0348	0.2034	0.3329	-0.1041	-0.0063	-0.2552	-0.0971	0.0063	0.2145
AT1G12200	0.2785	-0.3784	0.2979	-0.3084	0.0253	-0.0763	-0.0733	-0.5273	-0.2089	-0.4726
AT1G12210	0.3127	-0.6313	-0.4394	-0.6117	-0.4894	-0.4490	-0.3862	-0.6343	-0.9816	-0.6566
AT1G12211	-0.1785	-0.0159	-0.1102	-0.0303	-0.3155	0.1687	0.4001	-0.1622	0.3025	-0.0230
AT1G12220	-0.0415	-0.1744	0.2852	-0.0313	-0.1126	-0.1106	0.0979	0.1241	0.0892	0.0485
AT1G12230	-0.3174	0.3127	0.2578	0.5027	0.0855	0.1811	0.2587	0.4851	0.5314	0.4270
AT1G12240	-0.0035	0.0723	0.5850	0.2459	0.1703	-0.2198	0.0387	0.0982	0.5023	0.0641
AT1G12244	-0.0826	-0.1834	-0.0209	-0.5171	-0.1063	-0.1685	-0.1605	-0.4506	-0.2984	-0.0937
AT1G12250	-0.2259	-0.1539	0.1771	-0.5909	-0.3823	-0.3442	0.2616	-0.2067	-0.3416	0.4738
AT1G12260	0.1030	-0.7645	-0.2611	-1.0845	-0.4868	0.2259	0.0911	0.1680	-0.8645	0.0943
AT1G12270	0.1713	-0.0110	-0.6401	-0.4025	-0.5340	0.1511	-0.1069	0.1104	-0.8912	-0.3440
AT1G12270	-0.0403	-0.0539	0.1352	-0.0328	-0.1083	0.0203	0.0355	0.2387	0.1784	0.2140
AT1G12280	0.1615	-0.1443	0.1008	-0.1231	-0.3462	-0.2878	-0.1585	-0.1115	-0.0792	0.0687
AT1G12290	0.2073	-0.6821	-0.2695	-0.2752	-0.0877	-0.3757	0.0218	-0.3793	0.1430	-0.0644
AT1G12290	-0.2283	-0.1851	0.3837	0.0731	-0.0333	-0.2009	0.0044	-0.1704	0.3050	0.0823
AT1G12300	0.1764	-0.0469	-0.0925	-0.2661	-0.1474	-0.0291	-0.1325	-0.2649	-0.4676	-0.0535
AT1G12300	0.2103	-0.1930	-0.3078	-0.0655	-0.2221	0.1137	0.1088	-0.1304	-0.2930	-0.0476
AT1G12310	0.2117	0.4066	0.7246	0.6808	0.7742	0.3859	0.2502	0.3414	1.1868	0.6013
AT1G12320	-0.3313	-0.7383	-0.7267	-0.6318	-0.9528	0.0576	0.0360	-0.2894	-0.7788	-0.2583
AT1G12330	-0.3866	0.2147	-0.1006	-0.3121	-0.0251	0.0197	0.1060	0.1247	0.0298	0.4157
AT1G12340	0.1690	-0.1019	0.0071	0.1207	-0.3941	0.0326	-0.0505	-0.1743	-0.0588	-0.1799
AT1G12350	0.0415	0.0923	0.0235	0.2353	-0.2330	0.0611	-0.1608	-0.2014	-0.4261	-0.3317
AT1G12360	0.2049	-0.2032	-0.6016	-0.1563	-0.5519	0.0087	-0.0861	0.1968	-0.8316	-0.4440
AT1G12370	0.0144	-0.0548	0.1199	-0.1703	-0.2306	-0.2896	-0.0572	-0.1024	0.3793	-0.1427
AT1G12380	-0.0995	0.2986	0.2676	0.3459	0.2632	0.2518	0.2837	0.3448	0.5972	0.3805
AT1G12390	0.0204	0.0646	-0.2851	0.2667	0.1801	0.1542	-0.0382	-0.0734	-0.0131	-0.1500
AT1G12400	0.6502	0.7798	0.6834	1.1983	0.6634	0.3766	0.1309	0.4550	0.3886	0.0881
AT1G12410	-0.3533	-0.4475	-0.4894	-0.7846	-0.5779	-0.1974	0.1510	-0.4921	-0.5440	-0.0535
AT1G12411	-0.0398	0.0382	0.1537	-0.1138	-0.0244	0.0895	0.0637	0.0143	0.1114	-0.0173
AT1G12420	0.1098	-0.5042	-0.2901	-0.5562	-0.3353	-0.2164	-0.1643	-0.5937	-0.5519	-0.4492
AT1G12423	0.1179	0.0484	0.1237	-0.0766	-0.0976	-0.2589	0.1241	-0.0758	0.0811	0.0765
AT1G12430	0.1978	-0.2024	0.0963	-0.0452	0.3073	-0.4364	-0.0670	0.2434	0.3891	0.0667
AT1G12440	-0.0971	-0.1310	0.6989	0.2508	0.2092	-0.0168	0.0050	-0.2982	0.7664	0.0795
AT1G12450	-0.3329	-0.0852	0.2651	0.2313	0.2556	0.0103	-0.0620	-0.0992	0.7787	0.1386
AT1G12451	-0.2219	-0.0632	-0.5132	0.0582	0.3497	-0.0401	-0.2434	-0.1894	-0.1114	0.1403
AT1G12460	-0.0830	0.1973	-0.2038	-0.1766	0.0254	0.1589	0.2203	-0.1200	-0.1443	0.1516
AT1G12470	-0.0567	-0.0811	-0.1434	-0.1304	-0.0570	-0.1330	-0.0244	0.0754	-0.4142	-0.2055
AT1G12480	0.0724	0.1160	-0.0427	-0.0449	-0.0004	0.1143	-0.0166	0.0812	0.0826	-0.0959
AT1G12490	-0.1047	-0.1011	-0.1844	-0.0951	0.0317	-0.3439	-0.0942	0.1649	-0.0693	-0.0601
AT1G12500	-0.2123	0.4277	-0.0182	0.0565	0.3547	0.0563	-0.0282	0.3974	0.1935	0.0835
AT1G12510	0.1135	0.5392	0.0160	0.4373	0.4584	0.0166	0.2036	0.4459	0.2841	-0.0176
AT1G12520	0.0531	0.2452	0.0275	-0.0499	-0.0280	0.1388	0.1862	-0.0651	0.0727	0.7609
AT1G12530	-0.0710	-0.3143	-1.2081	-0.3718	-1.0489	-0.1736	-0.2649	-0.0056	-1.9394	-0.5140
AT1G12540	-0.1864	-0.0690	0.0033	-0.2358	0.0465	0.0192	-0.0106	-0.3239	0.1067	-0.0569
AT1G12550	0.0106	0.4583	0.3055	0.4461	0.1657	0.1633	0.2165	0.3828	0.3473	0.4500
AT1G12560	-0.1880	0.5649	-0.1747	-0.1077	0.2463	0.5302	-0.0466	0.0480	0.1464	0.7261
AT1G12570	-0.0499	0.0809	0.2761	-0.0893	-0.0344	0.0510	-0.0734	-0.0413	-0.0761	0.1279
AT1G12580	0.1737	0.1152	-0.0637	0.0650	-0.1818	0.1097	0.0145	0.1867	-0.1040	0.1260
AT1G12600	-0.3950	-0.4011	-0.1347	-0.6958	-0.0439	0.0647	0.1042	-0.5354	0.0725	-0.1065
AT1G12610	-0.5241	-0.8820	-0.6373	-0.8151	-1.2814	-0.5463	-0.0825	-0.8111	-0.4112	-0.1926
AT1G12620	0.0865	0.0735	-0.4574	-0.1731	-0.1749	0.0336	-0.0064	0.0549	-0.6764	-0.1249
AT1G12630	0.0156	0.0924	0.0818	-0.0807	-0.0780	0.2048	0.0863	-0.1329	-0.1154	0.1146
AT1G12640	-0.0949	0.0673	0.3640	0.2540	0.2783	0.1182	0.0298	0.0249	0.5362	0.0567
AT1G12650	0.2738	-0.5235	-0.9736	-0.3291	-1.1999	-0.1492	-0.3085	-0.4830	-1.6136	-1.0075
AT1G12660	-0.0997	-0.1056	0.0733	-0.0604	-0.0126	-0.0862	-0.2094	0.1982	-0.0727	-0.0894
AT1G12663	0.0979	0.1161	0.1805	0.1989	-0.0196	-0.2429	0.2303	-0.2556	-0.0970	-0.0744
AT1G12665	0.0129	0.1708	-0.0246	-0.0762	0.0560	0.0522	-0.1850	0.4432	-0.0194	0.1482
AT1G12667	-0.4604	-0.1533	0.0176	-0.1709	0.1915	0.2503	-0.1461	-0.0465	0.1712	-0.3079
AT1G12669	-0.1264	0.1160	-0.0131	-0.0233	0.0351	0.1624	0.0292	-0.1716	-0.0550	0.0856
AT1G12670	0.1437	-0.0865	-0.0264	-0.0290	0.1601	-0.1613	0.0346	-0.1563	0.0492	0.0153
AT1G12672	-0.2327	-0.1865	-0.4023	0.1473	-0.0914	-0.0233	0.2991	-0.1179	-0.0185	0.0656
AT1G12680	-0.0571	-0.1211	0.1838	-0.0033	0.1541	-0.0584	0.0821	-0.0712	0.3438	0.0647
AT1G12700	-0.1846	-0.4427	0.1792	-0.2971	-0.3486	-0.1193	0.0261	-0.1196	-0.0605	0.0045
AT1G12700	-0.0278	-0.1844	-0.5877	-0.3146	-0.4992	-0.0687	0.1108	-0.4008	-0.7677	-0.4900
AT1G12710	0.0790	0.3933	0.4223	0.1963	0.5094	0.2049	0.0522	-0.0702	0.3568	0.1751
AT1G12720	0.2060	0.1206	0.0925	0.0107	0.1318	-0.0007	-0.0437	0.2030	0.1480	-0.1890
AT1G12725	-0.1249	-0.0263	-0.0213	-0.0885	-0.1263	0.3431	-0.2584	0.0507	0.0297	-0.1289
AT1G12730	-0.0372	-0.0376	0.1360	-0.0353	-0.0722	-0.1058	0.1824	-0.1897	-0.0726	0.0785
AT1G12740	0.0730	0.1936	-0.0261	-0.3886	0.2944	0.0315	0.2211	-0.2033	0.0033	-0.5374
AT1G12750	0.4207	0.3905	0.1341	0.2572	0.1853	-0.0106	0.1781	0.0184	-0.0921	0.2842
AT1G12760	0.1266	0.2637	0.5543	0.5965	0.2939	-0.0184	-0.1077	0.2371	0.8370	0.2848
AT1G12770	-0.1826	-0.1488	-0.6501	-0.8228	-0.3622	-0.0347	0.3915	-0.1523	-0.8091	-0.0402
AT1G12775	-0.1439	-0.3238	-0.1184	-0.2127	-0.2344	-0.0852	0.1183	-0.1521	0.1250	-0.3063
AT1G12780	-0.2011	0.2896	0.5627	0.0708	0.0680	-0.0475	-0.2206	0.0284	0.3195	-0.0776
AT1G12790	-0.0990	-0.2225	0.0590	0.1087	-0.5102	-0.1738	-0.0323	-0.2975	-0.3369	-0.3238
AT1G12800	-0.3865	-0.6650	-1.3524	-1.4597	-1.3211	-0.3710	-0.1499	-0.4135	-1.8346	-0.2809
AT1G12800	-0.2186	-0.5566	-0.7699	-0.8926	-0.7080	-0.3083	-0.0168	-0.2657	-0.8027	-0.3620
AT1G12805	-2.1481	-0.5272	-1.8089	-2.9012	0.9761	-0.7854	1.4540	-0.6990	-0.0907	0.0038
AT1G12810	0.3289	0.5507	0.8254	0.5523	0.4939	0.2764	0.0012	0.5055	0.6563	0.3928
AT1G12820	-0.1639	0.2177	0.3673	0.0129	0.3490	-0.0671	0.1189	-0.0886	0.4102	-0.0393
AT1G12820	0.0659	0.0747	0.0679	-0.0535	0.1161	0.1993	0.2831	-0.0930	0.0993	-0.2042
AT1G12830	0.3744	-0.0882	-0.5000	-0.1537	-0.2156	-0.0163	-0.0546	-0.3180	-0.7774	-0.5622
AT1G12840	-0.0144	0.0289	0.3064	0.1958	0.6456	0.1010	0.0681	0.0768	0.4874	0.1068
AT1G12845	-0.3464	0.4068	0.1168	-0.0666	0.4710	0.1558	0.3413	0.4031	0.5820	0.0107
AT1G12850	-0.1501	0.3037	-0.0447	0.1965	0.1060	0.1511	0.1010	0.2102	0.2655	0.1948
AT1G12860	-0.0149	-0.2633	-0.1842	-0.8523	-0.2550	-0.1511	0.1481	-0.2213	-0.2677	0.0443
AT1G12860	0.2190	-0.0670	0.1466	-0.0067	-0.1668	-0.3081	0.1030	0.1158	0.1071	-0.2081
AT1G12870	-0.0010	0.2861	-0.1285	0.2644	-0.1636	-0.0074	-0.0336	0.1469	0.1687	0.0514
AT1G12880	-0.0778	-0.5219	-1.2344	-0.7616	-0.6051	-0.2724	-0.2531	-0.4070	-1.1331	-0.4355
AT1G12890	-0.6312	-0.4568	-0.3983	-0.9685	-0.1743	0.1006	-0.3081	-0.3891	-0.7889	-0.7863
AT1G12900	-0.8473	-0.2888	-0.6113	-0.9751	-0.8620	0.0023	0.2118	0.0070	-0.9159	0.3342
AT1G12910	-0.2078	-0.0840	0.4975	0.0205	0.1327	0.0431	0.2618	-0.0382	0.5850	0.0931
AT1G12920	-0.1463	-0.7456	-0.9799	-0.9320	-0.6333	-0.5016	-0.0166	-0.9571	-1.0376	-0.6882
AT1G12930	-0.1601	-0.1803	-0.1750	-0.3148	-0.0803	-0.2460	0.1438	-0.4267	-0.4331	-0.0812
AT1G12935	-0.2958	0.1705	0.1835	-0.2455	-0.0765	-0.2034	-0.0575	0.0285	0.0193	0.0683
AT1G12935	0.1896	0.2473	0.0933	0.1055	-0.2063	0.0101	-0.0474	0.0370	-0.1678	0.2057
AT1G12938	0.0835	0.1246	-0.0805	0.0701	0.0155	0.2369	0.0172	0.0329	0.1868	0.1219
AT1G12940	-0.1962	0.0400	-0.2195	0.0312	0.0652	0.0838	0.1549	-0.0179	-0.1418	-0.1500
AT1G12950	-0.3359	-0.2066	-0.1944	-0.3412	-0.1681	-0.0330	0.1246	-0.2771	-0.1240	-0.0205
AT1G12960	-0.0641	-0.1838	-0.2908	-0.3927	0.3087	-0.0546	0.0064	-0.7485	0.0397	-0.2444
AT1G12970	-0.4707	-0.1019	0.3411	0.1201	0.3071	-0.0484	-0.0092	-0.1142	0.7042	0.0812
AT1G12980	-0.1967	0.0353	0.0247	-0.0391	-0.2167	0.0714	-0.1405	0.1110	-0.1338	-0.0919
AT1G12990	-0.0381	0.2522	0.2367	0.0583	0.3396	-0.0187	0.1192	0.1821	0.8443	0.3241
AT1G13000	0.3317	0.0911	-0.6056	0.0244	-0.2804	0.0539	-0.1928	0.1344	-0.8757	-0.1045
AT1G13010	-0.1015	0.1725	-0.2001	0.0491	0.0522	0.1841	-0.1846	-0.1816	-0.0577	-0.1321
AT1G13020	0.1154	0.3840	0.2505	0.0200	0.0040	0.0273	0.0012	0.3490	0.1233	0.1801
AT1G13030	0.4521	-0.3613	-0.2317	-0.5924	-0.2752	-0.1145	0.1263	-0.2451	-0.8233	-0.4762
AT1G13040	0.0777	0.0398	0.0073	0.0018	0.0658	-0.0965	-0.1518	-0.0852	-0.0001	0.1151
AT1G13050	-0.0479	0.0038	-0.3624	-0.1921	-0.0626	0.0376	0.0227	-0.2152	-0.3843	-0.3229
AT1G13060	-0.2021	-0.0412	-0.3013	-0.1947	0.0529	0.0729	0.0505	0.1036	-0.1839	0.0631
AT1G13070	0.0185	0.1447	-0.3063	0.0724	-0.0972	0.2379	-0.0333	0.0996	-0.2501	0.2197
AT1G13080	0.0320	0.2003	0.0134	0.3784	0.0253	-0.1580	-0.1124	0.1610	0.5339	-0.0019
AT1G13090	-0.1894	-0.2226	-0.0429	0.0002	-0.2626	-0.2687	-0.0795	-0.2314	-0.2903	-0.1106
AT1G13100	-0.0631	0.4753	0.0067	0.7029	0.1928	-0.0357	-0.1662	0.1929	0.6352	-0.1109
AT1G13110	-0.1737	0.3088	-0.6049	0.6800	-0.6158	-0.0603	-0.2746	0.1052	-0.6862	-0.2298
AT1G13120	0.1398	-0.3607	-0.6025	-0.5847	-0.6913	-0.1361	-0.1201	-0.0676	-1.0617	-0.3615
AT1G13130	-0.0564	-0.4954	-0.1686	-0.1425	0.1987	0.4478	0.3810	0.3936	0.2771	0.1890
AT1G13140	0.1480	0.0998	-0.1703	0.1750	0.1771	0.1614	0.0730	0.0248	0.1526	-0.0566
AT1G13145	0.1651	0.2005	0.4478	1.0566	0.6243	0.0663	-0.3460	0.1176	0.0337	-0.2791
AT1G13150	-0.0600	0.0514	0.0540	0.3941	-0.1039	0.0711	0.1413	0.2277	0.0650	0.0794
AT1G13160	0.3829	-0.0173	-0.9065	-0.4442	-0.6254	0.1267	-0.0658	0.0268	-1.5557	-0.3976
AT1G13170	0.0288	0.1664	0.0535	-0.0903	-0.0844	0.2306	0.1649	0.1988	0.2607	0.1640
AT1G13180	-0.0237	0.0746	-0.0191	-0.0965	-0.0052	-0.0756	-0.2302	-0.3869	-0.2796	-0.3716
AT1G13190	-0.1627	-0.2900	-0.1707	-0.3621	-0.1703	-0.0915	-0.1195	-0.0458	-0.3411	-0.0666
AT1G13195	-0.0825	-0.0452	0.1269	-0.0066	0.0245	-0.0436	-0.1396	-0.4653	-0.0569	-0.4947
AT1G13200	-0.1214	0.1128	0.1260	0.1506	0.1058	0.0028	-0.0421	0.4839	-0.0325	0.2020
AT1G13210	-0.0917	-0.0949	-0.2681	-0.2308	-0.1458	-0.2030	-0.0950	-0.1486	-0.0319	-0.1675
AT1G13220	0.1321	-0.7982	-0.6461	-0.4329	-0.7807	0.0193	-0.2707	0.1261	-0.9154	-0.6367
AT1G13220	0.2673	-1.1371	-0.6366	-0.5616	-1.6462	-0.1596	-0.5386	0.3288	-1.5487	-0.8239
AT1G13230	-0.2244	-0.3414	-0.1384	-0.7506	-0.0026	-0.0608	-0.2076	-0.4692	-0.6473	-0.3387
AT1G13245	0.0195	0.2604	0.5043	0.9940	0.2099	0.0406	-0.0349	0.1843	0.6082	-0.1192
AT1G13245	0.3337	0.7065	0.9389	1.4433	0.4699	0.4349	-0.0029	0.7767	0.7774	0.1632
AT1G13250	-0.1417	0.5737	-0.1390	-0.0027	0.3726	0.6727	0.4776	0.7211	0.2971	0.5510
AT1G13260	0.0289	0.8633	0.7126	1.0643	0.7049	0.9504	-0.0954	0.9009	0.9179	0.1954
AT1G13270	-0.0987	0.1328	-0.2645	-0.6853	-0.0253	0.1882	0.4600	-0.2653	-0.3852	0.1980
AT1G13280	-0.3581	0.1168	-0.2145	-0.1105	0.3270	0.3963	0.2397	0.1774	0.1761	0.0026
AT1G13290	0.2282	-0.1750	-0.3970	0.0462	0.2114	0.0130	-0.1780	-0.0229	0.1335	0.1012
AT1G13300	0.4664	1.1859	0.7010	1.7531	1.0697	0.5944	0.0750	1.0530	1.3000	0.8122
AT1G13310	-0.7522	0.0246	-0.3302	-0.1936	-0.0714	-0.3095	0.2029	0.0538	0.2968	-0.1421
AT1G13320	0.2211	0.4024	0.4654	0.4965	0.5392	0.4374	0.1701	0.3521	0.6775	0.1381
AT1G13330	0.1865	-0.7400	-0.7876	-0.7291	-0.9326	-0.4406	-0.6494	-0.7111	-1.4334	-1.2900
AT1G13330	0.2943	0.0971	-0.0224	0.1123	0.1034	-0.1523	-0.1402	-0.2189	-0.0248	-0.1781
AT1G13340	-0.4335	-1.0001	-0.7880	-0.6887	-0.6610	-0.4913	-0.3022	-1.5218	-0.7620	-1.1241
AT1G13350	0.1525	-0.1351	-0.2605	-0.5709	-0.9326	-0.2195	-0.2344	-0.1974	-0.4904	-0.2088
AT1G13360	-0.2488	-0.4853	0.4951	0.0835	0.4188	-0.5400	-0.1887	-0.5411	0.7830	0.1718
AT1G13370	-0.9161	-0.3468	-0.6894	-0.8256	-0.5417	-0.1839	0.0169	-1.3135	-0.6301	-0.5647
AT1G13380	0.1529	0.1612	0.3573	0.2124	0.3671	0.2167	0.1678	0.1788	0.4556	0.3349
AT1G13390	-0.1239	-0.3312	-0.0465	0.0361	-0.0210	-0.4107	-0.0772	-0.6249	0.0020	-0.1369
AT1G13390	-0.0014	0.0223	0.2587	0.3556	0.2169	-0.0718	-0.0065	-0.1541	0.2052	0.0220
AT1G13400	-0.0944	-0.1446	-0.0766	-0.2334	0.0599	-0.0475	0.3085	-0.1905	-0.0603	-0.0531
AT1G13410	0.3402	-0.0541	-0.2880	-0.3283	-0.1165	0.0320	-0.1259	-0.7011	-0.7871	-0.6985
AT1G13420	-0.0011	0.4420	-0.9490	0.5683	-0.5176	-0.1459	-0.8062	-0.4597	-0.1584	-0.1896
AT1G13430	0.2845	0.6896	-0.7661	1.2405	-0.4070	0.1992	-0.5381	0.3092	-0.2393	-0.4154
AT1G13440	0.2049	0.2564	0.4343	0.2503	0.1881	0.1345	0.0283	0.4174	0.3607	0.2086
AT1G13448	0.3695	0.3163	-0.1239	0.5280	-0.0638	0.2818	-0.0836	0.0413	-0.0645	0.1445
AT1G13448	0.1927	0.4591	0.3398	1.3944	0.4677	0.3632	0.0186	0.8949	0.3401	0.4236
AT1G13450	0.0219	-0.0983	-0.1219	-0.0530	-0.3036	-0.0819	-0.0351	0.0851	-0.3023	0.0192
AT1G13450	-0.0780	-0.0276	0.1682	0.4781	0.0333	0.2821	0.1565	0.2251	-0.0699	0.1213
AT1G13460	-0.0054	-0.4458	-0.9965	-0.0593	-0.7806	-0.2054	-0.1674	-0.3367	-0.9055	-0.7547
AT1G13470	0.1582	0.0548	-0.2149	0.0010	-0.1577	-0.0094	0.2309	-0.3034	-0.1039	0.2190
AT1G13480	-1.1943	-0.2092	-1.6985	-1.0692	-0.3811	-0.3254	-0.0983	-0.3927	-0.3454	-1.1412
AT1G13490	-0.9604	-0.1481	-0.5707	-0.2866	-0.5900	-0.6755	-0.2434	-1.3235	0.0830	-0.4620
AT1G13500	0.1403	0.1764	0.0359	0.0804	0.1017	0.1068	0.0633	-0.0302	-0.2558	0.1991
AT1G13510	-0.1800	-0.0646	0.4158	0.1456	-0.1788	-0.1643	0.1359	0.1296	0.0803	-0.0462
AT1G13520	-0.9340	-0.9319	-0.7993	-0.6204	-0.7410	-0.5712	-0.2915	-1.9062	-1.4671	-2.0681
AT1G13530	-0.5857	-0.1972	-0.0993	-0.2056	-0.2571	-0.1437	-0.2722	-0.2717	-0.0330	-0.2748
AT1G13540	0.4518	0.1374	-0.7292	-0.2591	-0.0081	0.1550	-0.1876	-0.4609	-0.1833	-0.1243
AT1G13550	-0.1545	-0.0123	-0.2560	0.2283	-0.1212	0.0201	-0.1446	-0.0590	-0.0523	-0.0963
AT1G13560	0.4650	0.4118	0.3687	0.2216	0.4147	0.1923	0.0699	0.0942	0.2571	0.2183
AT1G13570	0.0387	0.1429	0.2835	0.2785	0.0135	0.1087	0.1976	0.3432	0.3603	0.1748
AT1G13580	0.1826	0.3568	0.0591	0.4232	0.2737	0.1682	0.0018	0.1171	0.2461	-0.2647
AT1G13590	0.2539	0.0830	-0.1120	0.6374	-0.0001	0.1172	-0.0684	-0.1471	-0.2486	-0.2697
AT1G13600	-0.2075	-0.0505	-0.1368	-0.0063	-0.2145	-0.0084	0.1962	0.2999	-0.0719	0.1014
AT1G13605	-0.1553	-0.1549	-0.0457	0.1933	-0.0031	-0.0637	0.0094	0.0867	0.1777	-0.1285
AT1G13607	0.1980	-0.1083	-0.0990	0.0992	0.1609	-0.0990	0.0287	0.0814	0.1146	0.0906
AT1G13608	0.0378	0.1463	0.0119	0.0012	0.2521	0.3768	-0.1603	-0.0306	0.0471	-0.5587
AT1G13609	-0.5316	0.0115	0.2882	0.1234	-0.1486	0.1156	-0.0369	-0.2611	-0.2516	0.3840
AT1G13610	0.1412	-0.1316	0.2119	0.0653	0.0178	-0.2434	0.2035	-0.0838	-0.2118	-0.1747
AT1G13620	0.0525	-0.3403	0.0906	0.1809	0.0662	-0.0799	-0.2107	0.0371	0.0208	-0.0911
AT1G13630	-0.0004	-0.1343	-0.1539	-0.4341	0.0840	-0.0600	-0.2527	-0.1629	-0.3325	-0.3696
AT1G13635	0.1174	-0.0521	-0.0641	0.0028	0.1464	0.1706	0.0102	-0.2583	0.1913	0.0448
AT1G13640	-0.2191	-0.5851	-0.1362	-0.8562	-0.7357	-0.3194	0.1113	-0.6504	-0.5447	-0.1852
AT1G13650	-0.1179	-0.1103	-0.2284	-0.1453	0.1250	-0.5660	-0.0107	-0.0731	0.0535	-0.1369
AT1G13660	-0.0740	-0.0457	0.1173	0.1502	-0.1309	-0.0525	-0.1315	-0.0565	-0.1610	0.0079
AT1G13670	0.2116	-0.7275	0.0367	-0.7537	-0.6498	-0.8107	0.1146	-0.6968	-0.2461	0.0406
AT1G13680	-0.2746	0.2102	-0.0262	0.0259	0.0933	0.0151	-0.2684	-0.1425	-0.1152	-0.0074
AT1G13690	0.2621	0.0844	0.1279	-0.0375	0.0153	0.1661	0.0655	-0.1742	-0.0888	-0.2463
AT1G13700	-0.1030	0.2195	0.6320	0.8132	0.3319	0.0472	-0.0500	0.1344	1.0552	0.0594
AT1G13700	0.0255	0.3132	0.7452	0.8647	0.4737	0.0731	-0.3352	0.1657	0.9324	-0.0759
AT1G13710	0.1854	-0.2439	0.1779	-0.3126	0.2108	-0.0336	0.1496	-0.0939	-0.0971	-0.2222
AT1G13720	-0.0959	-0.0045	-0.3174	0.0244	0.3772	-0.2676	0.2247	0.2115	0.0342	0.1046
AT1G13720	0.0563	0.1652	-0.1617	0.0104	-0.0327	0.2355	0.0212	0.2803	0.1139	-0.1086
AT1G13730	0.2434	-0.0067	-0.3769	-0.3171	0.0003	0.0351	0.1460	-0.0645	-0.5077	-0.1879
AT1G13740	-0.3274	-0.5530	-0.0259	-0.8273	-0.7859	-0.4642	-0.0310	-0.2247	-0.2293	0.2570
AT1G13750	-0.0110	0.4208	0.4078	0.8683	0.6085	0.2633	0.0879	0.6045	0.6735	0.3878
AT1G13755	0.1921	-0.0188	-0.0607	0.2645	0.2167	-0.2445	-0.1024	0.0277	0.1542	-0.0363
AT1G13760	-0.0118	0.2511	0.1229	0.1962	-0.0919	0.0748	0.1221	-0.1010	-0.0573	0.0963
AT1G13760	-0.0249	0.0080	-0.0809	0.1883	-0.0148	-0.1990	-0.0272	0.3369	-0.0091	-0.1395
AT1G13770	0.2165	-0.1256	0.1531	-0.1910	0.0574	-0.0648	0.0817	-0.1360	-0.2543	-0.1188
AT1G13780	-0.3530	-0.4297	0.0604	-0.5017	-0.2655	-0.2828	0.1996	-0.6042	-0.0961	-0.2559
AT1G13790	-0.0503	-0.4449	-0.4713	-0.5076	-0.4860	-0.0440	-0.4044	0.0809	-0.7851	-0.2140
AT1G13800	0.3587	-0.2857	-0.2439	-0.2127	-0.2750	-0.0131	-0.0489	-0.3079	-0.2782	-0.5091
AT1G13810	0.2845	0.3785	0.3867	0.4298	0.1873	0.0211	-0.0521	-0.2941	-0.3569	-0.3451
AT1G13820	-0.1472	-0.1109	0.0627	-0.2645	-0.2939	-0.2443	0.0763	-0.0483	-0.3067	0.2692
AT1G13830	0.5078	0.8041	0.8197	1.2820	0.8563	0.3223	0.0344	0.7548	1.1173	0.5838
AT1G13860	0.0548	-0.0592	-0.2982	-0.2758	-0.1159	-0.0891	0.0208	-0.2667	-0.2523	-0.2852
AT1G13870	-0.0633	-0.1053	0.0292	-0.1637	0.0234	0.0106	-0.1172	-0.0846	0.0185	-0.0895
AT1G13880	-0.4651	-0.4784	-0.1121	-0.3664	0.1804	-0.3648	-0.2088	-0.6273	0.1664	-0.2155
AT1G13890	0.0064	0.0359	-0.0909	0.0795	-0.2838	0.0691	0.0253	0.0461	0.0546	-0.0294
AT1G13900	-0.1138	0.1806	0.2489	0.2413	0.2525	0.0909	0.0387	0.1500	0.4214	0.2732
AT1G13910	0.3021	-0.2527	-0.0206	-0.0119	-0.1644	-0.0035	-0.0789	-0.2005	-0.2635	-0.1099
AT1G13920	-0.1250	-0.3313	-0.3591	-0.7179	-0.5260	-0.2436	-0.3301	-0.7069	-0.8208	-0.3366
AT1G13930	-0.2493	-0.0810	-0.2176	-0.2054	-0.2911	-0.7539	-0.0495	-0.3331	-0.6180	-0.2436
AT1G13940	0.0937	-0.1374	-0.0840	-0.2323	-0.2824	-0.3057	-0.0927	-0.2070	-0.3997	-0.3921
AT1G13950	0.4405	0.9259	0.7576	1.5301	1.1378	0.5664	0.1920	0.9193	1.4097	0.6371
AT1G13960	-0.0342	-0.0543	-0.0368	0.0934	-0.1966	-0.0100	-0.0269	0.0410	-0.0076	-0.0748
AT1G13970	0.0205	-0.1448	-0.1686	0.0389	-0.2482	-0.0828	-0.1242	-0.2681	-0.1748	-0.2107
AT1G13980	0.1594	-0.2620	0.0391	0.0868	0.0946	-0.1856	-0.2432	0.1656	0.2211	-0.5709
AT1G13980	0.0458	-0.0773	-0.1100	0.1015	-0.0032	-0.2019	0.1800	-0.2351	0.1715	0.1237
AT1G13990	-0.0133	0.0012	0.5627	0.2041	0.1596	0.0730	-0.1406	0.0005	0.2342	-0.2578
AT1G14000	0.0759	-0.2086	0.1276	-0.1278	0.1393	-0.2843	-0.1000	-0.1147	0.1196	-0.4485
AT1G14010	0.1178	0.2683	-0.0112	0.5119	0.2533	0.1034	0.0387	0.0153	0.0780	-0.1838
AT1G14020	-0.1653	0.0127	-0.2364	-0.3617	0.0395	0.1137	0.0056	-0.2447	0.0910	0.1408
AT1G14030	-0.3533	-0.0767	-0.4233	-0.9734	-0.5221	-0.0734	0.1330	-0.2591	-0.7637	0.1094
AT1G14040	0.4163	-0.0811	-0.0900	-0.0682	0.1272	-0.0053	-0.1954	-0.0351	-0.0582	-0.1670
AT1G14048	-0.0325	0.0000	0.2604	-0.1365	0.1310	-0.0271	0.0844	0.0319	0.0125	0.0075
AT1G14060	0.4327	0.3088	-0.3941	0.1783	0.0262	0.1162	-0.1384	-0.0351	-0.6912	-0.1974
AT1G14070	-0.0076	0.1056	-0.0239	-0.0553	0.2241	0.2488	0.1342	-0.0823	0.0403	-0.1213
AT1G14070	0.1072	0.3129	-0.2754	0.6632	-0.1612	0.0309	-0.0991	0.5509	-0.1897	-0.0819
AT1G14071	-0.0824	-0.1068	-0.0691	0.0727	0.4668	0.3606	-0.1988	0.0751	-0.1542	-0.0364
AT1G14080	-0.1813	0.4349	0.4386	0.7860	0.8585	0.3395	-0.0215	0.7291	1.0886	0.8954
AT1G14090	0.0413	-0.3799	-0.2146	-0.2478	-0.4675	-0.2295	-0.2651	-0.2334	-0.6079	-0.6368
AT1G14100	-0.0621	-0.2569	0.0297	-0.0831	0.0613	-0.2381	-0.0380	-0.0410	-0.0067	-0.3346
AT1G14110	0.0116	0.1672	0.0837	0.1199	-0.0820	0.1485	0.0461	0.1999	-0.1013	-0.0872
AT1G14120	-0.3195	0.1596	-0.1724	0.5731	0.2094	-0.5245	-0.4343	-0.5192	-0.0899	0.0938
AT1G14130	-0.1706	-0.1587	-0.0144	0.3823	-0.4020	-0.3436	-0.1186	-0.5347	-0.1297	-0.3017
AT1G14140	-0.0287	0.1418	-0.0085	-0.0377	-0.1222	0.0881	0.1085	0.0503	0.0288	0.0423
AT1G14140	-0.0650	0.2064	0.2945	0.0666	0.2598	0.1050	0.0808	0.0712	-0.1423	0.0894
AT1G14150	-0.6786	-0.1156	-0.2909	-0.7134	-0.5555	-0.3130	0.1656	-0.2108	-0.5561	0.1944
AT1G14160	0.5054	0.9221	0.5682	1.3848	0.8214	0.4792	-0.1241	1.1595	0.9414	0.7304
AT1G14170	-0.1126	-0.1470	-0.7450	0.1297	-0.3342	-0.0358	-0.1734	-0.6151	-0.5189	-0.9427
AT1G14180	-0.1245	-0.2096	-0.3691	-0.6756	-0.2277	0.0136	0.1650	-0.2090	-0.1043	0.0329
AT1G14182	0.1681	-0.0241	0.0920	0.3783	-0.0581	0.0535	-0.0532	0.0500	-0.2203	0.1531
AT1G14185	0.1901	0.0787	-0.0848	0.2418	0.2884	-0.1433	-0.1754	0.1089	-0.0666	-0.0599
AT1G14190	0.8044	0.6059	0.2920	0.2333	0.8894	0.5944	0.3914	0.6206	0.8732	0.9382
AT1G14200	0.1268	-0.1253	0.9611	0.3778	0.0815	-0.5453	-0.1320	-0.4200	0.8456	0.2567
AT1G14205	-0.1495	-0.4892	-0.2189	-0.8207	-0.3765	-0.3805	-0.0432	-0.8631	-0.9167	-0.5045
AT1G14210	0.0574	0.1527	-0.4510	0.5633	-0.0247	0.0024	-0.1510	-0.0033	-0.2023	-0.1053
AT1G14220	0.0462	0.2998	-0.2893	0.1591	0.4883	0.6122	0.0288	-0.0907	0.4017	-0.3461
AT1G14225	0.0162	-0.0868	-0.0741	-0.0916	-0.1814	-0.0721	0.3084	0.0466	0.0278	0.0233
AT1G14230	-0.0246	0.0141	-0.0624	0.1823	0.1182	-0.0260	-0.0876	-0.1106	-0.0585	-0.3415
AT1G14240	0.3644	0.7937	1.2502	1.8198	1.1437	0.4244	0.0547	0.6823	1.7241	0.8045
AT1G14250	0.1573	-0.0183	-0.1254	0.0035	-0.0814	-0.1306	0.0024	-0.1239	-0.1391	0.2309
AT1G14260	-0.2049	-0.2801	-0.1844	-0.3550	-0.0121	-0.0146	0.3193	-0.3128	0.0974	-0.2260
AT1G14270	-0.2056	0.0889	0.0731	-0.2577	0.2935	0.0332	-0.0524	-0.1597	-0.0811	0.0109
AT1G14280	-0.2231	-0.1730	-0.9102	0.2472	-0.9418	-0.1101	-0.1396	-0.2036	-0.5620	-0.1921
AT1G14290	-0.3063	0.2440	0.2960	0.3471	0.2585	0.2191	0.1564	0.2597	0.7468	0.3113
AT1G14300	0.4520	0.2510	0.6410	0.4474	0.5922	0.1405	0.2001	-0.1113	0.3996	-0.1717
AT1G14310	0.0602	-0.0909	-0.2630	0.0751	0.0580	0.0146	-0.0302	-0.0545	-0.3911	-0.0721
AT1G14315	-0.1702	0.1626	-0.2559	0.0517	-0.4676	-0.3331	-0.0360	0.1876	-0.1563	0.0026
AT1G14320	0.2049	0.2564	0.4337	0.2503	0.1881	0.1345	0.0283	0.4174	0.3088	0.2086
AT1G14320	0.2049	0.2564	0.4343	0.2503	0.1881	0.1345	0.0283	0.4174	0.3331	0.2086
AT1G14330	-0.5412	-0.5421	-0.4170	-0.3828	-0.0873	-0.2995	-0.1009	-0.8898	-0.0339	-0.5319
AT1G14340	0.0533	0.0466	0.3383	0.4769	0.2607	-0.1270	-0.0375	-0.0469	0.1044	-0.0064
AT1G14345	-0.4981	-0.0198	0.0171	-0.8477	-0.1219	-0.2787	0.2317	0.0392	0.1823	1.1287
AT1G14350	-0.1736	-0.0221	-0.3215	0.0327	-0.3604	-0.0564	-0.3553	0.2157	-0.5934	-0.6463
AT1G14360	0.1944	0.1725	-0.0724	-0.0646	0.0674	0.0547	-0.1433	0.0683	-0.0721	-0.0242
AT1G14370	0.1698	0.1415	0.1338	0.3789	0.3079	-0.0820	0.0115	-0.1637	0.0008	-0.2882
AT1G14370	0.1156	0.2528	0.1081	0.3823	-0.0469	-0.1382	-0.2071	0.0122	-0.1190	-0.2907
AT1G14380	0.0412	-0.3279	-0.6347	0.3552	-0.5762	-0.1787	-0.3117	0.2179	-0.6156	-0.0103
AT1G14390	-0.0330	0.1234	-0.2061	-0.2138	-0.2125	0.0353	-0.0207	0.0537	-0.0958	-0.1017
AT1G14400	0.2023	0.2550	0.6164	0.5888	0.3909	0.1916	0.0646	0.0450	0.5093	-0.0826
AT1G14410	0.0197	-0.2606	-0.1586	-0.6568	0.0225	0.1174	0.2601	-0.2951	-0.2652	-0.0737
AT1G14420	0.0601	0.1340	0.0326	0.1022	0.0752	-0.0224	-0.1137	0.0737	-0.2576	-0.1003
AT1G14430	-0.1838	0.0033	-0.1836	-0.3427	0.3483	-0.1109	0.2510	0.3237	0.4018	0.9627
AT1G14440	-0.3820	-0.1349	-0.9322	-1.0026	-0.2034	0.3529	0.3568	0.1109	-0.8379	-0.0462
AT1G14450	0.0745	-0.1191	0.0282	0.2009	0.4265	-0.0656	-0.0133	-0.1743	0.0738	0.0433
AT1G14450	0.1257	-0.0596	0.0279	0.2187	0.4364	0.0103	0.0346	-0.2833	0.0399	-0.0997
AT1G14455	-0.1214	0.1709	-0.0169	0.2129	0.0100	0.1620	0.3054	0.1332	-0.1814	0.0970
AT1G14460	-0.2177	-0.3216	-0.0214	-0.3401	-0.2702	-0.2970	-0.0480	-0.2390	-0.2359	-0.1937
AT1G14470	0.4077	0.2331	0.9369	0.9109	0.5303	0.5356	-0.0279	1.5248	0.9873	0.8114
AT1G14480	0.5720	0.2302	0.7071	-0.0636	0.7152	0.1008	-0.0184	0.0177	0.6529	0.1315
AT1G14490	-0.1542	-0.1113	0.0731	-0.2586	-0.0085	-0.0777	0.3154	-0.1910	0.2532	0.4114
AT1G14500	0.2739	0.1167	0.1980	0.1677	0.0841	0.1074	-0.0370	0.2084	-0.0635	-0.0055
AT1G14510	-0.0843	-0.3216	-0.2280	-0.2641	-0.2563	-0.1023	-0.0149	-0.5473	-0.0863	-0.2394
AT1G14518	-0.1878	0.2686	0.2106	0.4093	-0.0683	0.0603	-0.0713	0.1749	-0.2508	0.0926
AT1G14520	-0.0846	-0.3079	-0.3116	-0.4861	0.1183	-0.4550	-0.0063	-0.8683	-0.2694	-0.9369
AT1G14530	-0.0516	-0.7260	0.3377	-1.0760	-0.1117	-0.2721	0.0839	-0.5538	-0.2450	-0.2685
AT1G14540	-1.6740	-1.3481	-1.9386	-1.5283	-1.1593	-0.9129	-0.0148	-2.6552	-1.7840	-2.5617
AT1G14549	0.0289	-0.1811	0.1800	0.0809	0.0799	-0.2574	-0.0062	0.1022	0.2213	-0.2341
AT1G14550	-1.0909	-0.5281	-1.4025	-0.5828	-0.5857	-0.4197	0.2680	-0.9382	-0.1478	-1.5010
AT1G14560	-0.3416	-0.0615	-0.0258	-0.0546	0.1655	-0.1450	-0.0062	-0.1431	0.2199	-0.0518
AT1G14570	-0.0633	-0.0026	-0.0282	-0.0879	0.2131	-0.0767	0.0828	-0.1503	0.0982	0.1361
AT1G14580	0.1401	0.3474	0.1763	-0.1338	0.2651	-0.0471	-0.2967	0.1526	-0.0124	0.1883
AT1G14580	0.0364	0.7020	0.2751	0.2199	0.7644	0.0797	0.1151	0.2184	0.5457	0.4998
AT1G14590	0.0834	0.1861	0.7578	0.3143	0.2735	0.0231	-0.0998	0.7851	0.7143	-0.0389
AT1G14600	-0.1616	-0.1247	-0.2714	-0.2881	-0.2085	-0.0454	0.1001	-0.2907	-0.1527	-0.6449
AT1G14610	0.2791	-0.0735	-0.6319	-0.3563	-0.5831	0.0507	-0.1170	0.1006	-1.1751	-0.2313
AT1G14620	0.4838	0.1179	0.0267	0.1348	0.0502	0.2200	0.0925	-0.2057	-0.2183	-0.3339
AT1G14630	0.7231	0.0462	0.3808	0.5755	1.2395	0.3105	0.1561	-0.2082	0.8121	0.0819
AT1G14640	0.2439	-0.1438	-0.0929	-0.0965	-0.1501	-0.2192	-0.0382	-0.2126	-0.3687	0.0103
AT1G14650	-0.0317	-0.1966	-0.2235	-0.4744	-0.0212	-0.1250	0.1087	-0.4053	-0.1797	0.1468
AT1G14650	0.0796	-0.4277	-0.1043	-0.5193	-0.1742	-0.3114	0.1309	-0.5023	-0.0591	-0.3528
AT1G14660	0.1069	-0.0905	-0.2655	-0.2724	-0.2567	0.0141	0.1113	-0.3488	-0.1877	-0.2390
AT1G14670	-0.0241	0.0868	0.0420	-0.1479	0.4393	0.1622	0.1341	-0.0993	0.2167	-0.0028
AT1G14680	0.1745	-0.3141	-0.7251	-0.3556	-0.6252	-0.2071	-0.1799	-0.5161	-0.9411	-1.0455
AT1G14685	-0.3036	-0.2131	-0.2893	-0.2792	-0.2558	-0.0169	0.0457	-0.2331	0.0983	-0.0361
AT1G14686	-0.4347	0.0830	0.3168	0.1415	0.1780	0.0144	-0.0097	-0.0724	0.0175	-0.0317
AT1G14687	-0.0077	-0.0530	0.0385	0.1195	0.1476	-0.0870	0.0700	0.0462	-0.0651	-0.0882
AT1G14688	0.1636	-0.0005	-0.0281	-0.0824	-0.1597	0.1802	0.0965	-0.0230	0.0350	0.1323
AT1G14690	0.2775	-0.5526	-0.5305	-0.4219	-0.5693	-0.2218	-0.1258	-0.2386	-0.9010	-0.6661
AT1G14700	-0.6411	-0.0406	-0.7266	-0.0354	-0.5301	-0.6421	-0.2917	-0.4212	-0.5578	-0.0968
AT1G14710	0.0062	0.3029	0.1350	-0.1736	0.3875	0.0050	0.0243	0.1957	-0.0130	0.1343
AT1G14720	0.0125	-0.2786	-0.1747	-0.2624	0.0445	-0.3909	-0.2732	-0.5337	-0.5020	-0.3457
AT1G14730	0.3813	0.5113	0.9526	0.7081	0.8629	0.7261	0.1578	0.7501	1.3934	0.7669
AT1G14740	0.0328	-0.2210	-0.1818	-0.0942	-0.4849	-0.1830	-0.1334	0.0169	-0.3896	-0.2236
AT1G14750	-0.2714	0.1448	-0.0343	-0.4932	-0.1933	0.0751	0.1596	-0.1712	-0.2695	0.0373
AT1G14755	-0.1468	0.0301	0.1702	0.1113	-0.1784	0.0582	-0.1080	-0.0017	0.0263	0.0684
AT1G14760	0.0024	-0.3465	-0.0823	-0.1528	-0.4083	0.0916	0.1477	0.1542	-0.4385	0.2055
AT1G14770	0.1337	-0.1393	-0.2802	-0.4309	-0.1765	0.1587	0.0980	-0.0291	-0.6269	-0.3137
AT1G14780	-0.1638	0.0659	0.0512	0.8222	0.3437	-0.1943	-0.1905	-0.0753	0.5672	0.1531
AT1G14790	0.1294	-0.0554	0.4632	0.4312	0.2426	-0.1571	0.1450	0.0943	0.5192	0.1374
AT1G14800	-0.1092	0.2378	0.0639	-0.0308	0.1406	0.0467	-0.0078	-0.1062	-0.0191	0.1455
AT1G14800	-0.2331	0.0924	0.2464	-0.1141	-0.1179	-0.1178	0.1067	-0.1269	0.1900	0.0545
AT1G14810	0.2936	0.4067	0.1645	-0.3029	0.4105	0.1462	0.2225	-0.1588	0.0221	0.0504
AT1G14810	0.2356	0.4636	0.1350	0.1911	0.3727	0.2645	0.2889	0.0836	0.1352	0.2199
AT1G14820	-0.0211	-0.0465	-0.5687	0.0316	-0.3111	0.1089	-0.0512	0.1244	-0.9296	-0.2973
AT1G14830	0.0907	0.0514	-0.0410	-0.1365	0.1300	0.0766	0.0603	-0.1257	0.0397	0.0743
AT1G14840	-0.2657	-0.3178	-0.9027	-0.5680	-0.7879	-0.1181	0.0171	-0.0407	-0.9513	-0.2619
AT1G14850	-0.1736	-0.0722	0.2044	-0.3693	0.0594	-0.1228	0.1075	-0.2322	0.3056	0.1049
AT1G14860	-0.7000	-0.3354	-0.3564	-0.3768	-0.6400	-0.0286	-0.1920	-0.2423	-0.3865	-0.4809
AT1G14870	0.0584	0.2199	-0.0360	0.2503	-0.0818	-0.1876	-0.1497	-0.1541	-0.1263	-0.3884
AT1G14880	0.0251	-0.1631	0.1220	0.2449	-0.0122	-0.1600	-0.0700	0.0976	0.2113	0.1677
AT1G14890	-0.1200	0.1304	0.6123	0.7881	0.8340	0.2651	0.0864	0.1822	0.9657	0.1440
AT1G14900	0.0716	0.0765	0.1553	-0.0861	0.1228	0.1251	0.0689	0.2225	0.1099	0.2345
AT1G14910	0.0396	0.2706	0.1921	0.1693	0.4142	0.1896	0.2403	0.1161	0.4952	0.3505
AT1G14920	-0.1737	0.6780	0.1936	0.5204	0.6785	0.4547	0.2379	0.6445	1.1282	0.3412
AT1G14930	-0.3253	-0.2332	-0.4314	-1.5144	-0.1241	-0.1205	0.6897	0.1938	0.8169	1.0207
AT1G14940	-0.1862	-0.0335	0.3076	-0.2135	0.1104	-0.1994	0.3658	0.0722	-0.0598	-0.0447
AT1G14950	0.0857	0.4936	0.0418	-0.2088	-0.0916	-0.5652	-0.0758	0.1143	-0.0075	-0.0274
AT1G14960	-0.1530	0.8826	-0.3672	-0.1145	0.6413	-0.0826	-0.3550	-0.0312	1.8462	1.0214
AT1G14970	0.0743	0.0092	-0.1380	-0.0493	0.1613	-0.0744	-0.0633	-0.0567	-0.2557	-0.0077
AT1G14980	0.5447	0.2457	0.3219	0.4199	0.7470	0.1658	0.0971	-0.1535	0.2195	-0.0036
AT1G14990	0.2156	0.5735	0.2930	0.5338	0.3639	0.3756	0.0873	0.5015	0.1348	0.4108
AT1G15000	0.1791	0.5057	0.4389	0.3051	0.4035	0.2659	0.2442	0.2854	0.2783	0.3726
AT1G15010	-0.3723	0.4256	1.0398	0.8095	0.2806	0.0782	-0.2771	0.2221	0.8396	0.3022
AT1G15015	0.2406	0.0468	-0.3681	0.0074	0.1004	0.1250	-0.1213	-0.0243	-0.0864	0.0177
AT1G15020	0.1335	0.0299	0.5672	0.2315	0.4839	-0.2130	-0.0688	0.1063	0.5742	0.0936
AT1G15030	-0.1330	0.0915	0.8225	-0.0261	0.5169	-0.0294	0.3032	-0.0648	0.5579	-0.0261
AT1G15040	-0.3455	0.9817	0.0526	0.9323	-0.2071	0.5151	-0.6353	0.6906	1.4503	0.8172
AT1G15040	-0.1085	0.0334	0.3119	0.2927	0.0632	0.1253	-0.2309	-0.1517	0.1280	-0.1504
AT1G15045	0.0018	0.1189	0.1189	0.2485	0.2401	-0.0731	-0.0926	0.1300	-0.1896	-0.1475
AT1G15050	-0.0191	0.0218	-0.0175	-0.1168	-0.4207	0.2847	-0.1397	0.0440	0.0133	-0.3949
AT1G15060	0.0254	0.3566	0.6063	0.1489	0.3716	0.0074	0.0342	0.1683	0.5034	0.4170
AT1G15080	0.0839	0.0010	0.4229	-0.2239	0.4760	0.1930	0.3407	-0.0086	0.4172	0.3356
AT1G15090	-0.0795	0.0496	-0.0275	0.3649	0.2649	0.0479	-0.0430	0.3760	0.2795	0.1100
AT1G15100	0.0350	-0.0074	0.6128	0.1271	0.6052	-0.1580	-0.0725	0.1235	0.6561	0.3832
AT1G15110	-0.0026	-0.0407	0.2951	0.1485	0.0086	-0.1265	-0.0195	-0.1684	0.2998	0.2669
AT1G15120	0.4342	0.3438	0.1508	0.6638	0.4897	0.2791	0.1334	0.0894	0.1761	-0.2464
AT1G15125	0.0993	0.9881	0.2737	0.7385	0.3783	0.3214	0.4928	0.5996	-0.0714	0.1222
AT1G15130	0.0286	0.3578	0.2964	0.1827	0.2734	0.1399	-0.0459	0.3264	0.3397	0.0790
AT1G15140	-0.0135	0.3416	0.1052	-0.2704	0.5143	0.0420	0.3532	0.0798	0.3217	0.6095
AT1G15150	-0.4618	-0.0403	0.0193	-0.4213	-0.2889	-0.1557	0.2700	0.0603	-0.0285	0.3288
AT1G15160	-0.1207	-0.1525	0.1847	-0.2594	0.2079	-0.0617	-0.2509	-0.0227	-0.1669	0.0076
AT1G15165	-0.0140	0.0254	-0.2671	-0.1302	-0.0628	-0.0952	0.1271	-0.1888	0.1348	-0.0003
AT1G15170	-0.0373	-0.0526	0.0648	-0.1783	0.3211	-0.0839	0.1724	-0.2916	0.0586	0.0352
AT1G15170	-0.1772	0.0077	0.0634	-0.2315	0.1424	-0.1964	-0.1029	-0.4918	0.0010	-0.1744
AT1G15175	-0.4259	0.4811	-0.0341	0.3985	0.0654	-0.0446	-0.0092	0.4430	0.5928	0.8584
AT1G15180	-0.5769	-0.1872	0.0060	-0.7332	-0.4614	-0.3409	0.2860	-0.1547	-0.0559	0.2661
AT1G15190	0.0437	-0.0492	-0.4744	0.1075	0.1237	0.0496	-0.0115	0.2740	-0.0193	0.0699
AT1G15200	0.2971	-0.8374	-0.9625	-0.9318	-1.1784	-0.3711	-0.3036	-0.3512	-1.7138	-0.3920
AT1G15210	0.1498	0.0866	0.4311	0.2250	0.2909	0.1294	0.0584	0.3160	0.7645	0.0126
AT1G15215	-0.0439	0.0244	0.4617	-0.0353	0.5892	-0.2156	0.1642	-0.1008	0.2865	0.2177
AT1G15220	0.1551	0.2400	0.4774	0.5035	0.3133	0.1785	0.0784	0.2759	0.5923	0.3578
AT1G15230	-0.1842	-0.4912	-0.2437	-0.4182	-0.6194	-0.0925	-0.1147	-0.2744	-0.6254	-0.2112
AT1G15240	-0.1706	0.0068	0.1760	-0.0078	-0.0678	-0.0515	-0.0160	0.1896	0.0302	0.1898
AT1G15250	0.3773	0.4827	0.2751	0.4691	0.2487	0.1132	0.0732	-0.0908	0.1810	-0.0386
AT1G15260	-0.1807	0.2693	-0.2340	0.0000	-0.4556	0.2295	-0.0092	0.5971	-0.2764	0.4728
AT1G15270	0.1710	-0.2249	-0.5739	0.1793	-0.5482	-0.2242	-0.1502	-0.5262	-0.5233	-0.5745
AT1G15280	-0.1734	-0.0657	0.2232	-0.1770	-0.0659	-0.0612	0.1911	0.0083	0.4875	0.0573
AT1G15280	-0.1308	-0.0026	0.2254	-0.0906	0.0318	-0.0355	-0.1191	0.2511	0.3871	0.0956
AT1G15290	-0.7630	-0.9329	-0.6373	-1.5216	-0.6965	-0.9593	-0.0117	-0.8080	-0.4917	0.2680
AT1G15300	-0.0944	-0.0535	-0.2558	-0.7233	0.1400	-0.0126	0.0191	-0.6119	-0.3419	-0.2509
AT1G15310	-0.0920	0.0168	-0.4062	-0.1451	-0.2606	-0.0621	-0.0473	-0.0132	-0.7096	-0.0745
AT1G15320	-0.1504	0.0236	0.1062	-0.1890	-0.0709	0.0633	0.0076	0.0213	-0.0789	-0.2230
AT1G15330	-1.1604	-1.2930	0.0561	-2.2300	-1.9894	-0.7308	0.1962	-0.4781	-0.8875	-0.1016
AT1G15340	0.2419	-0.4475	-0.1881	-0.2198	-0.8333	-0.0975	-0.3461	0.1349	-0.8343	-0.1994
AT1G15350	-0.2053	0.3064	0.2630	0.6588	0.1938	0.1817	-0.1069	0.0800	0.3524	0.0040
AT1G15360	-0.0345	-0.2931	-0.0566	0.1549	-0.1570	0.0782	-0.1736	0.0938	0.1054	0.0285
AT1G15370	0.2106	0.0322	0.2465	0.3926	0.3115	0.0609	-0.1500	-0.1885	0.1119	-0.1960
AT1G15380	0.2265	0.6735	0.9898	0.9352	0.6950	0.5319	-0.1688	0.3495	1.6687	0.4826
AT1G15385	-0.5843	-0.7267	-1.1199	-0.2992	-1.0640	-0.2099	-0.0396	-0.3830	-0.8067	-0.5554
AT1G15390	0.2265	-0.1414	-0.1226	-0.5232	0.0092	-0.0404	0.1042	-0.2120	-0.2626	-0.1994
AT1G15400	-0.0945	0.0164	0.4199	0.7891	0.0650	-0.1972	-0.2723	-0.2001	0.6411	0.1410
AT1G15405	-0.0303	1.0584	0.0957	2.6900	0.9604	0.5037	0.0322	1.2643	1.3666	0.3176
AT1G15410	-0.1329	0.1802	-0.1009	-0.0559	-0.0627	-0.0108	0.0295	-0.0183	-0.0070	0.2049
AT1G15415	0.6438	0.4282	0.1703	1.2400	-0.2020	0.1456	-0.1104	0.1603	-0.3629	-0.5207
AT1G15420	0.3924	0.2956	0.1076	0.1330	0.1829	0.1901	-0.0391	0.1293	-0.3731	-0.3013
AT1G15430	-0.2075	0.0650	0.1407	-0.0683	0.0464	-0.0414	-0.0586	-0.0886	0.2068	0.0233
AT1G15440	0.4217	0.3322	0.2245	-0.1302	0.3823	0.0407	-0.0410	-0.0970	0.0766	0.1342
AT1G15460	-0.0641	0.0392	-0.2460	-0.1145	-0.1642	0.1756	-0.0636	-0.4051	0.1026	0.0417
AT1G15470	0.1270	0.1271	-0.1317	-0.0334	0.0282	0.2820	0.0585	0.2006	-0.3070	0.1481
AT1G15480	0.3809	0.2620	-0.0387	-0.2589	0.2657	0.3966	0.1872	0.1306	-0.4052	0.0696
AT1G15490	0.0550	0.3297	0.2998	0.1641	0.2962	0.2042	0.1221	0.0582	0.2851	0.3687
AT1G15500	-0.5156	-0.0512	-0.7488	-0.7275	-0.7329	0.1345	0.2549	0.0777	-0.5702	0.0604
AT1G15510	-0.1710	0.0137	0.0264	0.0227	-0.0799	-0.1911	0.0664	-0.1312	-0.0915	-0.0911
AT1G15520	-0.2783	-0.0784	-0.8868	-0.3560	-0.9409	0.0995	-0.0673	0.1540	-0.1336	-0.0234
AT1G15530	-0.1704	-0.1333	0.1488	0.0158	0.0695	-0.0986	-0.1705	0.1236	0.1020	-0.1285
AT1G15540	-0.1940	-0.1401	-0.1110	0.0193	-0.6799	-0.2970	0.3091	-0.1091	-0.0040	-0.1295
AT1G15550	-0.0652	0.7076	0.2981	0.0930	0.2984	0.4328	0.1002	0.6905	0.9820	0.5886
AT1G15560	0.0686	0.0651	0.1435	-0.0820	-0.1592	-0.0324	-0.0695	-0.2157	0.0480	-0.0462
AT1G15570	0.2130	0.0281	-0.0853	-0.5981	0.1436	0.2993	0.3549	0.0703	0.1772	0.3029
AT1G15580	-0.1770	0.0602	0.0906	-0.0327	-0.1865	0.2528	0.0150	-0.2649	0.1070	0.1614
AT1G15590	0.0236	-0.1635	-0.1816	-0.0594	0.1065	0.0151	-0.1182	0.0078	0.0898	-0.1014
AT1G15600	0.0059	-0.0232	0.3171	0.0869	-0.1043	0.1405	-0.0076	0.0110	0.0586	0.0022
AT1G15610	-0.0270	0.0962	0.2921	-0.2250	0.1365	0.0440	0.0854	-0.0600	0.2118	0.1035
AT1G15620	-0.1643	0.0675	0.1762	0.0627	0.0048	0.0673	-0.0440	0.1419	0.3148	0.0061
AT1G15630	0.0153	-0.2574	-0.1104	0.2862	0.7117	0.4078	0.1550	0.0998	0.9658	0.0967
AT1G15640	0.2533	0.2038	0.2543	0.2808	0.3190	0.1348	0.0689	0.1332	0.0574	0.4326
AT1G15650	-0.0347	-0.0143	0.1994	0.2644	0.5678	0.2728	-0.1903	0.2602	0.3907	0.1656
AT1G15660	0.1063	-0.1751	-0.1177	-0.3764	-0.0523	0.2788	0.2085	0.1551	-0.5095	0.0661
AT1G15670	-0.2338	0.4333	0.3423	0.6362	0.4955	0.3112	-0.0812	-0.0822	0.7671	-0.1026
AT1G15680	-0.0542	0.1315	-0.3154	0.0191	0.1093	-0.2635	-0.0759	0.0174	0.1086	0.1282
AT1G15690	0.1340	0.3217	0.6100	-0.3610	0.5619	0.3192	0.2808	0.0799	0.7641	0.1696
AT1G15700	0.2246	0.2710	0.4848	0.2661	0.0885	0.1023	0.1549	0.2213	0.0669	-0.0020
AT1G15710	0.0455	-0.0547	0.0253	0.1782	0.1448	0.0358	0.0863	0.2733	0.3096	0.0534
AT1G15720	0.2052	-0.0597	0.3286	-0.0239	0.2021	0.0805	0.0913	-0.1293	0.4354	0.0135
AT1G15730	-0.0670	0.1658	0.1643	-0.1228	0.1479	0.0547	0.3632	-0.1813	-0.0627	0.2267
AT1G15740	0.1221	-0.2345	0.4768	0.2342	-0.1136	-0.2785	-0.0845	-0.3861	0.1773	-0.2372
AT1G15740	-0.0118	0.1327	0.6396	0.4047	0.3813	-0.1164	-0.2953	-0.1944	0.4012	-0.4368
AT1G15750	0.2016	0.2059	0.7702	0.3014	0.2546	0.1292	0.2230	0.0037	0.7324	-0.2354
AT1G15757	-0.0036	-0.0750	-0.0445	0.0470	-0.0111	0.0838	0.0689	-0.0499	0.1688	0.0766
AT1G15760	0.3561	0.4374	0.4286	0.1366	0.8578	0.7122	0.4441	0.3414	0.7620	0.3694
AT1G15770	0.1878	-0.0183	0.1798	-0.0823	-0.0618	0.1570	0.2658	0.2147	0.0932	0.2353
AT1G15772	-0.0722	-0.0886	-0.1650	0.1265	-0.1748	0.0314	-0.1651	-0.3461	-0.3205	-0.2149
AT1G15780	-0.0297	0.1543	-0.2040	0.1087	-0.3087	0.0590	-0.2248	0.0820	0.0192	-0.1572
AT1G15780	0.2912	-0.2317	-0.0127	0.1091	-0.1218	-0.0005	-0.1212	-0.0790	-0.2480	-0.0315
AT1G15790	0.2257	0.0028	-0.1455	0.3158	-0.2042	-0.1918	-0.1236	-0.2004	-0.3296	-0.3901
AT1G15800	-0.3223	-0.0500	0.3639	0.1397	0.0867	-0.1169	0.0154	-0.0392	0.5322	0.0519
AT1G15810	0.0310	0.1593	-0.1579	-0.1867	0.1959	0.1020	0.0973	-0.0204	-0.1727	0.0653
AT1G15820	0.2049	0.2564	0.4301	0.2503	0.1881	0.1345	0.0283	0.4174	0.3607	0.2086
AT1G15825	-0.7120	-0.0815	-0.0546	-0.4226	-0.1008	-0.1081	0.2524	0.0343	-0.1955	0.4848
AT1G15830	-0.0442	-0.1631	-0.2061	0.0363	-0.3028	-0.3818	0.2134	0.2820	0.0577	-0.0561
AT1G15840	-0.2586	-0.0916	0.1754	-0.3861	-0.1363	0.0444	0.1804	0.0618	0.0393	0.0009
AT1G15840	-0.0983	-0.1896	-0.0918	0.0497	0.1766	0.0128	0.1483	0.0808	0.0694	-0.0494
AT1G15850	-0.2407	-0.0878	0.0192	-0.4578	-0.2881	-0.1117	-0.1058	-0.2264	0.0241	-0.2132
AT1G15860	-0.0701	-0.0424	0.0574	0.1361	0.1257	-0.1631	-0.0877	-0.2288	-0.1132	-0.1251
AT1G15870	0.6607	0.5148	0.1448	0.0015	0.4414	0.2481	0.1446	-0.3593	-0.5307	-0.4280
AT1G15880	-0.0147	0.2183	0.5371	0.6156	0.0035	0.1715	-0.1062	0.1259	0.2901	0.0546
AT1G15885	0.1962	0.2312	0.6161	0.3647	0.3869	0.2514	0.4477	0.2821	0.5090	0.2249
AT1G15890	0.0174	0.1843	0.3466	0.6751	0.3274	-0.1354	0.0602	0.0887	0.5297	0.0459
AT1G15900	0.1483	0.4589	0.2210	0.4838	0.0822	0.4393	0.3715	0.7246	0.3907	0.4510
AT1G15910	-0.1133	-0.5755	-0.5750	-0.9965	-0.8122	-0.1123	-0.0497	0.0507	-1.0587	-0.3344
AT1G15920	-0.1916	-0.3626	-0.2040	-0.2005	-0.3567	-0.1874	-0.0132	-0.2187	-0.0672	-0.2754
AT1G15930	0.2064	0.2564	0.3942	0.2503	0.1881	0.1345	0.0283	0.4174	0.3448	0.2086
AT1G15940	0.1327	-0.5736	-0.4923	-0.4759	-1.1059	0.1324	-0.2903	0.5293	-1.2498	-1.0081
AT1G15950	0.1564	0.4514	0.6425	0.5425	0.8820	0.2517	0.0606	0.2255	0.9937	0.2693
AT1G15960	0.4467	0.0558	-0.2300	-0.5009	0.0417	-0.0635	0.1863	-0.6266	-0.2746	-0.1742
AT1G15970	-0.0400	0.1931	0.5590	0.2181	0.6180	-0.0039	0.0442	0.1709	0.4570	0.0668
AT1G15970	0.0784	0.1326	0.3623	0.2594	0.5175	0.0906	0.0761	0.0098	0.6003	0.0333
AT1G15980	-0.6864	-0.5371	-0.6560	-0.9595	-0.6981	-0.3684	0.0298	-0.0749	-0.9203	0.5589
AT1G15980	-0.8131	-0.3148	-0.7061	-0.9379	-0.6910	-0.2813	0.1351	0.1590	-0.8600	0.8707
AT1G15990	-0.1580	-0.0661	0.3106	-0.0501	0.0677	0.0702	0.1025	-0.0298	0.4505	-0.0149
AT1G15990	0.2407	0.3253	0.0453	0.0467	0.0290	0.1339	0.0463	0.3368	0.1141	0.0817
AT1G16000	-0.1004	0.0745	-0.3590	0.3150	0.1454	0.0470	-0.4130	-0.3150	-0.5910	-0.2893
AT1G16010	0.0813	0.1049	0.3203	0.0729	0.4013	0.0756	0.1218	-0.0887	0.1987	0.1637
AT1G16020	0.0566	0.2322	-0.0938	-0.0439	-0.0206	0.0658	0.1848	0.0067	-0.0646	0.1753
AT1G16022	-0.0195	0.4047	0.7497	-0.0344	0.4463	0.0527	0.5891	0.9613	1.2489	0.8228
AT1G16022	0.2608	-0.0026	0.0705	-0.1562	-0.2107	0.0914	0.1450	0.0181	-0.1173	-0.0541
AT1G16022	0.1413	-0.0881	-0.3715	0.0559	0.0124	0.0529	-0.1695	-0.0928	0.1286	-0.0443
AT1G16025	0.0679	0.0067	0.0750	0.1811	-0.0306	-0.0598	0.3180	0.1110	0.0845	0.2637
AT1G16025	-0.1540	-0.1509	0.2297	-0.1171	-0.0585	0.0182	0.0160	-0.2109	0.0416	0.0629
AT1G16025	0.1205	0.0484	-0.1104	0.0290	0.0420	-0.1227	-0.0473	0.0737	0.2562	-0.1367
AT1G16030	1.6998	-0.4509	1.6142	-0.3684	-1.7033	0.6413	0.6066	-0.2064	-0.8898	-0.0156
AT1G16040	0.1277	0.2379	0.2974	0.2932	0.2156	-0.0063	-0.0350	-0.2575	-0.0292	-0.3321
AT1G16060	0.2520	0.4007	0.4991	1.1267	0.9132	0.1787	-0.1774	0.4252	0.6484	0.3386
AT1G16070	0.0031	-0.2053	-0.1202	-0.3502	-0.0931	-0.1474	0.1158	-0.2880	-0.2199	-0.2477
AT1G16080	-0.2270	-0.1567	-0.2529	-0.6902	-0.2720	-0.2186	0.1214	-0.2453	-0.4118	0.0266
AT1G16090	-0.1465	-0.2144	-0.2457	-0.6676	-0.1894	-0.1161	0.0243	-0.2977	-0.3239	-0.1339
AT1G16110	-0.2060	-0.3084	-0.4503	-0.2602	-0.5586	-0.0976	-0.1648	-0.0147	-0.5411	-0.8147
AT1G16120	0.1450	0.2271	0.1352	0.1059	0.2903	-0.0096	-0.0100	0.0252	0.4191	0.2598
AT1G16130	-0.0678	0.0179	0.1614	-0.0140	-0.0827	0.0747	-0.2327	-0.0608	-0.2000	-0.0733
AT1G16140	0.1575	0.0311	0.0225	-0.0365	-0.0261	0.1378	0.0368	-0.1256	0.2617	-0.2889
AT1G16150	0.0777	-0.0572	-0.2079	0.1685	-0.2400	-0.0618	-0.1723	0.2676	-0.1482	-0.1533
AT1G16160	-0.8254	0.0822	-0.4904	-0.2332	-0.2239	-0.1147	-0.2288	-0.0664	0.3009	0.0751
AT1G16170	0.4495	0.5389	0.4628	1.1998	0.7481	0.3900	-0.0889	0.6737	0.6600	0.3801
AT1G16180	-0.0221	-0.0843	0.2059	-0.1678	0.2655	-0.1118	-0.0559	-0.0464	0.0667	0.0419
AT1G16190	0.3038	0.4863	0.2797	-0.0070	0.3478	0.3551	0.1398	0.3284	0.2668	0.3046
AT1G16210	0.0063	-0.0106	-0.4210	-0.0184	-0.5904	-0.0201	-0.1943	0.1417	-0.6661	-0.1447
AT1G16220	0.1654	-0.1421	-0.1548	-0.3234	-0.1435	0.0436	-0.1627	-0.5093	-0.4242	-0.0946
AT1G16225	0.0473	-0.1978	-0.0882	-0.0188	0.2104	-0.0416	0.0315	-0.0842	0.0027	-0.0250
AT1G16230	-0.3239	-0.2287	-0.1801	-0.0556	0.0762	0.1433	-0.2976	0.0471	0.0478	-0.0701
AT1G16240	0.3095	0.4144	0.5195	0.7578	0.1280	0.3225	0.0071	0.3610	0.5827	0.0548
AT1G16250	-0.0556	0.1283	0.9514	0.6247	0.4818	0.1420	0.1432	0.0634	0.7893	0.2517
AT1G16260	-0.4035	-0.4302	-0.7336	-1.0814	-1.0753	-0.1648	0.1065	-0.1980	-1.4586	-0.3349
AT1G16270	-0.0693	-0.0665	0.0116	-0.0943	0.0196	0.1647	0.1353	0.1136	0.3049	-0.0299
AT1G16280	-0.1798	-0.1146	-0.5417	-0.4743	-0.3400	-0.1471	-0.1222	-0.4117	-0.8735	-0.6189
AT1G16290	-0.0050	0.1587	-0.0836	-0.1352	-0.0209	-0.0214	-0.2020	-0.0899	-0.1394	0.0019
AT1G16300	0.2117	0.1867	-0.0984	-0.1545	0.3147	0.0880	0.1310	-0.0145	-0.2029	-0.0677
AT1G16310	0.2292	0.5280	0.8496	0.3532	0.9240	0.3622	0.3030	0.7126	1.3879	0.5613
AT1G16320	-0.3385	-0.3736	0.0295	-0.1523	-0.1662	-0.2289	0.0564	-0.6178	-0.2939	-0.3156
AT1G16330	0.1803	-0.0539	-0.2195	-0.5420	-0.4090	0.1651	0.0424	-0.0432	-0.6843	-0.1855
AT1G16340	0.1742	-0.0405	0.1871	-0.2851	0.0165	0.2158	-0.2007	-0.2985	-0.1312	-0.2279
AT1G16350	0.2015	0.1584	-0.1528	-0.4958	0.2660	0.1730	0.3534	-0.0412	-0.2542	0.1039
AT1G16360	-0.2231	0.2959	0.0197	0.0607	0.0206	-0.0505	0.0270	-0.2763	0.0011	-0.0768
AT1G16370	0.2338	0.8881	0.2064	1.0004	0.8453	0.6884	-0.0966	0.7453	1.2403	0.3500
AT1G16370	0.2572	0.9164	0.1473	0.8997	0.7688	0.6265	-0.0013	0.7281	1.0414	0.0784
AT1G16380	-0.0523	-0.2970	0.0102	-0.0824	0.1071	-0.1077	-0.2515	0.1516	0.0231	0.1703
AT1G16390	0.1143	0.6250	0.1356	0.6541	0.4019	0.5111	-0.0129	0.6389	1.2917	0.7130
AT1G16400	1.8974	1.4257	1.2834	0.9795	1.8973	1.2722	1.0071	1.4764	0.9619	1.3594
AT1G16410	0.4414	-0.1298	0.2298	-0.3233	0.1032	0.3703	0.2182	0.0005	0.0474	0.4483
AT1G16410	-0.1003	-0.1340	0.3228	0.1244	0.3080	0.3067	0.1969	-0.0071	0.0747	0.0779
AT1G16420	-0.0320	-0.3196	-0.0650	0.1207	0.1191	-0.0356	-0.0486	0.0796	-0.0894	0.1003
AT1G16430	0.0962	0.1005	0.1096	0.3309	0.1246	0.0754	-0.0330	-0.0568	-0.0414	-0.2792
AT1G16440	-0.3832	-0.0989	-0.1013	-0.0368	-0.0213	0.1341	-0.1479	-0.1621	0.4030	0.3883
AT1G16445	0.0394	0.0702	-0.1165	-0.7723	-0.0771	0.0310	0.1375	-0.4783	-0.3894	0.0202
AT1G16450	0.0449	0.2015	0.0988	0.1874	0.1873	-0.1653	-0.2325	0.1874	0.0369	0.1910
AT1G16460	0.1098	0.2782	0.4143	0.3911	0.3807	0.0581	-0.1768	0.0369	0.1362	-0.1821
AT1G16460	0.1775	0.1450	0.2797	0.2968	0.1102	0.1280	-0.0888	-0.0968	-0.1309	-0.1783
AT1G16470	-0.1341	-0.4245	-0.3451	-0.4303	-0.2712	-0.2649	-0.1724	-0.6983	-0.4602	-0.3799
AT1G16480	-0.1181	-0.0228	0.2880	-0.2005	0.0872	-0.3806	-0.0146	-0.2866	-0.1488	-0.0399
AT1G16489	-0.0252	0.1487	0.2447	0.1884	-0.2580	-0.0843	0.0809	-0.0827	-0.0554	0.2786
AT1G16489	0.1456	-0.1013	-0.1860	-0.3491	-0.1924	-0.0864	0.0565	-0.2951	0.1836	-0.1036
AT1G16490	-0.0863	-0.3585	-0.8379	-0.3566	-0.3400	0.5513	0.2228	-0.1002	-0.6752	-0.4086
AT1G16490	-0.0561	0.0977	-0.2230	-0.0052	0.0075	-0.0733	-0.0745	-0.0475	-0.0167	-0.1667
AT1G16500	0.1909	0.2520	0.2005	0.5181	0.2370	0.1586	-0.0829	0.3402	0.1960	0.0079
AT1G16510	0.2197	0.9270	0.5412	0.9669	0.2146	0.3857	0.1160	0.6472	0.7225	0.1932
AT1G16515	0.0341	0.0690	0.2943	0.2571	-0.0639	-0.3759	-0.1143	0.2085	0.2119	0.2646
AT1G16520	0.1964	-0.1313	-0.0821	-0.4857	0.1549	0.1653	0.0941	-0.0361	-0.1960	0.1313
AT1G16530	0.2232	0.5587	0.4257	1.4815	0.8701	0.3329	-0.0385	0.3084	1.1308	0.2552
AT1G16540	0.1156	-0.4646	-0.4786	-0.7228	-0.7829	-0.2877	-0.2623	-0.3067	-1.1373	-0.4634
AT1G16550	0.2543	-0.1437	0.0562	0.0361	-0.0351	-0.0496	-0.3194	-0.1046	-0.0126	-0.2340
AT1G16550	-0.0049	-0.1065	-0.1398	-0.5219	-0.0313	0.0393	0.0164	0.0454	0.0056	0.1441
AT1G16560	-0.0858	0.1949	0.1442	0.1346	0.4748	0.0740	0.1197	0.0348	0.3393	0.0563
AT1G16570	0.0675	0.2199	0.0348	0.1611	0.0010	0.0623	-0.1273	0.2559	-0.0986	-0.0462
AT1G16590	0.1582	0.2756	0.3433	0.2845	0.3507	0.3439	0.2179	0.0681	-0.0848	-0.1212
AT1G16600	-0.1753	0.2613	-0.2285	0.2502	0.0464	-0.1855	-0.1332	-0.0691	-0.4743	0.1053
AT1G16610	0.1073	0.5598	0.4973	0.2146	0.5386	0.2407	0.1476	0.4851	0.8721	0.3478
AT1G16620	0.3096	0.1525	0.3369	0.3883	0.0281	0.3143	0.2969	0.2436	0.1883	0.3431
AT1G16630	0.2947	-0.4461	-0.4356	-1.0632	-0.0457	0.2665	-0.2663	0.0700	-1.2192	-0.2982
AT1G16640	0.7237	0.0524	0.0426	0.3104	0.4931	0.2576	0.0091	-0.3489	-0.0506	-0.2164
AT1G16650	-0.0165	0.1339	0.0866	0.0537	-0.0528	0.0249	0.0935	-0.2291	-0.1693	-0.1344
AT1G16650	0.1398	0.2622	0.0340	0.2831	-0.1645	0.0667	0.0675	-0.3091	-0.4033	-0.1048
AT1G16660	0.0969	-0.1088	0.3499	-0.3345	-0.0168	-0.1605	0.0766	-0.0073	0.1771	0.0256
AT1G16670	-0.5205	-0.5815	-0.2689	-0.2051	-0.3468	-0.4204	-0.2971	-0.7274	0.0577	-0.7025
AT1G16680	0.1383	-0.2890	-0.4200	-0.2933	-0.8332	-0.1078	-0.1083	-0.0762	-1.0577	-0.3566
AT1G16690	0.1871	0.4281	0.4184	0.2585	0.4142	0.5084	0.5044	0.3732	0.4695	0.5178
AT1G16700	0.1480	-0.0901	0.0719	0.1249	0.2439	0.0614	0.0592	-0.3976	-0.0412	-0.2808
AT1G16705	-0.1462	-0.0046	-0.3276	-0.2045	-0.1404	0.0723	-0.1139	0.1308	-0.2640	0.2816
AT1G16710	0.0621	-0.2280	-0.2318	-0.3813	0.1202	-0.1194	0.0634	-0.1990	-0.2783	-0.0730
AT1G16720	-0.2415	-0.2343	0.0440	-0.4499	0.1170	-0.6460	-0.1787	-0.1001	-0.2994	0.5506
AT1G16730	-1.0031	-1.5084	0.5433	-1.8068	-1.5592	-1.0757	0.3120	-0.9258	-1.2214	0.1495
AT1G16740	0.1997	-0.1534	-0.5815	-0.0979	-0.3064	-0.1055	-0.1797	-0.2693	-0.9687	-0.4502
AT1G16750	-0.1470	0.1894	-0.2895	0.1646	-0.1338	-0.0356	-0.1181	0.2512	-0.2923	0.2467
AT1G16760	-0.0461	0.2887	0.1031	0.2188	-0.0372	-0.1206	-0.2806	0.1682	0.0686	0.0154
AT1G16760	-0.0727	-0.0556	-0.1010	0.2998	0.3163	-0.0551	-0.1618	0.0776	0.1545	-0.0279
AT1G16770	-0.1243	-0.1954	0.0843	-0.4228	-0.3521	-0.3052	0.1499	-0.4243	-0.2663	0.0929
AT1G16770	-0.2394	0.0217	-0.0281	-0.2500	0.0224	0.0281	0.0334	0.0196	-0.2894	-0.0108
AT1G16780	-0.1117	0.0354	-0.0837	-0.3355	0.2576	-0.0715	0.2538	-0.0974	-0.1161	0.3805
AT1G16790	-0.3213	-0.2318	-0.2507	-0.4258	-0.1182	-0.0763	0.0719	-0.3232	-0.1034	-0.0778
AT1G16800	0.3417	-0.4167	-0.4462	-0.8355	-0.5776	-0.2266	-0.1767	-0.3958	-0.8045	-0.4829
AT1G16810	-0.0495	-0.7141	-0.9657	-0.3420	-1.2498	-0.2014	-0.2335	-0.5846	-1.4010	-0.7672
AT1G16820	0.1285	0.1942	0.2437	0.3255	-0.2102	0.0721	0.0558	0.0246	-0.3736	0.0462
AT1G16830	0.0874	0.0612	0.0845	0.0604	0.1551	0.0300	0.1021	-0.5315	-0.2336	-0.5766
AT1G16840	-0.0167	0.4916	0.7826	0.5051	0.4642	0.4285	0.1787	0.5640	0.6822	0.3653
AT1G16850	-0.3231	-0.0061	-0.1301	-0.3641	-1.0937	0.1719	-0.1456	0.9159	-0.2086	0.1911
AT1G16858	0.0852	0.4053	0.3685	0.4228	0.6523	0.2808	0.1580	0.2308	0.7721	0.4121
AT1G16870	0.2075	0.2260	0.0884	-0.1055	0.1789	0.1970	0.0391	-0.0949	-0.2635	0.0225
AT1G16880	-0.6628	-0.2637	-0.1583	-0.6099	-0.3050	-0.1524	0.0566	-0.2776	-0.1507	-0.1788
AT1G16890	-0.1835	-0.1240	-0.5430	-0.1577	-0.5490	0.1333	-0.1003	0.1982	-0.6624	-0.0906
AT1G16900	-0.0383	-0.1375	-0.0115	-0.3486	0.2162	-0.0185	0.0040	-0.3349	-0.0015	0.0247
AT1G16905	-0.2372	-0.0600	0.0506	-0.5241	0.4422	0.2328	0.0387	-0.0576	0.4440	0.2399
AT1G16910	0.0334	0.1849	0.0578	0.0336	0.1375	0.0688	-0.0717	-0.0540	0.0282	-0.0022
AT1G16916	0.0910	0.0237	0.2034	0.9932	0.4481	0.0413	-0.2202	0.1483	0.1610	-0.0022
AT1G16920	-0.0501	-0.2053	0.0136	-0.3598	0.0688	0.0910	0.0677	-0.1821	-0.0906	0.0728
AT1G16930	0.0872	0.4611	0.2600	0.5128	0.2084	0.1791	0.2283	0.0630	0.5342	-0.1391
AT1G16940	0.0177	-0.0413	-0.1763	-0.0308	0.0021	-0.1610	0.0387	-0.0429	-0.0483	0.2276
AT1G16950	0.0350	0.1269	0.1524	0.0167	-0.1499	-0.0951	-0.0948	0.1649	-0.0289	0.1710
AT1G16960	-0.0456	-0.5019	-0.7748	-0.9837	-0.7708	-0.2932	-0.1575	-0.1662	-1.0227	-0.2911
AT1G16970	0.1943	-0.1307	-0.2754	-0.1032	-0.1099	-0.1616	-0.1040	-0.2334	-0.6300	-0.5722
AT1G16980	-0.1958	0.1794	0.1286	0.2732	0.0596	0.0577	0.1142	0.1909	0.0466	0.1911
AT1G17000	-0.1525	0.0776	-0.0629	0.1035	0.0646	-0.0465	-0.3165	-0.1018	0.1063	-0.2141
AT1G17010	-0.0739	0.0896	0.8916	-0.1656	0.3436	0.2760	0.1629	-0.2446	0.3325	-0.1991
AT1G17020	-0.2417	-0.0026	0.0123	0.3343	-0.1838	-0.3439	-0.3159	-0.3831	-0.4964	-0.4732
AT1G17030	-0.2241	0.0945	0.0199	0.6346	-0.0060	-0.0257	-0.2498	0.0796	0.3242	-0.2904
AT1G17040	0.1992	-0.0666	0.0648	-0.3798	0.0130	-0.1003	-0.0339	-0.0537	-0.2080	-0.2450
AT1G17050	-0.0114	-0.3727	-0.2016	-0.1962	-0.5302	-0.3106	-0.1952	-0.4634	-0.9514	-0.4131
AT1G17060	-0.2639	-0.0719	-0.0557	0.1442	-0.0769	-0.1039	-0.1777	-0.0276	0.2318	-0.3377
AT1G17070	-0.0688	-0.6679	-0.2608	-0.4021	-0.4665	-0.4697	-0.4698	-0.1650	-0.4669	0.2156
AT1G17080	-0.0509	0.2505	0.2740	0.3467	0.0632	0.0987	-0.1416	0.3872	0.2873	0.2359
AT1G17090	0.2603	0.1424	0.0717	0.7330	0.3920	-0.1607	-0.0190	-0.0437	0.2102	0.1588
AT1G17100	-0.4459	-0.2674	-0.3332	-1.0065	0.0108	-0.2503	0.1247	-0.1073	-0.2147	0.4747
AT1G17110	0.0407	-0.4607	-0.3779	-0.5634	-0.5236	-0.0907	0.0653	-0.1481	-0.8115	-0.0864
AT1G17120	0.0436	0.4914	0.7465	0.6949	0.5146	0.3198	0.1606	0.4251	1.0878	0.5169
AT1G17130	0.0898	-0.3658	-0.5813	-0.4010	-0.5478	-0.1192	-0.1233	-0.2289	-1.0603	-0.7462
AT1G17140	0.1820	-0.1263	-0.7296	-0.0531	-0.6309	0.0933	-0.0638	0.2950	-0.8495	-0.1400
AT1G17145	0.3067	-0.1124	-0.1837	0.0924	-0.4473	-0.0368	-0.0514	-0.0357	-0.7289	-0.2956
AT1G17147	-0.4007	0.2967	0.4807	0.8440	-0.3879	-0.0523	-0.4678	0.2730	0.0614	0.1070
AT1G17150	0.0870	-0.1662	0.2710	0.0714	-0.0630	0.2649	0.2080	0.1873	-0.1336	-0.0637
AT1G17160	-0.0027	0.1942	0.1621	0.1667	0.1877	0.1520	0.0307	0.2487	0.2737	0.1651
AT1G17170	0.1483	-0.2412	-0.5965	0.1951	-1.2534	0.0450	-0.4117	0.1485	-1.3026	-0.2789
AT1G17180	-0.1967	-0.6851	-1.0980	-0.4643	-1.4172	0.0701	-0.4303	-0.6305	-1.3242	-0.7453
AT1G17190	-0.7428	0.1594	-0.6273	0.0925	-0.7175	0.2425	-0.1567	0.3252	-0.5759	-0.0791
AT1G17200	-0.3455	-0.0249	0.0850	-0.4093	0.0412	0.0405	0.1884	0.1756	0.1649	0.2150
AT1G17210	-0.1203	-0.2589	0.1434	-0.1225	-0.1518	-0.1844	0.0277	-0.0246	0.1433	0.1918
AT1G17220	-0.5068	-0.6260	-0.9195	-1.3085	-1.0867	-0.5247	-0.0032	-0.5438	-1.4359	-0.0011
AT1G17230	0.0145	-0.2458	-0.3894	-0.5365	-0.2443	-0.2533	0.2625	-0.2502	-0.3303	-0.2831
[truncated: 33,420 more rows]
