# Supplementary material for: Mitochondrial Transcriptome Control and Intercompartment Cross-Talk During Plant Development
Source: Cells. 2019 Jun 13;8(6):583. doi: 10.3390/cells8060583 (PMC6627697; doi:10.3390/cells8060583)
Supplement: Supplementary file 1 [file cells-08-00583-s001.zip › Supplementary File 6.xlsx]

## Sheet: diff genes mito dark-grown
intensity						p_value
7	10		13				1e-08	0.05
									1	release	1_2_16	1_2_16	1_2_16	1_2_16	1_2_16	1_2_16	1_2_16	1_2_16	1_2_16	1_2_16	1_2_16	1_2_16	1_2_16	1_2_16	1_2_16	1_2_16	1_2_16	1_2_16	1_2_16	1_2_16	1_2_16	1_2_16	1_2_16	1_2_16	1_2_16
										repet	repetbio	repetbio	repetbio	repetbio	repetbio	repetbio	repetbio	repetbio	repetbio	repetbio	repetbio	repetbio	repetbio	repetbio	repetbio	repetbio	repetbio	repetbio	repetbio	repetbio	repetbio	repetbio	repetbio	repetbio	repetbio
logRatio										misc	0 day	0 day	0 day	0 day	0 day	1 day	1 day	1 day	1 day	1 day	2 days	2 days	2 days	2 days	2 days	3 days	3 days	3 days	3 days	3 days	4 days	4 days	4 days	4 days	4 days
										misc
	-2.5		-1.5	-1			1	1.5	2.5	Project nb	rs14-01	rs14-01	rs14-01	rs14-01	rs14-01	rs14-01	rs14-01	rs14-01	rs14-01	rs14-01	rs14-01	rs14-01	rs14-01	rs14-01	rs14-01	rs14-01	rs14-01	rs14-01	rs14-01	rs14-01	rs14-01	rs14-01	rs14-01	rs14-01	rs14-01
										Title	Mitomanip2	Mitomanip2	Mitomanip2	Mitomanip2	Mitomanip2	Mitomanip2	Mitomanip2	Mitomanip2	Mitomanip2	Mitomanip2	Mitomanip2	Mitomanip2	Mitomanip2	Mitomanip2	Mitomanip2	Mitomanip2	Mitomanip2	Mitomanip2	Mitomanip2	Mitomanip2	Mitomanip2	Mitomanip2	Mitomanip2	Mitomanip2	Mitomanip2
	Validation S.B. et L.T.S. le 26/01/2015									Sample type	plant	plant	plant	plant	plant	plant	plant	plant	plant	plant	plant	plant	plant	plant	plant	plant	plant	plant	plant	plant	plant	plant	plant	plant	plant
										R sample	nda9	nda9	nda9	nda9	nda9	nda9	nda9	nda9	nda9	nda9	nda9	nda9	nda9	nda9	nda9	nda9	nda9	nda9	nda9	nda9	nda9	nda9	nda9	nda9	nda9
										G sample	ctrl	ctrl	ctrl	ctrl	ctrl	ctrl	ctrl	ctrl	ctrl	ctrl	ctrl	ctrl	ctrl	ctrl	ctrl	ctrl	ctrl	ctrl	ctrl	ctrl	ctrl	ctrl	ctrl	ctrl	ctrl
N°	ID CATMAv7	TYPE	CAT	ANNOT_TYPE	CHRZ	ID CATMAv5	AGI	ANNOTATION	gene / no-gene		Red	Green	Rat	bonferroni	BH	Red	Green	Rat	bonferroni	BH	Red	Green	Rat	bonferroni	BH	Red	Green	Rat	bonferroni	BH	Red	Green	Rat	bonferroni	BH
48199	CATMA4OA22780F1	E2	OA	CDS	4	CATMA4A22780	AT4G21180,AT4G21190	"EMB1417 (EMBRYO DEFECTIVE 1417)"	AT4G21190		8.19473	9.01617	-0.821445	1	0.319203	7.08376	8.6134	-1.52964	5.41994e-08	4.07514e-10	8.42173	9.70229	-1.28056	3.39618e-07	2.47896e-09	8.67421	9.46626	-0.792046	1	0.00908402	7.81495	9.43498	-1.62002	0.000989642	8.91569e-06
60069	CATMA5OA21650F1	E2	OA	CDS	5	CATMA5A21650	AT5G24110	"WRKY30 (WRKY DNA-binding protein 30); transcription factor"	AT5G24110		7.2035	8.26354	-1.06004	1	0.0268615	6.86347	8.33761	-1.47415	3.50865e-07	2.29323e-09	6.64732	7.51068	-0.863365	0.228268	0.000418073	6.36448	6.80584	-0.441361	1	0.902176	6.02846	6.68258	-0.654118	1	0.486367
10275	CATMA1OA68110F1	E2	OA	CDS	1	CATMA1A68110	AT1G78995	"unknown protein"	AT1G78995		8.17062	8.8115	-0.640872	1	1	7.22415	8.67564	-1.45149	7.37905e-07	4.4186e-09	8.75486	9.49136	-0.736498	1	0.00563622	8.61998	8.86858	-0.248599	1	1	8.49886	9.16809	-0.669225	1	0.444927
4985	CATMA1OA30870F1	E2	OA	CDS	1	CATMA1A30870	AT1G32460,AT1G32470	"glycine cleavage system H protein, mitochondrial, putative"	AT1G32470		13.4835	14.0643	-0.580868	1	1	12.4672	13.8257	-1.35845	1.39163e-05	6.29695e-08	13.8776	14.6669	-0.789246	1	0.00202675	14.3193	14.4729	-0.153577	1	1	13.7981	14.6292	-0.831115	1	0.151321
46249	CATMA4OA08760F1	E2	OA	CDS	4	CATMA4A08760	AT4G08870	agmatinase	AT4G08870		12.2113	12.2339	-0.022674	1	1	11.1057	12.3668	-1.2611	0.000246428	7.77374e-07	13.1511	13.0365	0.114609	1	1	13.2473	12.988	0.259276	1	1	12.569	12.7736	-0.20458	1	1
26048	CATMA2OC47729R1	E3	OC	CDS	2	CATMA2C47729	AT2G43120	"pirin, putative"	AT2G43120		9.41541	10.439	-1.02361	1	0.0411373	8.96039	10.218	-1.25763	0.000271988	8.44684e-07	9.94419	10.5823	-0.638114	1	0.0291194	10.2115	10.6843	-0.472778	1	0.708835	9.16982	10.165	-0.995216	1	0.0386013
37298	CATMA3OA47000R1	E2	OA	CDS	3	CATMA3A47000	AT3G54050,AT3G54060	"fructose-1,6-bisphosphatase, putative / D-fructose-1,6-bisphosphate 1-phosphohydrolase, putative / FBPase, putative"	AT3G54050		12.7729	13.544	-0.771116	1	0.482918	12.1473	13.3991	-1.25176	0.000321191	9.79242e-07	13.2932	14.1334	-0.840227	0.415918	0.000694354	13.7058	13.8738	-0.167953	1	1	13.3092	13.8782	-0.568977	1	0.752229
20470	CATMA2OA20300R1	E2	OA	CDS	2	CATMA2A20300	AT2G21640	"unknown protein"	AT2G21640		12.61	13.5451	-0.935101	1	0.113885	12.1493	13.3691	-1.21976	0.000785112	2.13346e-06	11.924	13.8584	-1.93444	0	0	12.1335	13.63	-1.49652	4.71723e-10	1.62663e-11	11.8201	13.9213	-2.10124	1.28345e-08	3.56513e-10
63149	CATMA5OA46860F1	E2	OA	CDS	5	CATMA5A46860	AT5G50920	"CLPC (HEAT SHOCK PROTEIN 93-V); ATP binding / ATPase"	AT5G50920		14.5125	15.1248	-0.612256	1	1	13.849	15.0597	-1.21068	0.00100774	2.68015e-06	14.7802	15.4893	-0.709121	1	0.00909815	15.2828	15.4745	-0.191787	1	1	14.4548	15.4568	-1.002	1	0.0358926
63532	CATMA5OA49160R1	E2	OA	CDS	5	CATMA5A49160	AT5G53240	"unknown protein"	AT5G53240		7.26305	7.56851	-0.30546	1	1	6.72252	7.93298	-1.21046	0.00101401	2.68968e-06	6.90134	7.72372	-0.822379	0.653952	0.00101545	6.8028	7.70748	-0.904682	0.180059	0.000942719	7.12162	7.8693	-0.747675	1	0.274311
13903	CATMA1ON102067F1	E2	ON	CDS	1	0	AT1G10760	"SEX1 (STARCH EXCESS 1)"	AT1G10760		12.2663	12.7385	-0.472169	1	1	11.5427	12.7436	-1.20089	0.00131641	3.3841e-06	12.3701	13.1111	-0.741006	1	0.00520733	12.6696	13.0269	-0.357268	1	1	12.0708	13.1764	-1.1056	1	0.0128573
57084	CATMA5OA03320R1	E2	OA	CDS	5	CATMA5A03320	AT5G04140	"GLU1 (FERREDOXIN-DEPENDENT GLUTAMATE SYNTHASE 1)"	AT5G04140		12.9069	13.563	-0.656092	1	1	12.2839	13.4567	-1.17283	0.00279893	6.50914e-06	13.58	14.4351	-0.855091	0.283381	0.000501559	14.2348	14.5695	-0.334702	1	1	13.5165	14.1684	-0.651904	1	0.493402
11977	CATMA1OC71938F1	E2	OC	CDS	1	CATMA1C71938	AT1G62740,AT1G62750	"ATSCO1/ATSCO1/CPEF-G (SNOWY COTYLEDON1); translation elongation factor/ translation factor, nucleic acid binding"	AT1G62750		11.3062	11.7982	-0.492004	1	1	10.4899	11.6193	-1.12939	0.00870582	1.68066e-05	11.5987	12.2971	-0.698441	1	0.0109728	12.1568	12.2328	-0.0759378	1	1	11.6347	12.177	-0.542308	1	0.850878
12983	CATMA1OF00011F1	E3	OF	CDS	1	CATMA_GFT_00011	AT1G02930	"ATGSTF6 (EARLY RESPONSIVE TO DEHYDRATION 11); glutathione transferase"	AT1G02930		12.7674	13.4786	-0.711227	1	0.744158	12.2838	13.3711	-1.08726	0.0251804	4.20375e-05	12.2685	13.2084	-0.939929	0.0281565	6.8011e-05	12.625	13.7631	-1.13805	0.000226085	3.01447e-06	12.0742	13.978	-1.90383	1.81758e-06	3.3659e-08
58503	CATMA5OA11860F1	E2	OA	CDS	5	CATMA5A11860	AT5G13630	"GUN5 (GENOMES UNCOUPLED 5)"	AT5G13630		14.3747	15.1749	-0.800209	1	0.379559	13.9232	14.99	-1.06673	0.041678	6.47174e-05	14.8847	15.5934	-0.708722	1	0.00914269	15.3031	15.3735	-0.0704318	1	1	14.9841	15.3831	-0.398933	1	1
36469	CATMA3OA41875F1	E2	OA	CDS	3	CATMA3A41875	AT3G48870	"ATCLPC (CASEINOLYTIC PROTEASE C); ATP binding / ATPase"	AT3G48870		14.2821	14.566	-0.283825	1	1	13.5298	14.5838	-1.05402	0.0566799	8.27444e-05	14.4354	14.8424	-0.406957	1	0.450733	14.6212	14.8693	-0.248148	1	1	14.2212	14.836	-0.614837	1	0.603654
18648	CATMA2OA02960R1	E2	OA	CDS	2	CATMA2A02960	AT2G04030	"CR88 (EMBRYO DEFECTIVE 1956); ATP binding"	AT2G04030		11.3411	11.3405	0.000625262	1	1	10.0918	11.1452	-1.05341	0.0575175	8.37227e-05	10.942	11.3333	-0.391293	1	0.518634	11.191	11.3833	-0.192348	1	1	10.482	11.2132	-0.731159	1	0.303459
66189	CATMA5OC64133F1	E2	OC	CDS	5	CATMA5C64133	AT5G08720	"unknown protein"	AT5G08720		9.36257	9.70664	-0.344064	1	1	8.44562	9.4983	-1.05267	0.0585525	8.47359e-05	9.65134	10.3315	-0.680212	1	0.0148727	10.2158	10.4063	-0.190528	1	1	9.38624	10.148	-0.761804	1	0.249642
45504	CATMA4OA01560R1	E2	OA	CDS	4	CATMA4A01560	AT4G01360	"unknown protein"	AT4G01360		11.1196	11.9718	-0.852194	1	0.241598	11.0407	12.084	-1.04336	0.0731595	0.000102752	10.6502	11.7641	-1.11382	0.000131179	5.70344e-07	10.4005	11.477	-1.07653	0.00151175	1.67972e-05	10.0204	11.3864	-1.36603	0.12277	0.000483345
51053	CATMA4OA39445F1	E2	OA	CDS	4	CATMA4A39445	AT4G37930	"SHM1 (SERINE HYDROXYMETHYLTRANSFERASE 1); glycine hydroxymethyltransferase"	AT4G37930		12.9875	13.4453	-0.45785	1	1	12.2033	13.2438	-1.04052	0.0782772	0.000108718	13.3306	14.0372	-0.706598	1	0.00947759	13.8548	13.9597	-0.104873	1	1	13.3269	13.8206	-0.493686	1	1
28026	CATMA2ON90533R1	E2	ON	CDS	2	CATMA2A14570	AT2G15680,AT2G15690AT2G15680,AT2G15690	"calmodulin-related protein, putative"	AT2G15680		9.33604	10.0498	-0.71376	1	0.736844	8.91655	9.94393	-1.02738	0.10678	0.000141057	9.79284	10.2565	-0.46367	1	0.261688	10.1205	10.4979	-0.377408	1	1	9.81367	9.95836	-0.144686	1	1
32286	CATMA3OA10585R1	E2	OA	CDS	3	CATMA3A10585	AT3G11630	"2-cys peroxiredoxin, chloroplast (BAS1)"	AT3G11630		14.7971	15.0199	-0.222757	1	1	14.1266	15.1276	-1.00098	0.197058	0.000237705	15.1488	15.4267	-0.277877	1	1	15.4819	15.3137	0.168239	1	1	14.9748	15.2874	-0.312652	1	1
36235	CATMA3OA40460F1	E2	OA	CDS	3	CATMA3A40460	AT3G47440,AT3G47450	ATNOS1/NOS1	AT3G47450		10.325	10.5144	-0.189362	1	1	9.29762	10.2984	-1.00076	0.198021	0.00023858	10.3592	10.9146	-0.555391	1	0.0925671	10.7318	10.8173	-0.0855529	1	1	10.0965	10.8209	-0.72443	1	0.316989
59891	CATMA5OA20550F1	E2	OA	CDS	5	CATMA5A20550	AT5G23060	"unknown protein"	AT5G23060		12.2032	12.8158	-0.612595	1	1	11.3622	12.3599	-0.997674	0.212536	0.000251225	12.7821	13.5844	-0.802217	1	0.00155656	13.1407	13.5214	-0.380621	1	1	13.1686	13.6262	-0.457625	1	1
32820	CATMA3OA13700R1	E2	OA	CDS	3	CATMA3A13700	AT3G14420	"(S)-2-hydroxy-acid oxidase, peroxisomal, putative / glycolate oxidase, putative / short chain alpha-hydroxy acid oxidase, putative"	AT3G14420		13.0966	13.8062	-0.709519	1	0.750061	12.7704	13.76	-0.989565	0.255644	0.00029452	13.9298	14.6011	-0.671292	1	0.0169881	14.2652	14.3577	-0.09245	1	1	13.8663	14.2	-0.333686	1	1
48709	CATMA4OA25920F1	E2	OA	CDS	4	CATMA4A25920	AT4G24190	"SHD (SHEPHERD); ATP binding"	AT4G24190		12.2599	12.4142	-0.154239	1	1	11.3948	12.3808	-0.985966	0.277355	0.00031375	12.7433	13.0386	-0.295311	1	1	13.095	13.3639	-0.268991	1	1	11.9414	13.0235	-1.08202	1	0.01625
5894	CATMA1OA39620R1	E2	OA	CDS	1	CATMA1A39620	AT1G48520	"GATB (GLU-ADT SUBUNIT B); glutamyl-tRNA(Gln) amidotransferase"	AT1G48520		10.3859	10.4383	-0.0523656	1	1	9.3783	10.3386	-0.960295	0.492134	0.000503719	10.4805	10.8472	-0.366709	1	0.632558	10.7054	10.8662	-0.160869	1	1	9.94389	10.7831	-0.839161	1	0.142312
18743	CATMA2OA03760F1	EI2	OA	CDS	2	CATMA2A03760	AT2G04842	"threonyl-tRNA synthetase, putative / threonine--tRNA ligase, putative"	AT2G04842		11.2816	11.4511	-0.169473	1	1	10.4566	11.3977	-0.941089	0.748959	0.000711262	11.3583	11.7972	-0.438869	1	0.335302	11.6588	11.7296	-0.0707421	1	1	11.2245	11.7978	-0.573279	1	0.737093
1904	CATMA1OA10870R1	E2	OA	CDS	1	CATMA1A10870	AT1G11860	"aminomethyltransferase, putative"	AT1G11860		14.0299	14.5554	-0.525436	1	1	13.6101	14.5428	-0.932742	0.896751	0.000833412	14.7268	15.1656	-0.438825	1	0.335174	14.9617	15.1431	-0.181396	1	1	14.7085	15.1161	-0.407591	1	1
43294	CATMA3ON94452R1	M2	ON	CDS	3	CATMA3A17460	AT3G17998,AT3G17998,AT3G18000,AT3G18000	"unknown protein","NMT1 (N-METHYLTRANSFERASE 1); phosphoethanolamine N-methyltransferase"	AT3G17998		13.2864	13.4233	-0.136922	1	1	12.4175	13.3213	-0.903788	1	0.0013741	14.7009	14.1215	0.579432	1	0.0675128	14.9935	14.917	0.0764617	1	1	14.2871	14.5728	-0.285686	1	1
68194	CATMA5OF02124R1	E3	OF	CDS	5	CATMA_GFT_02124	AT5G41750	"disease resistance protein (TIR-NBS-LRR class), putative"	AT5G41750		7.58219	7.95277	-0.370578	1	1	7.15376	8.05352	-0.899764	1	0.0014675	7.02447	7.76783	-0.743363	1	0.0049792	7.04783	7.87329	-0.825466	1	0.0047602	6.77538	7.47694	-0.701558	1	0.3674
59008	CATMA5OA15040R1	E2	OA	CDS	5	CATMA5A15040	AT5G16715	"EMB2247 (EMBRYO DEFECTIVE 2247); ATP binding / aminoacyl-tRNA ligase"	AT5G16715		10.2611	10.4367	-0.175613	1	1	9.23877	10.1355	-0.896772	1	0.00154514	10.4785	10.7997	-0.321231	1	0.879947	10.8109	10.9297	-0.118837	1	1	10.3149	10.5222	-0.207305	1	1
49598	CATMA4OA31030R1	E2	OA	CDS	4	CATMA4A31030	AT4G29400	"oxidoreductase/ transition metal ion binding"	AT4G29400		7.74005	7.85839	-0.118337	1	1	6.95596	7.83921	-0.883258	1	0.0019436	8.03859	8.36845	-0.329864	1	0.830816	7.96975	8.1106	-0.140845	1	1	7.73468	8.1762	-0.44152	1	1
10339	CATMA1OA68530F1	E2	OA	CDS	1	CATMA1A68530	AT1G79430	"APL (ALTERED PHLOEM DEVELOPMENT); transcription factor"	AT1G79430		9.66466	10.0662	-0.401578	1	1	9.01438	9.8958	-0.881419	1	0.00199805	10.4524	10.5714	-0.119019	1	1	10.3968	10.6427	-0.245931	1	1	10.1433	10.2141	-0.0708008	1	1
32116	CATMA3OA09710R1	E2	OA	CDS	3	CATMA3A09710	AT3G10680	"heat shock protein-related"	AT3G10680		6.79769	7.52644	-0.728749	1	0.678075	6.45965	7.3382	-0.878555	1	0.0020848	7.31028	7.89403	-0.583746	1	0.0637937	7.65153	8.05552	-0.403992	1	1	7.12511	7.51407	-0.388956	1	1
19512	CATMA2OA14140R1	E2	OA	CDS	2	CATMA2A14140	AT2G15310	"ATARFB1A (ADP-ribosylation factor B1A); GTP binding"	AT2G15310		9.88942	10.533	-0.643555	1	1	9.39584	10.2677	-0.87188	1	0.00233453	10.1263	10.5401	-0.413853	1	0.425273	9.89879	10.506	-0.607186	1	0.166711	9.9979	10.2972	-0.299292	1	1
20844	CATMA2OA22610R1	E2	OA	CDS	2	CATMA2A22610	AT2G24280	"serine carboxypeptidase S28 family protein"	AT2G24280		7.63088	8.08695	-0.456066	1	1	7.26594	8.13424	-0.868293	1	0.00246456	8.26998	8.6064	-0.336427	1	0.792609	8.41953	8.55959	-0.140065	1	1	8.25734	8.73536	-0.478016	1	1
21432	CATMA2OA26390R1	E2	OA	CDS	2	CATMA2A26390	AT2G28000	"CPN60A (chloroplast / 60 kDa chaperonin alpha subunit); ATP binding / protein binding / unfolded protein binding"	AT2G28000		11.8969	12.1947	-0.297835	1	1	11.3704	12.2367	-0.866309	1	0.00255571	12.1912	12.4598	-0.268584	1	1	12.2715	12.3769	-0.105402	1	1	11.9595	11.9923	-0.0328241	1	1
65521	CATMA5OA60550F1	E2	OA	CDS	5	CATMA5A60550	AT5G65165	"SDH2-3 (Succinate dehydrogenase 2-3)"	AT5G65165		7.15125	8.20976	-1.05851	1	0.0270224	7.66343	8.52501	-0.861579	1	0.00275838	7.84221	8.92226	-1.08005	0.00039797	1.53065e-06	7.81043	7.90793	-0.0974971	1	1	8.19695	8.38148	-0.184524	1	1
21579	CATMA2OA27290F1	E2	OA	CDS	2	CATMA2A27290	AT2G28900	"OEP16 (OUTER ENVELOPE PROTEIN 16); protein translocase"	AT2G28900		15.1163	14.629	0.487305	1	1	13.9332	14.7929	-0.859645	1	0.00284701	14.6837	14.8871	-0.203326	1	1	14.765	15.0788	-0.31383	1	1	14.18	15.1392	-0.959143	1	0.054082
30580	CATMA3OA00470R1	E2	OA	CDS	3	CATMA3A00470	AT3G01480	"peptidyl-prolyl cis-trans isomerase, putative / cyclophilin, putative / rotamase, putative"	AT3G01480		12.0812	12.6564	-0.575268	1	1	11.5808	12.439	-0.858179	1	0.00291919	12.5454	13.0791	-0.533698	1	0.119633	13.1145	13.2154	-0.10086	1	1	12.62	13.0485	-0.428519	1	1
3298	CATMA1OA19340R1	E2	OA	CDS	1	CATMA1A19340	AT1G20350	"ATTIM17-1 (Arabidopsis thaliana translocase inner membrane subunit 17-1); protein translocase"	AT1G20350		7.14675	8.1614	-1.01464	1	0.0458025	7.41386	8.25475	-0.840889	1	0.00383943	6.93425	8.00235	-1.0681	0.00058494	2.13482e-06	7.2701	8.09237	-0.822279	1	0.00503437	7.3106	7.95318	-0.64258	1	0.521492
33801	CATMA3OA19540F1	E2	OA	CDS	3	CATMA3A19540	AT3G19920	"unknown protein"	AT3G19920		8.38835	9.44829	-1.05994	1	0.0267361	8.75213	9.5926	-0.840461	1	0.00386666	8.92819	9.69448	-0.766284	1	0.00316298	8.39877	9.0401	-0.641325	1	0.108616	9.05571	9.46643	-0.410728	1	1
21157	CATMA2OA24675F1	E2	OA	CDS	2	CATMA2A24675	AT2G26330	"ER (ERECTA, QUANTITATIVE RESISTANCE TO PLECTOSPHAERELLA 1)"	AT2G26330		13.0447	13.5483	-0.503563	1	1	12.5225	13.3616	-0.839122	1	0.00393842	13.6324	13.8478	-0.215464	1	1	13.942	13.9558	-0.0138865	1	1	13.5277	13.8182	-0.29047	1	1
65473	CATMA5OA60280F1	E2	OA	CDS	5	CATMA5A60280	AT5G64840	"ATGCN5 (Arabidopsis thaliana general control non-repressible 5)"	AT5G64840		11.8793	12.3116	-0.432295	1	1	11.2553	12.0913	-0.836058	1	0.00413281	12.0348	13.0984	-1.06355	0.000676521	2.44231e-06	12.8157	13.2068	-0.391055	1	1	11.875	13.0486	-1.17362	1	0.00591035
296	CATMA1OA01660R1	E2	OA	CDS	1	CATMA1A01660	AT1G02700	"unknown protein"	AT1G02700		7.5264	8.5654	-1.039	1	0.0345394	8.22592	9.0612	-0.835273	1	0.00417515	8.33713	9.59831	-1.26118	7.06921e-07	4.84193e-09	8.40739	8.28091	0.126481	1	1	8.80636	8.77878	0.0275866	1	1
60501	CATMA5OA24790F1	E2	OA	CDS	5	CATMA5A24790	AT5G27395	"protein translocase"	AT5G27395		10.8604	10.8641	-0.00372381	1	1	9.82931	10.6625	-0.833165	1	0.00432486	10.5959	11.0349	-0.439011	1	0.334863	10.8326	11.1667	-0.334043	1	1	9.8154	11.0469	-1.23148	1	0.00290666
60199	CATMA5OA22550F1	E2	OA	CDS	5	CATMA5A22550	AT5G24850	"CRY3 (CRYPTOCHROME 3); DNA binding / DNA photolyase/ FMN binding"	AT5G24850		10.2896	10.541	-0.251409	1	1	9.67581	10.506	-0.830165	1	0.00452371	10.5916	10.8423	-0.250747	1	1	10.7451	10.8649	-0.119852	1	1	10.6477	10.9131	-0.265346	1	1
49504	CATMA4OA30430R1	E2	OA	CDS	4	CATMA4A30430	AT4G28740	"unknown protein"	AT4G28740		8.31811	8.79231	-0.474196	1	1	7.78303	8.61148	-0.828445	1	0.00463899	8.83861	9.24378	-0.405173	1	0.458489	9.06002	9.28176	-0.221748	1	1	8.93064	9.04973	-0.119084	1	1
50240	CATMA4OA34775R1	E2	OA	CDS	4	CATMA4A34775	AT4G33030	"SQD1 (sulfoquinovosyldiacylglycerol 1); UDPsulfoquinovose synthase"	AT4G33030		13.1375	13.5633	-0.425775	1	1	12.5492	13.375	-0.825873	1	0.00481521	13.5559	13.9151	-0.359249	1	0.671671	13.7926	13.9987	-0.206156	1	1	13.4217	14.0556	-0.633953	1	0.546437
34037	CATMA3OA21150F1	E2	OA	CDS	3	CATMA3A21150	AT3G21300	"RNA methyltransferase family protein"	AT3G21300		10.5699	10.5456	0.0242398	1	1	9.64283	10.4681	-0.825218	1	0.00485557	10.5903	10.7824	-0.192097	1	1	10.7993	10.8974	-0.0980822	1	1	10.5794	10.8782	-0.298758	1	1
46364	CATMA4OA09810R1	E2	OA	CDS	4	CATMA4A09810	AT4G09750,AT4G09760	"short-chain dehydrogenase/reductase (SDR) family protein"	AT4G09750		10.2166	10.3784	-0.161783	1	1	9.4756	10.2995	-0.823942	1	0.00494913	10.0825	10.4902	-0.407755	1	0.44777	9.93011	10.2282	-0.298077	1	1	9.61824	10.2511	-0.632829	1	0.549193
48732	CATMA4OA26030R1	E2	OA	CDS	4	CATMA4A26030	AT4G24280	"CPHSC70-1 (chloroplast heat shock protein 70-1); ATP binding / unfolded protein binding"	AT4G24280		15.2853	15.0744	0.210898	1	1	14.3219	15.1349	-0.813026	1	0.00588935	15.1016	15.3752	-0.273544	1	1	15.4329	15.3757	0.0572086	1	1	14.9282	15.4917	-0.563523	1	0.773842
63010	CATMA5OA45825R1	E2	OA	CDS	5	CATMA5A45825	AT5G49910,AT5G49920	"cpHSC70-2 (HEAT SHOCK PROTEIN 70-7); ATP binding / unfolded protein binding"	AT5G49910		14.4507	14.5182	-0.0674984	1	1	13.6977	14.5098	-0.812043	1	0.00598274	14.5307	14.9626	-0.431887	1	0.357624	14.6468	15.0097	-0.362861	1	1	14.5073	14.9329	-0.425538	1	1
63042	CATMA5OA46020R1	EI2	OA	CDS	5	CATMA5A46020	AT5G50100	"unknown protein"	AT5G50100		7.50723	7.99695	-0.489719	1	1	7.08547	7.89722	-0.811742	1	0.00601002	7.52405	8.45017	-0.926115	0.0415781	9.4068e-05	7.71374	8.30916	-0.595413	1	0.194402	7.42461	8.42628	-1.00166	1	0.0359704
55007	CATMA4ON94290R1	I3	ON	CDS	4	0	AT4G21880AT4G21880	"pentatricopeptide (PPR) repeat-containing protein"	AT4G21880		9.5542	9.67217	-0.117967	1	1	8.64915	9.4535	-0.80435	1	0.00671085	9.53368	9.95137	-0.417694	1	0.410036	9.60373	9.81543	-0.211701	1	1	8.82421	9.59026	-0.766049	1	0.242393
18741	CATMA2OA03750F1	E2	OA	CDS	2	0	AT2G04842	"threonyl-tRNA synthetase, putative / threonine--tRNA ligase, putative"	AT2G04842		12.0699	12.2458	-0.175909	1	1	11.2482	12.0473	-0.7991	1	0.00724917	12.1605	12.5388	-0.37828	1	0.576901	12.4182	12.4506	-0.0323647	1	1	11.9605	12.43	-0.469503	1	1
48055	CATMA4OA21230F1	E2	OA	CDS	4	CATMA4A21230	AT4G19985	"GCN5-related N-acetyltransferase (GNAT) family protein"	AT4G19985		9.14816	9.49325	-0.345095	1	1	8.46824	9.2657	-0.797469	1	0.00743631	9.71503	9.85077	-0.135744	1	1	9.8223	9.89943	-0.0771301	1	1	9.55281	9.75673	-0.203917	1	1
65148	CATMA5OA58610R1	E2	OA	CDS	5	CATMA5A58610	AT5G63050,AT5G63060	"EMB2759 (EMBRYO DEFECTIVE 2759)"	AT5G63050		10.9091	11.2978	-0.388746	1	1	10.2366	11.0301	-0.793503	1	0.00786324	11.2006	11.532	-0.331335	1	0.822511	11.4327	11.5427	-0.109998	1	1	11.1298	11.3371	-0.207306	1	1
59672	CATMA5OA19250R1	E2	OA	CDS	5	CATMA5A19250	AT5G20720,AT5G20730	"CPN20 (CHAPERONIN 20); calmodulin binding"	AT5G20720		15.3432	15.5348	-0.191573	1	1	14.6737	15.4587	-0.784978	1	0.00889746	15.3995	15.705	-0.305592	1	0.969992	15.7716	15.6629	0.10873	1	1	15.3331	15.6482	-0.315093	1	1
68220	CATMA5OF02241R1	E3	OF	CDS	5	CATMA_GFT_02241	AT5G54560	"unknown protein"	AT5G54560		6.81831	7.61168	-0.793367	1	0.39897	7.18275	7.96635	-0.783601	1	0.0090452	6.41871	7.77511	-1.3564	1.73892e-08	1.48625e-10	6.69658	7.71409	-1.01751	0.00851957	7.1593e-05	7.01962	7.75856	-0.738935	1	0.288276
58915	CATMA5OA14430F1	E2	OA	CDS	5	CATMA5A14430	AT5G16140	"peptidyl-tRNA hydrolase family protein"	AT5G16140		10.2868	10.4472	-0.160314	1	1	9.48445	10.2674	-0.782904	1	0.0091238	10.5062	11.0561	-0.549895	1	0.0986341	10.7456	10.943	-0.197428	1	1	10.1636	11.0499	-0.886284	1	0.099489
63406	CATMA5OA48390R1	E2	OA	CDS	5	CATMA5A48390	AT5G52520	"OVA6 (OVULE ABORTION 6); ATP binding / aminoacyl-tRNA ligase"	AT5G52520		11.8392	11.9132	-0.0739175	1	1	11.1046	11.8819	-0.777278	1	0.00995369	11.9909	12.2279	-0.237	1	1	12.3221	12.3009	0.0211902	1	1	11.8312	12.2363	-0.405175	1	1
27511	CATMA2ON101629F1	E2	ON	CDS	2	0	AT2G21870	"unknown protein"	AT2G21870		15.057	15.2849	-0.227863	1	1	14.4409	15.2147	-0.773733	1	0.0104472	15.2807	15.5995	-0.318819	1	0.893351	15.6227	15.7353	-0.112631	1	1	14.9314	15.5909	-0.659596	1	0.470729
37548	CATMA3OA48460R1	E2	OA	CDS	3	CATMA3A48460	AT3G55510	"unknown protein"	AT3G55510		9.56952	9.55647	0.0130501	1	1	8.5905	9.36418	-0.773678	1	0.0104524	9.40353	9.64549	-0.241969	1	1	9.44757	9.86112	-0.413552	1	1	8.59255	9.69317	-1.10062	1	0.0134762
40579	CATMA3OD03064F1	E2	OD	CDS	3	CATMA3D03064	AT3G62470	"pentatricopeptide (PPR) repeat-containing protein"	AT3G62470		10.4197	10.6924	-0.272726	1	1	9.65379	10.4188	-0.764987	1	0.0118111	10.6137	10.9773	-0.363629	1	0.648825	10.9964	11.0628	-0.0663964	1	1	10.3081	10.8948	-0.586652	1	0.690284
6402	CATMA1OA43155R1	E2	OA	CDS	1	CATMA1A43155	AT1G52080	"AR791; actin binding"	AT1G52080		8.17886	8.56396	-0.385101	1	1	7.58291	8.3467	-0.763795	1	0.0120031	8.46161	9.05978	-0.59817	1	0.0525332	8.94815	9.30422	-0.356066	1	1	8.07519	9.23629	-1.16111	1	0.00689745
63924	CATMA5OA51400R1	E2	OA	CDS	5	CATMA5A51400	AT5G55660	"GTP binding / RNA binding"	AT5G55660		10.9059	11.5162	-0.610305	1	1	10.3343	11.098	-0.76371	1	0.0120156	11.4665	12.0227	-0.556212	1	0.0917874	12.0606	11.9556	0.105072	1	1	10.8297	11.5863	-0.756622	1	0.25848
72508	CATMA5ON99806R1	E2	ON	CDS	5	CATMA5A47350	AT5G51440	"23.5 kDa mitochondrial small heat shock protein (HSP23.5-M)"	AT5G51440		12.1553	12.4956	-0.340258	1	1	12.0173	12.7798	-0.762514	1	0.0122061	11.5872	12.7146	-1.12742	8.31307e-05	3.76157e-07	11.591	12.622	-1.03102	0.00578208	5.25644e-05	11.2481	12.4523	-1.20419	1	0.00406538
60071	CATMA5OA21665F1	E2	OA	CDS	5	CATMA5A21665	AT5G24120	"SIGE (RNA polymerase sigma subunit E); DNA binding / DNA-directed RNA polymerase/ sigma factor/ transcription factor"	AT5G24120		7.82908	8.58692	-0.757842	1	0.53539	7.92039	8.68005	-0.759655	1	0.0127134	7.99838	9.2368	-1.23842	1.64927e-06	1.05723e-08	8.39	8.92521	-0.535212	1	0.394775	8.2338	8.64665	-0.412855	1	1
67535	CATMA5OC65128F1	E2	OC	CDS	5	CATMA5C65128	AT5G64990	"AtRABH1a (Arabidopsis Rab GTPase homolog H1a); GTP binding"	AT5G64990		7.79181	8.24082	-0.449012	1	1	7.22797	7.98694	-0.758977	1	0.0128201	8.09442	8.70678	-0.612361	1	0.0430417	8.27059	8.77862	-0.508029	1	0.51688	7.68931	8.92777	-1.23847	1	0.00266796
63790	CATMA5OA50690R1	E2	OA	CDS	5	CATMA5A50690	AT5G54880	"DTW domain-containing protein"	AT5G54880		9.37114	9.37364	-0.00249817	1	1	8.33718	9.09406	-0.756882	1	0.0132211	9.44473	9.52644	-0.0817152	1	1	9.57684	9.59193	-0.0150932	1	1	9.08316	9.5933	-0.510141	1	0.979561
65364	CATMA5OA59705R1	E2	OA	CDS	5	CATMA5A59705,CATMA5A59705_N,CATMA5C65118	AT5G64240,AT5G64250	"latex-abundant family protein (AMC3) / caspase family protein"	AT5G64240		10.7469	11.3779	-0.631084	1	1	10.4198	11.1701	-0.750349	1	0.0145269	11.5013	11.7767	-0.275364	1	1	11.6868	12.0688	-0.381967	1	1	11.911	11.6012	0.309829	1	1
31534	CATMA3OA06056R1	E2	OA	CDS	3	CATMA3A06056	AT3G06860	"MFP2 (MULTIFUNCTIONAL PROTEIN); enoyl-CoA hydratase"	AT3G06860		15.077	15.3741	-0.297124	1	1	14.6474	15.3956	-0.748131	1	0.0150041	15.3176	15.4406	-0.123024	1	1	15.2494	15.3571	-0.107686	1	1	15.186	15.5572	-0.371127	1	1
14412	CATMA1ON102536R1	E2	ON	CDS	1	0	AT1G48520	"GATB (GLU-ADT SUBUNIT B); glutamyl-tRNA(Gln) amidotransferase"	AT1G48520		9.04694	9.21395	-0.167015	1	1	8.46797	9.21266	-0.744698	1	0.0156961	9.2714	9.49989	-0.228487	1	1	9.41531	9.4804	-0.065091	1	1	8.97133	9.57793	-0.606597	1	0.627413
26601	CATMA2OD05074F1	E2	OD	CDS	2	CATMA2D05074	AT2G32490,AT2G32500	"unknown protein"	AT2G32500		9.92294	10.0239	-0.100909	1	1	8.79713	9.54	-0.742875	1	0.0160554	10.1802	10.3906	-0.210394	1	1	10.3133	10.3796	-0.0662877	1	1	9.87323	10.3534	-0.48014	1	1
45981	CATMA4OA05360F1	E2	OA	CDS	4	CATMA4A05360	AT4G04790	"unknown protein"	AT4G04790		7.64221	7.88793	-0.245724	1	1	6.99475	7.73508	-0.740337	1	0.0166005	7.52716	8.0571	-0.529945	1	0.12548	7.47465	8.0101	-0.53545	1	0.394072	7.08401	7.85393	-0.769924	1	0.235624
15553	CATMA1ON92429F1	E2	ON	CDS	1	CATMA1A12340	AT1G13330,AT1G13340AT1G13330,AT1G13340	"unknown protein"	AT1G13340		10.5156	11.2324	-0.716799	1	0.727787	10.5666	11.305	-0.738369	1	0.0170314	10.0408	10.617	-0.576182	1	0.0703272	10.1227	11.0348	-0.912024	0.149145	0.000801857	9.81621	10.7593	-0.943086	1	0.0620623
2060	CATMA1OA11750R1	E2	OA	CDS	1	CATMA1A11750	AT1G12770	"EMB1586 (EMBRYO DEFECTIVE 1586)"	AT1G12770		8.74167	8.90736	-0.165694	1	1	8.12165	8.85807	-0.736414	1	0.0174769	8.9795	9.17792	-0.198424	1	1	9.28061	9.16101	0.119604	1	1	8.86504	9.28969	-0.424657	1	1
20637	CATMA2OA21270F1	E2	OA	CDS	2	CATMA2A21270	AT2G22780	"PMDH1 (PEROXISOMAL NAD-MALATE DEHYDROGENASE 1); malate dehydrogenase"	AT2G22780		14.5468	14.8465	-0.299724	1	1	14.1591	14.8945	-0.735449	1	0.0176809	14.7901	15.2041	-0.414052	1	0.424679	14.8046	15.2168	-0.412193	1	1	14.4159	15.2801	-0.864165	1	0.118648
22935	CATMA2OA35510F1	E2	OA	CDS	2	CATMA2A35510	AT2G37230	"pentatricopeptide (PPR) repeat-containing protein"	AT2G37230		10.4293	10.6252	-0.19587	1	1	9.66862	10.3969	-0.728297	1	0.0194747	10.4426	10.7331	-0.290567	1	1	10.7268	10.9194	-0.192642	1	1	9.8368	10.5254	-0.688629	1	0.397411
59843	CATMA5OA20300F1	E2	OA	CDS	5	CATMA5A20300	AT5G22800	"aminoacyl-tRNA synthetase family protein"	AT5G22800		10.515	10.3939	0.121082	1	1	9.63638	10.3626	-0.726178	1	0.0199807	10.0465	10.6805	-0.63399	1	0.0310276	10.3526	10.6852	-0.332596	1	1	9.94578	10.6293	-0.683539	1	0.408448
49273	CATMA4OA29080F1	E2	OA	CDS	4	CATMA4A29080	AT4G27500,AT4G27510	"unknown protein"	AT4G27510		8.49386	8.76261	-0.268754	1	1	7.67703	8.39729	-0.72026	1	0.0216024	8.83313	9.15535	-0.322216	1	0.873897	8.91981	9.08883	-0.169024	1	1	8.24091	8.99484	-0.753926	1	0.263479
63472	CATMA5OA48820R1	E2	OA	CDS	5	CATMA5A48820	AT5G52940	"unknown protein"	AT5G52940		10.8148	11.7936	-0.978768	1	0.0709344	11.1956	11.9077	-0.712083	1	0.0240985	10.408	12.2232	-1.81522	0	0	10.6427	11.6576	-1.01489	0.0091802	7.46358e-05	11.2631	12.4282	-1.1651	1	0.00653414
39481	CATMA3OC57419F1	E2	OC	CDS	3	CATMA3C57419	AT3G27360,AT3G27380	"histone H3"	AT3G27360		12.9709	13.2227	-0.251853	1	1	12.0783	12.7898	-0.711516	1	0.0242263	13.3845	13.7271	-0.342547	1	0.758177	13.7072	13.8718	-0.164606	1	1	12.8385	13.7832	-0.944644	1	0.0611373
67271	CATMA5OC64922F1	E2	OC	CDS	5	CATMA5C64922	AT5G53880	"unknown protein"	AT5G53880		12.1944	12.4834	-0.288993	1	1	11.3208	12.0315	-0.710752	1	0.0244736	12.4236	13.192	-0.768386	1	0.00305538	13.0233	13.5836	-0.560284	1	0.297697	12.0394	13.4852	-1.44579	0.0293475	0.000153652
10751	CATMA1OC71028F1	E2	OC	CDS	1	CATMA1C71028	AT1G03106,NPCRNA002	"unknown protein"	AT1G03106		9.7947	10.861	-1.06629	1	0.0250679	10.4306	11.1336	-0.70292	1	0.0272011	10.6258	11.5102	-0.884376	0.130668	0.000256715	9.81635	10.9164	-1.10006	0.000739596	8.91079e-06	10.3954	10.9602	-0.564806	1	0.769574
20319	CATMA2OA19440F1	E2	OA	CDS	2	CATMA2A19440	AT2G20835	"unknown protein"	AT2G20835		11.8802	12.5063	-0.626156	1	1	11.8027	12.5035	-0.700774	1	0.0279171	12.488	12.7377	-0.249686	1	1	12.4156	12.4991	-0.0835465	1	1	12.0479	12.4877	-0.439861	1	1
55046	CATMA4ON94309R1	E2	ON	CDS	4	CATMA4A27930,CATMA4C42508	AT4G26390	"pyruvate kinase, putative"	AT4G26390		6.1924	6.75359	-0.561193	1	1	6.22288	6.91703	-0.694148	1	0.0303395	7.25318	6.96144	0.291745	1	1	7.05655	6.88143	0.175122	1	1	6.97639	7.18056	-0.204167	1	1
459	CATMA1OA02545F1	E2	OA	CDS	1	CATMA1A02545	AT1G03680	"ATHM1 (Arabidopsis thioredoxin M-type 1); thiol-disulfide exchange intermediate"	AT1G03680		14.3489	14.7417	-0.392817	1	1	13.9674	14.6598	-0.692491	1	0.0309654	14.6001	14.8283	-0.228228	1	1	14.7538	14.758	-0.00424858	1	1	14.7432	14.9591	-0.215915	1	1
29016	CATMA2ON94877R1	E2	ON	CDS	2	CATMA2A43115	AT2G44640,AT2G44650	"unknown protein"	AT2G44640		10.0569	10.3476	-0.290654	1	1	9.56451	10.2495	-0.684973	1	0.0340055	10.4231	10.5524	-0.129293	1	1	10.5944	10.6926	-0.0981522	1	1	10.3247	10.3294	-0.00469688	1	1
9546	CATMA1OA63750R1	E2	OA	CDS	1	CATMA1A63750	AT1G74360,AT1G74370	"leucine-rich repeat transmembrane protein kinase, putative"	AT1G74360		7.23927	7.58583	-0.346561	1	1	7.04083	7.71764	-0.676804	1	0.0378686	6.95149	7.31339	-0.3619	1	0.65843	6.92021	7.62685	-0.706635	1	0.0404627	6.60683	7.60233	-0.995506	1	0.0384963
3336	CATMA1OA19645R1	E2	OA	CDS	1	CATMA1A19645	AT1G20630	"CAT1 (CATALASE 1); catalase"	AT1G20630		12.0863	12.5028	-0.416483	1	1	11.7618	12.4381	-0.676343	1	0.0380866	12.4684	12.9363	-0.467886	1	0.251168	12.6606	12.8611	-0.20051	1	1	12.2657	12.8494	-0.583632	1	0.701206
51074	CATMA4OA39570R1	EI2	OA	CDS	4	CATMA4A39570	AT4G38070	"bHLH family protein"	AT4G38070		7.16575	7.72461	-0.558856	1	1	6.25455	6.929	-0.674446	1	0.0389496	7.60601	7.93042	-0.324411	1	0.860686	7.88428	8.15204	-0.267762	1	1	7.18794	7.98053	-0.792591	1	0.200029
46731	CATMA4OA12450F1	E2	OA	CDS	4	CATMA4A12450	AT4G12340	"unknown protein"	AT4G12340		12.0347	12.2774	-0.242666	1	1	11.4494	12.1231	-0.673694	1	0.0392371	12.2597	12.8547	-0.594938	1	0.0549391	12.7082	13.0454	-0.33718	1	1	11.7316	12.7881	-1.0565	1	0.0211342
54489	CATMA4ON90307F1	E3	ON	CDS	4	0	AT4G32208	"unknown protein"	AT4G32208		14.8881	14.8014	0.0867	1	1	14.3191	14.9897	-0.670571	1	0.0407313	14.8428	15.2028	-0.360001	1	0.668063	14.8136	15.2233	-0.409658	1	1	14.265	14.97	-0.705035	1	0.359386
65595	CATMA5OA60890F1	E2	OA	CDS	5	CATMA5A60890	AT5G65560	"pentatricopeptide (PPR) repeat-containing protein"	AT5G65560		8.24817	8.80666	-0.558494	1	1	7.92035	8.5891	-0.668758	1	0.0415974	8.58634	8.99783	-0.411483	1	0.433691	8.61386	8.94695	-0.33309	1	1	8.08972	8.51773	-0.428014	1	1
21149	CATMA2OA24650F1	E2	OA	CDS	2	CATMA2A24650	AT2G26290	"ARSK1 (ROOT-SPECIFIC KINASE 1); kinase"	AT2G26290		9.72034	10.1568	-0.436509	1	1	9.2225	9.88832	-0.665817	1	0.0431103	9.70765	10.2404	-0.532731	1	0.121078	10.1192	10.5919	-0.472757	1	0.708554	9.16914	10.3359	-1.16674	1	0.00642624
31690	CATMA3OA07040R1	E2	OA	CDS	3	CATMA3A07040	AT3G07770	"ATP binding"	AT3G07770		13.0724	12.8814	0.190997	1	1	12.2784	12.943	-0.664568	1	0.0437041	12.9661	13.395	-0.428974	1	0.368904	13.1355	13.4747	-0.339297	1	1	12.5115	13.283	-0.771474	1	0.233426
61556	CATMA5OA36590R1	E2	OA	CDS	5	CATMA5A36590	AT5G40930	"TOM20-4 (TRANSLOCASE OF OUTER MEMBRANE 20-4)"	AT5G40930		10.8907	11.0847	-0.19405	1	1	10.1175	10.782	-0.664533	1	0.0437139	10.9385	11.4579	-0.519391	1	0.142551	11.1401	11.5215	-0.381419	1	1	10.5293	11.4203	-0.891032	1	0.0957501
67390	CATMA5OC65017R1	E2	OC	CDS	5	CATMA5C65017	AT5G58120,AT5G58130	"disease resistance protein (TIR-NBS-LRR class), putative"	AT5G58120		6.74326	7.2679	-0.524645	1	1	6.55997	7.22413	-0.664165	1	0.0439275	6.92476	7.38152	-0.456756	1	0.281378	6.89766	7.48194	-0.584278	1	0.224654	6.89512	7.22999	-0.334861	1	1
16838	CATMA1ON95224R1	E2	ON	CDS	1	0	AT1G72900	"disease resistance protein (TIR-NBS class), putative"	AT1G72900		10.5159	10.7854	-0.269526	1	1	10.1687	10.8285	-0.659763	1	0.0463632	9.96761	10.8041	-0.836466	0.457876	0.000753086	10.2743	11.2624	-0.988169	0.019453	0.000145172	9.46207	10.7077	-1.24566	0.922575	0.00247339
59478	CATMA5OA17990R1	E2	OA	CDS	5	CATMA5A17990	AT5G19550	"ASP2 (ASPARTATE AMINOTRANSFERASE 2)"	AT5G19550		14.4285	14.7276	-0.299068	1	1	14.1557	14.8154	-0.659661	1	0.0463786	14.7805	15.0199	-0.239394	1	1	14.8925	15.1252	-0.232646	1	1	14.7095	15.1545	-0.445056	1	1
58229	CATMA5OA10285F1	EI2	OA	CDS	5	CATMA5A10285	AT5G11520	"ASP3 (ASPARTATE AMINOTRANSFERASE 3)"	AT5G11520		13.1568	13.711	-0.554139	1	1	13.1095	13.7689	-0.659388	1	0.0465199	13.5482	13.7812	-0.233025	1	1	13.6243	14.1688	-0.544502	1	0.357034	13.5011	14.1982	-0.697022	1	0.377737
61372	CATMA5OA35500R1	E2	OA	CDS	5	CATMA5A35500	AT5G39840	"ATP-dependent RNA helicase, mitochondrial, putative"	AT5G39840		9.65538	9.67607	-0.0206954	1	1	9.01875	9.67779	-0.659041	1	0.0467607	9.54666	9.70122	-0.154564	1	1	9.58344	9.82548	-0.242035	1	1	8.82439	9.67118	-0.846794	1	0.134411
48875	CATMA4OA26820F1	E2	OA	CDS	4	CATMA4A26820	AT4G25130	"peptide methionine sulfoxide reductase, putative"	AT4G25130		14.5819	14.6865	-0.104645	1	1	14.0973	14.7554	-0.658071	1	0.0472252	14.8673	15.0584	-0.191167	1	1	15.054	15.0607	-0.00672881	1	1	14.7623	15.1119	-0.349591	1	1
7294	CATMA1OA48900R1	E2	OA	CDS	1	CATMA1A48900	AT1G59840	"unknown protein"	AT1G59840		8.1922	8.5793	-0.387105	1	1	7.68759	8.34271	-0.65512	1	0.0487889	8.54475	8.89738	-0.352629	1	0.703371	8.78775	8.75676	0.0309841	1	1	8.6741	8.65761	0.0164938	1	1
53990	CATMA4ON90003F2	E2	ON	CDS	4	CATMA4C42021	AT4G01026,AT4G01030	"pentatricopeptide (PPR) repeat-containing protein"	AT4G01030		7.20415	7.57882	-0.374666	1	1	6.69249	7.34733	-0.654843	1	0.0489104	7.46074	7.83827	-0.377532	1	0.580096	7.71686	7.66258	0.0542821	1	1	6.99437	7.76955	-0.775179	1	0.22807
19816	CATMA2OA16260R1	E2	OA	CDS	2	CATMA2A16260	AT2G17580	"polynucleotide adenylyltransferase family protein"	AT2G17580		7.74848	7.91668	-0.168195	1	1	7.16072	7.81484	-0.65412	1	0.0493141	7.87639	8.16841	-0.292014	1	1	8.0838	8.34474	-0.260939	1	1	7.46401	8.09895	-0.63494	1	0.543449
19733	CATMA2OA15865F1	E2	OA	CDS	2	CATMA2A15865	AT2G17120,AT2G17130	"IDH2 (ISOCITRATE DEHYDROGENASE SUBUNIT 2); isocitrate dehydrogenase (NAD+)"	AT2G17130		8.01936	7.44246	0.576894	1	1	8.04413	7.39056	0.653569	1	0.0495415	8.18143	7.67864	0.502797	1	0.172103	8.16352	8.02878	0.13474	1	1	8.11239	7.93982	0.17257	1	1
6918	CATMA1OA46603R1	E2	OA	CDS	1	CATMA1A46603	AT1G55510	"BCDH BETA1 (BRANCHED-CHAIN ALPHA-KETO ACID DECARBOXYLASE E1 BETA SUBUNIT); 3-methyl-2-oxobutanoate dehydrogenase (2-methylpropanoyl-transferring)"	AT1G55510		7.49715	7.35895	0.138201	1	1	8.05888	7.40525	0.65363	1	0.0495094	7.70068	7.5648	0.135879	1	1	8.00291	7.85606	0.146851	1	1	7.98343	7.47632	0.507102	1	0.991102
1584	CATMA1OA09010R1	E2	OA	CDS	1	CATMA1A09010	AT1G10155AT1G10150	"ATPP2-A10 (Phloem protein 2-A10)"	AT1G10150		11.2887	11.2759	0.0128728	1	1	11.7194	11.0631	0.65625	1	0.0481711	11.6403	11.4214	0.218974	1	1	11.6688	11.6866	-0.0178021	1	1	11.617	11.2365	0.380508	1	1
30539	CATMA3OA00270F1	E2	OA	CDS	3	CATMA3A00270	AT3G01290	"band 7 family protein"	AT3G01290		11.9705	11.5301	0.440388	1	1	12.4629	11.8024	0.660514	1	0.0458894	11.9253	11.4759	0.449449	1	0.303505	11.6608	11.6764	-0.0156209	1	1	11.7367	10.9463	0.790401	1	0.20328
14043	CATMA1ON102210F1	E2	ON	CDS	1	0	AT1G20890	"unknown protein"	AT1G20890		10.8514	10.5276	0.323765	1	1	10.9231	10.2549	0.668202	1	0.0418854	11.1133	10.6968	0.416493	1	0.415076	11.1706	10.856	0.314601	1	1	10.9242	10.6722	0.251964	1	1
57424	CATMA5OA05410R1	E2	OA	CDS	5	CATMA5A05410	AT5G06210	"RNA-binding protein, putative"	AT5G06210		12.568	12.0985	0.469545	1	1	12.6263	11.9539	0.672389	1	0.0397999	12.6648	12.3948	0.270002	1	1	12.7983	12.5675	0.230746	1	1	12.7117	12.3988	0.312862	1	1
23136	CATMA2OA36695R1	E2	OA	CDS	2	CATMA2A36695	AT2G38400	"AGT3 (ALANINE:GLYOXYLATE AMINOTRANSFERASE 3); alanine-glyoxylate transaminase"	AT2G38400		13.4751	13.159	0.316118	1	1	13.9408	13.2638	0.676939	1	0.0377995	13.1136	13.1421	-0.0284761	1	1	13.3927	13.491	-0.0982977	1	1	13.2548	13.0524	0.202453	1	1
34988	CATMA3OA27210R1	E2	OA	CDS	3	CATMA3A27210	AT3G27340	"unknown protein"	AT3G27340		12.3376	11.9429	0.394691	1	1	12.3197	11.6396	0.680107	1	0.0362332	12.3913	12.1991	0.192226	1	1	12.59	12.4883	0.101668	1	1	12.3659	12.2175	0.148384	1	1
8960	CATMA1OA60180R1	E2	OA	CDS	1	CATMA1A60180	AT1G70895	"CLE17 (CLAVATA3/ESR-RELATED 17)"	AT1G70895		9.6633	9.09999	0.563306	1	1	9.5633	8.88008	0.683217	1	0.0347845	9.65776	9.11456	0.543197	1	0.107397	9.76025	9.4281	0.33215	1	1	9.69214	9.0322	0.659935	1	0.469687
32489	CATMA3OA11790F1	E2	OA	CDS	3	CATMA3A11790	AT3G12830	"auxin-responsive family protein"	AT3G12830		9.28273	9.21328	0.0694413	1	1	9.6115	8.92625	0.685251	1	0.0338753	9.4991	9.07077	0.428328	1	0.371149	9.56829	9.43542	0.132871	1	1	9.65336	8.79202	0.861335	1	0.120767
67044	CATMA5OC64753R1	E2	OC	CDS	5	CATMA5C64753	AT5G44480	"DUR (DEFECTIVE UGE IN ROOT); catalytic"	AT5G44480		8.56281	8.3576	0.205218	1	1	8.98926	8.30272	0.686543	1	0.0333319	8.74388	8.36165	0.382238	1	0.559181	8.6633	8.44161	0.221697	1	1	8.73408	8.18399	0.550092	1	0.823196
50778	CATMA4OA37770R1	E2	OA	CDS	4	CATMA4A37770	AT4G36110	"auxin-responsive protein, putative"	AT4G36110		8.1232	7.78451	0.338684	1	1	7.87923	7.19123	0.688007	1	0.0327281	8.36968	7.73124	0.638438	1	0.0289515	9.04474	8.20773	0.837014	0.956392	0.00384093	8.6762	8.05387	0.62233	1	0.579989
30987	CATMA3OA02870F1	E2	OA	CDS	3	CATMA3A02870	AT3G03890	"FMN binding"	AT3G03890		9.55513	9.23814	0.316992	1	1	9.85396	9.16396	0.690002	1	0.0318669	9.94086	9.58712	0.353738	1	0.699452	10.1722	9.81448	0.357692	1	1	10.1063	9.60587	0.500401	1	1
4421	CATMA1OA26880F1	E2	OA	CDS	1	CATMA1A26880	AT1G28690	"pentatricopeptide (PPR) repeat-containing protein"	AT1G28690		7.31493	7.02715	0.287776	1	1	7.81884	7.12288	0.695958	1	0.0296074	7.54025	7.1561	0.38415	1	0.551664	7.83387	7.21024	0.623629	1	0.137385	7.74131	7.37137	0.369939	1	1
51634	CATMA4OC42131R1	E2	OC	CDS	4	CATMA4C42131	AT4G05590	"unknown protein"	AT4G05590		8.55716	8.11507	0.442085	1	1	8.72726	8.02811	0.699158	1	0.0285489	8.62731	8.38365	0.243656	1	1	8.93509	8.77289	0.162196	1	1	8.48415	8.41231	0.0718486	1	1
21163	CATMA2OA24690F1	E2	OA	CDS	2	CATMA2A24690	AT2G26355,AT2G26360	binding	AT2G26360		9.1209	8.77009	0.350811	1	1	9.05538	8.35382	0.701566	1	0.0276442	9.49662	8.93849	0.558128	1	0.08964	9.56903	9.2349	0.334131	1	1	9.43334	8.85239	0.580949	1	0.710272
10427	CATMA1OA69070F1	E2	OA	CDS	1	CATMA1A69070	AT1G79900	"ATMBAC2/BAC2 (Arabidopsis mitochondrial basic amino acid carrier 2); L-ornithine transporter/ binding / carnitine:acyl carnitine antiporter"	AT1G79900		7.49209	7.37647	0.115623	1	1	8.04045	7.33038	0.710076	1	0.0246676	7.67069	7.28694	0.383747	1	0.553177	7.6665	7.86622	-0.199721	1	1	7.93514	7.29964	0.635508	1	0.541287
42351	CATMA3ON91028F1	E2	ON	CDS	3	CATMA3A12606	AT3G13445,AT3G13450	"DIN4 (DARK INDUCIBLE 4); 3-methyl-2-oxobutanoate dehydrogenase (2-methylpropanoyl-transferring)"	AT3G13450		12.8814	12.8299	0.0514761	1	1	13.6293	12.9189	0.710327	1	0.0246015	13.0943	13.1512	-0.0569565	1	1	13.6225	13.5687	0.053718	1	1	13.4128	13.1033	0.30946	1	1
49427	CATMA4OA30040F1	E2	OA	CDS	4	CATMA4A30040	AT4G28370,AT4G28390	"AAC3 (ADP/ATP CARRIER 3); ATP:ADP antiporter/ binding"	AT4G28390		8.47492	8.04868	0.426232	1	1	8.75251	8.03412	0.718384	1	0.022108	8.45461	8.09214	0.362467	1	0.656068	8.65782	8.55179	0.106024	1	1	8.45596	8.24443	0.211526	1	1
35851	CATMA3OA37420F1	E2	OA	CDS	3	CATMA3A37420	AT3G44510	"unknown protein"	AT3G44510		7.76887	7.20944	0.559434	1	1	7.79704	7.07457	0.72247	1	0.02098	8.10177	7.57001	0.531763	1	0.122646	8.38701	7.97356	0.413457	1	1	8.03714	7.5415	0.495643	1	1
49671	CATMA4OA31470F1	E2	OA	CDS	4	CATMA4A31470	AT4G29830,AT4G29840	"MTO2 (METHIONINE OVER-ACCUMULATOR); threonine synthase"	AT4G29840		7.66333	7.24432	0.419011	1	1	8.2669	7.54069	0.726214	1	0.019985	7.9809	7.42403	0.55687	1	0.0910209	8.22426	7.85269	0.371575	1	1	8.32374	7.8366	0.487148	1	1
30415	CATMA2ON99071F1	V2	ON	CDS	2	0	AT2G26355,AT2G26360 AT2G26355	binding	AT2G26360		6.48516	6.19845	0.286717	1	1	6.92763	6.20105	0.726576	1	0.0199021	6.76504	6.58078	0.184267	1	1	6.64153	6.51436	0.127174	1	1	6.81263	6.35079	0.461834	1	1
41331	CATMA3ON100693F1	E2	ON	CDS	3	0	AT3G13110	"AtSerat2;2 (SERINE ACETYLTRANSFERASE 1); serine O-acetyltransferase"	AT3G13110		9.95373	9.48804	0.465691	1	1	10.2803	9.55304	0.727231	1	0.0197364	10.211	9.64796	0.563061	1	0.084115	10.1956	10.0658	0.129822	1	1	10.5618	9.79881	0.763034	1	0.24768
39762	CATMA3OC57642R1	E2	OC	CDS	3	CATMA3C57642	AT3G48680,AT3G48690	"GAMMA CAL2 (GAMMA CARBONIC ANHYDRASE-LIKE 2); acyltransferase"	AT3G48680		10.1611	9.80563	0.355469	1	1	10.5662	9.83407	0.732165	1	0.0184869	10.6025	10.0846	0.517875	1	0.144757	10.8373	10.542	0.295326	1	1	10.9481	10.2619	0.686198	1	0.402375
2814	CATMA1OA16370R1	E2	OA	CDS	1	CATMA1A16370	AT1G17345	"auxin-responsive protein-related"	AT1G17345		9.03002	8.54981	0.480208	1	1	9.46345	8.72699	0.736459	1	0.0174783	8.82783	8.34952	0.478313	1	0.225897	8.74383	8.57686	0.166973	1	1	8.9995	8.06294	0.936555	1	0.0656253
12013	CATMA1OC71968F1	E3	OC	CDS	1	CATMA1C71968	AT1G64185,AT1G64190	"6-phosphogluconate dehydrogenase family protein"	AT1G64190		9.59902	8.84252	0.756502	1	0.538264	9.56124	8.82204	0.7392	1	0.0168595	9.90537	9.12785	0.777521	1	0.00253975	9.89524	9.5017	0.39354	1	1	9.7896	9.21868	0.57092	1	0.74566
12254	CATMA1OC72144R1	E2	OC	CDS	1	CATMA1C72144	AT1G74280	"hydrolase, alpha/beta fold family protein"	AT1G74280		9.43032	9.13055	0.299763	1	1	9.71138	8.96606	0.745321	1	0.0155809	9.71664	9.20286	0.51378	1	0.152354	9.84989	9.46248	0.387405	1	1	9.74263	9.01576	0.726872	1	0.311746
27455	CATMA2ON101574F1	E2	ON	CDS	2	0	AT2G16530	"3-oxo-5-alpha-steroid 4-dehydrogenase family protein / steroid 5-alpha-reductase family protein"	AT2G16530		8.04744	7.76233	0.28511	1	1	8.26065	7.51446	0.746193	1	0.0153992	8.43807	7.67708	0.760993	1	0.00350736	8.35327	8.07647	0.276805	1	1	8.29978	7.8538	0.445983	1	1
10957	CATMA1OC71184F1	E2	OC	CDS	1	CATMA1C71184	AT1G13245 AT1E13410	"DVL4/RTFL17 (ROTUNDIFOLIA LIKE 17)"	AT1G13245		13.1122	12.9723	0.139945	1	1	13.6389	12.8897	0.749166	1	0.0147595	13.3363	13.211	0.125277	1	1	13.5517	13.477	0.0746898	1	1	13.2383	12.9938	0.244502	1	1
16829	CATMA1ON95220F1	M2	ON	CDS	1	0	AT1G70780,AT1G70780,AT1G70782,AT1G70782	"unknown protein","unknown protein"	AT1G70780		11.0148	10.1284	0.886472	1	0.179424	11.0908	10.3413	0.749496	1	0.0147005	11.0038	10.364	0.639816	1	0.0284227	11.0157	10.663	0.352763	1	1	11.0625	10.6622	0.400242	1	1
2677	CATMA1OA15480F1	E2	OA	CDS	1	CATMA1A15480	AT1G16510	"auxin-responsive family protein"	AT1G16510		8.99003	8.41667	0.573368	1	1	8.8993	8.14524	0.754057	1	0.0137863	8.64502	8.34488	0.300135	1	1	8.94645	8.56486	0.381594	1	1	8.68194	8.22412	0.457817	1	1
39268	CATMA3OC57266R1	E2	OC	CDS	3	CATMA3C57266	AT3G18170	"unknown protein"	AT3G18170		10.5703	10.2378	0.332473	1	1	10.8279	10.0611	0.766732	1	0.0115126	10.6779	10.3131	0.36482	1	0.642213	11.0124	10.6298	0.38266	1	1	11.1123	10.0383	1.07409	1	0.0176437
64269	CATMA5OA53510F1	E2	OA	CDS	5	CATMA5A53510	AT5G57785	"unknown protein"	AT5G57785		11.6351	12.0433	-0.40821	1	1	12.2167	11.4497	0.766928	1	0.0114776	12.5026	12.4311	0.0715845	1	1	13.1906	13.2173	-0.0267181	1	1	12.9098	12.9243	-0.0145535	1	1
36723	CATMA3OA43600F1	E2	OA	CDS	3	CATMA3A43600	AT3G50560	"short-chain dehydrogenase/reductase (SDR) family protein"	AT3G50560		8.85716	8.58113	0.276031	1	1	9.25118	8.48006	0.771116	1	0.0108411	9.12251	8.8411	0.281408	1	1	9.6335	9.57629	0.0572047	1	1	9.65319	8.78676	0.866429	1	0.116492
27200	CATMA2ON101407R1	R4	ON	CDS	2,6	M266	AT2E05490AT2G07768	pseudogene	AT2G07768		8.24827	7.88751	0.360752	1	1	8.35452	7.5819	0.772623	1	0.0106068	8.45811	8.27364	0.184468	1	1	8.40159	8.10233	0.299254	1	1	8.15523	7.58215	0.573086	1	0.737782
38400	CATMA3OA53690R1	E2	OA	CDS	3	CATMA3A53690	AT3G60690	"auxin-responsive family protein"	AT3G60690		10.775	10.5522	0.222832	1	1	11.2874	10.5143	0.773155	1	0.0105312	10.7897	10.531	0.258659	1	1	11.1379	10.9927	0.145194	1	1	10.85	10.1952	0.65476	1	0.484373
22974	CATMA2OA35720R1	E2	OA	CDS	2	CATMA2A35720	AT2G37440	"endonuclease/exonuclease/phosphatase family protein"	AT2G37440		7.36184	7.04381	0.318029	1	1	7.68272	6.90889	0.773836	1	0.0104329	7.42739	6.86894	0.558458	1	0.0891582	6.96667	6.8454	0.121268	1	1	6.72269	6.36046	0.362231	1	1
30477	CATMA2ON99181R1	R4	ON	CDS	2,6,6	0	AT2G07722,NPCRNA375AT2G07722,NPCRNA375	"unknown protein"	AT2G07722		11.2992	10.7336	0.565544	1	1	11.4846	10.7102	0.774306	1	0.0103754	11.6094	10.8789	0.730475	1	0.00627172	11.6703	11.2133	0.456975	1	0.804391	11.3924	10.6015	0.790922	1	0.202647
57918	CATMA5OA08410R1	E2	OA	CDS	5	CATMA5A08410	AT5G09580,AT5G09585	"unknown protein"	AT5G09580		7.00323	6.74662	0.256602	1	1	7.69597	6.91712	0.778857	1	0.00971042	7.51225	7.0479	0.46435	1	0.259891	7.62426	7.11224	0.512024	1	0.501591	7.70207	7.15411	0.547958	1	0.831795
6487	CATMA1OA43760F1	E2	OA	CDS	1	CATMA1A43760	AT1G52710	"cytochrome c oxidase-related"	AT1G52710		11.5747	11.2769	0.297852	1	1	11.718	10.939	0.77905	1	0.00968111	11.9487	11.613	0.3357	1	0.796279	12.1939	12.0261	0.167875	1	1	12.0953	11.5713	0.524043	1	0.92279
53422	CATMA4ON100064R1	E2	ON	CDS	4	0	AT4G04925	"unknown protein"	AT4G04925		10.7773	10.7171	0.0601838	1	1	11.3491	10.5653	0.783828	1	0.00902614	11.397	11.1082	0.288708	1	1	11.6358	11.399	0.236809	1	1	11.7117	11.129	0.582648	1	0.703919
51315	CATMA4OA40800F1	V2	OA	CDS	4	CATMA4A40800	AT4G39403,AT4G39404	"PLS (POLARIS)"	AT4G39403		7.59451	7.36135	0.233158	1	1	7.81589	7.02238	0.793513	1	0.00786603	7.56794	7.20003	0.367911	1	0.627264	7.37001	7.38308	-0.0130691	1	1	7.1917	7.00332	0.188376	1	1
67035	CATMA5OC64745F1	E2	OC	CDS	5	CATMA5C64745	AT5G44005	"unknown protein"	AT5G44005		7.57154	7.81707	-0.24553	1	1	8.31165	7.514	0.797653	1	0.00741486	8.08585	7.86271	0.223134	1	1	8.24335	8.28441	-0.0410612	1	1	8.52627	7.51604	1.01023	1	0.0335166
6677	CATMA1OA44870F1	E2	OA	CDS	1	0	AT1G53785	"unknown protein"	AT1G53785		10.3413	10.2682	0.0730819	1	1	11.0064	10.2063	0.800114	1	0.00714454	10.8288	10.8514	-0.0225531	1	1	11.1282	10.9691	0.159155	1	1	11.068	10.593	0.475043	1	1
32279	CATMA3OA10560F1	E2	OA	CDS	3	CATMA3A10560	AT3G11590,AT3G11591	"unknown protein"	AT3G11591		8.77711	8.38528	0.391834	1	1	8.81481	8.01424	0.800565	1	0.00709638	8.83154	8.47268	0.358858	1	0.672619	8.74508	8.36073	0.384351	1	1	8.99035	8.21869	0.771659	1	0.233186
69470	CATMA5ON91916R1	E3	ON	CDS	5	0	AT5G37950	"transferase, transferring hexosyl groups"	AT5G37950		9.01067	8.57807	0.432594	1	1	8.80299	8.0005	0.802483	1	0.00689956	9.23457	9.11882	0.115746	1	1	10.1876	9.62571	0.561928	1	0.292662	9.70466	9.19719	0.507471	1	0.989372
24286	CATMA2OA43600R1	E2	OA	CDS	2	CATMA2A43600	AT2G45210	"auxin-responsive protein-related"	AT2G45210		14.3651	14.2172	0.147866	1	1	14.765	13.9574	0.807628	1	0.00637026	14.3784	14.0724	0.305987	1	0.967402	14.4578	14.5349	-0.0771482	1	1	14.2225	14.0318	0.190668	1	1
7004	CATMA1OA47250R1	E2	OA	CDS	1	CATMA1A47250	AT1G56150	"auxin-responsive family protein"	AT1G56150		10.3765	9.4012	0.975293	1	0.0733463	9.96966	9.14682	0.822833	1	0.00502516	9.82725	9.03823	0.789021	1	0.00203504	9.68425	9.05611	0.628138	1	0.129821	9.04311	8.77208	0.271028	1	1
72406	CATMA5ON99703R1	E2	ON	CDS	5	0	AT5G42825	"unknown protein"	AT5G42825		12.3643	12.4255	-0.0612118	1	1	13.0352	12.2052	0.829977	1	0.00452892	12.8387	12.7783	0.0603419	1	1	13.2721	13.2976	-0.025489	1	1	13.4517	13.0312	0.42052	1	1
60146	CATMA5OA22130R1	E2	OA	CDS	5	CATMA5A22130	AT5G24530	"oxidoreductase, 2OG-Fe(II) oxygenase family protein"	AT5G24530		12.5052	12.0587	0.446491	1	1	13.0328	12.2028	0.83	1	0.00452967	12.6219	12.3481	0.273783	1	1	12.7537	12.5334	0.220305	1	1	12.6879	11.8246	0.863277	1	0.119481
48890	CATMA4OA26885R1	E2	OA	CDS	4	CATMA4A26885	AT4G25200	"ATHSP23.6-MITO (MITOCHONDRION-LOCALIZED SMALL HEAT SHOCK PROTEIN 23.6)"	AT4G25200		10.8604	10.0021	0.858311	1	0.228198	11.1649	10.3263	0.838555	1	0.0039746	9.14101	10.0036	-0.862633	0.232691	0.000423846	8.44778	8.96005	-0.51227	1	0.501922	8.37419	8.14583	0.228357	1	1
39429	CATMA3OC57384F1	E2	OC	CDS	3	CATMA3C57384	AT3G25717	"DVL6/RTFL16 (ROTUNDIFOLIA LIKE 16)"	AT3G25717		12.4427	11.877	0.565671	1	1	12.2589	11.4148	0.844106	1	0.00365969	12.4982	12.1868	0.311399	1	0.934738	12.9798	12.6549	0.324846	1	1	12.2002	12.2491	-0.0489634	1	1
31531	CATMA3OA06053F1	E2	OA	CDS	3	CATMA3A06053	AT3G06850	"DIN3/LTA1 (DARK INDUCIBLE 3); alpha-ketoacid dehydrogenase"	AT3G06850		12.5832	12.2359	0.34733	1	1	13.2315	12.3767	0.854782	1	0.00310161	12.7527	12.7186	0.0340952	1	1	13.1389	13.0871	0.0518021	1	1	12.7188	12.4397	0.279063	1	1
529	CATMA1OA02940F1	E2	OA	CDS	1	CATMA1A02940	AT1G04070	"TOM22-I (translocase of the outer mitochondrial membrane 22-I)"	AT1G04070		8.6397	8.22509	0.414612	1	1	8.99429	8.1351	0.859188	1	0.00286903	8.79816	8.24569	0.552466	1	0.0958261	8.63063	8.42424	0.206398	1	1	8.62167	8.2477	0.373969	1	1
47536	CATMA4OA17810R1	E2	OA	CDS	4	CATMA4A17810	AT4G16840	"unknown protein"	AT4G16840		9.43882	8.98125	0.457569	1	1	9.58841	8.71195	0.876456	1	0.00216432	9.45417	9.03492	0.419255	1	0.404509	9.46972	9.30762	0.162096	1	1	9.39389	9.09565	0.298242	1	1
32045	CATMA3OA09220F1	E2	OA	CDS	3	CATMA3A09220	AT3G10260	"reticulon family protein"	AT3G10260		10.9563	10.602	0.354351	1	1	11.4476	10.5708	0.876827	1	0.00215128	11.3482	10.8038	0.544417	1	0.105649	11.3926	11.3134	0.0792142	1	1	11.3768	10.9588	0.418039	1	1
50540	CATMA4OA36560R1	E2	OA	CDS	4	CATMA4A36560	AT4G34770	"auxin-responsive family protein"	AT4G34770		9.79649	8.98989	0.806601	1	0.35628	9.42242	8.53636	0.886059	1	0.00185955	10.0151	8.98501	1.03004	0.00193969	6.23695e-06	10.5486	10.0786	0.469959	1	0.725167	10.2878	9.58392	0.703851	1	0.361732
21139	CATMA2OA24600F1	E2	OA	CDS	2	CATMA2A24600	AT2G26240	"unknown protein"	AT2G26240		14.0436	13.6003	0.443296	1	1	14.3124	13.4235	0.888883	1	0.00177971	14.2707	13.7756	0.495113	1	0.188505	14.4076	14.1148	0.292764	1	1	14.3265	13.7114	0.615139	1	0.603169
59550	CATMA5OA18410R1	E2	OA	CDS	5	CATMA5A18410	AT5G19970	"unknown protein"	AT5G19970		9.29584	8.75018	0.545662	1	1	9.27453	8.37975	0.894776	1	0.00160003	9.31318	8.93033	0.382846	1	0.556697	9.44794	9.08277	0.365168	1	1	9.64568	8.49928	1.1464	1	0.00823184
27218	CATMA2ON101417R1	R4	ON	CDS	2,6	0	AT2E05830AT2G07698	"ATP synthase alpha chain, mitochondrial, putative"	AT2G07698		9.72915	9.29454	0.434608	1	1	9.99377	9.08761	0.906161	1	0.00132189	9.86021	9.21255	0.64766	1	0.0250841	9.85518	9.4419	0.413278	1	1	9.83671	8.79924	1.03747	1	0.0253059
60284	CATMA5OA23200R1	E2	OA	CDS	5	CATMA5A23200,CATMA5C64435	AT5G25450	"ubiquinol-cytochrome C reductase complex 14 kDa protein, putative"	AT5G25450		12.672	11.9294	0.742642	1	0.604601	12.8993	11.986	0.91336	1	0.00116373	12.2365	12.1319	0.10459	1	1	12.1076	12.2046	-0.097028	1	1	11.8997	11.8133	0.086444	1	1
6629	CATMA1OA44596F1	E2	OA	CDS	1	CATMA1A44596	AT1G53580	"ETHE1/GLX2-3 (GLYOXALASE 2-3); hydroxyacylglutathione hydrolase"	AT1G53580		10.487	10.0881	0.398958	1	1	11.1386	10.2249	0.913649	1	0.00116266	10.8801	10.4692	0.410978	1	0.435075	11.0132	10.7279	0.285304	1	1	10.9437	10.6652	0.278417	1	1
67009	CATMA5OC64723F1	E2	OC	CDS	5	CATMA5C64723	AT5G43190	"F-box family protein (FBX6)"	AT5G43190		11.6795	11.2536	0.425956	1	1	12.206	11.2879	0.918096	1	0.00107322	11.7392	11.1773	0.561847	1	0.085383	11.9733	11.5229	0.450473	1	0.844402	11.9227	10.8638	1.05886	1	0.0207076
2336	CATMA1OA13480R1	E2	OA	CDS	1	CATMA1A13480	AT1G14470	"pentatricopeptide (PPR) repeat-containing protein"	AT1G14470		7.18504	6.86466	0.320381	1	1	8.09355	7.16966	0.923892	1	0.000970156	7.77959	7.24663	0.532953	1	0.120668	7.9811	7.23265	0.748454	1	0.0194169	8.30598	7.40661	0.899371	1	0.089477
2430	CATMA1OA13990R1	E2	OA	CDS	1	CATMA1A13990	AT1G15010	"unknown protein"	AT1G15010		7.49011	7.46345	0.026657	1	1	8.65146	7.72685	0.924606	1	0.000958936	7.44801	7.26857	0.179436	1	1	7.43668	7.46416	-0.0274799	1	1	8.06077	7.4899	0.570871	1	0.745792
41723	CATMA3ON101022F1	R4	ON	CDS_Eugene/CDS	2,3,3	0	AT2G01023	"unknown protein"	AT2G01023		8.8321	8.50228	0.329814	1	1	9.65307	8.72415	0.928927	0.973206	0.000887152	8.91119	8.33493	0.576259	1	0.0702642	9.02716	8.18893	0.838231	0.929079	0.00374629	9.54994	8.20303	1.34692	0.171061	0.000643087
27799	CATMA2ON103009F1	V3	ON	CDS	2	0	AT2G26355,AT2G26360 AT2G26355	binding	AT2G26360		6.98389	6.50004	0.483848	1	1	7.65256	6.72115	0.931408	0.922796	0.000848158	7.19296	6.8787	0.314258	1	0.917673	7.01996	6.90366	0.116298	1	1	7.51344	6.8887	0.624738	1	0.572509
31351	CATMA3OA04970F1	E2	OA	CDS	3	CATMA3A04970	AT3G05937	"unknown protein"	AT3G05937		12.1161	11.8542	0.261935	1	1	12.597	11.6645	0.932557	0.900322	0.000834404	11.8461	11.616	0.230089	1	1	11.8473	11.8712	-0.0239356	1	1	11.9523	11.6519	0.300387	1	1
48581	CATMA4OA25310F1	E2	OA	CDS	4	CATMA4A25310	AT4G23493	"unknown protein"	AT4G23493		7.87638	7.43705	0.439337	1	1	8.23642	7.29766	0.938764	0.787612	0.00074233	7.7468	7.7594	-0.0126007	1	1	7.9103	7.89177	0.0185354	1	1	7.83104	7.54232	0.288718	1	1
15115	CATMA1ON92171F1	E2	ON	CDS	1	0	AT1G17744,AT1G17745AT1G17744,AT1G17745	"unknown protein"	AT1G17744		7.56334	6.82887	0.734474	1	0.645785	7.81737	6.84941	0.967952	0.415373	0.000437695	7.17775	6.94131	0.236443	1	1	7.32469	7.10056	0.224125	1	1	7.05348	7.04085	0.0126266	1	1
11528	CATMA1OC71614R1	E2	OC	CDS	1	CATMA1C71614	AT1G44414	"unknown protein"	AT1G44414		7.65292	7.14962	0.503299	1	1	7.91178	6.92338	0.988404	0.262461	0.000300987	7.34838	7.08068	0.267693	1	1	7.45744	7.13489	0.32255	1	1	7.43281	6.94649	0.486322	1	1
60640	CATMA5OA26170R1	E2	OA	CDS	5	CATMA5A26170	AT5G28420	"unknown protein"	AT5G28420		6.72603	6.34134	0.384697	1	1	8.06446	7.07485	0.98961	0.25538	0.000294556	7.67822	7.22496	0.453259	1	0.291719	8.35737	7.40874	0.948627	0.0570963	0.000361369	8.22745	7.45916	0.768289	1	0.238721
51615	CATMA4OC42113F1	E2	OC	CDS	4	CATMA4C42113	AT4G04745	"unknown protein"	AT4G04745		10.5501	9.99643	0.553692	1	1	10.6644	9.66734	0.9971	0.215344	0.000253944	10.9223	9.89446	1.02788	0.00207421	6.64812e-06	10.9778	10.4258	0.551959	1	0.330007	11.1175	9.87578	1.24175	0.982316	0.00259186
28717	CATMA2ON94735F1	R4	ON	tRNA	2,6	M059	AT2G07815,ATMG00190	"unknown protein",tRNA-Gly	AT2G07815		10.4744	10.071	0.403386	1	1	10.8419	9.82589	1.01603	0.139213	0.000178021	10.5251	9.87543	0.649688	1	0.0242681	10.5153	10.0864	0.428901	1	0.988446	10.3783	9.54872	0.829593	1	0.153042
35973	CATMA3OA38355F1	E2	OA	CDS	3	CATMA3A38355	AT3G45290,AT3G45300	"IVD (ISOVALERYL-COA-DEHYDROGENASE)"	AT3G45300		7.59464	7.16848	0.426162	1	1	8.34145	7.30508	1.03637	0.0863711	0.000118479	7.94155	7.57368	0.367873	1	0.627113	8.07155	7.71175	0.359802	1	1	7.78654	7.62906	0.157481	1	1
50702	CATMA4OA37370R1	E2	OA	CDS	4	CATMA4A37370	AT4G35720	"unknown protein"	AT4G35720		11.0075	10.5352	0.472353	1	1	11.1059	10.0491	1.05683	0.0529751	7.81344e-05	12.2656	11.2056	1.06001	0.000757292	2.69499e-06	12.6687	12.0798	0.588923	1	0.210272	12.1043	11.3167	0.787559	1	0.20712
30478	CATMA2ON99181R2	R4	ON	CDS	2,6,6	0	AT2G07722,NPCRNA375	"unknown protein"	AT2G07722		10.8588	10.1241	0.734722	1	0.64604	11.2656	10.1779	1.08769	0.0249141	4.18725e-05	11.0377	10.0803	0.957372	0.01708	4.42486e-05	10.6796	10.1213	0.558343	1	0.305729	10.3574	9.63967	0.717767	1	0.331429
65807	CATMA5OA62040F1	E2	OA	CDS	5	CATMA5A62040	AT5G66650	"unknown protein"	AT5G66650		7.34441	6.9202	0.424216	1	1	8.03763	6.87881	1.15882	0.00405366	8.8315e-06	7.33781	6.96856	0.369242	1	0.619744	7.24287	7.1665	0.0763697	1	1	7.39935	7.25488	0.144468	1	1
25862	CATMA2OC47600R1	E3	OC	CDS	2	CATMA2C47600	AT2G35070	"unknown protein"	AT2G35070		7.15885	7.4301	-0.271246	1	1	8.62096	7.4433	1.17766	0.00246153	5.91715e-06	6.93739	7.12832	-0.190923	1	1	6.82836	7.27478	-0.44642	1	0.87326	7.40936	6.71386	0.695504	1	0.381047
13947	CATMA1ON102107F1	E2	ON	CDS	1	0	AT1G13245 AT1E13410	"DVL4/RTFL17 (ROTUNDIFOLIA LIKE 17)"	AT1G13245		9.39746	8.87735	0.520113	1	1	10.0697	8.87863	1.19109	0.00171637	4.32335e-06	9.65244	9.20005	0.452388	1	0.293761	9.77352	9.38659	0.386924	1	1	9.62315	9.15283	0.470312	1	1
27877	CATMA2ON90445F1	E2	ON	CDS	2	0	AT2G31141	"unknown protein"	AT2G31141		12.1586	11.9778	0.180836	1	1	12.6983	11.487	1.21122	0.000993038	2.6481e-06	12.8519	12.2424	0.609459	1	0.0449801	12.832	12.512	0.320091	1	1	12.2741	12.0857	0.188392	1	1
22650	CATMA2OA33700R1	E2	OA	CDS	2	CATMA2A33700	AT2G35585	"unknown protein"	AT2G35585		11.5953	10.7178	0.877548	1	0.191828	11.7716	10.5337	1.23798	0.000473279	1.37182e-06	11.6109	10.8589	0.752017	1	0.0042048	11.7058	11.2908	0.415027	1	1	11.3762	10.6779	0.698282	1	0.373932
9589	CATMA1OA64030F1	E2	OA	CDS	1	CATMA1A64030	AT1G74660	"MIF1 (MINI ZINC FINGER 1); DNA binding / transcription factor"	AT1G74660		12.5668	11.7355	0.831355	1	0.293313	12.9164	11.501	1.41536	2.36058e-06	1.25563e-08	12.4971	11.7932	0.703909	1	0.00995561	12.5022	12.0548	0.447403	1	0.864511	12.4172	11.5069	0.910276	1	0.081265
9088	CATMA1OA60940R1	E2	OA	CDS	1	CATMA1A60940	AT1G71740	"unknown protein"	AT1G71740		9.3962	8.79855	0.597658	1	1	10.1718	8.63949	1.53234	4.94171e-08	3.80131e-10	9.49875	9.04739	0.451359	1	0.296518	10.0579	9.55217	0.505724	1	0.525507	10.1484	9.16816	0.980198	1	0.0448475
21559	CATMA2OA27150F1	E2	OA	CDS	2	CATMA2A27150	AT2G28740	"HIS4 (Histone H4)"	AT2G28740		14.3197	14.5571	-0.237393	1	1	13.557	14.2076	-0.650581	1	0.0513553	14.5913	15.0293	-0.437939	1	0.337366	14.7386	15.0656	-0.327017	1	1	13.9463	15.0634	-1.11707	1	0.0111861
16653	CATMA1ON95137F1	E2	ON	CDS	1	0	AT1G58180	"carbonate dehydratase/ zinc ion binding"	AT1G58180		9.43951	10.0393	-0.599802	1	1	9.05853	9.70594	-0.647401	1	0.0533904	9.77586	10.7437	-0.967842	0.0126002	3.36905e-05	10.8212	11.1427	-0.32148	1	1	9.54754	10.868	-1.32045	0.26885	0.000920721
20824	CATMA2OA22515R1	E2	OA	CDS	2	CATMA2A22515	AT2G24180,AT2G24190	"CYP71B6 (CYTOCHROME P450 71B6); oxygen binding"	AT2G24180		11.0039	11.5735	-0.569639	1	1	10.9138	11.5469	-0.633073	1	0.0631251	11.0547	11.4519	-0.397221	1	0.492328	11.3614	12.0312	-0.669831	1	0.0732221	10.8669	11.9431	-1.07624	1	0.0172934
12011	CATMA1OC71967F1	VE2	OC	CDS	1	0	AT1G64185,AT1G64190AT1G64185,AT1G64190	"6-phosphogluconate dehydrogenase family protein"	AT1G64190		8.88377	8.43011	0.453656	1	1	8.87259	8.24303	0.62956	1	0.0655555	9.24613	8.60204	0.644088	1	0.0266689	9.16792	8.8216	0.346324	1	1	9.02228	8.37307	0.649211	1	0.502289
69312	CATMA5ON91817R1	E2	ON	CDS	5	0	AT5G35375	"unknown protein"	AT5G35375		7.39229	6.8986	0.493686	1	1	7.56612	6.94132	0.624805	1	0.068981	7.74142	7.11624	0.625179	1	0.0357959	7.91	7.18879	0.721217	1	0.031607	7.78148	7.12432	0.657165	1	0.477926
46949	CATMA4OA13970F1	E2	OA	CDS	4	CATMA4A13970	AT4G13790	"auxin-responsive protein, putative"	AT4G13790		8.7252	8.34796	0.377239	1	1	8.35975	7.74443	0.615327	1	0.0765399	9.15269	8.52184	0.630846	1	0.0326208	9.85567	8.9616	0.894074	0.235797	0.00117899	9.51287	9.00049	0.512378	1	0.97098
38003	CATMA3OA51160F1	E2	OA	CDS	3	CATMA3A51160	AT3G58150	"unknown protein"	AT3G58150		7.32034	8.0044	-0.684061	1	0.88127	7.27843	7.88745	-0.609023	1	0.0827816	7.07335	8.3158	-1.24245	1.42126e-06	9.28928e-09	6.95442	7.93725	-0.982831	0.0225504	0.000163409	6.9257	8.21131	-1.28561	0.481435	0.00146779
57616	CATMA5OA06550R1	E2	OA	CDS	5	CATMA5A06550	AT5G07330	"unknown protein"	AT5G07330		9.70498	10.9373	-1.23235	0.219309	0.00240999	10.7004	11.3027	-0.602252	1	0.0890993	10.2455	11.8179	-1.57238	0	0	10.2897	10.6093	-0.319645	1	1	10.6052	11.0968	-0.491572	1	1
9733	CATMA1OA64910F1	E2	OA	CDS	1	CATMA1A64910	AT1G75590	"auxin-responsive family protein"	AT1G75590		9.62077	9.38395	0.236818	1	1	9.37306	8.79544	0.577616	1	0.116194	10.1427	9.3392	0.803522	1	0.00152064	10.7867	10.1472	0.63958	1	0.111632	10.7184	9.85251	0.865906	1	0.116813
61653	CATMA5OA37260F1	E2	OA	CDS	5	CATMA5A37260	AT5G41670	"6-phosphogluconate dehydrogenase family protein"	AT5G41670		15.2331	14.4576	0.775567	1	0.463555	14.9167	14.3398	0.576919	1	0.116905	15.199	14.5595	0.639573	1	0.0284807	15.2018	14.9734	0.228351	1	1	14.924	14.5588	0.365244	1	1
59806	CATMA5OA19980R1	E2	OA	CDS	5	CATMA5A19980	AT5G22520	"unknown protein"	AT5G22520		7.09502	7.7456	-0.650583	1	1	6.92237	7.47981	-0.557442	1	0.142892	6.86269	7.47155	-0.60886	1	0.0453325	7.01086	7.46968	-0.458819	1	0.793222	6.68766	7.31282	-0.625156	1	0.571321
54022	CATMA4ON90019R1	E2	ON	CDS	4	0	AT4G38820,AT4G38825AT4G38820,AT4G38825	"unknown protein"	AT4G38825		7.5336	6.92864	0.604958	1	1	7.3753	6.82266	0.55264	1	0.150073	7.80288	7.24884	0.554043	1	0.0941004	8.40354	7.65966	0.743875	1	0.0210179	8.15885	7.58088	0.577977	1	0.718405
4959	CATMA1OA30720F1	E2	OA	CDS	1	CATMA1A30720	AT1G32350	"AOX1D (ALTERNATIVE OXIDASE 1D); alternative oxidase"	AT1G32350		7.31739	8.11114	-0.793753	1	0.398701	7.35435	7.89476	-0.540411	1	0.170095	6.97366	7.55992	-0.586253	1	0.0616946	7.24732	8.38621	-1.1389	0.000220065	2.97385e-06	7.00713	8.39391	-1.38677	0.0852296	0.000367369
39291	CATMA3OC57282F1	E2	OC	CDS	3	CATMA3C57282	AT3G19700,AT3G19710	"BCAT4 (BRANCHED-CHAIN AMINOTRANSFERASE4); catalytic/ methionine-oxo-acid transaminase"	AT3G19710		6.89124	6.32808	0.563157	1	1	6.38375	5.846	0.537749	1	0.174524	7.61993	6.55021	1.06972	0.000555226	2.0338e-06	7.73769	7.00421	0.733485	1	0.0253937	7.86462	7.06689	0.797731	1	0.193367
14105	CATMA1ON102270F1	E2	ON	CDS	1	0	AT1G26740	"structural constituent of ribosome"	AT1G26740		11.748	11.0982	0.649766	1	1	11.645	11.1107	0.53431	1	0.180735	11.8466	11.2264	0.620182	1	0.0385483	11.6388	11.4373	0.201487	1	1	11.4843	11.3206	0.163643	1	1
47355	CATMA4OA16805F1	E2	OA	CDS	4	CATMA4A16805	AT4G16000	"unknown protein"	AT4G16000		8.61991	8.54594	0.0739695	1	1	8.76436	8.23858	0.525777	1	0.196377	9.19043	8.8497	0.340724	1	0.768134	9.56995	9.35696	0.212994	1	1	9.74016	8.64001	1.10016	1	0.0135231
52003	CATMA4OC42406F1	E2	OC	CDS	4	CATMA4C42406	AT4G19880	"unknown protein"	AT4G19880		14.9224	15.2452	-0.322772	1	1	14.7246	15.2446	-0.52008	1	0.206455	14.9936	15.6569	-0.663292	1	0.0195436	15.5226	15.647	-0.12442	1	1	14.5541	15.6226	-1.06847	1	0.0185758
6611	CATMA1OA44490F1	E2	OA	CDS	1	CATMA1A44490	AT1G53460	"unknown protein"	AT1G53460		10.7454	10.8764	-0.13103	1	1	10.04	10.5587	-0.518739	1	0.208958	10.7871	11.3541	-0.56692	1	0.0801925	11.2286	11.365	-0.136328	1	1	10.3454	11.4201	-1.07475	1	0.0175827
20305	CATMA2OA19360F1	E2	OA	CDS	2	CATMA2A19360	AT2G20800	"NDB4 (NAD(P)H DEHYDROGENASE B4); NADH dehydrogenase"	AT2G20800		6.49936	6.95529	-0.455935	1	1	6.58568	7.07058	-0.484893	1	0.284061	6.73237	6.8375	-0.105133	1	1	6.19896	6.90986	-0.710901	1	0.037613	6.33928	6.89735	-0.558075	1	0.794465
25101	CATMA2OC47006F1	E2	OC	CDS	2	CATMA2C47006	AT2G01340,AT2G01350	"QPT (QUINOLINATE PHOSHORIBOSYLTRANSFERASE)"	AT2G01350		12.78	12.8538	-0.0737582	1	1	12.2533	12.7349	-0.48157	1	0.291819	12.9387	13.3635	-0.424732	1	0.384503	13.3683	13.6884	-0.320073	1	1	12.4399	13.4798	-1.0399	1	0.0248552
52114	CATMA4OC42484R1	E2	OC	CDS	4	CATMA4C42484	AT4G24380,AT4G24390	"hydrolase, acting on ester bonds"	AT4G24380		7.42906	7.88096	-0.451894	1	1	7.36367	7.83996	-0.476289	1	0.305524	7.28996	7.91342	-0.623462	1	0.0366797	7.43474	7.8822	-0.44746	1	0.864847	7.15004	7.91954	-0.769496	1	0.236471
69394	CATMA5ON91870R1	E2	ON	CDS	5	0	AT5G54550	"unknown protein"	AT5G54550		7.52714	8.35929	-0.832149	1	0.291021	7.64402	8.10608	-0.46206	1	0.344548	6.80527	8.32717	-1.52189	1.62668e-11	2.48348e-13	7.01343	7.87713	-0.863705	0.502088	0.00221184	7.02781	7.92017	-0.892354	1	0.0944602
32963	CATMA3OA14640F1	E2	OA	CDS	3	CATMA3A14640	AT3G15280	"unknown protein"	AT3G15280		8.628	9.50495	-0.876951	1	0.192817	9.63557	10.0975	-0.46197	1	0.344753	8.82938	10.3089	-1.47955	9.76006e-11	1.29272e-12	9.35069	8.40903	0.94166	0.0687312	0.000409115	9.47073	9.54819	-0.0774595	1	1
66446	CATMA5OC64296R1	E2	OC	CDS	5	CATMA5C64296	HELITRONY3_20345 ATREP10D_27802AT5G18060	"auxin-responsive protein, putative"	AT5G18060		8.2116	8.009	0.202592	1	1	8.03978	7.59352	0.446264	1	0.392562	8.70576	8.21534	0.49042	1	0.198406	9.58323	8.55653	1.0267	0.00654961	5.69531e-05	9.39865	8.40647	0.992181	1	0.0399063
27806	CATMA2ON103014R1	V3	ON	CDS	2	0	AT2G01008,AT2G01010,AT2G01020,AT2G01021	"unknown protein"	AT2G01021		12.1824	12.981	-0.798594	1	0.38404	12.4114	12.8539	-0.442455	1	0.404621	12.498	13.5983	-1.10026	0.000205619	8.49664e-07	12.9246	13.3902	-0.465599	1	0.750456	13.2338	12.7822	0.451567	1	1
7246	CATMA1OA48650R1	E2	OA	CDS	1	CATMA1A48650	AT1G59590	ZCF37	AT1G59590		10.444	11.1847	-0.740695	1	0.61344	10.4821	10.9112	-0.429132	1	0.449514	10.2272	11.1394	-0.912191	0.0612537	0.000130605	10.616	11.291	-0.674999	1	0.0668752	10.0202	10.7498	-0.729641	1	0.307039
54186	CATMA4ON90119R1	E2	ON	CDS	4	0	AT4G38820,AT4G38825AT4G38820,AT4G38825	"unknown protein"	AT4G38825		7.45307	6.89759	0.555479	1	1	7.23475	6.82439	0.410367	1	0.518756	7.80394	7.14659	0.657349	1	0.0214176	8.47298	7.50029	0.972692	0.0297954	0.000206912	8.21026	7.39611	0.814151	1	0.172688
64271	CATMA5OA53520F1	E2	OA	CDS	5	CATMA5A53520	AT5G57790	"unknown protein"	AT5G57790		8.23169	8.74615	-0.514461	1	1	8.29631	8.66819	-0.371873	1	0.670844	8.5756	9.40827	-0.832672	0.504284	0.000813361	8.92111	9.12164	-0.200538	1	1	8.67096	9.05482	-0.38386	1	1
25666	CATMA2OC47453R1	E2	OC	CDS	2	CATMA2C47453	AT2G27402	"unknown protein"	AT2G27402		8.94954	7.76934	1.1802	0.563504	0.00531608	8.09638	7.73254	0.363836	1	0.70533	8.37231	7.87334	0.498972	1	0.180203	8.58955	7.97717	0.612381	1	0.157829	8.3634	7.99602	0.367378	1	1
64221	CATMA5OA53230F1	E2	OA	CDS	5	CATMA5A53230	AT5G57510	"unknown protein"	AT5G57510		9.27237	10.048	-0.775608	1	0.464218	9.43386	9.79342	-0.359563	1	0.72285	8.84477	9.52586	-0.681091	1	0.0146358	8.66437	9.68443	-1.02006	0.00792198	6.71354e-05	8.01043	9.5141	-1.50367	0.0099082	6.56172e-05
63630	CATMA5OA49790R1	E2	OA	CDS	5	CATMA5A49790	AT5G53895,AT5G53900	"unknown protein"	AT5G53895		8.03551	8.41594	-0.380436	1	1	8.16582	8.52125	-0.355432	1	0.741006	8.34725	8.97106	-0.623804	1	0.0365066	8.31695	8.49949	-0.182542	1	1	8.23377	8.51908	-0.285305	1	1
32161	CATMA3OA09980F1	E2	OA	CDS	3	CATMA3A09980	AT3G10930	"unknown protein"	AT3G10930		11.5096	11.8454	-0.335812	1	1	11.8544	11.5122	0.342194	1	0.795508	11.0298	11.2981	-0.26829	1	1	10.8714	11.648	-0.77656	1	0.0119751	10.7895	11.1363	-0.346748	1	1
16275	CATMA1ON94957F1	E2	ON	CDS	1	0	AT1G19840	"auxin-responsive family protein"	AT1G19840		8.77333	8.58815	0.185178	1	1	8.55425	8.22817	0.326086	1	0.870191	9.89288	8.69142	1.20146	6.32759e-06	3.59522e-08	10.1194	9.38238	0.737057	1	0.0238545	9.88947	9.29685	0.592619	1	0.670187
11613	CATMA1OC71671F1	E2	OC	CDS	1	CATMA1C71671	AT1G47640	"unknown protein"	AT1G47640		11.4273	11.0888	0.338511	1	1	11.4262	11.1131	0.313079	1	0.931229	11.93	11.3162	0.613806	1	0.0421734	11.8403	11.6867	0.153647	1	1	11.7142	11.3781	0.336034	1	1
59385	CATMA5OA17440F1	E2	OA	CDS	5	CATMA5A17440	AT5G19040	"ATIPT5 (Arabidopsis thaliana isopentenyltransferase 5); transferase, transferring alkyl or aryl (other than methyl) groups"	AT5G19040		7.2062	6.82553	0.380664	1	1	7.06048	6.75563	0.30485	1	0.968106	7.67142	7.1246	0.546824	1	0.102837	7.46098	7.16049	0.300493	1	1	8.38648	7.13826	1.24823	0.885361	0.00239287
11722	CATMA1OC71754R1	E3	OC	CDS	1	CATMA1C71754	AT1G51490	"glycosyl hydrolase family 1 protein"	AT1G51490		7.28373	7.4949	-0.211169	1	1	7.90799	8.08678	-0.178788	1	1	8.1828	7.35305	0.82975	0.543056	0.000870282	7.71593	7.24333	0.472601	1	0.70867	8.69828	7.21332	1.48497	0.014135	8.67176e-05
66090	CATMA5OC64065R1	E2	OC	CDS	5	CATMA5C64065	AT5G04750,AT5G04760	"F1F0-ATPase inhibitor protein, putative"	AT5G04750		13.9613	13.9525	0.00875051	1	1	13.6135	13.6337	-0.0202259	1	1	13.9462	14.6846	-0.738384	1	0.00544783	14.474	14.9141	-0.440093	1	0.909702	13.6268	14.7974	-1.17052	1	0.00611852
1778	CATMA1OA10070R1	E2	OA	CDS	1	CATMA1A10070	AT1G11170	"unknown protein"	AT1G11170		8.75666	8.82169	-0.065023	1	1	8.27146	8.54326	-0.2718	1	1	8.864	9.29218	-0.428179	1	0.371668	9.41061	9.58299	-0.172381	1	1	8.36423	9.44792	-1.0837	1	0.0159417
12228	CATMA1OC72124R1	E2	OC	CDS	1	CATMA1C72124	TA11_22459AT1G72920	"disease resistance protein (TIR-NBS class), putative"	AT1G72920		10.1579	9.79294	0.364981	1	1	10.1549	10.0945	0.0604154	1	1	9.01857	9.75278	-0.734205	1	0.00587209	8.8451	9.81015	-0.965057	0.0366844	0.000251263	8.67964	9.54324	-0.863604	1	0.119186
24720	CATMA2OA46200R1	E2	OA	CDS	2	CATMA2A46200	AT2G47770	"benzodiazepine receptor-related"	AT2G47770		11.5765	12.2546	-0.678047	1	0.915957	12.607	12.5972	0.00971545	1	1	11.5979	12.6967	-1.09881	0.00021572	8.80491e-07	11.6748	11.7614	-0.0865904	1	1	12.9748	12.2568	0.717985	1	0.331089
63470	CATMA5OA48810R1	E2	OA	CDS	5	CATMA5A48810	AT5G52930	"unknown protein"	AT5G52930		9.3604	9.52574	-0.165338	1	1	9.41715	9.34863	0.0685157	1	1	8.56904	9.70455	-1.13551	6.32212e-05	2.95426e-07	8.89895	9.31616	-0.417208	1	1	9.25814	9.7925	-0.534356	1	0.883799
47843	CATMA4OA19770F1	E2	OA	CDS	4	CATMA4A19770	AT4G18650	"transcription factor-related"	AT4G18650		6.84761	7.62505	-0.777433	1	0.456602	7.78498	7.97011	-0.185133	1	1	7.01279	7.91509	-0.902293	0.0804084	0.000166822	7.24824	6.79944	0.448801	1	0.859111	7.60491	7.17549	0.42942	1	1
70264	CATMA5ON94088R1	E2	ON	CDS	5	CATMA5A50900	AT5G55135	"unknown protein"	AT5G55135		7.83686	8.04031	-0.20345	1	1	8.13832	7.847	0.291323	1	1	7.30712	8.15344	-0.846323	0.355628	0.000606873	7.42556	7.69923	-0.273674	1	1	7.22131	7.48433	-0.263023	1	1
58049	CATMA5OA09150F1	E2	OA	CDS	5	CATMA5A09150	AT5G10390	"histone H3"	AT5G10390		12.9345	12.5079	0.426638	1	1	12.5326	12.2678	0.264753	1	1	13.5081	12.7756	0.732453	1	0.00604336	13.3862	13.0002	0.38603	1	1	13.0863	12.8556	0.230705	1	1
62314	CATMA5OA41690R1	E2	OA	CDS	5	CATMA5A41690	AT5G45700	"NLI interacting factor (NIF) family protein"	AT5G45700		8.3803	8.25569	0.124615	1	1	7.84511	7.92829	-0.0831801	1	1	9.0711	8.36542	0.705687	1	0.00964044	8.9666	8.91806	0.0485403	1	1	9.01647	8.84063	0.175843	1	1
1566	CATMA1OA08916R1	E2	OA	CDS	1	CATMA1A08916	AT1G10070,AT1G10090	"ATBCAT-2; branched-chain-amino-acid transaminase/ catalytic"	AT1G10070		12.6042	12.6163	-0.012132	1	1	13.4475	13.1903	0.257211	1	1	12.8201	13.4941	-0.674054	1	0.0163091	13.6907	13.9646	-0.27389	1	1	12.8929	13.0248	-0.131826	1	1
31871	CATMA3OA08070F1	E2	OA	CDS	3	CATMA3A08070	AT3G09200	"60S acidic ribosomal protein P0 (RPP0B)"	AT3G09200		14.1981	13.9168	0.281309	1	1	13.982	13.8472	0.134718	1	1	14.6882	14.054	0.63419	1	0.0309471	14.6048	14.4147	0.190033	1	1	14.3741	14.0142	0.35995	1	1
19958	CATMA2OA17150R1	E2	OA	CDS	2	CATMA2A17150	ATREP11_3211AT2G18500	"ATOFP7/OFP7 (Arabidopsis thaliana ovate family protein 7)"	AT2G18500		10.7592	10.7456	0.0136341	1	1	10.3857	10.1398	0.245853	1	1	11.3734	10.7394	0.634028	1	0.0310258	11.3311	11.2148	0.116336	1	1	11.2934	10.9994	0.294039	1	1
38873	CATMA3OB04930F1	E2	OB	CDS	3	CATMA3A04930,CATMA3B04930	AT3G05900,AT3G05905 AT3G05905	"neurofilament protein-related"	AT3G05900		9.56996	9.75201	-0.182052	1	1	9.25199	9.28978	-0.0377869	1	1	9.76529	10.3812	-0.615925	1	0.0408381	10.934	10.5727	0.361378	1	1	9.85865	10.1101	-0.251475	1	1
